# Supplementary material for: Gene Regulation during Carapacial Ridge Development of Mauremys reevesii: The Development of Carapacial Ridge, Ribs and Scutes
Source: Genes (Basel). 2022 Sep 19;13(9):1676. doi: 10.3390/genes13091676 (PMC9498798; doi:10.3390/genes13091676)
Supplement: Supplementary file 1 [file genes-13-01676-s001.zip]

Archive with 11 entries (11 files):
- Supplementary Information Figure S1. BUSCO.jpg
- Supplementary Information Table S1. CrTK14-vs-CrTK15.filter.annot.xlsx
- Supplementary Information Table S10. all.glist.xls
- Supplementary Information Table S2. CrTK14-vs-CrTK16.filter.annot.xlsx
- Supplementary Information Table S3. CrTK15-vs-CrTK16.filter.annot.xlsx
- Supplementary Information Table S4. CrTK14-vs-CrTK15.go.Gsea.xlsx
- Supplementary Information Table S5. CrTK14-vs-CrTK16.go.Gsea.xlsx
- Supplementary Information Table S6.CrTK15-vs-CrTK16.go.Gsea.xlsx
- Supplementary Information Table S7. all_profile.xls
- Supplementary Information Table S8. all.edge.xls
- Supplementary Information Table S9. all.glist.xls
