# Supplementary material for: Gene Regulation during Carapacial Ridge Development of Mauremys reevesii: The Development of Carapacial Ridge, Ribs and Scutes
Source: Genes (Basel). 2022 Sep 19;13(9):1676. doi: 10.3390/genes13091676 (PMC9498798; doi:10.3390/genes13091676)
Supplement: Supplementary file 1 [file genes-13-01676-s001.zip › Supplementary Information Table S1. CrTK14-vs-CrTK15.filter.annot.xlsx]

## Sheet: CrTK14-vs-CrTK15.filter
id	CrTK14-1_count	CrTK14-2_count	CrTK14-3_count	CrTK15-1_count	CrTK15-2_count	CrTK15-3_count	CrTK14-1_rpkm	CrTK14-2_rpkm	CrTK14-3_rpkm	CrTK15-1_rpkm	CrTK15-2_rpkm	CrTK15-3_rpkm	CrTK14_mean	CrTK15_mean	log2(fc)	PValue	FDR	Symbol	Description	KEGG_A_class	KEGG_B_class	Pathway	K_ID	GO Component	GO Function	GO Process
Unigene0031169	3094	3429	3817	665	758	952	47.96	55.52	51.32	10.72	12.08	14.59	51.6	12.4633	-2.04968	7.54192e-63	2.97596e-58	SFRP1	PREDICTED: secreted frizzled-related protein 1 [Chrysemys picta bellii]	Environmental Information Processing	Signal transduction	ko04310//Wnt signaling pathway	K02166	-	-	-
Unigene0120136	1365	1822	2116	254	317	361	18.61	25.94	25.02	3.6	4.44	4.87	23.19	4.30333	-2.42998	6.1325e-59	1.20991e-54	msxc	PREDICTED: homeobox protein MSX-3-like [Chrysemys picta bellii]	Human Diseases	Infectious diseases	ko05166//HTLV-I infection	K09341	GO:0043231//intracellular membrane-bounded organelle	GO:0003677//DNA binding	GO:0006355//regulation of transcription, DNA-templated;GO:0031057//negative regulation of histone modification
Unigene0070650	580	308	615	2280	2183	2295	8.56	4.75	7.87	34.98	33.13	33.48	7.06	33.8633	2.26198	1.12423e-48	1.4787e-44	PMEL	PREDICTED: melanocyte protein PMEL [Chrysemys picta bellii]	-	-	-	-	GO:0043231//intracellular membrane-bounded organelle;GO:0044444//cytoplasmic part	-	-
Unigene0064994	57	79	75	414	476	495	0.68	0.98	0.78	5.13	5.84	5.83	0.813333	5.6	2.78351	2.19485e-46	2.16516e-42	TNMD	PREDICTED: tenomodulin isoform X1 [Chrysemys picta bellii]	-	-	-	-	-	-	GO:0001936//regulation of endothelial cell proliferation;GO:0045765//regulation of angiogenesis
Unigene0012405	405	407	340	17	40	40	5.57	5.84	4.05	0.24	0.57	0.54	5.15333	0.45	-3.51751	2.01715e-42	1.59189e-38	PAX2	PREDICTED: paired box protein Pax-2 isoform X4 [Bos taurus]	-	-	-	-	GO:0032991//macromolecular complex;GO:0043231//intracellular membrane-bounded organelle;GO:0044450//microtubule organizing center part	GO:0000977//RNA polymerase II regulatory region sequence-specific DNA binding;GO:0000981//RNA polymerase II transcription factor activity, sequence-specific DNA binding;GO:0019904//protein domain specific binding;GO:0050664//oxidoreductase activity, acting on NAD(P)H, oxygen as acceptor	GO:0001678//cellular glucose homeostasis;GO:0001708//cell fate specification;GO:0003006//developmental process involved in reproduction;GO:0003339//regulation of mesenchymal to epithelial transition involved in metanephros morphogenesis;GO:0006355//regulation of transcription, DNA-templated;GO:0008284//positive regulation of cell proliferation;GO:0009612//response to mechanical stimulus;GO:002160…
Unigene0058960	33	23	33	282	717	355	0.97	0.71	0.84	8.64	21.73	10.34	0.84	13.57	4.01389	2.85923e-40	1.88037e-36	DKK4	PREDICTED: dickkopf-related protein 4 [Chrysemys picta bellii]	Environmental Information Processing	Signal transduction	ko04310//Wnt signaling pathway	K02165	-	-	GO:0007166//cell surface receptor signaling pathway;GO:0009968//negative regulation of signal transduction;GO:0044707//single-multicellular organism process
Unigene0120984	586	370	641	1550	2239	2189	2.58	1.7	2.45	7.11	10.15	9.54	2.24333	8.93333	1.99355	1.01471e-39	5.71989e-36	EDNRB	PREDICTED: endothelin B receptor-like [Chrysemys picta bellii]	Human Diseases;Environmental Information Processing;Environmental Information Processing;Environmental Information Processing;Organismal Systems;Organismal Systems	Cancers;Signaling molecules and interaction;Signal transduction;Signal transduction;Endocrine system;Endocrine system	ko05200//Pathways in cancer;ko04080//Neuroactive ligand-receptor interaction;ko04020//Calcium signaling pathway;ko04022//cGMP - PKG signaling pathway;ko04916//Melanogenesis;ko04926//Relaxin signaling pathway	K04198;K04198;K04198;K04198;K04198;K04198	-	-	-
Unigene0057966	2944	2963	3987	1052	1048	1326	35.2	37	41.35	13.08	12.89	15.68	37.85	13.8833	-1.44694	2.67552e-38	1.31967e-34	ROR1	PREDICTED: tyrosine-protein kinase transmembrane receptor ROR1 [Chrysemys picta bellii]	-	-	-	-	GO:0031224//intrinsic component of membrane;GO:0043234//protein complex	GO:0004713//protein tyrosine kinase activity;GO:0005515//protein binding;GO:0032550//purine ribonucleoside binding	GO:0006468//protein phosphorylation;GO:0007167//enzyme linked receptor protein signaling pathway
Unigene0040708	504	406	447	40	74	82	15.55	13.09	11.96	1.28	2.35	2.5	13.5333	2.04333	-2.72752	2.20347e-37	9.66075e-34	emx1	PREDICTED: homeobox protein EMX1 [Chrysemys picta bellii]	-	-	-	-	GO:0043231//intracellular membrane-bounded organelle	GO:0003677//DNA binding	GO:0003002//regionalization;GO:0009887//organ morphogenesis;GO:0010468//regulation of gene expression;GO:0021953//central nervous system neuron differentiation;GO:0042221//response to chemical;GO:0048588//developmental cell growth
Unigene0025605	1336	1112	1092	176	241	320	9.3	8.09	6.6	1.27	1.73	2.2	7.99667	1.73333	-2.20585	2.61398e-37	1.03145e-33	MECOM	PREDICTED: MDS1 and EVI1 complex locus protein EVI1 isoform X3 [Chelonia mydas]	Human Diseases;Environmental Information Processing;Human Diseases	Cancers;Signal transduction;Cancers	ko05200//Pathways in cancer;ko04010//MAPK signaling pathway;ko05220//Chronic myeloid leukemia	K04462;K04462;K04462	GO:0016604//nuclear body	GO:0001071//nucleic acid binding transcription factor activity;GO:0003676//nucleic acid binding;GO:0043169//cation binding;GO:0046983//protein dimerization activity	GO:0001776//leukocyte homeostasis;GO:0006357//regulation of transcription from RNA polymerase II promoter;GO:0006952//defense response;GO:0007049//cell cycle;GO:0008283//cell proliferation;GO:0030326//embryonic limb morphogenesis;GO:0032873//negative regulation of stress-activated MAPK cascade;GO:0043067//regulation of programmed cell death;GO:0048731//system development;GO:0051707//response to o…
Unigene0031167	2334	2824	2913	687	610	912	36.03	45.53	39	11.03	9.68	13.92	40.1867	11.5433	-1.79966	1.33288e-36	4.78128e-33	--	-	-	-	-	-	-	-	-
Unigene0064996	117	99	82	452	628	510	3.21	2.84	1.95	12.9	17.73	13.84	2.66667	14.8233	2.47476	4.43942e-36	1.45979e-32	TNMD	PREDICTED: tenomodulin isoform X2 [Chrysemys picta bellii]	-	-	-	-	-	-	GO:0001936//regulation of endothelial cell proliferation;GO:0045765//regulation of angiogenesis
Unigene0006492	5	4	20	196	332	185	0.14	0.12	0.49	5.75	9.63	5.16	0.25	6.84667	4.7754	6.86187e-33	2.08279e-29	--	-	-	-	-	-	-	-	-
Unigene0081452	1009	1218	1118	241	255	357	12.43	15.67	11.94	3.09	3.23	4.35	13.3467	3.55667	-1.90788	1.5979e-32	4.50367e-29	NDNF	PREDICTED: protein NDNF [Chrysemys picta bellii]	-	-	-	-	-	GO:0005539//glycosaminoglycan binding	GO:0010810//regulation of cell-substrate adhesion;GO:0010975//regulation of neuron projection development;GO:0018149//peptide cross-linking;GO:0040007//growth;GO:0043062//extracellular structure organization;GO:0043066//negative regulation of apoptotic process
Unigene0039892	5618	4154	5923	10731	14728	11832	35.05	27.07	32.05	69.61	94.49	72.98	31.39	79.0267	1.33203	5.78403e-32	1.52155e-28	APCDD1	PREDICTED: protein APCDD1 [Chrysemys picta bellii]	-	-	-	-	-	-	-
Unigene0026370	632	406	740	100	88	144	3.79	2.55	3.85	0.62	0.54	0.85	3.39667	0.67	-2.34189	1.45947e-31	3.59933e-28	PRDM16	PREDICTED: PR domain zinc finger protein 16 isoform X3 [Chrysemys picta bellii]	Organismal Systems	Environmental adaptation	ko04714//Thermogenesis	K22410	-	-	-
Unigene0085746	1399	1226	1945	367	465	561	39.53	36.18	47.67	10.78	13.51	15.67	41.1267	13.32	-1.62648	3.93525e-31	9.13418e-28	PTGDS	Complement component C8 gamma chain [Chelonia mydas]	Metabolism;Metabolism	Global and overview maps;Lipid metabolism	ko01100//Metabolic pathways;ko00590//Arachidonic acid metabolism	K01830;K01830	-	-	-
Unigene0083064	34	22	36	212	340	225	0.59	0.4	0.54	3.84	6.09	3.87	0.51	4.6	3.17306	5.22457e-31	1.14531e-27	--	-	-	-	-	-	-	-	-
Unigene0083063	59	32	49	259	445	301	0.95	0.54	0.68	4.33	7.36	4.79	0.723333	5.49333	2.92495	9.83919e-31	2.04339e-27	Sp7	PREDICTED: transcription factor Sp7 [Chrysemys picta bellii]	-	-	-	-	-	GO:0043169//cation binding	-
Unigene0096502	1868	1525	2187	708	803	832	22.73	19.38	23.08	8.96	10.05	10.01	21.73	9.67333	-1.1676	2.48701e-30	4.90675e-27	LIX1	PREDICTED: protein limb expression 1 homolog isoform X1 [Chrysemys picta bellii]	-	-	-	-	-	-	-
Unigene0108007	170	198	209	17	16	6	2.46	3	2.63	0.26	0.24	0.09	2.69667	0.196667	-3.77735	9.51905e-30	1.78863e-26	Zic2	PREDICTED: zinc finger protein ZIC 2 [Chrysemys picta bellii]	-	-	-	-	GO:0043231//intracellular membrane-bounded organelle	GO:0001071//nucleic acid binding transcription factor activity;GO:0003676//nucleic acid binding;GO:0003682//chromatin binding;GO:0043169//cation binding	GO:0006355//regulation of transcription, DNA-templated;GO:0007411//axon guidance;GO:0014031//mesenchymal cell development;GO:0043473//pigmentation;GO:0044093//positive regulation of molecular function;GO:0048598//embryonic morphogenesis;GO:0050953//sensory perception of light stimulus
Unigene0118804	2181	2558	2723	532	791	933	28.57	35	30.94	7.25	10.66	12.09	31.5033	10	-1.6555	7.33932e-29	1.31637e-25	PLAT	PREDICTED: tissue-type plasminogen activator [Chrysemys picta bellii]	Human Diseases;Environmental Information Processing;Human Diseases;Organismal Systems;Human Diseases	Cancers;Signal transduction;Cardiovascular diseases;Immune system;Cancers	ko05202//Transcriptional misregulation in cancers;ko04371//Apelin signaling pathway;ko05418//Fluid shear stress and atherosclerosis;ko04610//Complement and coagulation cascades;ko05215//Prostate cancer	K01343;K01343;K01343;K01343;K01343	-	-	-
Unigene0039323	916	1083	1076	285	172	288	15.93	19.67	16.23	5.15	3.08	4.95	17.2767	4.39333	-1.97544	2.71183e-28	4.65245e-25	HOXA10	PREDICTED: homeobox protein Hox-A10 [Chrysemys picta bellii]	Human Diseases	Cancers	ko05202//Transcriptional misregulation in cancers	K17443	GO:0043231//intracellular membrane-bounded organelle;GO:0043234//protein complex	GO:0000982//transcription factor activity, RNA polymerase II core promoter proximal region sequence-specific binding;GO:0003677//DNA binding;GO:0019899//enzyme binding	GO:0003002//regionalization;GO:0006357//regulation of transcription from RNA polymerase II promoter;GO:0008406//gonad development;GO:0009566//fertilization;GO:0035108//limb morphogenesis;GO:0048232//male gamete generation
Unigene0027577	1130	1416	1624	446	380	504	5.03	6.59	6.27	2.07	1.74	2.22	5.96333	2.01	-1.56892	4.50491e-28	7.40663e-25	Crb1	PREDICTED: protein crumbs homolog 2 isoform X1 [Chrysemys picta bellii]	-	-	-	-	GO:0031988//membrane-bounded vesicle;GO:0032991//macromolecular complex	GO:0004866//endopeptidase inhibitor activity;GO:0005515//protein binding;GO:0046872//metal ion binding	GO:0007399//nervous system development;GO:0009952//anterior/posterior pattern specification;GO:0010466//negative regulation of peptidase activity;GO:0010717//regulation of epithelial to mesenchymal transition;GO:0030510//regulation of BMP signaling pathway;GO:0035090//maintenance of apical/basal cell polarity
Unigene0081889	3672	2323	4208	7419	10641	9370	42.4	28.02	42.15	89.09	126.38	106.99	37.5233	107.487	1.5183	5.7156e-28	9.02127e-25	Lef1	PREDICTED: lymphoid enhancer-binding factor 1 isoform X2 [Chrysemys picta bellii]	Human Diseases;Human Diseases;Environmental Information Processing;Human Diseases;Environmental Information Processing;Human Diseases;Human Diseases;Human Diseases;Organismal Systems;Human Diseases;Human Diseases;Human Diseases;Human Diseases;Cellular Processes;Human Diseases;Human Diseases	Cancers;Cancers;Signal transduction;Endocrine and metabolic diseases;Signal transduction;Cancers;Cancers;Cancers;Endocrine system;Cancers;Cancers;Cancers;Cardiovascular diseases;Cellular community - eukaryotes;Cancers;Cancers	ko05200//Pathways in cancer;ko05225//Hepatocellular carcinoma;ko04310//Wnt signaling pathway;ko04934//Cushing syndrome;ko04390//Hippo signaling pathway;ko05224//Breast cancer;ko05226//Gastric cancer;ko05221//Acute myeloid leukemia;ko04916//Melanogenesis;ko05210//Colorectal cancer;ko05215//Prostate cancer;ko05217//Basal cell carcinoma;ko05412//Arrhythmogenic right ventricular cardiomyopathy (ARVC)…	K04492;K04492;K04492;K04492;K04492;K04492;K04492;K04492;K04492;K04492;K04492;K04492;K04492;K04492;K04492;K04492	GO:0043231//intracellular membrane-bounded organelle;GO:0043234//protein complex	GO:0000977//RNA polymerase II regulatory region sequence-specific DNA binding;GO:0000982//transcription factor activity, RNA polymerase II core promoter proximal region sequence-specific binding;GO:0003707//steroid hormone receptor activity;GO:0004869//cysteine-type endopeptidase inhibitor activity;GO:0019904//protein domain specific binding;GO:0035258//steroid hormone receptor binding	GO:0001503//ossification;GO:0001525//angiogenesis;GO:0001558//regulation of cell growth;GO:0001707//mesoderm formation;GO:0001818//negative regulation of cytokine production;GO:0002681//somatic recombination of T cell receptor gene segments;GO:0002763//positive regulation of myeloid leukocyte differentiation;GO:0006357//regulation of transcription from RNA polymerase II promoter;GO:0006935//chemo…
Unigene0003551	1992	2423	2747	619	608	941	17.89	22.73	21.4	5.78	5.62	8.36	20.6733	6.58667	-1.65015	6.61451e-28	9.86685e-25	PODXL	PREDICTED: podocalyxin isoform X2 [Chrysemys picta bellii]	-	-	-	-	GO:0005886//plasma membrane;GO:0005902//microvillus;GO:0031252//cell leading edge;GO:0036056//filtration diaphragm;GO:0044421//extracellular region part;GO:0044424//intracellular part;GO:0098589//membrane region	-	GO:0007162//negative regulation of cell adhesion;GO:0022409//positive regulation of cell-cell adhesion;GO:0030033//microvillus assembly;GO:0030334//regulation of cell migration;GO:0035148//tube formation;GO:0072310//glomerular epithelial cell development
Unigene0049045	2937	2228	3566	5584	6942	6237	21.48	17.02	22.62	42.46	52.21	45.1	20.3733	46.59	1.19334	6.75144e-28	9.86685e-25	WNT5A	PREDICTED: protein Wnt-5a isoform X1 [Chrysemys picta bellii]	Human Diseases;Human Diseases;Human Diseases;Human Diseases;Organismal Systems;Human Diseases;Environmental Information Processing;Human Diseases;Environmental Information Processing;Human Diseases;Environmental Information Processing;Human Diseases;Cellular Processes;Organismal Systems;Human Diseases	Cancers;Infectious diseases;Infectious diseases;Cancers;Development;Cancers;Signal transduction;Endocrine and metabolic diseases;Signal transduction;Cancers;Signal transduction;Cancers;Cellular community - eukaryotes;Endocrine system;Cancers	ko05200//Pathways in cancer;ko05165//Human papillomavirus infection;ko05166//HTLV-I infection;ko05205//Proteoglycans in cancer;ko04360//Axon guidance;ko05225//Hepatocellular carcinoma;ko04310//Wnt signaling pathway;ko04934//Cushing syndrome;ko04390//Hippo signaling pathway;ko05224//Breast cancer;ko04150//mTOR signaling pathway;ko05226//Gastric cancer;ko04550//Signaling pathways regulating pluripo…	K00444;K00444;K00444;K00444;K00444;K00444;K00444;K00444;K00444;K00444;K00444;K00444;K00444;K00444;K00444	GO:0031012//extracellular matrix;GO:0044421//extracellular region part;GO:0044464//cell part	GO:0000975//regulatory region DNA binding;GO:0001071//nucleic acid binding transcription factor activity;GO:0005109//frizzled binding	GO:0000187//activation of MAPK activity;GO:0000578//embryonic axis specification;GO:0001501//skeletal system development;GO:0001503//ossification;GO:0001936//regulation of endothelial cell proliferation;GO:0001961//positive regulation of cytokine-mediated signaling pathway;GO:0002011//morphogenesis of an epithelial sheet;GO:0002068//glandular epithelial cell development;GO:0002690//positive regul…
Unigene0000079	411	424	557	47	100	109	3.88	4.18	4.56	0.46	0.97	1.02	4.20667	0.816667	-2.36486	1.24413e-27	1.75329e-24	Alx3	PREDICTED: homeobox protein aristaless-like 3 [Chrysemys picta bellii]	-	-	-	-	-	-	GO:0009987//cellular process;GO:0030326//embryonic limb morphogenesis;GO:0050789//regulation of biological process
Unigene0066711	798	547	988	1947	2192	1852	8.06	5.77	8.66	20.45	22.78	18.5	7.49667	20.5767	1.45669	1.52703e-27	2.07776e-24	SP5	PREDICTED: transcription factor Sp5 [Chrysemys picta bellii]	-	-	-	-	-	-	-
Unigene0062433	4138	2744	4559	7733	9928	9032	18.83	13.04	17.99	36.59	46.46	40.64	16.62	41.23	1.31077	2.32437e-27	3.05724e-24	COL24A1	PREDICTED: LOW QUALITY PROTEIN: collagen alpha-1(XXIV) chain [Chrysemys picta bellii]	Organismal Systems	Digestive system	ko04974//Protein digestion and absorption	K19721	-	GO:0005198//structural molecule activity	-
Unigene0002897	102	61	90	354	411	333	4.74	2.96	3.63	17.1	19.63	15.29	3.77667	17.34	2.19892	2.7142e-27	3.45482e-24	MLANA	PREDICTED: melanoma antigen recognized by T-cells 1 [Chrysemys picta bellii]	-	-	-	-	-	-	-
Unigene0066304	3304	2309	3015	5649	6637	6708	75.56	55.15	59.8	134.33	156.09	151.67	63.5033	147.363	1.21447	3.75486e-27	4.6301e-24	ANXA1	PREDICTED: annexin A1 [Chrysemys picta bellii]	-	-	-	-	GO:0005886//plasma membrane;GO:0005924//cell-substrate adherens junction;GO:0031988//membrane-bounded vesicle;GO:0043231//intracellular membrane-bounded organelle;GO:0044421//extracellular region part	GO:0004859//phospholipase inhibitor activity;GO:0005515//protein binding;GO:0005543//phospholipid binding;GO:0046872//metal ion binding	GO:0001776//leukocyte homeostasis;GO:0002684//positive regulation of immune system process;GO:0006464//cellular protein modification process;GO:0008283//cell proliferation;GO:0009892//negative regulation of metabolic process;GO:0009913//epidermal cell differentiation;GO:0010638//positive regulation of organelle organization;GO:0030217//T cell differentiation;GO:0032309//icosanoid secretion;GO:003…
Unigene0064023	1238	1795	1764	403	390	569	23.18	35.1	28.65	7.85	7.51	10.53	28.9767	8.63	-1.74746	3.29399e-26	3.93872e-23	HAND2	PREDICTED: heart- and neural crest derivatives-expressed protein 2 [Chrysemys picta bellii]	-	-	-	-	GO:0000785//chromatin;GO:0043231//intracellular membrane-bounded organelle;GO:0043234//protein complex	GO:0000976//transcription regulatory region sequence-specific DNA binding;GO:0000982//transcription factor activity, RNA polymerase II core promoter proximal region sequence-specific binding;GO:0003712//transcription cofactor activity;GO:0008134//transcription factor binding;GO:0046983//protein dimerization activity	GO:0001649//osteoblast differentiation;GO:0001738//morphogenesis of a polarized epithelium;GO:0001755//neural crest cell migration;GO:0001838//embryonic epithelial tube formation;GO:0003015//heart process;GO:0003143//embryonic heart tube morphogenesis;GO:0003151//outflow tract morphogenesis;GO:0003211//cardiac ventricle formation;GO:0003264//regulation of cardioblast proliferation;GO:0003343//sep…
Unigene0022311	247	235	263	37	28	51	6.27	6.23	5.79	0.98	0.73	1.28	6.09667	0.996667	-2.61284	3.73986e-26	4.34032e-23	HOXA11	PREDICTED: LOW QUALITY PROTEIN: homeobox protein Hox-A11 [Chrysemys picta bellii]	Human Diseases	Cancers	ko05202//Transcriptional misregulation in cancers	K21951	GO:0043231//intracellular membrane-bounded organelle;GO:0043234//protein complex	GO:0003677//DNA binding	GO:0001708//cell fate specification;GO:0001822//kidney development;GO:0003002//regionalization;GO:0003156//regulation of organ formation;GO:0006355//regulation of transcription, DNA-templated;GO:0008406//gonad development;GO:0009566//fertilization;GO:0030326//embryonic limb morphogenesis;GO:0032330//regulation of chondrocyte differentiation;GO:0040007//growth;GO:0045597//positive regulation of ce…
Unigene0046945	2938	2938	3920	1030	932	1453	13.8	14.41	15.97	5.03	4.5	6.75	14.7267	5.42667	-1.44029	5.18158e-26	5.84171e-23	MYRF	PREDICTED: myelin regulatory factor [Chrysemys picta bellii]	-	-	-	-	-	-	-
Unigene0069185	400	391	473	934	1230	974	6.72	6.87	6.9	16.33	21.26	16.19	6.83	17.9267	1.39215	7.04719e-26	7.72431e-23	--	hypothetical protein Anapl_00770 [Anas platyrhynchos]	-	-	-	-	-	-	-
Unigene0033669	384	470	657	87	69	134	8.06	10.3	11.96	1.9	1.49	2.78	10.1067	2.05667	-2.29693	2.0905e-25	2.22943e-22	NSG1	PREDICTED: neuron-specific vesicular protein calcyon [Chrysemys picta bellii]	-	-	-	-	-	-	-
Unigene0045427	177	159	172	16	16	22	2.95	2.76	2.48	0.28	0.27	0.36	2.73	0.303333	-3.16993	2.98265e-25	3.09717e-22	--	-	-	-	-	-	-	-	-
Unigene0020229	218	153	288	600	841	666	2.05	1.5	2.34	5.85	8.12	6.18	1.96333	6.71667	1.77444	7.13638e-25	7.22037e-22	--	-	-	-	-	-	-	-	-
Unigene0113678	287	129	194	1	1	4	7.01	3.29	4.11	0.03	0.03	0.1	4.80333	0.0533333	-6.49285	6.70194e-24	6.6113e-21	LHX9	PREDICTED: LIM/homeobox protein Lhx9 isoform X1 [Chrysemys picta bellii]	-	-	-	-	GO:0043231//intracellular membrane-bounded organelle	GO:0003677//DNA binding;GO:0003712//transcription cofactor activity;GO:0046914//transition metal ion binding	GO:0006355//regulation of transcription, DNA-templated;GO:0007411//axon guidance;GO:0008406//gonad development;GO:0021515//cell differentiation in spinal cord
Unigene0030150	1009	986	1295	2075	2276	2025	7.93	8.1	8.83	16.97	18.41	15.74	8.28667	17.04	1.04006	1.42996e-23	1.37621e-20	ARL4A	PREDICTED: ADP-ribosylation factor-like protein 4A [Chrysemys picta bellii]	-	-	-	-	GO:0016020//membrane;GO:0043231//intracellular membrane-bounded organelle;GO:0043232//intracellular non-membrane-bounded organelle	GO:0032550//purine ribonucleoside binding	GO:0035556//intracellular signal transduction;GO:0045444//fat cell differentiation
Unigene0018974	566	588	743	210	242	242	5.1	5.53	5.81	1.97	2.24	2.16	5.48	2.12333	-1.36785	2.02263e-23	1.90026e-20	CRMP1	PREDICTED: dihydropyrimidinase-related protein 1 isoform X1 [Chelonia mydas]	-	-	-	-	GO:0043005//neuron projection;GO:0044297//cell body	GO:0016810//hydrolase activity, acting on carbon-nitrogen (but not peptide) bonds	GO:0006206//pyrimidine nucleobase metabolic process
Unigene0044139	440	496	387	47	92	109	6.86	8.08	5.23	0.76	1.48	1.68	6.72333	1.30667	-2.36329	2.49448e-23	2.24059e-20	EFHC1	PREDICTED: EF-hand domain-containing protein 1 isoform X1 [Chrysemys picta bellii]	-	-	-	-	GO:0042995//cell projection	-	-
Unigene0031519	387	232	321	780	961	916	7.92	4.96	5.7	16.6	20.23	18.54	6.19333	18.4567	1.57535	2.49844e-23	2.24059e-20	Wnt10b	PREDICTED: protein Wnt-10b [Chrysemys picta bellii]	Human Diseases;Human Diseases;Human Diseases;Human Diseases;Human Diseases;Environmental Information Processing;Human Diseases;Environmental Information Processing;Human Diseases;Environmental Information Processing;Human Diseases;Cellular Processes;Organismal Systems;Human Diseases	Cancers;Infectious diseases;Infectious diseases;Cancers;Cancers;Signal transduction;Endocrine and metabolic diseases;Signal transduction;Cancers;Signal transduction;Cancers;Cellular community - eukaryotes;Endocrine system;Cancers	ko05200//Pathways in cancer;ko05165//Human papillomavirus infection;ko05166//HTLV-I infection;ko05205//Proteoglycans in cancer;ko05225//Hepatocellular carcinoma;ko04310//Wnt signaling pathway;ko04934//Cushing syndrome;ko04390//Hippo signaling pathway;ko05224//Breast cancer;ko04150//mTOR signaling pathway;ko05226//Gastric cancer;ko04550//Signaling pathways regulating pluripotency of stem cells;ko0…	K01357;K01357;K01357;K01357;K01357;K01357;K01357;K01357;K01357;K01357;K01357;K01357;K01357;K01357	-	-	-
Unigene0054897	1129	1447	1464	367	315	527	15.77	21.11	17.74	5.33	4.53	7.28	18.2067	5.71333	-1.67206	2.98228e-23	2.61506e-20	RBPMS	PREDICTED: RNA-binding protein with multiple splicing isoform X3 [Chrysemys picta bellii]	-	-	-	-	GO:0031981//nuclear lumen	GO:0003712//transcription cofactor activity;GO:0070717//poly-purine tract binding	GO:0001934//positive regulation of protein phosphorylation;GO:0010468//regulation of gene expression;GO:0034645//cellular macromolecule biosynthetic process;GO:0042307//positive regulation of protein import into nucleus;GO:2001141//regulation of RNA biosynthetic process
Unigene0119158	715	605	895	1370	2036	1776	4.62	4.08	5.01	9.2	13.52	11.34	4.57	11.3533	1.31285	1.10312e-22	9.46263e-20	--	-	-	-	-	-	-	-	-
Unigene0049984	1061	1500	1353	446	291	403	13.92	20.55	15.39	6.08	3.92	5.23	16.62	5.07667	-1.71097	1.91002e-22	1.60356e-19	wt1	PREDICTED: Wilms tumor protein homolog A isoform X1 [Chelonia mydas]	Human Diseases	Cancers	ko05202//Transcriptional misregulation in cancers	K09234	GO:0016604//nuclear body	GO:0000975//regulatory region DNA binding;GO:0019904//protein domain specific binding;GO:0043566//structure-specific DNA binding;GO:0046914//transition metal ion binding	GO:0001558//regulation of cell growth;GO:0001654//eye development;GO:0002064//epithelial cell development;GO:0006357//regulation of transcription from RNA polymerase II promoter;GO:0006417//regulation of translation;GO:0008283//cell proliferation;GO:0008406//gonad development;GO:0009566//fertilization;GO:0030198//extracellular matrix organization;GO:0032870//cellular response to hormone stimulus;…
Unigene0083168	476	628	499	112	154	156	3.93	5.41	3.57	0.96	1.31	1.27	4.30333	1.18	-1.86667	1.97383e-22	1.62261e-19	PTPRO	PREDICTED: receptor-type tyrosine-protein phosphatase O isoform X1 [Chrysemys picta bellii]	-	-	-	-	GO:0031988//membrane-bounded vesicle;GO:0044309//neuron spine;GO:0044459//plasma membrane part	GO:0004721//phosphoprotein phosphatase activity;GO:0046983//protein dimerization activity	GO:0001977//renal system process involved in regulation of blood volume;GO:0006470//protein dephosphorylation;GO:0030031//cell projection assembly;GO:0030178//negative regulation of Wnt signaling pathway;GO:0030595//leukocyte chemotaxis;GO:0036058//filtration diaphragm assembly;GO:0061318//renal filtration cell differentiation;GO:0097485//neuron projection guidance
Unigene0107377	1461	1839	1632	593	624	690	17	22.35	16.47	7.18	7.47	7.94	18.6067	7.53	-1.3051	2.39031e-22	1.92488e-19	--	-	-	-	-	-	-	-	-
Unigene0031538	324	561	519	59	86	120	3.59	6.5	4.99	0.68	0.98	1.32	5.02667	0.993333	-2.33925	3.70057e-22	2.92041e-19	GATA6	PREDICTED: transcription factor GATA-6 [Chrysemys picta bellii]	-	-	-	-	GO:0043231//intracellular membrane-bounded organelle;GO:0043234//protein complex	GO:0000977//RNA polymerase II regulatory region sequence-specific DNA binding;GO:0000981//RNA polymerase II transcription factor activity, sequence-specific DNA binding;GO:0001085//RNA polymerase II transcription factor binding;GO:0019900//kinase binding;GO:0046914//transition metal ion binding	GO:0001666//response to hypoxia;GO:0001709//cell fate determination;GO:0003299//muscle hypertrophy in response to stress;GO:0006357//regulation of transcription from RNA polymerase II promoter;GO:0006796//phosphate-containing compound metabolic process;GO:0008284//positive regulation of cell proliferation;GO:0008406//gonad development;GO:0009790//embryo development;GO:0014706//striated muscle tis…
Unigene0024607	1107	732	868	191	347	228	16.97	11.72	11.54	3.04	5.47	3.46	13.41	3.99	-1.74885	9.66204e-22	7.47558e-19	RHCG	PREDICTED: ammonium transporter Rh type C [Chrysemys picta bellii]	-	-	-	-	GO:0005886//plasma membrane;GO:0016021//integral component of membrane;GO:0031988//membrane-bounded vesicle	GO:0008092//cytoskeletal protein binding;GO:0015077//monovalent inorganic cation transmembrane transporter activity	GO:0015696//ammonium transport;GO:0055067//monovalent inorganic cation homeostasis
Unigene0033579	160	198	173	24	24	27	2.5	3.23	2.34	0.39	0.39	0.42	2.69	0.4	-2.74953	1.05299e-21	7.92081e-19	c1qtnf12	PREDICTED: protein FAM132A isoform X1 [Chrysemys picta bellii]	-	-	-	-	-	-	-
Unigene0005935	1080	1247	1163	228	378	442	6.57	7.92	6.14	1.44	2.36	2.66	6.87667	2.15333	-1.67514	1.0639e-21	7.92081e-19	TFCP2L1	PREDICTED: transcription factor CP2-like protein 1 isoform X1 [Chrysemys picta bellii]	-	-	-	-	GO:0043231//intracellular membrane-bounded organelle	-	GO:0010259//multicellular organism aging;GO:0032989//cellular component morphogenesis;GO:0035272//exocrine system development;GO:0040007//growth;GO:0048469//cell maturation
Unigene0034141	264	295	267	38	50	72	3.12	3.64	2.74	0.47	0.61	0.84	3.16667	0.64	-2.30682	1.1532e-21	8.42672e-19	CLEC18A	PREDICTED: C-type lectin domain family 18 member C [Chrysemys picta bellii]	-	-	-	-	-	-	-
Unigene0094903	3341	3581	3993	1558	1331	1834	34.33	38.43	35.58	16.64	14.06	18.63	36.1133	16.4433	-1.13503	1.36728e-21	9.80937e-19	NR2F2	COUP transcription factor 2, partial [Ophiophagus hannah]	-	-	-	-	GO:0043231//intracellular membrane-bounded organelle	GO:0000981//RNA polymerase II transcription factor activity, sequence-specific DNA binding;GO:0003677//DNA binding;GO:0005501//retinoid binding;GO:0038023//signaling receptor activity;GO:0046914//transition metal ion binding;GO:0046983//protein dimerization activity	GO:0000079//regulation of cyclin-dependent protein serine/threonine kinase activity;GO:0001568//blood vessel development;GO:0001936//regulation of endothelial cell proliferation;GO:0003002//regionalization;GO:0009755//hormone-mediated signaling pathway;GO:0010594//regulation of endothelial cell migration;GO:0014706//striated muscle tissue development;GO:0044702//single organism reproductive proce…
Unigene0081351	462	589	641	147	207	178	3.62	4.82	4.35	1.2	1.67	1.38	4.26333	1.41667	-1.58948	1.51027e-21	1.04896e-18	EDIL3	PREDICTED: EGF-like repeat and discoidin I-like domain-containing protein 3 [Chrysemys picta bellii]	-	-	-	-	GO:0031988//membrane-bounded vesicle	GO:0046872//metal ion binding	GO:0010810//regulation of cell-substrate adhesion
Unigene0031788	1342	931	1513	2319	3616	3258	9.66	7	9.45	17.36	26.77	23.19	8.70333	22.44	1.36643	1.51526e-21	1.04896e-18	BCL11B	PREDICTED: B-cell lymphoma/leukemia 11B isoform X5 [Chrysemys picta bellii]	Human Diseases	Cancers	ko05202//Transcriptional misregulation in cancers	K22046	GO:0043231//intracellular membrane-bounded organelle	GO:0000982//transcription factor activity, RNA polymerase II core promoter proximal region sequence-specific binding;GO:0003677//DNA binding;GO:0043169//cation binding	GO:0002064//epithelial cell development;GO:0002681//somatic recombination of T cell receptor gene segments;GO:0006357//regulation of transcription from RNA polymerase II promoter;GO:0006629//lipid metabolic process;GO:0007411//axon guidance;GO:0021877//forebrain neuron fate commitment;GO:0042476//odontogenesis;GO:0042981//regulation of apoptotic process;GO:0043010//camera-type eye development;GO:…
Unigene0014608	2576	2763	3704	1167	1162	1529	22.4	25.09	27.93	10.55	10.39	13.14	25.14	11.36	-1.14602	3.10654e-21	2.11347e-18	CDH2	PREDICTED: cadherin-2 [Chrysemys picta bellii]	Environmental Information Processing;Human Diseases	Signaling molecules and interaction;Cardiovascular diseases	ko04514//Cell adhesion molecules (CAMs);ko05412//Arrhythmogenic right ventricular cardiomyopathy (ARVC)	K06736;K06736	GO:0005886//plasma membrane;GO:0005913//cell-cell adherens junction;GO:0005924//cell-substrate adherens junction;GO:0031224//intrinsic component of membrane;GO:0031252//cell leading edge;GO:0031988//membrane-bounded vesicle;GO:0043234//protein complex;GO:0044291//cell-cell contact zone	GO:0019902//phosphatase binding;GO:0046872//metal ion binding	GO:0001568//blood vessel development;GO:0016337//single organismal cell-cell adhesion;GO:0019827//stem cell population maintenance;GO:0030178//negative regulation of Wnt signaling pathway;GO:0042327//positive regulation of phosphorylation;GO:0042692//muscle cell differentiation;GO:0048736//appendage development;GO:0048870//cell motility;GO:0098742//cell-cell adhesion via plasma-membrane adhesion …
Unigene0049771	1879	1692	1890	3014	3673	3829	11.82	11.12	10.31	19.71	23.76	23.81	11.0833	22.4267	1.01682	3.37188e-21	2.21735e-18	ZEB2	PREDICTED: zinc finger E-box-binding homeobox 2 isoform X2 [Chrysemys picta bellii]	Human Diseases;Human Diseases;Human Diseases	Cancers;Cancers;Cancers	ko05202//Transcriptional misregulation in cancers;ko05206//MicroRNAs in cancer;ko05215//Prostate cancer	K09299;K09299;K09299	GO:0043231//intracellular membrane-bounded organelle	GO:0046332//SMAD binding	GO:0006357//regulation of transcription from RNA polymerase II promoter;GO:0009952//anterior/posterior pattern specification;GO:0010631//epithelial cell migration;GO:0021543//pallium development;GO:0033043//regulation of organelle organization;GO:0043406//positive regulation of MAP kinase activity;GO:0045634//regulation of melanocyte differentiation;GO:0060606//tube closure;GO:0061351//neural pre…
Unigene0119335	124	189	111	9	6	11	2.53	4.03	1.97	0.19	0.13	0.22	2.84333	0.18	-3.98151	3.37385e-21	2.21735e-18	EFCAB12	PREDICTED: EF-hand calcium-binding domain-containing protein 12 [Chrysemys picta bellii]	-	-	-	-	-	-	-
Unigene0119744	526	487	622	1126	1207	1035	4.3	4.16	4.41	9.57	10.15	8.37	4.29	9.36333	1.12604	3.42783e-21	2.21735e-18	ARHGAP20	PREDICTED: rho GTPase-activating protein 20 [Chrysemys picta bellii]	-	-	-	-	-	-	GO:0050794//regulation of cellular process
Unigene0005748	985	988	1106	417	315	435	19.17	20.09	18.67	8.44	6.31	8.37	19.31	7.70667	-1.32517	3.86537e-21	2.46006e-18	Cadm4	PREDICTED: cell adhesion molecule 4 [Chrysemys picta bellii]	-	-	-	-	GO:0031224//intrinsic component of membrane	-	-
Unigene0012168	373	370	539	864	996	1022	27.52	28.51	34.49	66.28	75.57	74.55	30.1733	72.1333	1.25739	4.94009e-21	3.09414e-18	S100A4	PREDICTED: protein S100-A4 [Chrysemys picta bellii]	-	-	-	-	GO:0031988//membrane-bounded vesicle;GO:0042995//cell projection;GO:0043231//intracellular membrane-bounded organelle;GO:0044421//extracellular region part;GO:0044444//cytoplasmic part	GO:0003723//RNA binding;GO:0005102//receptor binding;GO:0008092//cytoskeletal protein binding;GO:0046872//metal ion binding	GO:0043122//regulation of I-kappaB kinase/NF-kappaB signaling
Unigene0023405	6348	3893	6210	10733	14196	11556	56.08	35.92	47.58	98.59	128.97	100.93	46.5267	109.497	1.23476	5.20755e-21	3.2107e-18	TWIST2	PREDICTED: twist-related protein 2-like [Chrysemys picta bellii]	Human Diseases	Cancers	ko05205//Proteoglycans in cancer	K09069	-	-	-
Unigene0030303	267	193	208	537	689	788	2.55	1.92	1.72	5.33	6.76	7.43	2.06333	6.50667	1.65694	6.40689e-21	3.88938e-18	QNR-71	PREDICTED: LOW QUALITY PROTEIN: transmembrane glycoprotein NMB [Chrysemys picta bellii]	-	-	-	-	-	-	-
Unigene0110716	11	9	29	156	237	120	0.25	0.22	0.58	3.75	5.64	2.75	0.35	4.04667	3.53131	1.09161e-20	6.42892e-18	ASCL4	PREDICTED: achaete-scute homolog 4 [Chrysemys picta bellii]	-	-	-	-	-	-	-
Unigene0060157	669	608	617	130	175	246	7.63	7.24	6.1	1.54	2.05	2.77	6.99	2.12	-1.72123	1.51367e-20	8.7835e-18	ST6GALNAC2	PREDICTED: alpha-N-acetylgalactosaminide alpha-2,6-sialyltransferase 2 [Chrysemys picta bellii]	-	-	-	-	GO:0031228//intrinsic component of Golgi membrane	GO:0016757//transferase activity, transferring glycosyl groups	GO:0006464//cellular protein modification process
Unigene0082491	1073	1088	1667	464	406	556	8.21	8.69	11.06	3.69	3.19	4.2	9.32	3.69333	-1.33541	1.89006e-20	1.08087e-17	IGDCC3	PREDICTED: immunoglobulin superfamily DCC subclass member 3 [Chrysemys picta bellii]	-	-	-	-	-	-	-
Unigene0009904	12	4	17	106	164	121	0.23	0.08	0.29	2.14	3.28	2.33	0.2	2.58333	3.69116	2.21591e-20	1.24911e-17	foxi1c	PREDICTED: forkhead box protein I3 [Chrysemys picta bellii]	-	-	-	-	GO:0043231//intracellular membrane-bounded organelle	GO:0001071//nucleic acid binding transcription factor activity;GO:0003677//DNA binding	GO:0010468//regulation of gene expression;GO:0034645//cellular macromolecule biosynthetic process
Unigene0100982	648	692	712	168	165	279	13.48	15.03	12.84	3.63	3.53	5.74	13.7833	4.3	-1.68052	2.3761e-20	1.32054e-17	--	-	-	-	-	-	-	-	-
Unigene0035239	4121	4447	5313	1882	2120	2565	33.72	38	37.71	16.02	17.84	20.76	36.4767	18.2067	-1.00251	2.77419e-20	1.52037e-17	CSRP1	PREDICTED: cysteine and glycine-rich protein 1 [Chrysemys picta bellii]	-	-	-	-	GO:0005924//cell-substrate adherens junction;GO:0031988//membrane-bounded vesicle;GO:0043231//intracellular membrane-bounded organelle	GO:0003723//RNA binding;GO:0046914//transition metal ion binding	GO:0030168//platelet activation
Unigene0028292	791	622	814	1300	1875	1935	15.05	12.36	13.44	25.73	36.7	36.41	13.6167	32.9467	1.27476	3.83494e-20	2.07292e-17	SOSTDC1	PREDICTED: sclerostin domain-containing protein 1 [Chrysemys picta bellii]	-	-	-	-	-	-	GO:0007275//multicellular organism development;GO:0010453//regulation of cell fate commitment;GO:0030178//negative regulation of Wnt signaling pathway;GO:0030510//regulation of BMP signaling pathway
Unigene0028120	780	752	598	146	231	240	3.41	3.44	2.27	0.66	1.04	1.04	3.04	0.913333	-1.73486	3.97737e-20	2.12085e-17	Spata13	PREDICTED: spermatogenesis-associated protein 13 isoform X1 [Chrysemys picta bellii]	Cellular Processes	Cell motility	ko04810//Regulation of actin cytoskeleton	K05769	-	-	-
Unigene0074179	1020	837	1213	1717	2059	2027	11.86	10.16	12.23	20.76	24.62	23.3	11.4167	22.8933	1.00379	4.1692e-20	2.1935e-17	ANXA4	PREDICTED: annexin A4 [Chrysemys picta bellii]	-	-	-	-	GO:0031090//organelle membrane;GO:0031988//membrane-bounded vesicle;GO:0043231//intracellular membrane-bounded organelle;GO:0044444//cytoplasmic part	GO:0005543//phospholipid binding;GO:0008134//transcription factor binding	GO:0030154//cell differentiation;GO:0032717//negative regulation of interleukin-8 production;GO:0043433//negative regulation of sequence-specific DNA binding transcription factor activity
Unigene0092551	326	370	475	110	91	130	5.02	5.95	6.35	1.76	1.44	1.98	5.77333	1.72667	-1.74141	5.08618e-20	2.64073e-17	pitx1	PREDICTED: pituitary homeobox 1 [Chrysemys picta bellii]	-	-	-	-	GO:0043231//intracellular membrane-bounded organelle;GO:0043232//intracellular non-membrane-bounded organelle;GO:0043234//protein complex	GO:0000977//RNA polymerase II regulatory region sequence-specific DNA binding;GO:0000982//transcription factor activity, RNA polymerase II core promoter proximal region sequence-specific binding;GO:0001076//transcription factor activity, RNA polymerase II transcription factor binding	GO:0006357//regulation of transcription from RNA polymerase II promoter;GO:0007517//muscle organ development;GO:0030326//embryonic limb morphogenesis;GO:0045165//cell fate commitment;GO:0048732//gland development
Unigene0012986	1712	1022	1814	3098	3823	3286	10.01	6.24	9.2	18.84	22.99	19	8.48333	20.2767	1.25712	7.00023e-20	3.5873e-17	PRELP	PREDICTED: prolargin [Chrysemys picta bellii]	-	-	-	-	GO:0031012//extracellular matrix;GO:0031988//membrane-bounded vesicle	-	GO:0007568//aging
Unigene0081447	115	49	99	845	1579	886	0.93	0.41	0.69	7.08	13.08	7.06	0.676667	9.07333	3.74512	8.53637e-20	4.31842e-17	RUNX3	PREDICTED: runt-related transcription factor 3 [Chrysemys picta bellii]	Organismal Systems	Immune system	ko04658//Th1 and Th2 cell differentiation	K09279	GO:0043231//intracellular membrane-bounded organelle	GO:0001071//nucleic acid binding transcription factor activity;GO:0003676//nucleic acid binding;GO:0032550//purine ribonucleoside binding	GO:0001816//cytokine production;GO:0006464//cellular protein modification process;GO:0010468//regulation of gene expression;GO:0021700//developmental maturation;GO:0097191//extrinsic apoptotic signaling pathway;GO:0097485//neuron projection guidance
Unigene0090402	191	138	163	631	549	414	1.57	1.19	1.16	5.4	4.65	3.37	1.30667	4.47333	1.77546	1.21876e-19	6.0875e-17	--	hypothetical protein UY3_16349 [Chelonia mydas]	-	-	-	-	-	-	-
Unigene0029436	265	288	459	32	50	92	2.68	3.04	4.03	0.34	0.52	0.92	3.25	0.593333	-2.45352	2.75963e-19	1.34435e-16	GPRIN3	PREDICTED: G protein-regulated inducer of neurite outgrowth 3 [Chrysemys picta bellii]	-	-	-	-	-	-	-
Unigene0069026	572	302	630	1256	1594	1232	11.32	6.24	10.81	25.84	32.44	24.1	9.45667	27.46	1.53793	3.62297e-19	1.7434e-16	Ppp1r14c	PREDICTED: protein phosphatase 1 regulatory subunit 14C [Chrysemys picta bellii]	-	-	-	-	GO:0044424//intracellular part	GO:0004864//protein phosphatase inhibitor activity	GO:0009892//negative regulation of metabolic process;GO:0016310//phosphorylation;GO:0050794//regulation of cellular process
Unigene0080689	2985	2830	4282	1217	1187	1736	8.57	8.48	10.66	3.63	3.5	4.93	9.23667	4.02	-1.20018	4.29574e-19	2.04224e-16	FRAS1	PREDICTED: extracellular matrix protein FRAS1 isoform X3 [Chrysemys picta bellii]	-	-	-	-	-	-	-
Unigene0011573	365	257	429	108	87	102	2.28	1.68	2.33	0.7	0.56	0.63	2.09667	0.63	-1.73467	5.23896e-19	2.461e-16	--	-	-	-	-	-	-	-	-
Unigene0039322	783	902	1005	336	390	421	9.47	11.39	10.54	4.22	4.85	5.03	10.4667	4.7	-1.15507	9.86764e-19	4.52753e-16	HOXA9	PREDICTED: homeobox protein Hox-A9 [Chrysemys picta bellii]	Human Diseases	Cancers	ko05202//Transcriptional misregulation in cancers	K21950	GO:0043231//intracellular membrane-bounded organelle;GO:0043234//protein complex	GO:0003677//DNA binding	GO:0001501//skeletal system development;GO:0003002//regionalization;GO:0008406//gonad development;GO:0009566//fertilization;GO:0010468//regulation of gene expression;GO:0030097//hemopoiesis;GO:0030326//embryonic limb morphogenesis;GO:0034645//cellular macromolecule biosynthetic process;GO:0045596//negative regulation of cell differentiation;GO:0048232//male gamete generation
Unigene0119786	1270	1443	1368	523	309	511	12.09	14.34	11.29	5.18	3.02	4.81	12.5733	4.33667	-1.53571	1.06986e-18	4.85239e-16	--	-	-	-	-	-	-	-	-
Unigene0042022	1245	1194	1256	468	478	634	17.34	17.37	15.18	6.78	6.85	8.73	16.63	7.45333	-1.15783	1.26324e-18	5.66434e-16	WNT11	PREDICTED: protein Wnt-11 [Pelodiscus sinensis]	Human Diseases;Human Diseases;Human Diseases;Human Diseases;Human Diseases;Environmental Information Processing;Human Diseases;Environmental Information Processing;Human Diseases;Environmental Information Processing;Human Diseases;Cellular Processes;Organismal Systems;Human Diseases	Cancers;Infectious diseases;Infectious diseases;Cancers;Cancers;Signal transduction;Endocrine and metabolic diseases;Signal transduction;Cancers;Signal transduction;Cancers;Cellular community - eukaryotes;Endocrine system;Cancers	ko05200//Pathways in cancer;ko05165//Human papillomavirus infection;ko05166//HTLV-I infection;ko05205//Proteoglycans in cancer;ko05225//Hepatocellular carcinoma;ko04310//Wnt signaling pathway;ko04934//Cushing syndrome;ko04390//Hippo signaling pathway;ko05224//Breast cancer;ko04150//mTOR signaling pathway;ko05226//Gastric cancer;ko04550//Signaling pathways regulating pluripotency of stem cells;ko0…	K01384;K01384;K01384;K01384;K01384;K01384;K01384;K01384;K01384;K01384;K01384;K01384;K01384;K01384	-	-	-
Unigene0062125	588	605	598	204	207	260	8.08	8.68	7.13	2.91	2.92	3.53	7.96333	3.12	-1.35183	1.39284e-18	6.17531e-16	FMO4	PREDICTED: dimethylaniline monooxygenase [N-oxide-forming] 4 isoform X2 [Chrysemys picta bellii]	Metabolism	Xenobiotics biodegradation and metabolism	ko00982//Drug metabolism - cytochrome P450	K00485	-	-	-
Unigene0030753	311	476	495	116	117	131	3.29	5.26	4.54	1.28	1.27	1.37	4.36333	1.30667	-1.73954	1.42167e-18	6.23307e-16	ANGPT1	PREDICTED: angiopoietin-1 isoform X1 [Chrysemys picta bellii]	Environmental Information Processing;Environmental Information Processing;Environmental Information Processing;Environmental Information Processing;Environmental Information Processing;Human Diseases	Signal transduction;Signal transduction;Signal transduction;Signal transduction;Signal transduction;Immune diseases	ko04151//PI3K-Akt signaling pathway;ko04010//MAPK signaling pathway;ko04014//Ras signaling pathway;ko04066//HIF-1 signaling pathway;ko04015//Rap1 signaling pathway;ko05323//Rheumatoid arthritis	K05465;K05465;K05465;K05465;K05465;K05465	GO:0031988//membrane-bounded vesicle;GO:0042995//cell projection;GO:0044421//extracellular region part;GO:0098589//membrane region	GO:0005102//receptor binding	GO:0001525//angiogenesis;GO:0001959//regulation of cytokine-mediated signaling pathway;GO:0002090//regulation of receptor internalization;GO:0002719//negative regulation of cytokine production involved in immune response;GO:0006024//glycosaminoglycan biosynthetic process;GO:0006935//chemotaxis;GO:0007155//cell adhesion;GO:0007169//transmembrane receptor protein tyrosine kinase signaling pathway;G…
Unigene0114114	428	258	391	758	943	930	2.42	1.52	1.91	4.45	5.47	5.19	1.95	5.03667	1.369	1.56443e-18	6.78363e-16	LAMB4	PREDICTED: laminin subunit beta-4, partial [Chrysemys picta bellii]	Human Diseases;Human Diseases;Environmental Information Processing;Human Diseases;Cellular Processes;Environmental Information Processing;Human Diseases;Human Diseases	Cancers;Infectious diseases;Signal transduction;Infectious diseases;Cellular community - eukaryotes;Signaling molecules and interaction;Infectious diseases;Cancers	ko05200//Pathways in cancer;ko05165//Human papillomavirus infection;ko04151//PI3K-Akt signaling pathway;ko05145//Toxoplasmosis;ko04510//Focal adhesion;ko04512//ECM-receptor interaction;ko05146//Amoebiasis;ko05222//Small cell lung cancer	K06245;K06245;K06245;K06245;K06245;K06245;K06245;K06245	-	-	-
Unigene0051114	877	1068	1400	472	392	453	3.93	5	5.44	2.2	1.81	2.01	4.79	2.00667	-1.25522	2.716e-18	1.1649e-15	--	Metal transporter CNNM2 [Chelonia mydas]	-	-	-	-	-	-	-
Unigene0011559	331	385	266	35	71	86	5.21	6.33	3.63	0.57	1.15	1.34	5.05667	1.02	-2.30962	5.80967e-18	2.42123e-15	DCDC2	PREDICTED: doublecortin domain-containing protein 2 isoform X2 [Chrysemys picta bellii]	-	-	-	-	-	-	-
Unigene0107961	268	285	399	768	1090	678	1.75	1.94	2.25	5.2	7.3	4.37	1.98	5.62333	1.50593	5.82926e-18	2.42123e-15	--	-	-	-	-	-	-	-	-
Unigene0112080	573	480	670	207	209	263	4.77	4.17	4.84	1.79	1.79	2.17	4.59333	1.91667	-1.26094	6.35252e-18	2.61108e-15	Synpo2	PREDICTED: synaptopodin-2 isoform X1 [Chrysemys picta bellii]	-	-	-	-	GO:0005856//cytoskeleton	-	-
Unigene0073866	387	663	540	152	97	151	6.27	11.23	7.59	2.56	1.62	2.42	8.36333	2.2	-1.92657	1.82543e-17	7.42572e-15	foxc2	PREDICTED: LOW QUALITY PROTEIN: forkhead box C2 (MFH-1, mesenchyme forkhead 1) [Chelonia mydas]	-	-	-	-	-	-	-
Unigene0072389	304	203	409	747	844	696	2.14	1.49	2.5	5.47	6.11	4.84	2.04333	5.47333	1.4215	1.93296e-17	7.78293e-15	GCGR	PREDICTED: glucagon receptor-like isoform X3 [Chrysemys picta bellii]	Environmental Information Processing;Organismal Systems	Signaling molecules and interaction;Endocrine system	ko04080//Neuroactive ligand-receptor interaction;ko04922//Glucagon signaling pathway	K04583;K04583	GO:0031224//intrinsic component of membrane	GO:0004888//transmembrane signaling receptor activity	GO:0007166//cell surface receptor signaling pathway;GO:0033762//response to glucagon
Unigene0083525	226	223	284	48	82	50	1.82	1.87	1.98	0.4	0.68	0.4	1.89	0.493333	-1.93775	2.10152e-17	8.37615e-15	Sall3	PREDICTED: sal-like protein 3 isoform X1 [Chrysemys picta bellii]	-	-	-	-	-	-	-
Unigene0033181	169	143	185	392	491	389	2.59	2.29	2.46	6.26	7.75	5.9	2.44667	6.63667	1.43964	2.1811e-17	8.6064e-15	--	-	-	-	-	-	-	-	-
Unigene0047305	242	233	268	567	579	523	1.77	1.78	1.7	4.31	4.35	3.78	1.75	4.14667	1.2446	2.28316e-17	8.91991e-15	irx4-a	PREDICTED: iroquois-class homeodomain protein IRX-1 [Chrysemys picta bellii]	-	-	-	-	-	GO:0003677//DNA binding	GO:0072047//proximal/distal pattern formation involved in nephron development
Unigene0008209	381	360	430	134	136	160	8.27	8.16	8.1	3.02	3.04	3.43	8.17667	3.16333	-1.37007	3.06094e-17	1.18413e-14	Lurap1l	PREDICTED: leucine rich adaptor protein 1-like [Chrysemys picta bellii]	-	-	-	-	-	-	-
Unigene0081348	433	355	509	83	75	164	5.28	4.52	5.38	1.05	0.94	1.98	5.06	1.32333	-1.93496	3.44051e-17	1.31805e-14	ADAM28	PREDICTED: disintegrin and metalloproteinase domain-containing protein 28 [Chelonia mydas]	-	-	-	-	-	GO:0046914//transition metal ion binding;GO:0070011//peptidase activity, acting on L-amino acid peptides	GO:0019538//protein metabolic process
Unigene0058780	846	617	976	1356	1808	1842	3.23	2.46	3.23	5.38	7.1	6.95	2.97333	6.47667	1.12317	6.02828e-17	2.26543e-14	MAP1B	PREDICTED: LOW QUALITY PROTEIN: microtubule-associated protein 1B [Chrysemys picta bellii]	-	-	-	-	GO:0015630//microtubule cytoskeleton;GO:0016020//membrane;GO:0044444//cytoplasmic part;GO:0044456//synapse part	GO:0015631//tubulin binding	GO:0000226//microtubule cytoskeleton organization;GO:0030010//establishment of cell polarity;GO:0030307//positive regulation of cell growth;GO:0032386//regulation of intracellular transport;GO:0034643//establishment of mitochondrion localization, microtubule-mediated;GO:1990138//neuron projection extension
Unigene0117822	82	27	42	193	368	298	0.6	0.21	0.27	1.48	2.79	2.17	0.36	2.14667	2.57603	9.55174e-17	3.52245e-14	LVRN	PREDICTED: aminopeptidase Q [Pelodiscus sinensis]	-	-	-	-	-	GO:0046914//transition metal ion binding;GO:0070011//peptidase activity, acting on L-amino acid peptides	-
Unigene0120137	359	422	699	145	156	163	7.73	9.49	13.06	3.25	3.46	3.47	10.0933	3.39333	-1.57263	1.03669e-16	3.78767e-14	GHOX-7	PREDICTED: homeobox protein MSX-1 [Chrysemys picta bellii]	Human Diseases	Infectious diseases	ko05166//HTLV-I infection	K09341	GO:0031981//nuclear lumen;GO:0043234//protein complex	GO:0000976//transcription regulatory region sequence-specific DNA binding;GO:0000981//RNA polymerase II transcription factor activity, sequence-specific DNA binding;GO:0005515//protein binding	GO:0001558//regulation of cell growth;GO:0003002//regionalization;GO:0007420//brain development;GO:0030326//embryonic limb morphogenesis;GO:0030510//regulation of BMP signaling pathway;GO:0031647//regulation of protein stability;GO:0033365//protein localization to organelle;GO:0042476//odontogenesis;GO:0043009//chordate embryonic development;GO:0043065//positive regulation of apoptotic process;GO…
Unigene0022431	69	66	68	249	268	200	2.21	2.2	1.88	8.27	8.81	6.32	2.09667	7.8	1.89538	1.16716e-16	4.22521e-14	GSTENG00028908001	PREDICTED: protein FAM150A [Chrysemys picta bellii]	-	-	-	-	-	-	-
Unigene0016693	979	1134	1259	318	376	560	10.18	12.32	11.36	3.44	4.02	5.76	11.2867	4.40667	-1.35686	1.36029e-16	4.87961e-14	KRT8	PREDICTED: keratin, type II cytoskeletal 8-like [Chrysemys picta bellii]	-	-	-	-	GO:0005634//nucleus;GO:0005882//intermediate filament	-	GO:0044763//single-organism cellular process;GO:0050896//response to stimulus
Unigene0008221	523	666	659	257	204	223	48.84	64.95	53.37	24.95	19.59	20.59	55.72	21.71	-1.35984	1.41813e-16	4.99731e-14	pol	PREDICTED: retrovirus-related Pol polyprotein from transposon 17.6, partial [Antrostomus carolinensis]	-	-	-	-	-	-	-
Unigene0024897	212	403	269	44	63	71	6.11	12.12	6.72	1.32	1.87	2.02	8.31667	1.73667	-2.25968	1.41843e-16	4.99731e-14	FDX1	PREDICTED: adrenodoxin-like [Chrysemys picta bellii]	-	-	-	-	-	-	-
Unigene0119189	4802	5719	5644	2133	2306	3044	35.13	43.69	35.81	16.22	17.35	22.02	38.21	18.53	-1.04409	1.86676e-16	6.46143e-14	ACE	PREDICTED: angiotensin-converting enzyme [Chrysemys picta bellii]	Human Diseases;Human Diseases;Organismal Systems;Organismal Systems	Infectious diseases;Cardiovascular diseases;Endocrine system;Endocrine system	ko05142//Chagas disease (American trypanosomiasis);ko05410//Hypertrophic cardiomyopathy (HCM);ko04924//Renin secretion;ko04614//Renin-angiotensin system	K01283;K01283;K01283;K01283	GO:0031224//intrinsic component of membrane	GO:0008238//exopeptidase activity;GO:0043169//cation binding	GO:0019538//protein metabolic process
Unigene0104069	499	783	585	217	187	178	6.53	10.71	6.64	2.96	2.52	2.3	7.96	2.59333	-1.61796	2.06824e-16	7.09658e-14	Ccdc114	PREDICTED: coiled-coil domain-containing protein 114 [Chrysemys picta bellii]	-	-	-	-	-	-	-
Unigene0003455	44	22	36	143	203	158	0.84	0.44	0.6	2.85	3.99	2.99	0.626667	3.27667	2.38646	2.59755e-16	8.76041e-14	TYR	PREDICTED: tyrosinase [Chrysemys picta bellii]	Metabolism;Organismal Systems;Metabolism	Global and overview maps;Endocrine system;Amino acid metabolism	ko01100//Metabolic pathways;ko04916//Melanogenesis;ko00350//Tyrosine metabolism	K00505;K00505;K00505	GO:0030659//cytoplasmic vesicle membrane;GO:0031224//intrinsic component of membrane;GO:0048770//pigment granule	GO:0016716//oxidoreductase activity, acting on paired donors, with incorporation or reduction of molecular oxygen, another compound as one donor, and incorporation of one atom of oxygen;GO:0046914//transition metal ion binding;GO:0046983//protein dimerization activity	GO:0006582//melanin metabolic process;GO:0048534//hematopoietic or lymphoid organ development
Unigene0101031	459	424	512	152	207	198	3.58	3.45	3.46	1.23	1.66	1.53	3.49667	1.47333	-1.2469	2.66275e-16	8.90418e-14	SALL1	PREDICTED: sal-like protein 1 isoform X1 [Chrysemys picta bellii]	-	-	-	-	GO:0000118//histone deacetylase complex;GO:0000785//chromatin;GO:0098687//chromosomal region	GO:0003676//nucleic acid binding;GO:0005515//protein binding;GO:0043169//cation binding	GO:0003231//cardiac ventricle development;GO:0006357//regulation of transcription from RNA polymerase II promoter;GO:0008589//regulation of smoothened signaling pathway;GO:0009967//positive regulation of signal transduction;GO:0021545//cranial nerve development;GO:0021988//olfactory lobe development;GO:0030326//embryonic limb morphogenesis;GO:0031128//developmental induction;GO:0035270//endocrine…
Unigene0024348	12818	13792	13743	4963	6459	7752	118.49	133.16	110.18	47.7	61.4	70.85	120.61	59.9833	-1.00772	2.7335e-16	9.06395e-14	ATP1A1	PREDICTED: sodium/potassium-transporting ATPase subunit alpha-1 isoform X1 [Melopsittacus undulatus]	Environmental Information Processing;Environmental Information Processing;Organismal Systems;Organismal Systems;Organismal Systems;Organismal Systems;Organismal Systems;Organismal Systems;Organismal Systems;Organismal Systems;Organismal Systems;Organismal Systems;Organismal Systems;Organismal Systems;Organismal Systems;Organismal Systems;Organismal Systems;Organismal Systems	Signal transduction;Signal transduction;Circulatory system;Endocrine system;Circulatory system;Digestive system;Digestive system;Endocrine system;Endocrine system;Digestive system;Digestive system;Digestive system;Endocrine system;Excretory system;Digestive system;Digestive system;Excretory system;Excretory system	ko04024//cAMP signaling pathway;ko04022//cGMP - PKG signaling pathway;ko04261//Adrenergic signaling in cardiomyocytes;ko04919//Thyroid hormone signaling pathway;ko04260//Cardiac muscle contraction;ko04970//Salivary secretion;ko04972//Pancreatic secretion;ko04925//Aldosterone synthesis and secretion;ko04911//Insulin secretion;ko04974//Protein digestion and absorption;ko04971//Gastric acid secretio…	K01539;K01539;K01539;K01539;K01539;K01539;K01539;K01539;K01539;K01539;K01539;K01539;K01539;K01539;K01539;K01539;K01539;K01539	-	-	-
Unigene0076649	213	107	201	431	510	535	6.71	3.52	5.49	14.12	16.53	16.67	5.24	15.7733	1.58985	3.87777e-16	1.26457e-13	--	Sodium channel protein type 5 subunit alpha, partial [Leptosomus discolor]	-	-	-	-	-	-	-
Unigene0090279	8015	9267	9727	4024	3309	4989	159.13	192.17	167.5	83.08	67.57	97.93	172.933	82.86	-1.06147	4.12232e-16	1.3333e-13	CKB	PREDICTED: creatine kinase B-type isoform X1 [Chrysemys picta bellii]	Metabolism;Metabolism	Global and overview maps;Amino acid metabolism	ko01100//Metabolic pathways;ko00330//Arginine and proline metabolism	K00933;K00933	GO:0031988//membrane-bounded vesicle;GO:0043231//intracellular membrane-bounded organelle	GO:0016772//transferase activity, transferring phosphorus-containing groups;GO:0032550//purine ribonucleoside binding	GO:0006796//phosphate-containing compound metabolic process;GO:0048856//anatomical structure development
Unigene0004942	594	504	763	1046	1282	1180	5.62	4.98	6.27	10.3	12.48	11.05	5.62333	11.2767	1.00384	4.70345e-16	1.50788e-13	FZD10	PREDICTED: frizzled-10 [Chrysemys picta bellii]	Human Diseases;Human Diseases;Human Diseases;Human Diseases;Human Diseases;Environmental Information Processing;Human Diseases;Environmental Information Processing;Human Diseases;Environmental Information Processing;Human Diseases;Cellular Processes;Organismal Systems;Human Diseases	Cancers;Infectious diseases;Infectious diseases;Cancers;Cancers;Signal transduction;Endocrine and metabolic diseases;Signal transduction;Cancers;Signal transduction;Cancers;Cellular community - eukaryotes;Endocrine system;Cancers	ko05200//Pathways in cancer;ko05165//Human papillomavirus infection;ko05166//HTLV-I infection;ko05205//Proteoglycans in cancer;ko05225//Hepatocellular carcinoma;ko04310//Wnt signaling pathway;ko04934//Cushing syndrome;ko04390//Hippo signaling pathway;ko05224//Breast cancer;ko04150//mTOR signaling pathway;ko05226//Gastric cancer;ko04550//Signaling pathways regulating pluripotency of stem cells;ko0…	K02842;K02842;K02842;K02842;K02842;K02842;K02842;K02842;K02842;K02842;K02842;K02842;K02842;K02842	GO:0044424//intracellular part	GO:0004888//transmembrane signaling receptor activity;GO:0005515//protein binding	GO:0032970//regulation of actin filament-based process;GO:0038030//non-canonical Wnt signaling pathway via MAPK cascade;GO:0043406//positive regulation of MAP kinase activity;GO:0044707//single-multicellular organism process
Unigene0049692	351	330	347	82	120	132	2.25	2.21	1.93	0.55	0.79	0.84	2.13	0.726667	-1.55149	4.81648e-16	1.52043e-13	PPP1R9A	PREDICTED: neurabin-1 isoform X2 [Chrysemys picta bellii]	-	-	-	-	GO:0030863//cortical cytoskeleton;GO:0044309//neuron spine	-	GO:0019932//second-messenger-mediated signaling
Unigene0076647	961	546	830	1565	1747	1727	13.39	7.94	10.03	22.67	25.03	23.79	10.4533	23.83	1.18882	5.14862e-16	1.61238e-13	--	-	-	-	-	-	-	-	-
Unigene0024365	349	373	276	102	81	97	7.92	8.84	5.43	2.41	1.89	2.18	7.39667	2.16	-1.77584	5.50657e-16	1.70838e-13	CPN1	PREDICTED: carboxypeptidase N catalytic chain [Chrysemys picta bellii]	-	-	-	-	GO:0044421//extracellular region part	GO:0008235//metalloexopeptidase activity;GO:0046914//transition metal ion binding	GO:0019538//protein metabolic process
Unigene0002556	379	416	461	85	126	172	12.2	13.99	12.87	2.84	4.17	5.47	13.02	4.16	-1.64607	5.54175e-16	1.70838e-13	--	-	-	-	-	-	-	-	-
Unigene0070145	158	169	196	43	35	42	4.23	4.73	4.55	1.2	0.96	1.11	4.50333	1.09	-2.04667	6.83761e-16	2.09146e-13	Apobec1	PREDICTED: C->U-editing enzyme APOBEC-1-like [Chrysemys picta bellii]	-	-	-	-	-	-	-
Unigene0000240	103	49	100	287	317	259	1.19	0.59	1	3.45	3.77	2.96	0.926667	3.39333	1.87258	7.76287e-16	2.33828e-13	MC1R	PREDICTED: melanocyte-stimulating hormone receptor [Chrysemys picta bellii]	Environmental Information Processing;Organismal Systems	Signaling molecules and interaction;Endocrine system	ko04080//Neuroactive ligand-receptor interaction;ko04916//Melanogenesis	K04199;K04199	GO:0031224//intrinsic component of membrane	GO:0004977//melanocortin receptor activity;GO:0044389//ubiquitin-like protein ligase binding	GO:0006281//DNA repair;GO:0006357//regulation of transcription from RNA polymerase II promoter;GO:0006582//melanin metabolic process;GO:0007166//cell surface receptor signaling pathway;GO:0007600//sensory perception;GO:0010738//regulation of protein kinase A signaling;GO:0030804//positive regulation of cyclic nucleotide biosynthetic process;GO:0032640//tumor necrosis factor production;GO:0051896/…
Unigene0101831	1967	2123	1739	831	902	947	31.67	35.7	24.29	13.91	14.94	15.08	30.5533	14.6433	-1.06109	9.27318e-16	2.7512e-13	SGK1	PREDICTED: serine/threonine-protein kinase Sgk1 [Chrysemys picta bellii]	Environmental Information Processing;Environmental Information Processing;Environmental Information Processing;Organismal Systems	Signal transduction;Signal transduction;Signal transduction;Excretory system	ko04151//PI3K-Akt signaling pathway;ko04150//mTOR signaling pathway;ko04068//FoxO signaling pathway;ko04960//Aldosterone-regulated sodium reabsorption	K13302;K13302;K13302;K13302	GO:0043231//intracellular membrane-bounded organelle	GO:0004672//protein kinase activity;GO:0032550//purine ribonucleoside binding	GO:0006464//cellular protein modification process;GO:0006796//phosphate-containing compound metabolic process;GO:0033554//cellular response to stress
Unigene0045881	367	360	478	131	120	175	7.23	7.41	8.17	2.69	2.43	3.41	7.60333	2.84333	-1.41905	1.30981e-15	3.85701e-13	IGSF21	PREDICTED: immunoglobulin superfamily member 21 isoform X2 [Chrysemys picta bellii]	-	-	-	-	-	-	-
Unigene0081175	647	703	632	267	217	289	9.91	11.25	8.4	4.25	3.42	4.38	9.85333	4.01667	-1.29461	1.36741e-15	3.99678e-13	ATP6V1B1	PREDICTED: V-type proton ATPase subunit B, kidney isoform [Chrysemys picta bellii]	Metabolism;Human Diseases;Cellular Processes;Metabolism;Environmental Information Processing;Human Diseases;Organismal Systems;Human Diseases;Human Diseases;Organismal Systems	Global and overview maps;Infectious diseases;Transport and catabolism;Energy metabolism;Signal transduction;Immune diseases;Nervous system;Infectious diseases;Infectious diseases;Excretory system	ko01100//Metabolic pathways;ko05165//Human papillomavirus infection;ko04145//Phagosome;ko00190//Oxidative phosphorylation;ko04150//mTOR signaling pathway;ko05323//Rheumatoid arthritis;ko04721//Synaptic vesicle cycle;ko05120//Epithelial cell signaling in Helicobacter pylori infection;ko05110//Vibrio cholerae infection;ko04966//Collecting duct acid secretion	K02147;K02147;K02147;K02147;K02147;K02147;K02147;K02147;K02147;K02147	GO:0031988//membrane-bounded vesicle;GO:0033176//proton-transporting V-type ATPase complex;GO:0042995//cell projection;GO:0044444//cytoplasmic part;GO:0044459//plasma membrane part	GO:0015077//monovalent inorganic cation transmembrane transporter activity;GO:0032550//purine ribonucleoside binding	GO:0006885//regulation of pH;GO:0009150//purine ribonucleotide metabolic process;GO:0015988//energy coupled proton transmembrane transport, against electrochemical gradient;GO:0048598//embryonic morphogenesis;GO:0050954//sensory perception of mechanical stimulus;GO:0055065//metal ion homeostasis
Unigene0030007	663	829	832	307	308	370	4.19	5.48	4.56	2.02	2	2.31	4.74333	2.11	-1.16866	1.5201e-15	4.4104e-13	DTNA	PREDICTED: dystrobrevin alpha isoform X10 [Chrysemys picta bellii]	-	-	-	-	GO:0032991//macromolecular complex	GO:0046914//transition metal ion binding	-
Unigene0058781	149	165	148	383	551	376	2.09	2.42	1.8	5.6	7.96	5.23	2.10333	6.26333	1.57425	1.5515e-15	4.46865e-13	--	EGF repeat transmembrane protein [Mus musculus]	-	-	-	-	-	-	-
Unigene0088589	115	79	95	2	10	11	5.38	3.86	3.85	0.1	0.48	0.51	4.36333	0.363333	-3.58607	1.86774e-15	5.34052e-13	--	-	-	-	-	-	-	-	-
Unigene0037189	1840	1556	2189	609	821	1036	33.73	29.79	34.8	11.61	15.48	18.78	32.7733	15.29	-1.09993	2.01537e-15	5.72119e-13	PDLIM4	PREDICTED: PDZ and LIM domain protein 4 [Chrysemys picta bellii]	-	-	-	-	-	GO:0043169//cation binding	-
Unigene0043956	257	367	312	85	105	87	15.36	22.91	16.17	5.28	6.45	5.14	18.1467	5.62333	-1.69021	2.17986e-15	6.1162e-13	--	PREDICTED: interferon alpha-inducible protein 27-like protein 2A isoform X1 [Chrysemys picta bellii]	-	-	-	-	-	-	GO:0033157//regulation of intracellular protein transport
Unigene0105218	219	293	180	39	47	60	8.06	11.27	5.75	1.49	1.78	2.18	8.36	1.81667	-2.20221	2.18552e-15	6.1162e-13	Tcf21	PREDICTED: transcription factor 21 [Chelonia mydas]	-	-	-	-	GO:0043231//intracellular membrane-bounded organelle	GO:0000982//transcription factor activity, RNA polymerase II core promoter proximal region sequence-specific binding;GO:0008134//transcription factor binding;GO:0019899//enzyme binding;GO:0035258//steroid hormone receptor binding;GO:0044212//transcription regulatory region DNA binding	GO:0003006//developmental process involved in reproduction;GO:0006357//regulation of transcription from RNA polymerase II promoter;GO:0009887//organ morphogenesis;GO:0030323//respiratory tube development;GO:0031056//regulation of histone modification;GO:0033144//negative regulation of intracellular steroid hormone receptor signaling pathway;GO:0048534//hematopoietic or lymphoid organ development;…
Unigene0109422	44	14	19	133	194	166	1.01	0.33	0.38	3.16	4.57	3.76	0.573333	3.83	2.7399	2.27935e-15	6.33388e-13	GPR143	PREDICTED: G-protein coupled receptor 143 isoform X1 [Pelodiscus sinensis]	-	-	-	-	GO:0005886//plasma membrane;GO:0030659//cytoplasmic vesicle membrane;GO:0048770//pigment granule	GO:0008188//neuropeptide receptor activity;GO:0016597//amino acid binding;GO:0043169//cation binding	GO:0007186//G-protein coupled receptor signaling pathway;GO:0019722//calcium-mediated signaling;GO:0032400//melanosome localization;GO:0048017//inositol lipid-mediated signaling;GO:0048753//pigment granule organization;GO:1902531//regulation of intracellular signal transduction
Unigene0021619	615	376	647	1012	1346	1172	6.48	4.14	5.91	11.09	14.59	12.21	5.51	12.63	1.19673	2.60997e-15	7.15186e-13	Glis1	PREDICTED: zinc finger protein GLIS1 isoform X1 [Chrysemys picta bellii]	-	-	-	-	GO:0043231//intracellular membrane-bounded organelle	GO:0000976//transcription regulatory region sequence-specific DNA binding;GO:0000981//RNA polymerase II transcription factor activity, sequence-specific DNA binding;GO:0043169//cation binding	GO:0006357//regulation of transcription from RNA polymerase II promoter
Unigene0018410	313	282	250	72	65	99	3.06	2.88	2.12	0.73	0.65	0.96	2.68667	0.78	-1.78427	2.69472e-15	7.28293e-13	PPARGC1A	PREDICTED: LOW QUALITY PROTEIN: peroxisome proliferator-activated receptor gamma coactivator 1-alpha [Chrysemys picta bellii]	Human Diseases;Organismal Systems;Environmental Information Processing;Organismal Systems;Environmental Information Processing;Organismal Systems;Human Diseases;Organismal Systems;Organismal Systems	Neurodegenerative diseases;Environmental adaptation;Signal transduction;Endocrine system;Signal transduction;Endocrine system;Endocrine and metabolic diseases;Aging;Endocrine system	ko05016//Huntington disease;ko04714//Thermogenesis;ko04371//Apelin signaling pathway;ko04910//Insulin signaling pathway;ko04152//AMPK signaling pathway;ko04922//Glucagon signaling pathway;ko04931//Insulin resistance;ko04211//Longevity regulating pathway - mammal;ko04920//Adipocytokine signaling pathway	K07202;K07202;K07202;K07202;K07202;K07202;K07202;K07202;K07202	GO:0043231//intracellular membrane-bounded organelle	GO:0003677//DNA binding;GO:0003682//chromatin binding;GO:0003713//transcription coactivator activity;GO:0005102//receptor binding;GO:0044389//ubiquitin-like protein ligase binding	GO:0006357//regulation of transcription from RNA polymerase II promoter;GO:0006754//ATP biosynthetic process;GO:0006979//response to oxidative stress;GO:0007623//circadian rhythm;GO:0010822//positive regulation of mitochondrion organization;GO:0014823//response to activity;GO:0022900//electron transport chain;GO:0031325//positive regulation of cellular metabolic process;GO:0032846//positive regul…
Unigene0026599	183	145	157	367	478	390	1.91	1.58	1.42	3.98	5.12	4.02	1.63667	4.37333	1.41797	2.8178e-15	7.56378e-13	LRRN3	PREDICTED: leucine-rich repeat neuronal protein 3 [Chrysemys picta bellii]	-	-	-	-	-	-	-
Unigene0066854	238	556	410	31	14	18	1.64	4.01	2.46	0.22	0.1	0.12	2.70333	0.146667	-4.20413	2.91771e-15	7.77905e-13	NR5A1	steroidogenic factor-1 [Mauremys reevesii]	Human Diseases;Organismal Systems	Endocrine and metabolic diseases;Endocrine system	ko04934//Cushing syndrome;ko04927//Cortisol synthesis and secretion	K08560;K08560	GO:0043231//intracellular membrane-bounded organelle	GO:0000981//RNA polymerase II transcription factor activity, sequence-specific DNA binding;GO:0003677//DNA binding;GO:0005515//protein binding;GO:0008289//lipid binding;GO:0038023//signaling receptor activity;GO:0046914//transition metal ion binding	GO:0006357//regulation of transcription from RNA polymerase II promoter;GO:0008584//male gonad development;GO:0008585//female gonad development;GO:0009755//hormone-mediated signaling pathway;GO:0035270//endocrine system development;GO:0048869//cellular developmental process;GO:0072595//maintenance of protein localization in organelle
Unigene0064135	1236	1348	1930	671	504	724	15.38	17.52	20.83	8.68	6.45	8.91	17.91	8.01333	-1.16029	3.85517e-15	1.02095e-12	MATN4	PREDICTED: matrilin-4 [Chrysemys picta bellii]	-	-	-	-	-	-	-
Unigene0091593	1028	988	1650	348	472	598	10.41	10.45	14.5	3.67	4.92	5.99	11.7867	4.86	-1.27813	5.57002e-15	1.46525e-12	Gfpt2	PREDICTED: glutamine--fructose-6-phosphate aminotransferase [isomerizing] 2 [Chrysemys picta bellii]	Metabolism;Human Diseases;Metabolism;Metabolism	Global and overview maps;Endocrine and metabolic diseases;Carbohydrate metabolism;Amino acid metabolism	ko01100//Metabolic pathways;ko04931//Insulin resistance;ko00520//Amino sugar and nucleotide sugar metabolism;ko00250//Alanine, aspartate and glutamate metabolism	K00820;K00820;K00820;K00820	-	GO:0005488//binding;GO:0016769//transferase activity, transferring nitrogenous groups	GO:0009064//glutamine family amino acid metabolic process;GO:0044711//single-organism biosynthetic process;GO:1901135//carbohydrate derivative metabolic process
Unigene0029476	125	83	165	297	360	403	2.9	2.01	3.32	7.16	8.59	9.24	2.74333	8.33	1.60239	5.64048e-15	1.47396e-12	OLFM4	PREDICTED: olfactomedin-4 [Chrysemys picta bellii]	-	-	-	-	GO:0016020//membrane;GO:0030141//secretory granule	GO:0046983//protein dimerization activity;GO:0050839//cell adhesion molecule binding	GO:0002683//negative regulation of immune system process;GO:0010770//positive regulation of cell morphogenesis involved in differentiation;GO:0043122//regulation of I-kappaB kinase/NF-kappaB signaling;GO:0051259//protein oligomerization
Unigene0057261	137	114	122	322	321	329	2.38	2.07	1.84	5.81	5.73	5.65	2.09667	5.73	1.45044	5.73274e-15	1.48821e-12	--	hypothetical protein Z169_10973, partial [Egretta garzetta]	-	-	-	-	-	-	-
Unigene0047933	578	503	852	178	254	289	6.88	6.25	8.79	2.2	3.11	3.4	7.30667	2.90333	-1.3315	5.91188e-15	1.52469e-12	ANOS1	PREDICTED: anosmin-1 isoform X1 [Chrysemys picta bellii]	-	-	-	-	-	GO:0004857//enzyme inhibitor activity	GO:0045861//negative regulation of proteolysis
Unigene0048847	309	312	385	586	768	696	3.44	3.62	3.71	6.78	8.78	7.65	3.59	7.73667	1.10773	7.0657e-15	1.81042e-12	PRR16	PREDICTED: proline-rich protein 16 [Chrysemys picta bellii]	-	-	-	-	-	GO:0005488//binding	GO:0006417//regulation of translation;GO:0008361//regulation of cell size
Unigene0021769	886	956	884	298	417	449	12.5	14.09	10.82	4.37	6.05	6.26	12.47	5.56	-1.1653	9.45749e-15	2.40763e-12	REEP6	PREDICTED: receptor expression-enhancing protein 6 isoform X2 [Chrysemys picta bellii]	-	-	-	-	GO:0031090//organelle membrane;GO:0031224//intrinsic component of membrane;GO:0043005//neuron projection	-	GO:0051049//regulation of transport
Unigene0063332	423	459	596	177	218	220	6.35	7.2	7.76	2.76	3.37	3.27	7.10333	3.13333	-1.1808	9.66659e-15	2.44509e-12	SERPING1	PREDICTED: plasma protease C1 inhibitor [Chelonia mydas]	Organismal Systems;Human Diseases	Immune system;Infectious diseases	ko04610//Complement and coagulation cascades;ko05133//Pertussis	K04001;K04001	GO:0044421//extracellular region part	-	GO:0006508//proteolysis;GO:0032101//regulation of response to external stimulus;GO:0051248//negative regulation of protein metabolic process
Unigene0091387	13	27	38	142	120	206	0.28	0.61	0.71	3.19	2.66	4.39	0.533333	3.41333	2.67807	1.02186e-14	2.56826e-12	--	-	-	-	-	-	-	-	-
Unigene0108941	121	108	167	23	27	25	2.16	2.01	2.58	0.43	0.49	0.44	2.25	0.453333	-2.31128	1.03659e-14	2.58878e-12	spx	PREDICTED: spexin [Alligator mississippiensis]	-	-	-	-	GO:0044421//extracellular region part	GO:0031763//galanin receptor binding	GO:0006357//regulation of transcription from RNA polymerase II promoter;GO:0015909//long-chain fatty acid transport;GO:0032096//negative regulation of response to food
Unigene0046905	383	581	358	74	122	145	9.27	14.69	7.52	1.86	3.04	3.47	10.4933	2.79	-1.91114	1.12551e-14	2.79319e-12	D10Jhu81e	PREDICTED: ES1 protein homolog, mitochondrial-like [Chrysemys picta bellii]	-	-	-	-	-	-	-
Unigene0068837	92	66	74	3	2	6	5.15	3.86	3.6	0.17	0.12	0.33	4.20333	0.206667	-4.34616	1.29158e-14	3.18527e-12	--	-	-	-	-	-	-	-	-
Unigene0027931	295	433	353	126	93	105	2.3	3.52	2.38	1.02	0.74	0.81	2.73333	0.856667	-1.67386	1.31963e-14	3.23425e-12	SEZ6	PREDICTED: seizure protein 6 homolog [Chelonia mydas]	-	-	-	-	-	-	-
Unigene0025515	44	29	28	135	189	146	1.03	0.71	0.57	3.28	4.55	3.38	0.77	3.73667	2.27882	1.3682e-14	3.33258e-12	NOG	PREDICTED: LOW QUALITY PROTEIN: noggin [Chrysemys picta bellii]	Environmental Information Processing	Signal transduction	ko04350//TGF-beta signaling pathway	K04658	GO:0044421//extracellular region part	GO:0046983//protein dimerization activity	GO:0001649//osteoblast differentiation;GO:0001704//formation of primary germ layer;GO:0001838//embryonic epithelial tube formation;GO:0001840//neural plate development;GO:0001933//negative regulation of protein phosphorylation;GO:0003002//regionalization;GO:0007411//axon guidance;GO:0007417//central nervous system development;GO:0007498//mesoderm development;GO:0008284//positive regulation of cel…
Unigene0045676	33	26	42	139	172	129	0.47	0.39	0.52	2.08	2.54	1.83	0.46	2.15	2.22463	1.51889e-14	3.67693e-12	--	-	-	-	-	-	-	-	-
Unigene0058395	327	424	510	67	80	166	6.73	9.12	9.11	1.43	1.69	3.38	8.32	2.16667	-1.94111	1.59781e-14	3.8444e-12	ADORA1	PREDICTED: adenosine receptor A1 [Chrysemys picta bellii]	Environmental Information Processing;Environmental Information Processing;Environmental Information Processing;Environmental Information Processing;Human Diseases;Organismal Systems;Organismal Systems	Signaling molecules and interaction;Signal transduction;Signal transduction;Signal transduction;Substance dependence;Endocrine system;Endocrine system	ko04080//Neuroactive ligand-receptor interaction;ko04024//cAMP signaling pathway;ko04022//cGMP - PKG signaling pathway;ko04071//Sphingolipid signaling pathway;ko05032//Morphine addiction;ko04924//Renin secretion;ko04923//Regulation of lipolysis in adipocyte	K04265;K04265;K04265;K04265;K04265;K04265;K04265	GO:0031224//intrinsic component of membrane;GO:0044309//neuron spine	GO:0004888//transmembrane signaling receptor activity	GO:0001977//renal system process involved in regulation of blood volume;GO:0002683//negative regulation of immune system process;GO:0031348//negative regulation of defense response;GO:0035588//G-protein coupled purinergic receptor signaling pathway;GO:0051048//negative regulation of secretion;GO:0051899//membrane depolarization;GO:0051931//regulation of sensory perception
Unigene0072742	179	174	123	8	21	36	3.56	3.62	2.12	0.17	0.43	0.71	3.1	0.436667	-2.82766	1.94606e-14	4.63159e-12	foxj1-b	PREDICTED: forkhead box protein J1 [Chelonia mydas]	-	-	-	-	GO:0043231//intracellular membrane-bounded organelle	GO:0001071//nucleic acid binding transcription factor activity;GO:0044212//transcription regulatory region DNA binding	GO:0002634//regulation of germinal center formation;GO:0002648//positive regulation of central tolerance induction;GO:0002890//negative regulation of immunoglobulin mediated immune response;GO:0003002//regionalization;GO:0006357//regulation of transcription from RNA polymerase II promoter;GO:0007010//cytoskeleton organization;GO:0007417//central nervous system development;GO:0010927//cellular com…
Unigene0055291	15	9	18	87	157	84	0.31	0.19	0.32	1.86	3.32	1.71	0.273333	2.29667	3.07081	1.94846e-14	4.63159e-12	--	PREDICTED: RNA-directed DNA polymerase from mobile element jockey-like, partial [Clupea harengus]	-	-	-	-	-	-	-
Unigene0047092	863	902	1004	348	297	490	13.92	15.2	14.05	5.84	4.93	7.81	14.39	6.19333	-1.21628	2.07628e-14	4.90588e-12	PALM3	Paralemmin-3 [Chelonia mydas]	-	-	-	-	-	-	-
Unigene0059493	3	4	3	29	151	120	0.07	0.1	0.06	0.72	3.69	2.82	0.0766667	2.41	4.97429	2.09276e-14	4.91537e-12	Krt6b	PREDICTED: keratin, type II cytoskeletal 5-like [Chrysemys picta bellii]	-	-	-	-	GO:0005882//intermediate filament	-	-
Unigene0068623	522	373	429	865	1133	859	4.07	3.04	2.9	7.01	9.08	6.62	3.33667	7.57	1.18189	2.10985e-14	4.9262e-12	Ntn4	PREDICTED: netrin-4-like, partial [Tyto alba]	-	-	-	-	-	GO:0043236//laminin binding	GO:0035426//extracellular matrix-cell signaling;GO:0042551//neuron maturation
Unigene0055836	662	648	750	242	186	340	9.08	9.28	8.92	3.45	2.62	4.61	9.09333	3.56	-1.35293	2.58931e-14	5.94021e-12	SEMA3B	PREDICTED: semaphorin-3B [Chrysemys picta bellii]	-	-	-	-	GO:0031988//membrane-bounded vesicle	-	GO:0044707//single-multicellular organism process
Unigene0047804	1644	1365	2151	798	640	926	10.09	8.75	11.44	5.09	4.04	5.62	10.0933	4.91667	-1.03765	2.6572e-14	6.0259e-12	PRSS12	PREDICTED: neurotrypsin [Chelonia mydas]	-	-	-	-	GO:0016020//membrane;GO:0031982//vesicle;GO:0033267//axon part;GO:0044420//extracellular matrix component	GO:0004175//endopeptidase activity;GO:0038024//cargo receptor activity	GO:0006897//endocytosis;GO:0016485//protein processing
Unigene0068836	798	606	960	48	95	139	10.5	8.33	10.96	0.66	1.29	1.81	9.93	1.25333	-2.98602	3.13404e-14	7.06663e-12	Tbx4	PREDICTED: T-box transcription factor TBX4 [Chrysemys picta bellii]	-	-	-	-	GO:0043231//intracellular membrane-bounded organelle	GO:0001071//nucleic acid binding transcription factor activity;GO:0005488//binding	GO:0009887//organ morphogenesis;GO:0010468//regulation of gene expression;GO:0034645//cellular macromolecule biosynthetic process;GO:0035107//appendage morphogenesis
Unigene0063596	55	48	71	157	259	203	1.2	1.09	1.34	3.56	5.81	4.38	1.21	4.58333	1.92139	3.27178e-14	7.33529e-12	--	ferric-chelate reductase 1-like [Alligator mississippiensis]	-	-	-	-	-	-	-
Unigene0103164	190	145	159	339	533	428	1.31	1.04	0.95	2.42	3.77	2.91	1.1	3.03333	1.4634	3.57011e-14	7.95893e-12	KIT	PREDICTED: mast/stem cell growth factor receptor Kit [Chrysemys picta bellii]	Human Diseases;Environmental Information Processing;Environmental Information Processing;Environmental Information Processing;Environmental Information Processing;Human Diseases;Environmental Information Processing;Human Diseases;Organismal Systems;Organismal Systems;Human Diseases	Cancers;Signal transduction;Signal transduction;Signal transduction;Signal transduction;Cancers;Signal transduction;Cancers;Endocrine system;Immune system;Cancers	ko05200//Pathways in cancer;ko04151//PI3K-Akt signaling pathway;ko04010//MAPK signaling pathway;ko04014//Ras signaling pathway;ko04015//Rap1 signaling pathway;ko05224//Breast cancer;ko04072//Phospholipase D signaling pathway;ko05221//Acute myeloid leukemia;ko04916//Melanogenesis;ko04640//Hematopoietic cell lineage;ko05230//Central carbon metabolism in cancer	K05091;K05091;K05091;K05091;K05091;K05091;K05091;K05091;K05091;K05091;K05091	GO:0005764//lysosome;GO:0030054//cell junction;GO:0031224//intrinsic component of membrane;GO:0044421//extracellular region part;GO:0044459//plasma membrane part	GO:0004714//transmembrane receptor protein tyrosine kinase activity;GO:0019899//enzyme binding;GO:0032550//purine ribonucleoside binding;GO:0043169//cation binding;GO:0046983//protein dimerization activity	GO:0002244//hematopoietic progenitor cell differentiation;GO:0002279//mast cell activation involved in immune response;GO:0002573//myeloid leukocyte differentiation;GO:0002768//immune response-regulating cell surface receptor signaling pathway;GO:0006664//glycolipid metabolic process;GO:0006952//defense response;GO:0007169//transmembrane receptor protein tyrosine kinase signaling pathway;GO:00072…
Unigene0066670	262	261	210	55	86	61	4.8	4.99	3.34	1.05	1.62	1.11	4.37667	1.26	-1.79641	3.67293e-14	8.14214e-12	NEFL	PREDICTED: neurofilament light polypeptide [Chrysemys picta bellii]	Human Diseases	Neurodegenerative diseases	ko05014//Amyotrophic lateral sclerosis (ALS)	K04572	GO:0005882//intermediate filament;GO:0043005//neuron projection	GO:0005198//structural molecule activity;GO:0005515//protein binding	GO:0008088//axo-dendritic transport;GO:0010770//positive regulation of cell morphogenesis involved in differentiation;GO:0031103//axon regeneration;GO:0032536//regulation of cell projection size;GO:0043066//negative regulation of apoptotic process;GO:0045110//intermediate filament bundle assembly;GO:0048858//cell projection morphogenesis;GO:0050905//neuromuscular process
Unigene0091033	309	392	402	123	120	153	7.06	9.35	7.96	2.92	2.82	3.45	8.12333	3.06333	-1.40697	3.70608e-14	8.16974e-12	--	-	-	-	-	-	-	-	-
Unigene0074314	172	106	136	353	377	350	1.99	1.28	1.37	4.25	4.49	4.01	1.54667	4.25	1.4583	4.16171e-14	9.07276e-12	DCT	PREDICTED: L-dopachrome tautomerase [Chrysemys picta bellii]	Metabolism;Organismal Systems;Metabolism	Global and overview maps;Endocrine system;Amino acid metabolism	ko01100//Metabolic pathways;ko04916//Melanogenesis;ko00350//Tyrosine metabolism	K01827;K01827;K01827	GO:0048770//pigment granule	GO:0016863//intramolecular oxidoreductase activity, transposing C=C bonds;GO:0043169//cation binding	GO:0006570//tyrosine metabolic process;GO:0006582//melanin metabolic process;GO:0021869//forebrain ventricular zone progenitor cell division;GO:0043473//pigmentation;GO:0050769//positive regulation of neurogenesis
Unigene0000448	1167	1395	1727	701	575	727	45.83	57.22	58.83	28.63	23.22	28.23	53.96	26.6933	-1.01541	4.27413e-14	9.26665e-12	--	PREDICTED: syncytin-2-like [Xenopus tropicalis]	-	-	-	-	-	-	-
Unigene0071188	113	111	127	21	25	17	4.47	4.59	4.36	0.86	1.02	0.67	4.47333	0.85	-2.39582	4.55928e-14	9.83086e-12	--	homeobox protein Hox-B9 isoform A [Alligator mississippiensis]	-	-	-	-	-	-	-
Unigene0101905	2685	1819	2973	3796	4995	5476	20.1	14.22	19.31	29.55	38.46	40.54	17.8767	36.1833	1.01725	4.66122e-14	9.99604e-12	ALPL	PREDICTED: alkaline phosphatase, tissue-nonspecific isozyme [Chrysemys picta bellii]	Metabolism;Metabolism;Metabolism	Global and overview maps;Metabolism of cofactors and vitamins;Metabolism of cofactors and vitamins	ko01100//Metabolic pathways;ko00790//Folate biosynthesis;ko00730//Thiamine metabolism	K01077;K01077;K01077	GO:0016020//membrane;GO:0031988//membrane-bounded vesicle	GO:0016791//phosphatase activity;GO:0016818//hydrolase activity, acting on acid anhydrides, in phosphorus-containing anhydrides	GO:0006796//phosphate-containing compound metabolic process;GO:0009636//response to toxic substance;GO:0014070//response to organic cyclic compound;GO:0022414//reproductive process;GO:0036075//replacement ossification
Unigene0064024	210	393	297	88	65	72	8	15.64	9.82	3.49	2.55	2.71	11.1533	2.91667	-1.93508	4.76523e-14	1.01638e-11	HAND1	PREDICTED: heart- and neural crest derivatives-expressed protein 1 isoform X1 [Chrysemys picta bellii]	Cellular Processes	Cellular community - eukaryotes	ko04550//Signaling pathways regulating pluripotency of stem cells	K09071	GO:0031981//nuclear lumen;GO:0043232//intracellular non-membrane-bounded organelle	GO:0000975//regulatory region DNA binding;GO:0003712//transcription cofactor activity;GO:0008134//transcription factor binding;GO:0046983//protein dimerization activity	GO:0001704//formation of primary germ layer;GO:0001838//embryonic epithelial tube formation;GO:0003143//embryonic heart tube morphogenesis;GO:0003211//cardiac ventricle formation;GO:0006357//regulation of transcription from RNA polymerase II promoter;GO:0007368//determination of left/right symmetry;GO:0044092//negative regulation of molecular function;GO:0048869//cellular developmental process;GO…
Unigene0027040	177	89	171	372	505	367	3.59	1.89	3.01	7.85	10.54	7.37	2.83	8.58667	1.6013	5.19982e-14	1.09722e-11	DLX3	PREDICTED: homeobox protein DLX-3 [Chrysemys picta bellii]	-	-	-	-	GO:0043231//intracellular membrane-bounded organelle	GO:0001071//nucleic acid binding transcription factor activity;GO:0003677//DNA binding	GO:0001944//vasculature development;GO:0006357//regulation of transcription from RNA polymerase II promoter;GO:0030855//epithelial cell differentiation;GO:0042476//odontogenesis;GO:0044702//single organism reproductive process
Unigene0038750	497	322	502	981	826	936	3.34	2.26	2.93	6.86	5.72	6.23	2.84333	6.27	1.14088	5.52683e-14	1.16002e-11	Abcc8	PREDICTED: ATP-binding cassette sub-family C member 8 isoform X8 [Chrysemys picta bellii]	Organismal Systems;Environmental Information Processing;Human Diseases	Endocrine system;Membrane transport;Endocrine and metabolic diseases	ko04911//Insulin secretion;ko02010//ABC transporters;ko04930//Type II diabetes mellitus	K05032;K05032;K05032	GO:0034705//potassium channel complex	GO:0004888//transmembrane signaling receptor activity;GO:0005515//protein binding;GO:0015405//P-P-bond-hydrolysis-driven transmembrane transporter activity;GO:0017111//nucleoside-triphosphatase activity;GO:0032550//purine ribonucleoside binding	GO:0030001//metal ion transport;GO:0044763//single-organism cellular process;GO:0050794//regulation of cellular process
Unigene0063777	324	347	458	751	773	690	2.13	2.38	2.61	5.13	5.23	4.48	2.37333	4.94667	1.05954	5.73316e-14	1.19696e-11	gli1	PREDICTED: zinc finger protein GLI1 [Chrysemys picta bellii]	Human Diseases;Environmental Information Processing;Human Diseases;Environmental Information Processing	Cancers;Signal transduction;Cancers;Signal transduction	ko05200//Pathways in cancer;ko04024//cAMP signaling pathway;ko05217//Basal cell carcinoma;ko04340//Hedgehog signaling pathway	K16797;K16797;K16797;K16797	GO:0005737//cytoplasm;GO:0005929//cilium;GO:0043231//intracellular membrane-bounded organelle	GO:0003677//DNA binding	GO:0003002//regionalization;GO:0006355//regulation of transcription, DNA-templated;GO:0006366//transcription from RNA polymerase II promoter;GO:0007224//smoothened signaling pathway;GO:0007417//central nervous system development;GO:0009653//anatomical structure morphogenesis;GO:0009966//regulation of signal transduction;GO:0042127//regulation of cell proliferation;GO:0048513//animal organ develop…
Unigene0021490	445	781	670	198	231	236	7.79	14.27	10.17	3.6	4.16	4.08	10.7433	3.94667	-1.44474	6.98484e-14	1.4506e-11	F3	PREDICTED: tissue factor [Chrysemys picta bellii]	Organismal Systems;Human Diseases	Immune system;Endocrine and metabolic diseases	ko04610//Complement and coagulation cascades;ko04933//AGE-RAGE signaling pathway in diabetic complications	K03901;K03901	GO:0031224//intrinsic component of membrane;GO:0031988//membrane-bounded vesicle;GO:0044421//extracellular region part;GO:0044464//cell part	GO:0008289//lipid binding;GO:0019899//enzyme binding	GO:0007599//hemostasis;GO:0009967//positive regulation of signal transduction;GO:0016485//protein processing;GO:0043280//positive regulation of cysteine-type endopeptidase activity involved in apoptotic process;GO:0045765//regulation of angiogenesis;GO:0051896//regulation of protein kinase B signaling
Unigene0067274	206	138	217	426	448	407	0.91	0.64	0.84	1.97	2.05	1.79	0.796667	1.93667	1.28153	7.02445e-14	1.45119e-11	ALK	PREDICTED: leukocyte tyrosine kinase receptor isoform X2 [Chrysemys picta bellii]	Human Diseases;Human Diseases	Cancers;Cancers	ko05200//Pathways in cancer;ko05223//Non-small cell lung cancer	K05119;K05119	-	-	-
Unigene0091034	661	667	815	187	189	362	7.41	7.81	7.92	2.18	2.18	4.01	7.71333	2.79	-1.46709	7.95112e-14	1.62561e-11	TINAGL1	PREDICTED: tubulointerstitial nephritis antigen-like [Chrysemys picta bellii]	-	-	-	-	GO:0031988//membrane-bounded vesicle;GO:0044424//intracellular part	GO:0001871//pattern binding;GO:0004857//enzyme inhibitor activity;GO:0005515//protein binding;GO:0038024//cargo receptor activity;GO:0070011//peptidase activity, acting on L-amino acid peptides	GO:0002376//immune system process;GO:0006897//endocytosis;GO:0045861//negative regulation of proteolysis
Unigene0058529	80	68	85	246	258	194	3.06	2.72	2.82	9.79	10.15	7.34	2.86667	9.09333	1.66544	9.78125e-14	1.97927e-11	--	-	-	-	-	-	-	-	-
Unigene0012823	1184	1309	1097	558	518	593	33.12	38.24	26.61	16.23	14.9	16.4	32.6567	15.8433	-1.0435	1.09531e-13	2.19389e-11	SLC25A4	PREDICTED: ADP/ATP translocase 1 [Chrysemys picta bellii]	Human Diseases;Human Diseases;Cellular Processes;Human Diseases;Environmental Information Processing;Cellular Processes;Environmental Information Processing;Human Diseases	Infectious diseases;Infectious diseases;Cell growth and death;Neurodegenerative diseases;Signal transduction;Cell growth and death;Signal transduction;Neurodegenerative diseases	ko05166//HTLV-I infection;ko05164//Influenza A;ko04217//Necroptosis;ko05016//Huntington disease;ko04020//Calcium signaling pathway;ko04218//Cellular senescence;ko04022//cGMP - PKG signaling pathway;ko05012//Parkinson disease	K05863;K05863;K05863;K05863;K05863;K05863;K05863;K05863	GO:0019866//organelle inner membrane;GO:0031224//intrinsic component of membrane;GO:0043231//intracellular membrane-bounded organelle	-	GO:0006915//apoptotic process;GO:0043069//negative regulation of programmed cell death;GO:0051234//establishment of localization
Unigene0057915	273	295	356	118	78	111	4.48	5.05	5.06	2.01	1.32	1.8	4.86333	1.71	-1.50795	1.11985e-13	2.23172e-11	TPPP3	PREDICTED: tubulin polymerization-promoting protein family member 3 [Chrysemys picta bellii]	-	-	-	-	-	-	-
Unigene0013949	278	236	205	20	53	72	4.21	3.73	2.69	0.31	0.82	1.08	3.54333	0.736667	-2.26602	1.30966e-13	2.59688e-11	C1orf210	PREDICTED: type III endosome membrane protein TEMP [Pelodiscus sinensis]	-	-	-	-	-	-	-
Unigene0081891	50	40	81	176	222	189	0.55	0.46	0.77	2	2.5	2.04	0.593333	2.18	1.87741	1.32562e-13	2.61537e-11	--	hypothetical protein XENTR_v90001068mg, partial [Xenopus tropicalis]	-	-	-	-	-	-	-
Unigene0046115	358	528	481	154	104	178	12.25	18.87	14.27	5.48	3.66	6.02	15.13	5.05333	-1.5821	1.65394e-13	3.22116e-11	SOD3	PREDICTED: extracellular superoxide dismutase [Cu-Zn] [Chrysemys picta bellii]	-	-	-	-	GO:0031984//organelle subcompartment;GO:0031988//membrane-bounded vesicle;GO:0044421//extracellular region part	GO:0003824//catalytic activity;GO:0016209//antioxidant activity;GO:0046914//transition metal ion binding	GO:0006801//superoxide metabolic process;GO:0044710//single-organism metabolic process
Unigene0072067	55	32	44	173	182	145	1.58	0.96	1.09	5.16	5.36	4.11	1.21	4.87667	2.01089	1.88088e-13	3.63811e-11	--	-	-	-	-	-	-	-	-
Unigene0040440	223	261	204	61	69	72	1.51	1.85	1.2	0.43	0.48	0.48	1.52	0.463333	-1.71395	1.93538e-13	3.72527e-11	Nrcam	PREDICTED: neuronal cell adhesion molecule isoform X2 [Chrysemys picta bellii]	Environmental Information Processing	Signaling molecules and interaction	ko04514//Cell adhesion molecules (CAMs)	K06756	-	-	-
Unigene0112622	280	277	334	573	641	540	7.81	8.07	8.08	16.61	18.38	14.89	7.98667	16.6267	1.05783	2.09569e-13	4.01426e-11	--	-	-	-	-	-	-	-	-
Unigene0009969	283	310	348	115	128	123	4.89	5.59	5.21	2.06	2.27	2.1	5.23	2.14333	-1.28695	2.11778e-13	4.03697e-11	--	-	-	-	-	-	-	-	-
Unigene0071191	399	440	437	150	166	202	9.22	10.62	8.76	3.6	3.94	4.61	9.53333	4.05	-1.23506	2.18326e-13	4.12198e-11	HOXB9	PREDICTED: homeobox protein Hox-B9 [Chrysemys picta bellii]	-	-	-	-	GO:0043231//intracellular membrane-bounded organelle	GO:0003677//DNA binding	GO:0001501//skeletal system development;GO:0003002//regionalization;GO:0006357//regulation of transcription from RNA polymerase II promoter;GO:0006935//chemotaxis;GO:0016055//Wnt signaling pathway
Unigene0119735	814	840	1072	375	304	491	11.68	12.58	13.34	5.59	4.48	6.96	12.5333	5.67667	-1.14265	2.31962e-13	4.33791e-11	PCSK9	PREDICTED: proprotein convertase subtilisin/kexin type 9 [Chrysemys picta bellii]	Organismal Systems	Digestive system	ko04979//Cholesterol metabolism	K13050	GO:0000323//lytic vacuole;GO:0005768//endosome;GO:0016020//membrane;GO:0030133//transport vesicle;GO:0044421//extracellular region part	GO:0003723//RNA binding;GO:0004175//endopeptidase activity;GO:0008200//ion channel inhibitor activity;GO:0070325//lipoprotein particle receptor binding;GO:0071813//lipoprotein particle binding	GO:0001919//regulation of receptor recycling;GO:0002090//regulation of receptor internalization;GO:0006639//acylglycerol metabolic process;GO:0006796//phosphate-containing compound metabolic process;GO:0007034//vacuolar transport;GO:0009966//regulation of signal transduction;GO:0010985//negative regulation of lipoprotein particle clearance;GO:0016125//sterol metabolic process;GO:0016485//protein …
Unigene0031800	629	734	1181	265	340	393	2.47	3.02	4.03	1.08	1.38	1.53	3.17333	1.33	-1.25457	2.47214e-13	4.57973e-11	FREM2	PREDICTED: FRAS1-related extracellular matrix protein 3 [Chrysemys picta bellii]	-	-	-	-	GO:0031224//intrinsic component of membrane	-	-
Unigene0067561	609	626	983	248	306	370	8.57	9.2	12	3.63	4.43	5.15	9.92333	4.40333	-1.17223	2.54687e-13	4.69613e-11	FKBP5	PREDICTED: peptidyl-prolyl cis-trans isomerase FKBP5 [Chrysemys picta bellii]	Organismal Systems	Endocrine system	ko04915//Estrogen signaling pathway	K09571	GO:0031988//membrane-bounded vesicle;GO:0043231//intracellular membrane-bounded organelle	GO:0005515//protein binding;GO:0016859//cis-trans isomerase activity	GO:0006457//protein folding
Unigene0083500	219	144	281	413	565	577	2.74	1.88	3.05	5.38	7.28	7.15	2.55667	6.60333	1.36893	2.59078e-13	4.75487e-11	RUNX2	PREDICTED: runt-related transcription factor 2 isoform X1 [Chrysemys picta bellii]	Human Diseases;Organismal Systems	Cancers;Endocrine system	ko05202//Transcriptional misregulation in cancers;ko04928//Parathyroid hormone synthesis, secretion and action	K09278;K09278	-	-	-
Unigene0087880	279	245	325	580	568	524	1.18	1.08	1.19	2.54	2.46	2.19	1.15	2.39667	1.0594	2.7587e-13	5.0396e-11	PLXNC1	PREDICTED: plexin-C1 [Chrysemys picta bellii]	Organismal Systems	Development	ko04360//Axon guidance	K06572	GO:0016020//membrane	-	GO:0044699//single-organism process
Unigene0023496	1086	625	1053	1776	2132	1666	6.72	4.03	5.65	11.42	13.56	10.19	5.46667	11.7233	1.10065	2.87616e-13	5.22997e-11	mmp11	PREDICTED: stromelysin-3 [Chrysemys picta bellii]	-	-	-	-	-	-	-
Unigene0026196	783	832	1089	290	346	497	2.65	2.95	3.2	1.02	1.21	1.67	2.93333	1.3	-1.17403	2.90133e-13	5.25154e-11	SHROOM3	PREDICTED: protein Shroom3 [Chrysemys picta bellii]	-	-	-	-	GO:0005886//plasma membrane;GO:0005911//cell-cell junction;GO:0043232//intracellular non-membrane-bounded organelle;GO:0070161//anchoring junction	GO:0003779//actin binding	GO:0002064//epithelial cell development;GO:0007010//cytoskeleton organization;GO:0007275//multicellular organism development;GO:0022604//regulation of cell morphogenesis
Unigene0047307	150	106	132	327	393	284	5.6	4.14	4.28	12.7	15.1	10.49	4.67333	12.7633	1.44948	3.61766e-13	6.51823e-11	irx4-b	PREDICTED: iroquois-class homeodomain protein IRX-4 isoform X1 [Chrysemys picta bellii]	-	-	-	-	GO:0043231//intracellular membrane-bounded organelle	GO:0003677//DNA binding	GO:0001822//kidney development;GO:0003002//regionalization;GO:0007417//central nervous system development;GO:0010468//regulation of gene expression;GO:0034645//cellular macromolecule biosynthetic process;GO:0046530//photoreceptor cell differentiation;GO:0048886//neuromast hair cell differentiation;GO:0048888//neuromast mantle cell differentiation
Unigene0065240	87	35	80	198	371	230	0.55	0.23	0.44	1.3	2.42	1.44	0.406667	1.72	2.08049	3.66202e-13	6.53845e-11	--	-	-	-	-	-	-	-	-
Unigene0058145	617	609	818	153	204	344	6.49	6.69	7.46	1.67	2.21	3.58	6.88	2.48667	-1.4682	3.90849e-13	6.91593e-11	SCUBE1	PREDICTED: signal peptide, CUB and EGF-like domain-containing protein 1 isoform X2 [Chrysemys picta bellii]	-	-	-	-	GO:0019898//extrinsic component of membrane;GO:0044421//extracellular region part;GO:0044459//plasma membrane part	GO:0046983//protein dimerization activity	GO:0051259//protein oligomerization
Unigene0089753	129	89	113	294	374	248	2.66	1.92	2.02	6.31	7.94	5.06	2.2	6.43667	1.54881	5.92319e-13	1.03877e-10	Sbk2	PREDICTED: serine/threonine-protein kinase SBK2-like [Chrysemys picta bellii]	-	-	-	-	-	-	-
Unigene0059700	620	784	837	181	267	374	9.66	12.76	11.31	2.93	4.28	5.76	11.2433	4.32333	-1.37885	5.98154e-13	1.04436e-10	RBPMS2	PREDICTED: RNA-binding protein with multiple splicing 2 isoform X1 [Chrysemys picta bellii]	-	-	-	-	-	GO:0097159//organic cyclic compound binding	-
Unigene0037285	136	154	160	33	45	34	6.04	7.14	6.16	1.52	2.05	1.49	6.44667	1.68667	-1.93438	6.08314e-13	1.05742e-10	VSTM2L	PREDICTED: V-set and transmembrane domain-containing protein 2-like protein [Chrysemys picta bellii]	-	-	-	-	-	-	-
Unigene0076141	32	46	67	158	209	165	0.2	0.31	0.37	1.05	1.37	1.04	0.293333	1.15333	1.9752	8.59523e-13	1.47461e-10	--	-	-	-	-	-	-	-	-
Unigene0035769	263	429	416	119	121	137	4.42	7.54	6.07	2.08	2.09	2.28	6.01	2.15	-1.48303	8.8629e-13	1.51394e-10	METTL24	PREDICTED: methyltransferase-like protein 24 [Alligator mississippiensis]	-	-	-	-	-	-	-
Unigene0114059	552	475	457	104	227	179	13.11	11.78	9.41	2.57	5.54	4.2	11.4333	4.10333	-1.47838	9.11425e-13	1.55017e-10	CA2	PREDICTED: carbonic anhydrase 2 isoform X1 [Chrysemys picta bellii]	Organismal Systems;Organismal Systems;Organismal Systems;Organismal Systems;Organismal Systems;Metabolism	Digestive system;Digestive system;Digestive system;Excretory system;Excretory system;Energy metabolism	ko04972//Pancreatic secretion;ko04971//Gastric acid secretion;ko04976//Bile secretion;ko04964//Proximal tubule bicarbonate reclamation;ko04966//Collecting duct acid secretion;ko00910//Nitrogen metabolism	K18245;K18245;K18245;K18245;K18245;K18245	GO:0016020//membrane;GO:0031988//membrane-bounded vesicle;GO:0044444//cytoplasmic part	GO:0016836//hydro-lyase activity;GO:0046914//transition metal ion binding	GO:0006821//chloride transport;GO:0007186//G-protein coupled receptor signaling pathway;GO:0030641//regulation of cellular pH;GO:0032228//regulation of synaptic transmission, GABAergic;GO:0032846//positive regulation of homeostatic process;GO:0034764//positive regulation of transmembrane transport;GO:0044237//cellular metabolic process
Unigene0062956	280	270	329	124	107	108	5.03	5.07	5.13	2.32	1.98	1.92	5.07667	2.07333	-1.29193	9.64874e-13	1.63403e-10	BTC	Probetacellulin [Chelonia mydas]	Environmental Information Processing	Signal transduction	ko04012//ErbB signaling pathway	K09783	-	-	-
Unigene0021136	196	86	152	316	573	463	1.95	0.9	1.31	3.28	5.88	4.57	1.38667	4.57667	1.72268	1.01709e-12	1.7151e-10	EDAR	PREDICTED: tumor necrosis factor receptor superfamily member EDAR [Chrysemys picta bellii]	Environmental Information Processing	Signaling molecules and interaction	ko04060//Cytokine-cytokine receptor interaction	K05162	GO:0016020//membrane;GO:0044464//cell part	-	GO:0042345//regulation of NF-kappaB import into nucleus;GO:0042476//odontogenesis;GO:0060605//tube lumen cavitation
Unigene0008628	177	230	205	38	71	57	2.33	3.17	2.34	0.52	0.96	0.74	2.61333	0.74	-1.82029	1.06433e-12	1.78713e-10	Cfap126	PREDICTED: UPF0740 protein C1orf192 homolog [Chrysemys picta bellii]	-	-	-	-	GO:0005815//microtubule organizing center;GO:0005929//cilium	-	GO:0030030//cell projection organization
Unigene0018233	85	56	58	163	261	267	1.92	1.32	1.14	3.82	6.06	5.96	1.46	5.28	1.85457	1.06987e-12	1.78881e-10	--	PREDICTED: perilipin-2-like [Chrysemys picta bellii]	-	-	-	-	-	-	-
Unigene0008529	223	257	206	28	63	75	2.67	3.22	2.14	0.35	0.78	0.89	2.67667	0.673333	-1.99104	1.18462e-12	1.97231e-10	KLHDC7A	PREDICTED: kelch domain-containing protein 7A [Chrysemys picta bellii]	-	-	-	-	-	-	-
Unigene0057541	330	354	256	65	79	126	2.96	3.32	1.99	0.61	0.73	1.12	2.75667	0.82	-1.74923	1.32107e-12	2.19026e-10	--	-	-	-	-	-	-	-	-
Unigene0070146	202	292	214	60	51	81	4.19	6.32	3.85	1.29	1.09	1.66	4.78667	1.34667	-1.82963	1.56701e-12	2.56566e-10	--	-	-	-	-	-	-	-	-
Unigene0092420	187	228	234	40	69	77	1.65	2.1	1.79	0.37	0.63	0.67	1.84667	0.556667	-1.73004	1.668e-12	2.69744e-10	--	-	-	-	-	-	-	-	-
Unigene0081268	199	258	273	93	65	57	22.59	30.54	26.86	11.03	7.6	6.41	26.6633	8.34667	-1.67559	1.71807e-12	2.75583e-10	--	PREDICTED: natural cytotoxicity triggering receptor 3 ligand 1-like [Odobenus rosmarus divergens]	-	-	-	-	GO:0016020//membrane	-	-
Unigene0088801	369	366	311	90	95	157	2.05	2.12	1.5	0.52	0.54	0.86	1.89	0.64	-1.56224	2.0319e-12	3.23293e-10	Srcin1	PREDICTED: SRC kinase signaling inhibitor 1 isoform X2 [Chrysemys picta bellii]	-	-	-	-	-	-	-
Unigene0085596	104	96	106	15	25	11	2.65	2.56	2.34	0.4	0.66	0.28	2.51667	0.446667	-2.49424	2.49192e-12	3.89236e-10	ISL1	Insulin enhancer protein ISL-1, partial [Bos mutus]	Cellular Processes	Cellular community - eukaryotes	ko04550//Signaling pathways regulating pluripotency of stem cells	K09370	GO:0043231//intracellular membrane-bounded organelle	GO:0000976//transcription regulatory region sequence-specific DNA binding;GO:0001085//RNA polymerase II transcription factor binding;GO:0001104//RNA polymerase II transcription cofactor activity;GO:0035258//steroid hormone receptor binding;GO:0046914//transition metal ion binding	GO:0001667//ameboidal-type cell migration;GO:0001709//cell fate determination;GO:0001819//positive regulation of cytokine production;GO:0003128//heart field specification;GO:0003208//cardiac ventricle morphogenesis;GO:0003264//regulation of cardioblast proliferation;GO:0006357//regulation of transcription from RNA polymerase II promoter;GO:0007411//axon guidance;GO:0010002//cardioblast differenti…
Unigene0029546	763	567	708	250	336	360	6.43	4.99	5.17	2.19	2.91	3	5.53	2.7	-1.03432	2.49567e-12	3.89236e-10	GFRA1	PREDICTED: GDNF family receptor alpha-1 [Chelonia mydas]	-	-	-	-	GO:0031988//membrane-bounded vesicle	-	GO:0048731//system development
Unigene0003152	279	263	357	130	108	112	2.34	2.3	2.6	1.13	0.93	0.93	2.41333	0.996667	-1.27584	2.98309e-12	4.63424e-10	HPSE2	PREDICTED: inactive heparanase-2 [Chrysemys picta bellii]	Metabolism;Human Diseases;Metabolism	Global and overview maps;Cancers;Glycan biosynthesis and metabolism	ko01100//Metabolic pathways;ko05205//Proteoglycans in cancer;ko00531//Glycosaminoglycan degradation	K07965;K07965;K07965	-	GO:0016787//hydrolase activity;GO:0043168//anion binding	GO:0044238//primary metabolic process
Unigene0119159	363	289	453	566	927	929	5.46	4.54	5.9	8.84	14.33	13.8	5.3	12.3233	1.21733	3.01481e-12	4.66515e-10	BMP3	PREDICTED: bone morphogenetic protein 3 [Chrysemys picta bellii]	Environmental Information Processing	Signaling molecules and interaction	ko04060//Cytokine-cytokine receptor interaction	K05496	-	-	-
Unigene0047059	58	25	48	171	187	142	1.65	0.74	1.19	5.06	5.48	4	1.19333	4.84667	2.022	3.22212e-12	4.96647e-10	PTHLH	PREDICTED: parathyroid hormone-related protein isoform X1 [Chrysemys picta bellii]	-	-	-	-	-	-	-
Unigene0051043	616	575	782	296	266	367	3.94	3.85	4.34	1.97	1.75	2.32	4.04333	2.01333	-1.00596	3.31365e-12	5.06796e-10	Pacsin1	PREDICTED: protein kinase C and casein kinase substrate in neurons protein 1 [Chrysemys picta bellii]	-	-	-	-	GO:0005798//Golgi-associated vesicle;GO:0031253//cell projection membrane	GO:0005515//protein binding	GO:0007009//plasma membrane organization;GO:0030036//actin cytoskeleton organization;GO:0030100//regulation of endocytosis;GO:0034613//cellular protein localization;GO:0048468//cell development
Unigene0019118	99	84	89	15	15	14	1.94	1.72	1.52	0.31	0.3	0.27	1.72667	0.293333	-2.55738	3.37412e-12	5.14052e-10	PTH2R	PREDICTED: parathyroid hormone 2 receptor isoform X1 [Chrysemys picta bellii]	Environmental Information Processing	Signaling molecules and interaction	ko04080//Neuroactive ligand-receptor interaction	K04586	GO:0031224//intrinsic component of membrane	GO:0004888//transmembrane signaling receptor activity	GO:0007166//cell surface receptor signaling pathway
Unigene0110124	219	214	228	25	62	77	3.82	3.9	3.45	0.45	1.11	1.33	3.72333	0.963333	-1.95049	3.63315e-12	5.49274e-10	MYLK	PREDICTED: myosin light chain kinase, smooth muscle-like [Chelonia mydas]	Cellular Processes;Environmental Information Processing;Cellular Processes;Organismal Systems;Environmental Information Processing;Environmental Information Processing;Organismal Systems;Organismal Systems;Organismal Systems	Cell motility;Signal transduction;Cellular community - eukaryotes;Endocrine system;Signal transduction;Signal transduction;Circulatory system;Immune system;Digestive system	ko04810//Regulation of actin cytoskeleton;ko04020//Calcium signaling pathway;ko04510//Focal adhesion;ko04921//Oxytocin signaling pathway;ko04022//cGMP - PKG signaling pathway;ko04371//Apelin signaling pathway;ko04270//Vascular smooth muscle contraction;ko04611//Platelet activation;ko04971//Gastric acid secretion	K00907;K00907;K00907;K00907;K00907;K00907;K00907;K00907;K00907	-	-	-
Unigene0005282	492	519	745	249	192	289	2.68	2.95	3.52	1.41	1.08	1.56	3.05	1.35	-1.17585	4.17693e-12	6.29074e-10	--	-	-	-	-	-	-	-	-
Unigene0111208	200	174	220	39	60	76	2.41	2.19	2.3	0.49	0.74	0.91	2.3	0.713333	-1.68899	4.31743e-12	6.45308e-10	sh2d4a	PREDICTED: SH2 domain-containing protein 4A [Chrysemys picta bellii]	-	-	-	-	-	GO:0019899//enzyme binding	GO:0010921//regulation of phosphatase activity
Unigene0095708	258	256	308	100	89	121	3.31	3.43	3.43	1.34	1.18	1.54	3.39	1.35333	-1.32477	4.87825e-12	7.2365e-10	--	-	-	-	-	-	-	-	-
Unigene0002507	1435	2024	2148	985	778	890	21.4	31.53	27.79	15.28	11.93	13.13	26.9067	13.4467	-1.00072	5.18691e-12	7.60856e-10	pol	PREDICTED: dual specificity protein phosphatase 12 [Cuculus canorus]	-	-	-	-	-	-	-
Unigene0083596	132	237	136	38	29	38	3.91	7.34	3.5	1.17	0.88	1.11	4.91667	1.05333	-2.22272	5.80417e-12	8.45117e-10	--	-	-	-	-	-	-	-	-
Unigene0050266	315	464	361	119	69	147	1.89	2.9	1.87	0.74	0.42	0.87	2.22	0.676667	-1.71404	6.36598e-12	9.20128e-10	--	PREDICTED: myosin-11-like isoform X1 [Chrysemys picta bellii]	-	-	-	-	-	-	-
Unigene0065845	541	544	810	258	206	327	14.11	14.83	18.34	6.99	5.52	8.43	15.76	6.98	-1.17497	7.35713e-12	1.05951e-09	CITED1	PREDICTED: cbp/p300-interacting transactivator 1 [Chrysemys picta bellii]	-	-	-	-	GO:0005737//cytoplasm	GO:0005515//protein binding	GO:0006355//regulation of transcription, DNA-templated;GO:0007178//transmembrane receptor protein serine/threonine kinase signaling pathway;GO:0009725//response to hormone;GO:0009888//tissue development;GO:0010243//response to organonitrogen compound;GO:0014070//response to organic cyclic compound;GO:0030154//cell differentiation;GO:0033993//response to lipid;GO:0034097//response to cytokine;GO:0…
Unigene0040274	352	445	348	75	144	153	3.58	4.72	3.07	0.79	1.51	1.54	3.79	1.28	-1.56605	7.46932e-12	1.07175e-09	odf3	PREDICTED: outer dense fiber protein 3B [Chrysemys picta bellii]	-	-	-	-	-	-	-
Unigene0037910	171	164	136	12	41	40	4.22	4.23	2.91	0.31	1.04	0.98	3.78667	0.776667	-2.28556	7.96469e-12	1.13458e-09	TNeu058c09.1	PREDICTED: coiled-coil domain-containing protein 42B isoform X1 [Chrysemys picta bellii]	-	-	-	-	-	-	-
Unigene0001649	97	46	132	253	291	284	0.99	0.49	1.17	2.69	3.06	2.87	0.883333	2.87333	1.7017	8.70886e-12	1.23613e-09	--	PREDICTED: protein FAM180A isoform X1 [Alligator mississippiensis]	Human Diseases	Cancers	ko05231//Choline metabolism in cancer	K08199	-	-	-
Unigene0111141	59	90	86	8	10	11	2.15	3.42	2.72	0.3	0.37	0.4	2.76333	0.356667	-2.95376	9.2967e-12	1.30548e-09	Rsph1	PREDICTED: radial spoke head 1 homolog isoform X2 [Chrysemys picta bellii]	-	-	-	-	GO:0005929//cilium;GO:0044444//cytoplasmic part	-	GO:0001578//microtubule bundle formation
Unigene0122461	154	145	157	41	48	43	2.33	2.29	2.06	0.64	0.75	0.64	2.22667	0.676667	-1.71837	1.02849e-11	1.43404e-09	WNT16	PREDICTED: protein Wnt-16 [Chrysemys picta bellii]	Human Diseases;Human Diseases;Human Diseases;Human Diseases;Human Diseases;Human Diseases;Environmental Information Processing;Human Diseases;Environmental Information Processing;Human Diseases;Environmental Information Processing;Human Diseases;Cellular Processes;Organismal Systems;Human Diseases	Cancers;Infectious diseases;Infectious diseases;Cancers;Cancers;Cancers;Signal transduction;Endocrine and metabolic diseases;Signal transduction;Cancers;Signal transduction;Cancers;Cellular community - eukaryotes;Endocrine system;Cancers	ko05200//Pathways in cancer;ko05165//Human papillomavirus infection;ko05166//HTLV-I infection;ko05202//Transcriptional misregulation in cancers;ko05205//Proteoglycans in cancer;ko05225//Hepatocellular carcinoma;ko04310//Wnt signaling pathway;ko04934//Cushing syndrome;ko04390//Hippo signaling pathway;ko05224//Breast cancer;ko04150//mTOR signaling pathway;ko05226//Gastric cancer;ko04550//Signaling …	K01558;K01558;K01558;K01558;K01558;K01558;K01558;K01558;K01558;K01558;K01558;K01558;K01558;K01558;K01558	-	-	-
Unigene0008404	161	138	199	294	475	391	2.46	2.2	2.64	4.68	7.47	5.91	2.43333	6.02	1.30683	1.21466e-11	1.68765e-09	PPM1E	PREDICTED: protein phosphatase 1E [Chrysemys picta bellii]	-	-	-	-	GO:0032991//macromolecular complex;GO:0043231//intracellular membrane-bounded organelle;GO:0043232//intracellular non-membrane-bounded organelle	GO:0004721//phosphoprotein phosphatase activity;GO:0043169//cation binding	GO:0001933//negative regulation of protein phosphorylation;GO:0006470//protein dephosphorylation;GO:0032233//positive regulation of actin filament bundle assembly;GO:0042493//response to drug
Unigene0049936	67	48	77	158	228	187	0.83	0.62	0.83	2.04	2.91	2.29	0.76	2.41333	1.66696	1.23097e-11	1.70431e-09	--	-	-	-	-	-	-	-	-
Unigene0059570	557	361	603	812	1131	994	5.06	3.42	4.75	7.66	10.56	8.92	4.41	9.04667	1.03661	1.3302e-11	1.82887e-09	ARSJ	PREDICTED: arylsulfatase J [Chrysemys picta bellii]	-	-	-	-	-	GO:0016788//hydrolase activity, acting on ester bonds	-
Unigene0048574	41	80	83	2	1	8	1.88	3.83	3.3	0.1	0.05	0.36	3.00333	0.17	-4.14296	1.34502e-11	1.84282e-09	--	-	-	-	-	-	-	-	-
Unigene0030532	371	303	256	55	111	116	3.94	3.36	2.36	0.61	1.21	1.22	3.22	1.01333	-1.66795	1.39245e-11	1.9012e-09	HK1	PREDICTED: hexokinase-1 [Falco peregrinus]	Metabolism;Environmental Information Processing;Metabolism;Organismal Systems;Human Diseases;Metabolism;Human Diseases;Organismal Systems;Metabolism;Metabolism;Metabolism;Metabolism;Metabolism	Global and overview maps;Signal transduction;Global and overview maps;Endocrine system;Cancers;Carbohydrate metabolism;Endocrine and metabolic diseases;Digestive system;Carbohydrate metabolism;Carbohydrate metabolism;Carbohydrate metabolism;Carbohydrate metabolism;Biosynthesis of other secondary metabolites	ko01100//Metabolic pathways;ko04066//HIF-1 signaling pathway;ko01200//Carbon metabolism;ko04910//Insulin signaling pathway;ko05230//Central carbon metabolism in cancer;ko00010//Glycolysis / Gluconeogenesis;ko04930//Type II diabetes mellitus;ko04973//Carbohydrate digestion and absorption;ko00520//Amino sugar and nucleotide sugar metabolism;ko00051//Fructose and mannose metabolism;ko00052//Galactos…	K00844;K00844;K00844;K00844;K00844;K00844;K00844;K00844;K00844;K00844;K00844;K00844;K00844	-	GO:0016773//phosphotransferase activity, alcohol group as acceptor;GO:0032550//purine ribonucleoside binding	GO:0006090//pyruvate metabolic process;GO:0016310//phosphorylation;GO:0044238//primary metabolic process
Unigene0055447	823	1252	1101	447	553	393	18.06	28.7	20.96	10.2	12.48	8.53	22.5733	10.4033	-1.11757	1.46795e-11	1.99737e-09	Rasd1	PREDICTED: dexamethasone-induced Ras-related protein 1 [Chrysemys picta bellii]	Human Diseases;Organismal Systems	Endocrine and metabolic diseases;Environmental adaptation	ko04934//Cushing syndrome;ko04713//Circadian entrainment	K07843;K07843	-	GO:0032550//purine ribonucleoside binding	GO:0035556//intracellular signal transduction
Unigene0111823	275	214	219	561	563	436	3.75	3.05	2.59	7.95	7.89	5.87	3.13	7.23667	1.20916	1.60153e-11	2.1642e-09	CBLN2	PREDICTED: cerebellin-2 [Chrysemys picta bellii]	-	-	-	-	-	-	GO:0044089//positive regulation of cellular component biogenesis
Unigene0097536	1156	875	1624	1801	2484	2736	14.72	11.64	17.94	23.85	32.53	34.45	14.7667	30.2767	1.03586	1.72982e-11	2.32959e-09	ENPP2	PREDICTED: ectonucleotide pyrophosphatase/phosphodiesterase family member 2 isoform X3 [Chrysemys picta bellii]	Metabolism	Lipid metabolism	ko00565//Ether lipid metabolism	K01122	GO:0044421//extracellular region part	GO:0001871//pattern binding;GO:0004527//exonuclease activity;GO:0004620//phospholipase activity;GO:0016462//pyrophosphatase activity;GO:0038024//cargo receptor activity;GO:0046914//transition metal ion binding	GO:0002376//immune system process;GO:0006644//phospholipid metabolic process;GO:0006897//endocytosis;GO:0016477//cell migration;GO:0022603//regulation of anatomical structure morphogenesis;GO:0042221//response to chemical;GO:0046164//alcohol catabolic process;GO:0090304//nucleic acid metabolic process
Unigene0094486	1097	897	850	323	452	515	16.49	14.08	11.08	5.05	6.99	7.65	13.8833	6.56333	-1.08085	2.14336e-11	2.87669e-09	Csad	PREDICTED: cysteine sulfinic acid decarboxylase [Chrysemys picta bellii]	Metabolism;Metabolism	Global and overview maps;Metabolism of other amino acids	ko01100//Metabolic pathways;ko00430//Taurine and hypotaurine metabolism	K01594;K01594	-	GO:0016830//carbon-carbon lyase activity;GO:0043168//anion binding	GO:0043436//oxoacid metabolic process
Unigene0080182	210	409	374	74	63	130	4.73	9.62	7.3	1.73	1.46	2.89	7.21667	2.02667	-1.83222	2.58707e-11	3.43715e-09	CYP26A1	PREDICTED: cytochrome P450 26A1 [Chrysemys picta bellii]	Metabolism;Metabolism	Global and overview maps;Metabolism of cofactors and vitamins	ko01100//Metabolic pathways;ko00830//Retinol metabolism	K07437;K07437	-	-	-
Unigene0122470	162	114	122	20	36	36	2.56	1.88	1.67	0.33	0.59	0.56	2.03667	0.493333	-2.04558	3.0119e-11	3.98813e-09	SGK2	PREDICTED: serine/threonine-protein kinase Sgk2 isoform X3 [Chrysemys picta bellii]	Environmental Information Processing;Environmental Information Processing	Signal transduction;Signal transduction	ko04151//PI3K-Akt signaling pathway;ko04068//FoxO signaling pathway	K13303;K13303	-	GO:0004672//protein kinase activity;GO:0016247//channel regulator activity;GO:0032550//purine ribonucleoside binding	GO:0006464//cellular protein modification process;GO:0006796//phosphate-containing compound metabolic process
Unigene0012063	402	557	430	137	209	193	6.02	8.71	5.58	2.13	3.22	2.86	6.77	2.73667	-1.30674	3.09107e-11	4.07928e-09	--	-	-	-	-	-	-	-	-
Unigene0121197	174	252	245	87	54	52	4.23	6.39	5.16	2.2	1.35	1.25	5.26	1.6	-1.71699	3.70066e-11	4.83524e-09	HSD3B	PREDICTED: 3 beta-hydroxysteroid dehydrogenase/Delta 5-->4-isomerase-like [Chrysemys picta bellii]	Metabolism;Human Diseases;Organismal Systems;Organismal Systems;Metabolism;Organismal Systems	Global and overview maps;Endocrine and metabolic diseases;Endocrine system;Endocrine system;Lipid metabolism;Endocrine system	ko01100//Metabolic pathways;ko04934//Cushing syndrome;ko04925//Aldosterone synthesis and secretion;ko04927//Cortisol synthesis and secretion;ko00140//Steroid hormone biosynthesis;ko04913//Ovarian Steroidogenesis	K00070;K00070;K00070;K00070;K00070;K00070	-	GO:0016614//oxidoreductase activity, acting on CH-OH group of donors	GO:0008202//steroid metabolic process
Unigene0000383	73	45	109	183	227	287	1.2	0.77	1.55	3.13	3.84	4.67	1.17333	3.88	1.72544	4.40526e-11	5.718e-09	S100a14	PREDICTED: protein S100-A14 [Chrysemys picta bellii]	-	-	-	-	GO:0031988//membrane-bounded vesicle;GO:0044444//cytoplasmic part	GO:0001664//G-protein coupled receptor binding	GO:0002224//toll-like receptor signaling pathway;GO:0002237//response to molecule of bacterial origin;GO:0002690//positive regulation of leukocyte chemotaxis
Unigene0084925	92	78	82	3	19	9	2.02	1.78	1.56	0.07	0.43	0.19	1.78667	0.23	-2.95756	4.64506e-11	6.00948e-09	KIF12	PREDICTED: kinesin-like protein KIF12-like [Chelonia mydas]	-	-	-	-	-	-	-
Unigene0046916	344	342	316	122	165	125	3.2	3.32	2.55	1.18	1.58	1.15	3.02333	1.30333	-1.21393	4.89359e-11	6.28978e-09	--	-	-	-	-	-	-	-	-
Unigene0083654	258	194	308	582	513	451	5.7	4.47	5.9	13.36	11.65	9.85	5.35667	11.62	1.1172	5.48575e-11	7.02799e-09	FAM69C	PREDICTED: protein FAM69C [Chrysemys picta bellii]	-	-	-	-	-	GO:0016740//transferase activity	-
Unigene0005340	231	208	186	50	33	82	2.69	2.53	1.88	0.6	0.39	0.94	2.36667	0.643333	-1.87922	6.15619e-11	7.83604e-09	Sorbs2	PREDICTED: sorbin and SH3 domain-containing protein 2 isoform X4 [Chelonia mydas]	-	-	-	-	-	-	-
Unigene0085940	260	276	331	70	94	140	2.73	3.03	3.02	0.77	1.02	1.46	2.92667	1.08333	-1.43378	6.20766e-11	7.87614e-09	MAP6	PREDICTED: microtubule-associated protein 6 isoform X2 [Chrysemys picta bellii]	-	-	-	-	GO:0015630//microtubule cytoskeleton;GO:0044444//cytoplasmic part	GO:0015631//tubulin binding	GO:0048812//neuron projection morphogenesis;GO:0051640//organelle localization
Unigene0119810	354	295	385	144	141	175	8.38	7.3	7.91	3.55	3.43	4.1	7.86333	3.69333	-1.09022	6.75499e-11	8.51545e-09	HS3ST3B1	PREDICTED: heparan sulfate glucosamine 3-O-sulfotransferase 3B1 [Chrysemys picta bellii]	Metabolism	Glycan biosynthesis and metabolism	ko00534//Glycosaminoglycan biosynthesis - heparan sulfate / heparin	K07809	-	GO:0003824//catalytic activity	-
Unigene0091659	412	274	550	98	160	183	3.19	2.21	3.69	0.79	1.27	1.4	3.03	1.15333	-1.39351	6.92311e-11	8.67235e-09	PCDH11X	PREDICTED: protocadherin-11 X-linked isoform X1 [Chrysemys picta bellii]	-	-	-	-	GO:0031224//intrinsic component of membrane	-	GO:0098742//cell-cell adhesion via plasma-membrane adhesion molecules
Unigene0096630	199	300	332	66	91	116	1.92	3.03	2.78	0.66	0.9	1.11	2.57667	0.89	-1.53363	7.12794e-11	8.90068e-09	--	-	-	-	-	-	-	-	-
Unigene0105383	24	20	17	72	109	123	0.5	0.44	0.31	1.57	2.36	2.56	0.416667	2.16333	2.37629	7.45878e-11	9.28442e-09	MMP27	PREDICTED: matrix metalloproteinase-27 [Chrysemys picta bellii]	-	-	-	-	GO:0031312//extrinsic component of organelle membrane	GO:0046914//transition metal ion binding;GO:0070011//peptidase activity, acting on L-amino acid peptides	GO:0019538//protein metabolic process
Unigene0010154	181	202	89	16	31	40	2.95	3.44	1.26	0.27	0.52	0.64	2.55	0.476667	-2.41944	8.15659e-11	1.00894e-08	--	WW domain-binding protein 4 [Chelonia mydas]	-	-	-	-	-	-	-
Unigene0077274	33	28	30	104	121	118	0.89	0.79	0.7	2.91	3.35	3.14	0.793333	3.13333	1.9817	8.22858e-11	1.01466e-08	ADTRP	PREDICTED: androgen-dependent TFPI-regulating protein [Chrysemys picta bellii]	-	-	-	-	-	-	-
Unigene0029900	285	185	267	37	83	95	1.98	1.34	1.61	0.27	0.59	0.65	1.64333	0.503333	-1.70704	1.0613e-10	1.28855e-08	SH3TC2	PREDICTED: SH3 domain and tetratricopeptide repeat-containing protein 2 isoform X3 [Chrysemys picta bellii]	-	-	-	-	GO:0005768//endosome;GO:0031982//vesicle	-	GO:0009966//regulation of signal transduction;GO:0032292//peripheral nervous system axon ensheathment;GO:0032386//regulation of intracellular transport;GO:0043217//myelin maintenance
Unigene0085726	195	195	270	444	463	393	2.19	2.29	2.64	5.2	5.36	4.37	2.37333	4.97667	1.06827	1.12522e-10	1.36197e-08	--	PREDICTED: LOW QUALITY PROTEIN: SLAM family member 5-like [Chelonia mydas]	-	-	-	-	-	-	-
Unigene0063728	44	72	153	12	10	8	1.09	1.87	3.3	0.31	0.26	0.2	2.08667	0.256667	-3.02323	1.16666e-10	1.4078e-08	MMP3	PREDICTED: stromelysin-1-like [Chelonia mydas]	Human Diseases;Human Diseases;Human Diseases;Environmental Information Processing;Organismal Systems	Cancers;Cancers;Immune diseases;Signal transduction;Immune system	ko05202//Transcriptional misregulation in cancers;ko05215//Prostate cancer;ko05323//Rheumatoid arthritis;ko04668//TNF signaling pathway;ko04657//IL-17 signaling pathway	K01394;K01394;K01394;K01394;K01394	-	-	-
Unigene0017099	30	27	47	273	84	160	2.15	2.02	2.92	20.36	6.23	11.38	2.36333	12.6567	2.421	1.26317e-10	1.5104e-08	--	PREDICTED: natural cytotoxicity triggering receptor 3 ligand 1-like [Sus scrofa]	-	-	-	-	-	-	-
Unigene0018234	71	45	68	155	206	169	2.26	1.5	1.88	5.13	6.74	5.32	1.88	5.73	1.6078	1.47156e-10	1.74899e-08	--	-	-	-	-	-	-	-	-
Unigene0020516	179	230	217	54	69	86	6.89	9.24	7.24	2.16	2.73	3.27	7.79	2.72	-1.51802	1.48513e-10	1.75793e-08	--	-	-	-	-	-	-	-	-
Unigene0038593	75	36	55	172	199	157	3.3	1.66	2.1	7.88	9.02	6.84	2.35333	7.91333	1.74958	1.52622e-10	1.79771e-08	--	-	-	-	-	-	-	-	-
Unigene0042243	256	146	229	441	444	442	3.56	2.12	2.76	6.38	6.35	6.08	2.81333	6.27	1.15618	1.94562e-10	2.258e-08	RDH8	PREDICTED: retinol dehydrogenase 8 [Chrysemys picta bellii]	Metabolism;Metabolism	Global and overview maps;Metabolism of cofactors and vitamins	ko01100//Metabolic pathways;ko00830//Retinol metabolism	K11150;K11150	GO:0044424//intracellular part	GO:0016616//oxidoreductase activity, acting on the CH-OH group of donors, NAD or NADP as acceptor	GO:0001523//retinoid metabolic process;GO:0006694//steroid biosynthetic process;GO:0050953//sensory perception of light stimulus
Unigene0040857	345	330	415	151	199	162	3.25	3.25	3.39	1.48	1.93	1.51	3.29667	1.64	-1.00731	2.51687e-10	2.87864e-08	DPP10	PREDICTED: inactive dipeptidyl peptidase 10 isoform X1 [Alligator mississippiensis]	-	-	-	-	-	GO:0070011//peptidase activity, acting on L-amino acid peptides	-
Unigene0020540	445	483	615	187	208	297	4.45	5.05	5.34	1.95	2.14	2.94	4.94667	2.34333	-1.07789	2.70123e-10	3.06286e-08	DACH1	PREDICTED: dachshund homolog 1 isoform X4 [Chrysemys picta bellii]	-	-	-	-	-	-	-
Unigene0037676	437	618	648	295	192	187	12.06	17.82	15.51	8.47	5.45	5.1	15.13	6.34	-1.25486	2.71749e-10	3.07248e-08	TCF15	PREDICTED: transcription factor 15 [Chrysemys picta bellii]	-	-	-	-	GO:0043231//intracellular membrane-bounded organelle	GO:0003676//nucleic acid binding;GO:0005515//protein binding	GO:0003382//epithelial cell morphogenesis;GO:0007423//sensory organ development;GO:0007498//mesoderm development;GO:0007631//feeding behavior;GO:0009887//organ morphogenesis;GO:0009952//anterior/posterior pattern specification;GO:0010468//regulation of gene expression;GO:0030859//polarized epithelial cell differentiation;GO:0034645//cellular macromolecule biosynthetic process;GO:0050794//regulati…
Unigene0097221	59	132	78	4	19	9	3.72	8.69	4.26	0.26	1.23	0.56	5.55667	0.683333	-3.02356	3.18042e-10	3.55513e-08	LGALS4	PREDICTED: galectin-4 [Chrysemys picta bellii]	-	-	-	-	GO:0016020//membrane;GO:0044444//cytoplasmic part	GO:0005488//binding	GO:0022610//biological adhesion
Unigene0060364	554	591	720	190	290	355	4.55	5.07	5.13	1.62	2.45	2.89	4.91667	2.32	-1.08356	3.19884e-10	3.56563e-08	Gpc3	PREDICTED: glypican-3 [Chrysemys picta bellii]	Human Diseases	Cancers	ko05205//Proteoglycans in cancer	K08109	GO:0000323//lytic vacuole;GO:0031012//extracellular matrix;GO:0031225//anchored component of membrane;GO:0031988//membrane-bounded vesicle	GO:0030414//peptidase inhibitor activity;GO:0043168//anion binding	GO:0001568//blood vessel development;GO:0002573//myeloid leukocyte differentiation;GO:0008285//negative regulation of cell proliferation;GO:0008589//regulation of smoothened signaling pathway;GO:0009798//axis specification;GO:0009896//positive regulation of catabolic process;GO:0010463//mesenchymal cell proliferation;GO:0010828//positive regulation of glucose transport;GO:0030100//regulation of e…
Unigene0075991	86	70	37	6	6	6	3.12	2.65	1.16	0.23	0.22	0.22	2.31	0.223333	-3.37062	3.58436e-10	3.95071e-08	FAM92B	PREDICTED: protein FAM92B isoform X1 [Chrysemys picta bellii]	-	-	-	-	-	-	-
Unigene0045824	64	59	110	6	16	11	1.93	1.86	2.88	0.19	0.5	0.33	2.22333	0.34	-2.70912	3.65568e-10	4.0095e-08	Ovch2	PREDICTED: ovochymase-2 [Chrysemys picta bellii]	-	-	-	-	-	-	-
Unigene0122757	250	283	308	97	90	140	4.03	4.77	4.31	1.63	1.49	2.23	4.37	1.78333	-1.29306	3.65802e-10	4.0095e-08	gpr146	PREDICTED: probable G-protein coupled receptor 146 [Chelonia mydas]	-	-	-	-	GO:0031224//intrinsic component of membrane	-	GO:0007166//cell surface receptor signaling pathway
Unigene0088268	254	323	281	92	112	132	3.87	5.13	3.71	1.46	1.75	1.99	4.23667	1.73333	-1.28938	4.09692e-10	4.42905e-08	Cyp4b1	PREDICTED: cytochrome P450 4B1-like [Chrysemys picta bellii]	-	-	-	-	-	GO:0016491//oxidoreductase activity;GO:0046872//metal ion binding	-
Unigene0050157	145	74	153	291	309	291	1.21	0.64	1.1	2.52	2.64	2.39	0.983333	2.51667	1.35576	4.46145e-10	4.78381e-08	Kcns2	PREDICTED: potassium voltage-gated channel subfamily S member 2 [Chrysemys picta bellii]	-	-	-	-	GO:0034705//potassium channel complex	GO:0005267//potassium channel activity	GO:0030001//metal ion transport;GO:0034220//ion transmembrane transport;GO:0051259//protein oligomerization
Unigene0105342	218	199	254	93	95	82	2.48	2.37	2.51	1.1	1.11	0.92	2.45333	1.04333	-1.23354	4.50074e-10	4.81287e-08	Thbs4	PREDICTED: thrombospondin-4 isoform X2 [Chrysemys picta bellii]	Human Diseases;Environmental Information Processing;Cellular Processes;Cellular Processes;Environmental Information Processing;Human Diseases	Infectious diseases;Signal transduction;Transport and catabolism;Cellular community - eukaryotes;Signaling molecules and interaction;Infectious diseases	ko05165//Human papillomavirus infection;ko04151//PI3K-Akt signaling pathway;ko04145//Phagosome;ko04510//Focal adhesion;ko04512//ECM-receptor interaction;ko05144//Malaria	K04659;K04659;K04659;K04659;K04659;K04659	GO:0005783//endoplasmic reticulum;GO:0031988//membrane-bounded vesicle;GO:0044420//extracellular matrix component;GO:0044421//extracellular region part	GO:0005102//receptor binding;GO:0005539//glycosaminoglycan binding;GO:0046872//metal ion binding	GO:0001934//positive regulation of protein phosphorylation;GO:0014812//muscle cell migration;GO:0033554//cellular response to stress;GO:0044708//single-organism behavior;GO:0045765//regulation of angiogenesis;GO:0071624//positive regulation of granulocyte chemotaxis;GO:0090136//epithelial cell-cell adhesion
Unigene0010861	79	109	93	10	17	25	2.26	3.25	2.3	0.3	0.5	0.71	2.60333	0.503333	-2.37077	4.66804e-10	4.96086e-08	--	-	-	-	-	-	-	-	-
Unigene0058189	290	169	274	458	544	475	2.1	1.28	1.72	3.46	4.06	3.41	1.7	3.64333	1.09972	4.67685e-10	4.96086e-08	COL21A1	PREDICTED: collagen alpha-1(XXI) chain [Chrysemys picta bellii]	-	-	-	-	-	-	-
Unigene0089820	372	299	331	117	119	177	8.15	6.84	6.29	2.67	2.68	3.84	7.09333	3.06333	-1.21136	5.0058e-10	5.28138e-08	CYB5R2	PREDICTED: LOW QUALITY PROTEIN: NADH-cytochrome b5 reductase 2 [Chrysemys picta bellii]	Metabolism	Carbohydrate metabolism	ko00520//Amino sugar and nucleotide sugar metabolism	K00326	GO:0031224//intrinsic component of membrane;GO:0043231//intracellular membrane-bounded organelle	GO:0016653//oxidoreductase activity, acting on NAD(P)H, heme protein as acceptor	GO:0006694//steroid biosynthetic process
Unigene0061769	151	196	224	69	52	70	1.91	2.6	2.46	0.91	0.68	0.88	2.32333	0.823333	-1.49665	5.79093e-10	6.06112e-08	Rsph14	PREDICTED: rhabdoid tumor deletion region protein 1 [Chrysemys picta bellii]	-	-	-	-	-	-	-
Unigene0088151	638	717	850	192	337	411	3.91	4.59	4.52	1.22	2.12	2.49	4.34	1.94333	-1.15916	5.99058e-10	6.2535e-08	ST8SIA1	PREDICTED: alpha-N-acetylneuraminide alpha-2,8-sialyltransferase [Chrysemys picta bellii]	Metabolism;Metabolism;Metabolism;Metabolism	Global and overview maps;Glycan biosynthesis and metabolism;Glycan biosynthesis and metabolism;Glycan biosynthesis and metabolism	ko01100//Metabolic pathways;ko00601//Glycosphingolipid biosynthesis - lacto and neolacto series;ko00604//Glycosphingolipid biosynthesis - ganglio series;ko00603//Glycosphingolipid biosynthesis - globo and isoglobo series	K03371;K03371;K03371;K03371	GO:0031228//intrinsic component of Golgi membrane	GO:0008373//sialyltransferase activity	GO:0006464//cellular protein modification process;GO:0006643//membrane lipid metabolic process;GO:0009408//response to heat;GO:0042127//regulation of cell proliferation
Unigene0025429	246	253	448	105	113	142	2.83	3.04	4.47	1.25	1.34	1.61	3.44667	1.4	-1.29977	6.0166e-10	6.26409e-08	MMP17	PREDICTED: matrix metalloproteinase-17 [Chrysemys picta bellii]	Organismal Systems	Endocrine system	ko04928//Parathyroid hormone synthesis, secretion and action	K07997	-	GO:0046914//transition metal ion binding;GO:0070011//peptidase activity, acting on L-amino acid peptides	GO:0019538//protein metabolic process
Unigene0072799	271	265	204	45	78	106	2.92	2.98	1.91	0.5	0.86	1.13	2.60333	0.83	-1.64918	6.04653e-10	6.27868e-08	SLC1A1	PREDICTED: LOW QUALITY PROTEIN: excitatory amino acid transporter 3 [Chrysemys picta bellii]	Organismal Systems;Organismal Systems	Nervous system;Digestive system	ko04724//Glutamatergic synapse;ko04974//Protein digestion and absorption	K05612;K05612	GO:0031224//intrinsic component of membrane;GO:0031988//membrane-bounded vesicle	GO:0005283//sodium:amino acid symporter activity;GO:0005310//dicarboxylic acid transmembrane transporter activity	GO:0015813//L-glutamate transport;GO:0043090//amino acid import;GO:0044763//single-organism cellular process;GO:0051259//protein oligomerization
Unigene0021753	230	215	235	31	58	101	2.99	2.92	2.65	0.42	0.78	1.3	2.85333	0.833333	-1.77568	6.06782e-10	6.28425e-08	vwa2	PREDICTED: von Willebrand factor A domain-containing protein 2 [Chrysemys picta bellii]	-	-	-	-	GO:0031988//membrane-bounded vesicle;GO:0044420//extracellular matrix component;GO:0044421//extracellular region part	GO:0005515//protein binding	GO:0007160//cell-matrix adhesion;GO:0008286//insulin receptor signaling pathway;GO:0051259//protein oligomerization
Unigene0047641	74	40	68	195	200	144	2.04	1.15	1.63	5.59	5.67	3.93	1.60667	5.06333	1.65602	6.22056e-10	6.4088e-08	--	-	-	-	-	-	-	-	-
Unigene0117589	254	150	207	66	63	79	4.38	2.7	3.1	1.18	1.12	1.35	3.39333	1.21667	-1.47977	6.3774e-10	6.55327e-08	Cd200	PREDICTED: nectin-1-like isoform X1 [Pelodiscus sinensis]	-	-	-	-	-	-	-
Unigene0052256	106	158	273	36	33	60	2.16	3.36	4.82	0.76	0.69	1.21	3.44667	0.886667	-1.95874	7.24585e-10	7.38796e-08	KCNK3	PREDICTED: potassium channel subfamily K member 3 [Chrysemys picta bellii]	Human Diseases;Organismal Systems;Organismal Systems	Endocrine and metabolic diseases;Endocrine system;Endocrine system	ko04934//Cushing syndrome;ko04925//Aldosterone synthesis and secretion;ko04927//Cortisol synthesis and secretion	K04914;K04914;K04914	GO:0031224//intrinsic component of membrane	GO:0005249//voltage-gated potassium channel activity;GO:0005515//protein binding	GO:0034220//ion transmembrane transport
Unigene0068876	73	77	59	8	10	13	1.99	2.19	1.39	0.23	0.28	0.35	1.85667	0.286667	-2.69527	7.40338e-10	7.52913e-08	--	PREDICTED: relaxin-3 receptor 1-like [Chrysemys picta bellii]	-	-	-	-	-	-	-
Unigene0017249	434	278	466	157	192	183	14.05	9.4	13.08	5.28	6.39	5.86	12.1767	5.84333	-1.05926	7.8402e-10	7.93248e-08	--	-	-	-	-	-	-	-	-
Unigene0078537	86	132	92	19	16	28	2.04	3.27	1.89	0.47	0.39	0.66	2.4	0.506667	-2.24393	7.92108e-10	7.97039e-08	--	-	-	-	-	-	-	-	-
Unigene0063989	142	158	117	23	41	45	1.99	2.32	1.42	0.34	0.59	0.62	1.91	0.516667	-1.88627	7.93827e-10	7.97039e-08	FAM107A	PREDICTED: protein FAM107A isoform X2 [Chrysemys picta bellii]	-	-	-	-	GO:0042995//cell projection;GO:0043231//intracellular membrane-bounded organelle	-	-
Unigene0119915	54	51	72	1	9	7	1.73	1.71	2	0.03	0.3	0.22	1.81333	0.183333	-3.3061	8.01915e-10	8.03116e-08	TRIM67	PREDICTED: tripartite motif-containing protein 67 isoform X5 [Chrysemys picta bellii]	-	-	-	-	-	-	-
Unigene0010344	95	139	95	24	28	23	1.42	2.15	1.22	0.37	0.43	0.34	1.59667	0.38	-2.07099	8.20887e-10	8.20035e-08	ATP6V0A4	PREDICTED: V-type proton ATPase 116 kDa subunit a isoform 4 [Chrysemys picta bellii]	Metabolism;Human Diseases;Human Diseases;Cellular Processes;Metabolism;Cellular Processes;Human Diseases;Organismal Systems;Human Diseases;Human Diseases;Organismal Systems	Global and overview maps;Infectious diseases;Infectious diseases;Transport and catabolism;Energy metabolism;Transport and catabolism;Immune diseases;Nervous system;Infectious diseases;Infectious diseases;Excretory system	ko01100//Metabolic pathways;ko05165//Human papillomavirus infection;ko05152//Tuberculosis;ko04145//Phagosome;ko00190//Oxidative phosphorylation;ko04142//Lysosome;ko05323//Rheumatoid arthritis;ko04721//Synaptic vesicle cycle;ko05120//Epithelial cell signaling in Helicobacter pylori infection;ko05110//Vibrio cholerae infection;ko04966//Collecting duct acid secretion	K02154;K02154;K02154;K02154;K02154;K02154;K02154;K02154;K02154;K02154;K02154	GO:0005774//vacuolar membrane;GO:0005886//plasma membrane;GO:0005903//brush border;GO:0031224//intrinsic component of membrane;GO:0031988//membrane-bounded vesicle;GO:0033176//proton-transporting V-type ATPase complex;GO:0033177//proton-transporting two-sector ATPase complex, proton-transporting domain	GO:0015077//monovalent inorganic cation transmembrane transporter activity;GO:0019899//enzyme binding	GO:0015988//energy coupled proton transmembrane transport, against electrochemical gradient;GO:0050954//sensory perception of mechanical stimulus;GO:0055067//monovalent inorganic cation homeostasis
Unigene0021435	276	291	325	121	155	124	8.58	9.44	8.76	3.91	4.95	3.81	8.92667	4.22333	-1.07974	8.7047e-10	8.62047e-08	--	-	-	-	-	-	-	-	-
Unigene0118819	120	114	86	24	20	29	1.86	1.85	1.16	0.39	0.32	0.45	1.62333	0.386667	-2.0698	8.71682e-10	8.62047e-08	CFAP100	PREDICTED: coiled-coil domain-containing protein 37 isoform X1 [Chrysemys picta bellii]	-	-	-	-	-	-	-
Unigene0084161	63	43	66	0	4	9	2.16	1.54	1.96	0	0.14	0.31	1.88667	0.15	-3.65281	9.39942e-10	9.24917e-08	Capsl	PREDICTED: calcyphosin-like protein [Chrysemys picta bellii]	-	-	-	-	-	-	-
Unigene0035197	635	600	419	181	239	268	14.54	14.35	8.32	4.31	5.63	6.07	12.4033	5.33667	-1.21672	9.57788e-10	9.40133e-08	PDZK1IP1	PREDICTED: PDZK1-interacting protein 1 isoform X1 [Chrysemys picta bellii]	-	-	-	-	-	-	-
Unigene0074613	105	98	92	200	253	253	8.13	7.93	6.18	16.11	20.15	19.37	7.41333	18.5433	1.32271	9.8471e-10	9.64161e-08	SPINK6	PREDICTED: serine protease inhibitor Kazal-type 6 [Loxodonta africana]	-	-	-	-	-	GO:0004857//enzyme inhibitor activity	GO:0010466//negative regulation of peptidase activity
Unigene0030650	398	365	379	154	204	104	9.08	8.7	7.5	3.65	4.79	2.35	8.42667	3.59667	-1.2283	1.05711e-09	1.03249e-07	HOXC10	PREDICTED: homeobox protein Hox-C10 [Chrysemys picta bellii]	-	-	-	-	GO:0019908//nuclear cyclin-dependent protein kinase holoenzyme complex	GO:0003677//DNA binding	GO:0003002//regionalization;GO:0010468//regulation of gene expression;GO:0035108//limb morphogenesis;GO:0048665//neuron fate specification;GO:0050877//neurological system process
Unigene0000389	695	757	642	233	413	314	24.9	28.35	19.97	8.69	15.25	11.13	24.4067	11.69	-1.062	1.08038e-09	1.05261e-07	--	-	-	-	-	-	-	-	-
Unigene0115732	150	208	102	38	40	37	6.43	9.31	3.79	1.69	1.76	1.57	6.51	1.67333	-1.95993	1.25648e-09	1.22117e-07	CALML4	PREDICTED: calmodulin-like protein 4 [Chelonia mydas]	Human Diseases;Human Diseases;Environmental Information Processing;Environmental Information Processing;Human Diseases;Human Diseases;Environmental Information Processing;Environmental Information Processing;Cellular Processes;Organismal Systems;Environmental Information Processing;Human Diseases;Organismal Systems;Environmental Information Processing;Organismal Systems;Organismal Systems;Organis…	Cancers;Infectious diseases;Signal transduction;Signal transduction;Infectious diseases;Neurodegenerative diseases;Signal transduction;Signal transduction;Cell growth and death;Endocrine system;Signal transduction;Infectious diseases;Circulatory system;Signal transduction;Circulatory system;Nervous system;Endocrine system;Environmental adaptation;Substance dependence;Cardiovascular diseases;Signa…	ko05200//Pathways in cancer;ko05152//Tuberculosis;ko04020//Calcium signaling pathway;ko04014//Ras signaling pathway;ko05163//Human cytomegalovirus infection;ko05010//Alzheimer disease;ko04024//cAMP signaling pathway;ko04015//Rap1 signaling pathway;ko04218//Cellular senescence;ko04921//Oxytocin signaling pathway;ko04022//cGMP - PKG signaling pathway;ko05167//Kaposi sarcoma-associated herpesvirus i…	K02183;K02183;K02183;K02183;K02183;K02183;K02183;K02183;K02183;K02183;K02183;K02183;K02183;K02183;K02183;K02183;K02183;K02183;K02183;K02183;K02183;K02183;K02183;K02183;K02183;K02183;K02183;K02183;K02183;K02183;K02183;K02183;K02183;K02183;K02183;K02183;K02183;K02183;K02183	-	-	-
Unigene0022308	95	64	85	10	8	22	3.55	2.5	2.75	0.39	0.31	0.81	2.93333	0.503333	-2.54295	1.3781e-09	1.32955e-07	--	-	-	-	-	-	-	-	-
Unigene0010957	71	57	82	213	191	152	1.72	1.44	1.72	5.36	4.76	3.64	1.62667	4.58667	1.49553	1.43244e-09	1.37525e-07	--	-	-	-	-	-	-	-	-
Unigene0120656	194	131	161	297	365	361	2.48	1.75	1.78	3.94	4.79	4.55	2.00333	4.42667	1.14382	1.4519e-09	1.39055e-07	WNT9A	PREDICTED: protein Wnt-9a [Chrysemys picta bellii]	Human Diseases;Human Diseases;Human Diseases;Human Diseases;Human Diseases;Environmental Information Processing;Human Diseases;Environmental Information Processing;Human Diseases;Environmental Information Processing;Human Diseases;Cellular Processes;Organismal Systems;Human Diseases	Cancers;Infectious diseases;Infectious diseases;Cancers;Cancers;Signal transduction;Endocrine and metabolic diseases;Signal transduction;Cancers;Signal transduction;Cancers;Cellular community - eukaryotes;Endocrine system;Cancers	ko05200//Pathways in cancer;ko05165//Human papillomavirus infection;ko05166//HTLV-I infection;ko05205//Proteoglycans in cancer;ko05225//Hepatocellular carcinoma;ko04310//Wnt signaling pathway;ko04934//Cushing syndrome;ko04390//Hippo signaling pathway;ko05224//Breast cancer;ko04150//mTOR signaling pathway;ko05226//Gastric cancer;ko04550//Signaling pathways regulating pluripotency of stem cells;ko0…	K01064;K01064;K01064;K01064;K01064;K01064;K01064;K01064;K01064;K01064;K01064;K01064;K01064;K01064	GO:0031012//extracellular matrix;GO:0031988//membrane-bounded vesicle;GO:0044421//extracellular region part	-	GO:0000075//cell cycle checkpoint;GO:0008283//cell proliferation;GO:0008589//regulation of smoothened signaling pathway;GO:0016055//Wnt signaling pathway;GO:0030326//embryonic limb morphogenesis;GO:0032330//regulation of chondrocyte differentiation;GO:0040019//positive regulation of embryonic development;GO:0043066//negative regulation of apoptotic process;GO:0048562//embryonic organ morphogenesi…
Unigene0019128	314	282	203	83	62	116	3.49	3.28	1.96	0.96	0.71	1.28	2.91	0.983333	-1.56527	1.57591e-09	1.50566e-07	Esrrg	PREDICTED: estrogen-related receptor gamma isoform X1 [Chrysemys picta bellii]	-	-	-	-	GO:0043231//intracellular membrane-bounded organelle	GO:0003677//DNA binding;GO:0004879//RNA polymerase II transcription factor activity, ligand-activated sequence-specific DNA binding;GO:0005515//protein binding;GO:0008289//lipid binding;GO:0038023//signaling receptor activity;GO:0046914//transition metal ion binding	GO:0006357//regulation of transcription from RNA polymerase II promoter;GO:0009755//hormone-mediated signaling pathway;GO:0030522//intracellular receptor signaling pathway;GO:0044707//single-multicellular organism process
Unigene0024971	371	380	260	59	111	153	5.63	6.03	3.42	0.93	1.73	2.3	5.02667	1.65333	-1.60422	1.6181e-09	1.54223e-07	Magi1	PREDICTED: PDZ domain-containing protein MAGIX isoform X1 [Anolis carolinensis]	Human Diseases;Environmental Information Processing;Environmental Information Processing;Cellular Processes	Infectious diseases;Signal transduction;Signal transduction;Cellular community - eukaryotes	ko05165//Human papillomavirus infection;ko04151//PI3K-Akt signaling pathway;ko04015//Rap1 signaling pathway;ko04530//Tight junction	K05631;K05631;K05631;K05631	-	-	-
Unigene0003627	336	283	290	103	156	133	3.12	2.74	2.34	0.99	1.49	1.22	2.73333	1.23333	-1.1481	1.79875e-09	1.70208e-07	PRKCQ	PREDICTED: protein kinase C theta type isoform X1 [Chelonia mydas]	Organismal Systems;Human Diseases;Organismal Systems;Organismal Systems;Cellular Processes;Organismal Systems;Human Diseases;Environmental Information Processing;Organismal Systems;Organismal Systems	Immune system;Infectious diseases;Immune system;Circulatory system;Transport and catabolism;Sensory system;Endocrine and metabolic diseases;Signal transduction;Immune system;Endocrine system	ko04659//Th17 cell differentiation;ko05162//Measles;ko04658//Th1 and Th2 cell differentiation;ko04270//Vascular smooth muscle contraction;ko04140//Autophagy - animal;ko04750//Inflammatory mediator regulation of TRP channels;ko04931//Insulin resistance;ko04064//NF-kappa B signaling pathway;ko04660//T cell receptor signaling pathway;ko04920//Adipocytokine signaling pathway	K18052;K18052;K18052;K18052;K18052;K18052;K18052;K18052;K18052;K18052	GO:0044424//intracellular part;GO:0044459//plasma membrane part	GO:0004674//protein serine/threonine kinase activity;GO:0032550//purine ribonucleoside binding;GO:0043169//cation binding	GO:0002824//positive regulation of adaptive immune response based on somatic recombination of immune receptors built from immunoglobulin superfamily domains;GO:0006464//cellular protein modification process;GO:0006796//phosphate-containing compound metabolic process;GO:0009968//negative regulation of signal transduction;GO:0010543//regulation of platelet activation;GO:0032743//positive regulation…
Unigene0023470	500	660	634	286	239	328	9.61	13.25	10.57	5.72	4.73	6.24	11.1433	5.56333	-1.00216	1.93239e-09	1.81981e-07	SULT2B1	PREDICTED: sulfotransferase family cytosolic 2B member 1-like [Chrysemys picta bellii]	Metabolism	Lipid metabolism	ko00140//Steroid hormone biosynthesis	K01015	-	GO:0003824//catalytic activity	-
Unigene0036933	151	144	105	22	32	47	2.78	2.76	1.67	0.42	0.6	0.85	2.40333	0.623333	-1.94696	2.00086e-09	1.87535e-07	C7orf57	PREDICTED: uncharacterized protein C7orf57 homolog isoform X3 [Chrysemys picta bellii]	-	-	-	-	-	-	-
Unigene0003361	201	74	186	321	471	417	4.74	1.82	3.8	7.86	11.41	9.71	3.45333	9.66	1.48403	2.00684e-09	1.87649e-07	dlx4a	PREDICTED: homeobox protein DLX-4 [Chrysemys picta bellii]	-	-	-	-	-	-	-
Unigene0049598	62	62	29	0	2	5	1.69	1.77	0.69	0	0.06	0.14	1.38333	0.0666667	-4.37504	2.01315e-09	1.87794e-07	KL	PREDICTED: klotho [Chrysemys picta bellii]	Metabolism;Organismal Systems;Organismal Systems;Organismal Systems;Metabolism	Global and overview maps;Endocrine system;Aging;Excretory system;Carbohydrate metabolism	ko01100//Metabolic pathways;ko04928//Parathyroid hormone synthesis, secretion and action;ko04211//Longevity regulating pathway - mammal;ko04961//Endocrine and other factor-regulated calcium reabsorption;ko00040//Pentose and glucuronate interconversions	K14756;K14756;K14756;K14756;K14756	-	-	-
Unigene0046378	111	130	106	25	32	36	2	2.45	1.66	0.47	0.59	0.64	2.03667	0.566667	-1.84564	2.14246e-09	1.99385e-07	--	PREDICTED: inactive polyglycylase TTLL10 [Pelodiscus sinensis]	-	-	-	-	-	-	-
Unigene0092844	69	55	69	8	14	4	3.63	3.02	3.15	0.44	0.76	0.21	3.26667	0.47	-2.79709	2.24776e-09	2.07715e-07	PIFO	PREDICTED: protein pitchfork [Chrysemys picta bellii]	-	-	-	-	-	-	-
Unigene0056619	73	40	57	153	156	176	0.47	0.27	0.32	1.03	1.03	1.12	0.353333	1.06	1.58496	2.28645e-09	2.10797e-07	TRPM1	PREDICTED: LOW QUALITY PROTEIN: transient receptor potential cation channel subfamily M member 1 [Chrysemys picta bellii]	-	-	-	-	-	-	-
Unigene0025762	319	280	251	632	681	460	5.28	4.84	3.6	10.88	11.59	7.53	4.57333	10	1.12868	2.37788e-09	2.177e-07	Hoxc5	PREDICTED: homeobox protein Hox-C5 [Chrysemys picta bellii]	-	-	-	-	GO:0043231//intracellular membrane-bounded organelle	GO:0001071//nucleic acid binding transcription factor activity;GO:0003677//DNA binding	GO:0001501//skeletal system development;GO:0003002//regionalization;GO:0010468//regulation of gene expression
Unigene0096622	542	399	636	215	193	310	7.09	5.45	7.21	2.92	2.59	4.01	6.58333	3.17333	-1.05282	3.11531e-09	2.80655e-07	MEOX1	PREDICTED: homeobox protein MOX-1 [Chrysemys picta bellii]	-	-	-	-	-	-	-
Unigene0097893	146	95	159	388	395	219	1.95	1.33	1.85	5.4	5.44	2.9	1.71	4.58	1.42135	3.26384e-09	2.93367e-07	--	PREDICTED: polyamine-modulated factor 1-binding protein 1-like [Latimeria chalumnae]	-	-	-	-	-	-	-
Unigene0120297	126	185	141	41	46	51	2.81	4.31	2.73	0.95	1.05	1.12	3.28333	1.04	-1.65858	3.2773e-09	2.93907e-07	pou3f3b	PREDICTED: LOW QUALITY PROTEIN: POU domain, class 3, transcription factor 3 [Chrysemys picta bellii]	-	-	-	-	GO:0043231//intracellular membrane-bounded organelle	GO:0001071//nucleic acid binding transcription factor activity;GO:0003677//DNA binding	GO:0006355//regulation of transcription, DNA-templated;GO:0007417//central nervous system development
Unigene0053157	116	167	132	30	44	46	3.35	5.04	3.31	0.9	1.31	1.31	3.9	1.17333	-1.73286	3.45191e-09	3.08165e-07	efcab1	PREDICTED: EF-hand calcium-binding domain-containing protein 1 [Chrysemys picta bellii]	-	-	-	-	-	GO:0043169//cation binding	-
Unigene0068851	82	110	73	5	23	16	2.07	2.9	1.6	0.13	0.6	0.4	2.19	0.376667	-2.53957	3.46626e-09	3.08748e-07	slc51b	PREDICTED: organic solute transporter subunit beta [Chrysemys picta bellii]	Organismal Systems	Digestive system	ko04976//Bile secretion	K14361	-	-	-
Unigene0061057	478	463	619	158	209	315	4.2	4.25	4.72	1.44	1.89	2.74	4.39	2.02333	-1.11749	3.64222e-09	3.21518e-07	PCDH19	PREDICTED: protocadherin-19 isoform X1 [Chrysemys picta bellii]	-	-	-	-	-	-	-
Unigene0027539	263	237	322	123	101	136	5.57	5.24	5.92	2.71	2.2	2.85	5.57667	2.58667	-1.10831	3.73664e-09	3.29116e-07	Rerg	PREDICTED: ras-related and estrogen-regulated growth inhibitor [Struthio camelus australis]	-	-	-	-	GO:0043231//intracellular membrane-bounded organelle;GO:0044444//cytoplasmic part	GO:0017111//nucleoside-triphosphatase activity;GO:0032550//purine ribonucleoside binding;GO:0035258//steroid hormone receptor binding	GO:0001558//regulation of cell growth;GO:0008283//cell proliferation;GO:0009719//response to endogenous stimulus;GO:0035556//intracellular signal transduction
Unigene0069306	218	358	151	13	35	18	4.4	7.55	2.65	0.27	0.73	0.36	4.86667	0.453333	-3.42429	3.77054e-09	3.31362e-07	CALB1	PREDICTED: calbindin isoform X1 [Chrysemys picta bellii]	-	-	-	-	GO:0031090//organelle membrane;GO:0031988//membrane-bounded vesicle;GO:0043005//neuron projection;GO:0043231//intracellular membrane-bounded organelle;GO:0044297//cell body;GO:0044444//cytoplasmic part;GO:0097060//synaptic membrane	GO:0046914//transition metal ion binding	GO:0003407//neural retina development;GO:0006875//cellular metal ion homeostasis;GO:0007600//sensory perception;GO:0007613//memory;GO:0010033//response to organic substance;GO:0070838//divalent metal ion transport;GO:0072025//distal convoluted tubule development;GO:0072027//connecting tubule development;GO:0072044//collecting duct development
Unigene0019743	244	165	163	60	55	77	3.37	2.38	1.95	0.86	0.78	1.05	2.56667	0.896667	-1.51725	3.80912e-09	3.34009e-07	RHOBTB1	PREDICTED: rho-related BTB domain-containing protein 1 [Chelonia mydas]	Genetic Information Processing	Folding, sorting and degradation	ko04120//Ubiquitin mediated proteolysis	K07868	GO:0044464//cell part	GO:0032550//purine ribonucleoside binding	GO:0035556//intracellular signal transduction
Unigene0101470	456	550	364	146	213	212	10.52	13.25	7.28	3.5	5.05	4.84	10.35	4.46333	-1.21344	3.90041e-09	3.41256e-07	SULT1B1	PREDICTED: sulfotransferase family cytosolic 1B member 1 [Anolis carolinensis]	-	-	-	-	-	GO:0003824//catalytic activity	-
Unigene0022071	266	246	316	113	68	133	4.38	4.23	4.51	1.93	1.15	2.16	4.37333	1.74667	-1.32413	4.10549e-09	3.57613e-07	--	-	-	-	-	-	-	-	-
Unigene0070366	652	719	421	104	144	70	9.26	10.66	5.19	1.54	2.1	0.98	8.37	1.54	-2.4423	4.15959e-09	3.61527e-07	Nefm	PREDICTED: neurofilament medium polypeptide [Rhinolophus sinicus]	Human Diseases	Neurodegenerative diseases	ko05014//Amyotrophic lateral sclerosis (ALS)	K04573	GO:0005882//intermediate filament;GO:0016234//inclusion body;GO:0043005//neuron projection;GO:0045202//synapse	-	GO:0010970//establishment of localization by movement along microtubule;GO:0022607//cellular component assembly;GO:0032536//regulation of cell projection size;GO:0045104//intermediate filament cytoskeleton organization
Unigene0055838	320	354	400	151	144	202	9.77	11.28	10.59	4.79	4.52	6.09	10.5467	5.13333	-1.03882	4.29134e-09	3.70529e-07	--	-	-	-	-	-	-	-	-
Unigene0081666	145	159	151	40	40	65	2.62	3.01	2.37	0.75	0.74	1.16	2.66667	0.883333	-1.59401	4.89365e-09	4.18639e-07	B3GAT2	PREDICTED: galactosylgalactosylxylosylprotein 3-beta-glucuronosyltransferase 2 isoform X2 [Chrysemys picta bellii]	Metabolism;Metabolism	Global and overview maps;Glycan biosynthesis and metabolism	ko01100//Metabolic pathways;ko00515//Mannose type O-glycan biosyntheis	K10157;K10157	-	GO:0015020//glucuronosyltransferase activity	-
Unigene0020902	17	14	28	81	102	71	0.65	0.56	0.93	3.23	4.03	2.7	0.713333	3.32	2.21853	5.18456e-09	4.41852e-07	--	-	-	-	-	-	-	-	-
Unigene0112336	189	86	137	385	371	272	1.76	0.84	1.1	3.72	3.55	2.5	1.23333	3.25667	1.40083	5.36096e-09	4.55902e-07	--	-	-	-	-	-	-	-	-
Unigene0084040	1065	783	606	124	246	160	10.27	7.88	5.07	1.24	2.44	1.53	7.74	1.73667	-2.15601	5.66533e-09	4.79718e-07	CDH16	PREDICTED: cadherin-16 [Chrysemys picta bellii]	-	-	-	-	GO:0031224//intrinsic component of membrane;GO:0031988//membrane-bounded vesicle	-	GO:0098742//cell-cell adhesion via plasma-membrane adhesion molecules
Unigene0083912	578	531	643	293	193	334	6.21	5.96	5.99	3.27	2.13	3.55	6.05333	2.98333	-1.0208	6.08949e-09	5.11245e-07	--	hypothetical protein UY3_11045 [Chelonia mydas]	-	-	-	-	-	-	-
Unigene0103135	51	76	60	8	9	11	2.25	3.5	2.29	0.37	0.41	0.48	2.68	0.42	-2.67377	6.19527e-09	5.19021e-07	PTGES	PREDICTED: prostaglandin E synthase [Chrysemys picta bellii]	Metabolism;Metabolism	Global and overview maps;Lipid metabolism	ko01100//Metabolic pathways;ko00590//Arachidonic acid metabolism	K15729;K15729	GO:0005635//nuclear envelope;GO:0031224//intrinsic component of membrane	GO:0016860//intramolecular oxidoreductase activity;GO:0043168//anion binding	GO:0006692//prostanoid metabolic process;GO:0008283//cell proliferation
Unigene0113285	190	148	192	393	370	298	9.21	7.49	8.07	19.8	18.44	14.28	8.25667	17.5067	1.08427	6.20938e-09	5.19101e-07	--	-	-	-	-	-	-	-	-
Unigene0119734	236	245	290	98	91	136	5.02	5.45	5.35	2.17	1.99	2.86	5.27333	2.34	-1.17221	6.62503e-09	5.45756e-07	--	-	-	-	-	-	-	-	-
Unigene0101969	268	367	194	8	30	32	2.73	3.91	1.72	0.08	0.31	0.32	2.78667	0.236667	-3.55761	6.89364e-09	5.667e-07	ATP12A	PREDICTED: potassium-transporting ATPase alpha chain 2 [Chrysemys picta bellii]	Metabolism	Energy metabolism	ko00190//Oxidative phosphorylation	K01544	-	-	-
Unigene0029268	64	70	30	1	8	4	1.55	1.77	0.63	0.03	0.2	0.1	1.31667	0.11	-3.58131	6.95525e-09	5.70576e-07	KCNJ10	PREDICTED: ATP-sensitive inward rectifier potassium channel 10 isoform X1 [Chrysemys picta bellii]	Organismal Systems	Digestive system	ko04971//Gastric acid secretion	K05003	GO:0031224//intrinsic component of membrane	GO:0005261//cation channel activity	GO:0008344//adult locomotory behavior;GO:0021782//glial cell development;GO:0030001//metal ion transport;GO:0032291//axon ensheathment in central nervous system;GO:0034220//ion transmembrane transport;GO:0042391//regulation of membrane potential;GO:0048168//regulation of neuronal synaptic plasticity;GO:0050953//sensory perception of light stimulus;GO:0051933//amino acid neurotransmitter reuptake;…
Unigene0111921	84	44	97	170	189	237	2.6	1.42	2.61	5.47	6.02	7.26	2.21	6.25	1.49981	7.05353e-09	5.77239e-07	--	-	-	-	-	-	-	-	-
Unigene0066459	415	349	490	126	175	247	2.62	2.3	2.69	0.83	1.14	1.54	2.53667	1.17	-1.11643	7.13723e-09	5.81876e-07	DPP4	PREDICTED: dipeptidyl peptidase 4 [Chelonia mydas]	Organismal Systems	Digestive system	ko04974//Protein digestion and absorption	K01278	GO:0005774//vacuolar membrane;GO:0005911//cell-cell junction;GO:0005924//cell-substrate adherens junction;GO:0016023//cytoplasmic, membrane-bounded vesicle;GO:0031252//cell leading edge;GO:0031253//cell projection membrane	GO:0004175//endopeptidase activity;GO:0004177//aminopeptidase activity;GO:0019899//enzyme binding;GO:0046983//protein dimerization activity	GO:0010631//epithelial cell migration;GO:0010715//regulation of extracellular matrix disassembly;GO:0019538//protein metabolic process;GO:0022407//regulation of cell-cell adhesion;GO:0031294//lymphocyte costimulation;GO:0042127//regulation of cell proliferation
Unigene0083563	11	7	6	37	67	74	0.18	0.12	0.08	0.62	1.11	1.18	0.126667	0.97	2.93695	7.55835e-09	6.13673e-07	OPN5	PREDICTED: opsin-5 [Chrysemys picta bellii]	-	-	-	-	-	-	-
Unigene0062799	52	63	37	2	7	5	1.58	2	0.98	0.06	0.22	0.15	1.52	0.143333	-3.40663	7.63419e-09	6.1729e-07	--	-	-	-	-	-	-	-	-
Unigene0089859	136	134	99	8	24	42	3.37	3.47	2.13	0.21	0.61	1.03	2.99	0.616667	-2.27758	7.70161e-09	6.21468e-07	TEKT2	PREDICTED: tektin-2 [Chrysemys picta bellii]	-	-	-	-	-	-	GO:0048870//cell motility;GO:0070286//axonemal dynein complex assembly
Unigene0066624	253	98	220	612	904	895	6.18	2.5	4.66	15.55	22.72	21.63	4.44667	19.9667	2.1668	8.58056e-09	6.88172e-07	LY6E	PREDICTED: lymphocyte antigen 6E-like [Chrysemys picta bellii]	-	-	-	-	-	-	-
Unigene0047718	94	127	85	4	15	31	2.31	3.26	1.81	0.1	0.38	0.75	2.46	0.41	-2.58496	8.77138e-09	7.01531e-07	Cldn19	PREDICTED: claudin-19 isoform X2 [Chrysemys picta bellii]	Environmental Information Processing;Cellular Processes;Organismal Systems;Human Diseases;Human Diseases	Signaling molecules and interaction;Cellular community - eukaryotes;Immune system;Infectious diseases;Infectious diseases	ko04514//Cell adhesion molecules (CAMs);ko04530//Tight junction;ko04670//Leukocyte transendothelial migration;ko05160//Hepatitis C;ko05130//Pathogenic Escherichia coli infection	K06087;K06087;K06087;K06087;K06087	GO:0031224//intrinsic component of membrane;GO:0043296//apical junction complex	-	-
Unigene0012642	226	239	305	117	108	121	3.13	3.45	3.66	1.68	1.54	1.66	3.41333	1.62667	-1.06926	8.94263e-09	7.12863e-07	GADL1	PREDICTED: glutamate decarboxylase-like protein 1 isoform X1 [Chrysemys picta bellii]	Metabolism;Metabolism;Metabolism;Metabolism	Global and overview maps;Metabolism of other amino acids;Metabolism of cofactors and vitamins;Metabolism of other amino acids	ko01100//Metabolic pathways;ko00410//beta-Alanine metabolism;ko00770//Pantothenate and CoA biosynthesis;ko00430//Taurine and hypotaurine metabolism	K18966;K18966;K18966;K18966	-	GO:0016830//carbon-carbon lyase activity;GO:0043168//anion binding	GO:0043436//oxoacid metabolic process
Unigene0002935	337	267	234	126	84	114	3.27	2.7	1.97	1.27	0.84	1.09	2.64667	1.06667	-1.31107	9.14265e-09	7.27167e-07	CNTN2	PREDICTED: contactin-2 [Chrysemys picta bellii]	Environmental Information Processing	Signaling molecules and interaction	ko04514//Cell adhesion molecules (CAMs)	K06760	GO:0033267//axon part;GO:0034705//potassium channel complex;GO:0044297//cell body	GO:0005515//protein binding	GO:0001764//neuron migration;GO:0006898//receptor-mediated endocytosis;GO:0007611//learning or memory;GO:0008038//neuron recognition;GO:0008344//adult locomotory behavior;GO:0022604//regulation of cell morphogenesis;GO:0032291//axon ensheathment in central nervous system;GO:0032536//regulation of cell projection size;GO:0034613//cellular protein localization;GO:0045161//neuronal ion channel clust…
Unigene0098787	11	9	19	67	111	47	0.27	0.23	0.41	1.71	2.81	1.14	0.303333	1.88667	2.63686	9.15893e-09	7.27167e-07	--	hypothetical protein XELAEV_18017724mg, partial [Xenopus laevis]	-	-	-	-	-	-	-
Unigene0005281	179	103	200	43	36	65	3.48	2.09	3.37	0.87	0.72	1.25	2.98	0.946667	-1.65438	9.51135e-09	7.53632e-07	CHRM2	PREDICTED: LOW QUALITY PROTEIN: muscarinic acetylcholine receptor M2 [Chrysemys picta bellii]	Environmental Information Processing;Cellular Processes;Environmental Information Processing;Environmental Information Processing;Environmental Information Processing;Organismal Systems	Signal transduction;Cell motility;Signaling molecules and interaction;Signal transduction;Signal transduction;Nervous system	ko04151//PI3K-Akt signaling pathway;ko04810//Regulation of actin cytoskeleton;ko04080//Neuroactive ligand-receptor interaction;ko04020//Calcium signaling pathway;ko04024//cAMP signaling pathway;ko04725//Cholinergic synapse	K04130;K04130;K04130;K04130;K04130;K04130	GO:0016021//integral component of membrane;GO:0097060//synaptic membrane	GO:0008227//G-protein coupled amine receptor activity	GO:0007186//G-protein coupled receptor signaling pathway;GO:0007204//positive regulation of cytosolic calcium ion concentration;GO:0051707//response to other organism;GO:1903522//regulation of blood circulation
Unigene0111375	101	38	43	0	0	2	3.98	1.57	1.47	0	0	0.08	2.34	0.0266667	-6.45533	9.92629e-09	7.83222e-07	HOXD12	PREDICTED: homeobox protein Hox-D12 [Chrysemys picta bellii]	-	-	-	-	GO:0043231//intracellular membrane-bounded organelle;GO:0043234//protein complex	GO:0003677//DNA binding	GO:0010468//regulation of gene expression;GO:0030326//embryonic limb morphogenesis
Unigene0044958	70	52	84	129	199	220	0.7	0.54	0.73	1.34	2.04	2.17	0.656667	1.85	1.49429	1.05473e-08	8.25765e-07	JAKMIP2	PREDICTED: janus kinase and microtubule-interacting protein 2 isoform X1 [Chelonia mydas]	-	-	-	-	-	GO:0019899//enzyme binding	-
Unigene0043454	193	332	288	73	105	121	1.45	2.61	1.88	0.57	0.81	0.9	1.98	0.76	-1.38143	1.11288e-08	8.64435e-07	--	hypothetical protein UY3_16952 [Chelonia mydas]	-	-	-	-	-	-	-
Unigene0006835	264	142	199	374	424	459	2.31	1.3	1.51	3.41	3.82	3.97	1.70667	3.73333	1.12928	1.31916e-08	1.0127e-06	RADIL	PREDICTED: ras-associating and dilute domain-containing protein [Chrysemys picta bellii]	-	-	-	-	-	-	GO:0000904//cell morphogenesis involved in differentiation;GO:0050794//regulation of cellular process
Unigene0039384	238	250	328	128	119	130	3.89	4.27	4.65	2.18	2	2.1	4.27	2.09333	-1.02843	1.34104e-08	1.02551e-06	--	PREDICTED: cytoglobin-1-like [Chrysemys picta bellii]	-	-	-	-	-	GO:0046906//tetrapyrrole binding;GO:0046914//transition metal ion binding	GO:0015669//gas transport
Unigene0055768	162	129	184	43	50	72	1.85	1.54	1.82	0.51	0.59	0.81	1.73667	0.636667	-1.44771	1.36476e-08	1.03761e-06	Mapk4	PREDICTED: mitogen-activated protein kinase 4 [Chrysemys picta bellii]	Organismal Systems	Immune system	ko04657//IL-17 signaling pathway	K06855	GO:0043231//intracellular membrane-bounded organelle	GO:0004702//receptor signaling protein serine/threonine kinase activity;GO:0019900//kinase binding;GO:0032550//purine ribonucleoside binding;GO:0046983//protein dimerization activity	GO:0006464//cellular protein modification process
Unigene0050740	393	560	301	111	190	168	11.9	17.71	7.91	3.5	5.92	5.03	12.5067	4.81667	-1.37659	1.46882e-08	1.11031e-06	Tspan13	PREDICTED: tetraspanin-13 [Chrysemys picta bellii]	-	-	-	-	GO:0031224//intrinsic component of membrane	GO:0005488//binding	GO:0051924//regulation of calcium ion transport
Unigene0031978	124	132	115	23	25	51	2.1	2.33	1.69	0.4	0.43	0.85	2.04	0.56	-1.86507	1.53479e-08	1.15796e-06	PROX1	PREDICTED: prospero homeobox protein 1-like [Chrysemys picta bellii]	-	-	-	-	-	GO:0005488//binding	GO:0001944//vasculature development;GO:0006355//regulation of transcription, DNA-templated;GO:0007420//brain development;GO:0007507//heart development;GO:0008283//cell proliferation;GO:0009887//organ morphogenesis;GO:0030855//epithelial cell differentiation;GO:0032989//cellular component morphogenesis;GO:0043010//camera-type eye development;GO:0048468//cell development;GO:0048522//positive regula…
Unigene0120876	54	41	44	0	5	6	2.1	1.66	1.48	0	0.2	0.23	1.74667	0.143333	-3.60716	1.59709e-08	1.20038e-06	--	-	-	-	-	-	-	-	-
Unigene0067004	287	315	278	140	93	136	9.51	10.9	7.99	4.82	3.17	4.46	9.46667	4.15	-1.18975	1.71469e-08	1.2766e-06	grp	PREDICTED: gastrin-releasing peptide isoform X2 [Chrysemys picta bellii]	-	-	-	-	GO:0044421//extracellular region part	-	GO:0007186//G-protein coupled receptor signaling pathway
Unigene0027727	66	73	78	11	8	21	1.89	2.19	1.94	0.33	0.24	0.6	2.00667	0.39	-2.36325	1.76701e-08	1.31308e-06	Alkal2	PREDICTED: protein FAM150B [Chrysemys picta bellii]	-	-	-	-	-	-	-
Unigene0054774	44	30	74	145	149	134	0.67	0.47	0.97	2.28	2.31	2	0.703333	2.19667	1.64304	1.77187e-08	1.31422e-06	GABRP	PREDICTED: gamma-aminobutyric acid receptor subunit pi [Chrysemys picta bellii]	Environmental Information Processing;Organismal Systems;Organismal Systems;Human Diseases;Human Diseases	Signaling molecules and interaction;Nervous system;Nervous system;Substance dependence;Substance dependence	ko04080//Neuroactive ligand-receptor interaction;ko04723//Retrograde endocannabinoid signaling;ko04727//GABAergic synapse;ko05032//Morphine addiction;ko05033//Nicotine addiction	K05189;K05189;K05189;K05189;K05189	GO:0031224//intrinsic component of membrane	GO:0015276//ligand-gated ion channel activity;GO:0016917//GABA receptor activity	GO:0006811//ion transport;GO:0050794//regulation of cellular process
Unigene0110651	197	182	172	55	91	55	2.86	2.76	2.17	0.83	1.36	0.79	2.59667	0.993333	-1.38631	1.86836e-08	1.38059e-06	EFHC2	PREDICTED: EF-hand domain-containing family member C2 [Chrysemys picta bellii]	-	-	-	-	-	-	-
Unigene0112989	1335	1348	1307	82	287	233	23.16	24.42	19.67	1.48	5.12	4	22.4167	3.53333	-2.66547	1.92282e-08	1.41553e-06	Mab21l2	Protein mab-21-like 1, partial [Ophiophagus hannah]	-	-	-	-	GO:0043231//intracellular membrane-bounded organelle	GO:0005488//binding	GO:0001654//eye development;GO:0010171//body morphogenesis;GO:0042127//regulation of cell proliferation
Unigene0012948	79	60	30	2	7	8	2.95	2.34	0.97	0.08	0.27	0.3	2.08667	0.216667	-3.26765	1.94667e-08	1.43042e-06	--	-	-	-	-	-	-	-	-
Unigene0055682	414	541	674	190	240	323	6.99	9.53	9.86	3.33	4.16	5.39	8.79333	4.29333	-1.03431	2.08173e-08	1.51836e-06	SOCS3	PREDICTED: suppressor of cytokine signaling 3 [Chrysemys picta bellii]	Human Diseases;Environmental Information Processing;Human Diseases;Organismal Systems;Human Diseases;Organismal Systems;Genetic Information Processing;Human Diseases;Human Diseases;Environmental Information Processing;Organismal Systems;Human Diseases;Organismal Systems	Infectious diseases;Signal transduction;Infectious diseases;Development;Endocrine and metabolic diseases;Endocrine system;Folding, sorting and degradation;Infectious diseases;Endocrine and metabolic diseases;Signal transduction;Endocrine system;Endocrine and metabolic diseases;Endocrine system	ko05168//Herpes simplex infection;ko04630//Jak-STAT signaling pathway;ko05164//Influenza A;ko04380//Osteoclast differentiation;ko04932//Non-alcoholic fatty liver disease (NAFLD);ko04910//Insulin signaling pathway;ko04120//Ubiquitin mediated proteolysis;ko05160//Hepatitis C;ko04931//Insulin resistance;ko04668//TNF signaling pathway;ko04920//Adipocytokine signaling pathway;ko04930//Type II diabetes…	K04696;K04696;K04696;K04696;K04696;K04696;K04696;K04696;K04696;K04696;K04696;K04696;K04696	-	-	GO:0009968//negative regulation of signal transduction;GO:0030154//cell differentiation;GO:0031348//negative regulation of defense response;GO:0032446//protein modification by small protein conjugation;GO:0035556//intracellular signal transduction;GO:0042981//regulation of apoptotic process
Unigene0045256	417	407	604	147	169	292	13.82	14.09	17.36	5.07	5.76	9.57	15.09	6.8	-1.14999	2.12313e-08	1.5457e-06	ATP1B2	PREDICTED: sodium/potassium-transporting ATPase subunit beta-2 [Chrysemys picta bellii]	Environmental Information Processing;Environmental Information Processing;Organismal Systems;Organismal Systems;Organismal Systems;Organismal Systems;Organismal Systems;Organismal Systems;Organismal Systems;Organismal Systems;Organismal Systems;Organismal Systems;Organismal Systems;Organismal Systems;Organismal Systems;Organismal Systems;Organismal Systems;Organismal Systems	Signal transduction;Signal transduction;Circulatory system;Endocrine system;Circulatory system;Digestive system;Digestive system;Endocrine system;Endocrine system;Digestive system;Digestive system;Digestive system;Endocrine system;Excretory system;Digestive system;Digestive system;Excretory system;Excretory system	ko04024//cAMP signaling pathway;ko04022//cGMP - PKG signaling pathway;ko04261//Adrenergic signaling in cardiomyocytes;ko04919//Thyroid hormone signaling pathway;ko04260//Cardiac muscle contraction;ko04970//Salivary secretion;ko04972//Pancreatic secretion;ko04925//Aldosterone synthesis and secretion;ko04911//Insulin secretion;ko04974//Protein digestion and absorption;ko04971//Gastric acid secretio…	K01540;K01540;K01540;K01540;K01540;K01540;K01540;K01540;K01540;K01540;K01540;K01540;K01540;K01540;K01540;K01540;K01540;K01540	GO:0031224//intrinsic component of membrane;GO:0044424//intracellular part;GO:0044459//plasma membrane part	GO:0008047//enzyme activator activity;GO:0008556//potassium-transporting ATPase activity;GO:0019899//enzyme binding	GO:0002376//immune system process;GO:0006875//cellular metal ion homeostasis;GO:0007599//hemostasis;GO:0010644//cell communication by electrical coupling;GO:0022610//biological adhesion;GO:0031647//regulation of protein stability;GO:0032414//positive regulation of ion transmembrane transporter activity;GO:0043462//regulation of ATPase activity;GO:0071436//sodium ion export;GO:1901381//positive re…
Unigene0085505	66	101	114	19	23	27	2.33	3.72	3.49	0.7	0.83	0.94	3.18	0.823333	-1.94948	2.31944e-08	1.67932e-06	rprml	PREDICTED: reprimo-like protein [Chrysemys picta bellii]	-	-	-	-	-	-	-
Unigene0112083	151	141	155	53	61	54	2.7	2.64	2.41	0.99	1.12	0.96	2.58333	1.02333	-1.33596	2.37486e-08	1.7163e-06	--	-	-	-	-	-	-	-	-
Unigene0051947	52	42	39	0	4	6	1.72	1.45	1.12	0	0.14	0.2	1.43	0.113333	-3.65737	2.55251e-08	1.8346e-06	OR52B2	PREDICTED: olfactory receptor 52B2-like [Chrysemys picta bellii]	Organismal Systems	Sensory system	ko04740//Olfactory transduction	K04257	GO:0031224//intrinsic component of membrane	GO:0004888//transmembrane signaling receptor activity	GO:0007166//cell surface receptor signaling pathway;GO:0050907//detection of chemical stimulus involved in sensory perception
Unigene0012905	225	265	479	105	114	156	2.29	2.81	4.22	1.11	1.19	1.57	3.10667	1.29	-1.268	2.70487e-08	1.93705e-06	tmem45b	PREDICTED: transmembrane protein 45A [Chrysemys picta bellii]	-	-	-	-	-	-	-
Unigene0099944	95	135	130	17	38	42	1.36	2.01	1.61	0.25	0.56	0.59	1.66	0.466667	-1.83072	2.84373e-08	2.02913e-06	--	-	-	-	-	-	-	-	-
Unigene0059267	74	55	91	17	14	16	2.04	1.58	2.17	0.49	0.4	0.44	1.93	0.443333	-2.12214	3.00122e-08	2.13379e-06	--	-	-	-	-	-	-	-	-
Unigene0021625	579	708	553	53	145	138	3.18	4.06	2.63	0.3	0.82	0.75	3.29	0.623333	-2.40001	3.05975e-08	2.17149e-06	SPATA18	PREDICTED: mitochondria-eating protein isoform X3 [Chrysemys picta bellii]	-	-	-	-	GO:0031966//mitochondrial membrane	-	GO:0000422//mitophagy;GO:0033554//cellular response to stress;GO:0044257//cellular protein catabolic process
Unigene0098413	370	227	425	478	760	768	3.78	2.42	3.77	5.08	7.98	7.76	3.32333	6.94	1.0623	3.12874e-08	2.21646e-06	RUNX1	PREDICTED: runt-related transcription factor 1 isoform X1 [Chelonia mydas]	Human Diseases;Human Diseases;Organismal Systems;Cellular Processes;Human Diseases;Human Diseases	Cancers;Cancers;Immune system;Cellular community - eukaryotes;Cancers;Cancers	ko05200//Pathways in cancer;ko05202//Transcriptional misregulation in cancers;ko04659//Th17 cell differentiation;ko04530//Tight junction;ko05221//Acute myeloid leukemia;ko05220//Chronic myeloid leukemia	K08367;K08367;K08367;K08367;K08367;K08367	GO:0043231//intracellular membrane-bounded organelle;GO:0044420//extracellular matrix component	GO:0001067//regulatory region nucleic acid binding;GO:0001071//nucleic acid binding transcription factor activity;GO:0008134//transcription factor binding;GO:0032550//purine ribonucleoside binding;GO:0046872//metal ion binding;GO:0046983//protein dimerization activity	GO:0002244//hematopoietic progenitor cell differentiation;GO:0002762//negative regulation of myeloid leukocyte differentiation;GO:0002763//positive regulation of myeloid leukocyte differentiation;GO:0006357//regulation of transcription from RNA polymerase II promoter;GO:0010646//regulation of cell communication;GO:0042127//regulation of cell proliferation;GO:0044708//single-organism behavior;GO:0…
Unigene0035024	165	203	184	61	63	87	1.86	2.39	1.8	0.72	0.73	0.97	2.01667	0.806667	-1.32193	3.48475e-08	2.45106e-06	ELFN1	Extracellular leucine-rich repeat and fibronectin type-III domain-containing protein 1 [Chelonia mydas]	-	-	-	-	GO:0031988//membrane-bounded vesicle;GO:0043005//neuron projection;GO:0045202//synapse	GO:0019899//enzyme binding	GO:0016043//cellular component organization
Unigene0016695	243	245	265	83	121	131	2.68	2.82	2.53	0.95	1.37	1.43	2.67667	1.25	-1.09851	3.50692e-08	2.46227e-06	prph	PREDICTED: peripherin [Pelodiscus sinensis]	Human Diseases	Neurodegenerative diseases	ko05014//Amyotrophic lateral sclerosis (ALS)	K07607	GO:0005882//intermediate filament;GO:0030424//axon;GO:0031988//membrane-bounded vesicle;GO:0060170//ciliary membrane	-	GO:0007010//cytoskeleton organization
Unigene0033481	70	40	89	138	194	185	0.41	0.24	0.45	0.84	1.16	1.07	0.366667	1.02333	1.48074	3.80873e-08	2.65997e-06	ABCA4	PREDICTED: retinal-specific ATP-binding cassette transporter [Chrysemys picta bellii]	Environmental Information Processing	Membrane transport	ko02010//ABC transporters	K05644	-	-	-
Unigene0066448	229	289	294	110	85	143	2.94	3.88	3.27	1.47	1.12	1.82	3.36333	1.47	-1.19408	4.11204e-08	2.86168e-06	PRICKLE1	PREDICTED: prickle-like protein 4 [Chrysemys picta bellii]	Environmental Information Processing	Signal transduction	ko04310//Wnt signaling pathway	K04511	-	-	-
Unigene0005275	20	13	26	81	102	60	0.32	0.22	0.36	1.35	1.68	0.95	0.3	1.32667	2.14477	4.22912e-08	2.92767e-06	--	-	-	-	-	-	-	-	-
Unigene0120759	2	4	10	40	54	45	0.04	0.08	0.17	0.82	1.09	0.87	0.0966667	0.926667	3.26096	4.33249e-08	2.9922e-06	--	PREDICTED: alpha-2-macroglobulin-like [Chrysemys picta bellii]	-	-	-	-	-	-	-
Unigene0102210	65	151	86	27	7	19	1.57	3.81	1.8	0.68	0.17	0.45	2.39333	0.433333	-2.46547	4.33751e-08	2.9922e-06	CYP21	PREDICTED: LOW QUALITY PROTEIN: steroid 21-hydroxylase [Gekko japonicus]	Metabolism;Human Diseases;Organismal Systems;Organismal Systems;Metabolism	Global and overview maps;Endocrine and metabolic diseases;Endocrine system;Endocrine system;Lipid metabolism	ko01100//Metabolic pathways;ko04934//Cushing syndrome;ko04925//Aldosterone synthesis and secretion;ko04927//Cortisol synthesis and secretion;ko00140//Steroid hormone biosynthesis	K00513;K00513;K00513;K00513;K00513	-	GO:0005488//binding	-
Unigene0081397	100	79	68	14	17	25	3.81	3.14	2.25	0.55	0.67	0.94	3.06667	0.72	-2.0906	4.35354e-08	2.99801e-06	PTPRQ	PREDICTED: phosphatidylinositol phosphatase PTPRQ [Chrysemys picta bellii]	-	-	-	-	GO:0043232//intracellular non-membrane-bounded organelle	GO:0004721//phosphoprotein phosphatase activity	GO:0006470//protein dephosphorylation;GO:0048598//embryonic morphogenesis;GO:0050905//neuromuscular process
Unigene0085945	231	275	202	53	69	122	3.07	3.81	2.33	0.73	0.94	1.6	3.07	1.09	-1.49391	4.85377e-08	3.30786e-06	PIK3AP1	PREDICTED: phosphoinositide 3-kinase adapter protein 1 isoform X1 [Chrysemys picta bellii]	-	-	-	-	GO:0016020//membrane;GO:0044444//cytoplasmic part	GO:0043548//phosphatidylinositol 3-kinase binding	GO:0002224//toll-like receptor signaling pathway;GO:0002683//negative regulation of immune system process;GO:0014066//regulation of phosphatidylinositol 3-kinase signaling
Unigene0079861	129	177	141	49	52	56	4.48	6.42	4.25	1.77	1.86	1.92	5.05	1.85	-1.44876	5.05418e-08	3.4385e-06	--	-	-	-	-	-	-	-	-
Unigene0116091	81	147	87	20	23	33	2.26	4.29	2.11	0.58	0.66	0.91	2.88667	0.716667	-2.01003	5.0666e-08	3.44102e-06	LRRC23	PREDICTED: leucine-rich repeat-containing protein 23 [Chrysemys picta bellii]	-	-	-	-	-	-	-
Unigene0068076	99	149	123	31	35	47	6.88	10.81	7.41	2.24	2.5	3.23	8.36667	2.65667	-1.65504	5.37439e-08	3.63753e-06	--	PREDICTED: metallothionein-4 [Rhinolophus sinicus]	-	-	-	-	-	-	-
Unigene0004811	164	255	134	38	52	76	2.23	3.61	1.58	0.54	0.73	1.02	2.47333	0.763333	-1.69607	5.63248e-08	3.80568e-06	CPT1B	PREDICTED: carnitine O-palmitoyltransferase 1, muscle isoform [Chrysemys picta bellii]	Organismal Systems;Organismal Systems;Environmental Information Processing;Organismal Systems;Human Diseases;Organismal Systems;Metabolism;Metabolism	Environmental adaptation;Endocrine system;Signal transduction;Endocrine system;Endocrine and metabolic diseases;Endocrine system;Global and overview maps;Lipid metabolism	ko04714//Thermogenesis;ko03320//PPAR signaling pathway;ko04152//AMPK signaling pathway;ko04922//Glucagon signaling pathway;ko04931//Insulin resistance;ko04920//Adipocytokine signaling pathway;ko01212//Fatty acid metabolism;ko00071//Fatty acid degradation	K19523;K19523;K19523;K19523;K19523;K19523;K19523;K19523	-	GO:0016740//transferase activity	-
Unigene0069707	556	333	607	55	89	148	18.14	11.35	17.18	1.87	2.99	4.77	15.5567	3.21	-2.27689	5.70762e-08	3.84986e-06	Gsc	PREDICTED: homeobox protein goosecoid [Chrysemys picta bellii]	-	-	-	-	GO:0043231//intracellular membrane-bounded organelle;GO:0043234//protein complex	GO:0001085//RNA polymerase II transcription factor binding;GO:0003677//DNA binding	GO:0001708//cell fate specification;GO:0006357//regulation of transcription from RNA polymerase II promoter;GO:0007423//sensory organ development;GO:0009953//dorsal/ventral pattern formation;GO:0009968//negative regulation of signal transduction;GO:0048562//embryonic organ morphogenesis
Unigene0006103	122	193	262	73	69	61	1.54	2.55	2.88	0.96	0.9	0.76	2.32333	0.873333	-1.41159	5.76064e-08	3.87899e-06	Prrt4	PREDICTED: proline-rich transmembrane protein 4 [Chrysemys picta bellii]	-	-	-	-	-	-	-
Unigene0008403	64	145	119	238	337	278	0.59	1.39	0.95	2.28	3.19	2.53	0.976667	2.66667	1.4491	5.85355e-08	3.92815e-06	--	-	-	-	-	-	-	-	-
Unigene0033256	129	87	205	347	284	291	1.48	1.04	2.04	4.15	3.36	3.31	1.52	3.60667	1.24659	5.99792e-08	4.0182e-06	--	-	-	-	-	-	-	-	-
Unigene0085110	112	140	106	45	24	33	2.46	3.21	2.02	1.03	0.54	0.72	2.56333	0.763333	-1.74764	6.22339e-08	4.16219e-06	Pced1a	PREDICTED: PC-esterase domain-containing protein 1A [Chrysemys picta bellii]	-	-	-	-	-	-	-
Unigene0063319	110	137	176	58	40	44	2.29	2.98	3.18	1.26	0.86	0.91	2.81667	1.01	-1.47963	6.62811e-08	4.41043e-06	Fam110d	PREDICTED: protein FAM110D [Chrysemys picta bellii]	-	-	-	-	-	-	-
Unigene0053408	152	182	199	70	36	76	2.96	3.7	3.36	1.42	0.72	1.46	3.34	1.2	-1.47681	7.25045e-08	4.80833e-06	Ptpn7	PREDICTED: tyrosine-protein phosphatase non-receptor type 7 [Chrysemys picta bellii]	Environmental Information Processing	Signal transduction	ko04010//MAPK signaling pathway	K18019	GO:0005886//plasma membrane;GO:0044444//cytoplasmic part	GO:0004721//phosphoprotein phosphatase activity	GO:0006470//protein dephosphorylation
Unigene0101120	94	110	49	4	14	23	2.23	2.72	1.01	0.1	0.34	0.54	1.98667	0.326667	-2.60446	7.57384e-08	4.98094e-06	TP53I3	PREDICTED: quinone oxidoreductase PIG3 [Chrysemys picta bellii]	Cellular Processes	Cell growth and death	ko04115//p53 signaling pathway	K10133	-	-	-
Unigene0097997	126	115	186	46	41	61	6.63	6.32	8.49	2.52	2.22	3.18	7.14667	2.64	-1.43673	7.66051e-08	5.02955e-06	CYGB	PREDICTED: cytoglobin isoform X2 [Aquila chrysaetos canadensis]	-	-	-	-	GO:0042995//cell projection;GO:0044297//cell body	GO:0046906//tetrapyrrole binding;GO:0046914//transition metal ion binding	GO:0015669//gas transport
Unigene0083386	154	135	140	33	56	61	2.36	2.16	1.86	0.53	0.88	0.93	2.12667	0.78	-1.44705	7.81902e-08	5.1166e-06	clcnkb	PREDICTED: chloride channel protein ClC-Kb [Chelonia mydas]	Organismal Systems	Excretory system	ko04966//Collecting duct acid secretion	K05018	GO:0034702//ion channel complex	GO:0005254//chloride channel activity;GO:0043169//cation binding	GO:0006821//chloride transport;GO:0034765//regulation of ion transmembrane transport
Unigene0037410	81	68	97	22	17	24	2.96	2.6	3.08	0.84	0.64	0.87	2.88	0.783333	-1.87837	7.84236e-08	5.12337e-06	--	-	-	-	-	-	-	-	-
Unigene0050818	60	61	74	6	7	20	2.79	2.96	2.98	0.29	0.33	0.92	2.91	0.513333	-2.50305	7.93748e-08	5.17695e-06	--	-	-	-	-	-	-	-	-
Unigene0024486	84	116	185	33	19	47	2.41	3.48	4.61	0.99	0.56	1.34	3.5	0.963333	-1.86125	8.07957e-08	5.24362e-06	Itln1	PREDICTED: intelectin-like protein isoform X2 [Chrysemys picta bellii]	-	-	-	-	-	-	-
Unigene0063919	69	107	84	5	25	21	1.59	2.57	1.68	0.12	0.59	0.48	1.94667	0.396667	-2.29501	8.20439e-08	5.30717e-06	Cd38	PREDICTED: ADP-ribosyl cyclase/cyclic ADP-ribose hydrolase 1 isoform X1 [Chrysemys picta bellii]	Metabolism;Human Diseases;Environmental Information Processing;Organismal Systems;Organismal Systems;Organismal Systems;Organismal Systems;Metabolism	Global and overview maps;Infectious diseases;Signal transduction;Endocrine system;Immune system;Digestive system;Digestive system;Metabolism of cofactors and vitamins	ko01100//Metabolic pathways;ko05169//Epstein-Barr virus infection;ko04020//Calcium signaling pathway;ko04921//Oxytocin signaling pathway;ko04640//Hematopoietic cell lineage;ko04970//Salivary secretion;ko04972//Pancreatic secretion;ko00760//Nicotinate and nicotinamide metabolism	K01242;K01242;K01242;K01242;K01242;K01242;K01242;K01242	GO:0031988//membrane-bounded vesicle;GO:0044464//cell part	GO:0016787//hydrolase activity;GO:0016829//lyase activity	GO:0006355//regulation of transcription, DNA-templated;GO:0030888//regulation of B cell proliferation;GO:0042221//response to chemical;GO:0042981//regulation of apoptotic process;GO:0050851//antigen receptor-mediated signaling pathway
Unigene0058634	35	31	36	211	79	100	2.16	1.99	1.92	13.52	5.01	6.09	2.02333	8.20667	2.02006	8.26489e-08	5.33755e-06	pol	polyprotein, partial [Crocodylus porosus]	-	-	-	-	-	-	-
Unigene0115696	104	117	70	12	20	34	2.5	2.94	1.46	0.3	0.49	0.81	2.3	0.533333	-2.10852	9.49752e-08	6.04424e-06	--	-	-	-	-	-	-	-	-
Unigene0121573	218	215	191	87	79	100	2.79	2.87	2.12	1.16	1.04	1.27	2.59333	1.15667	-1.16483	9.64843e-08	6.12086e-06	--	-	-	-	-	-	-	-	-
Unigene0118198	84	141	89	19	33	30	0.94	1.65	0.87	0.22	0.38	0.33	1.15333	0.31	-1.89547	9.98588e-08	6.31463e-06	KCNH6	PREDICTED: potassium voltage-gated channel subfamily H member 6 [Chelonia mydas]	-	-	-	-	GO:0031224//intrinsic component of membrane	GO:0005267//potassium channel activity;GO:0060089//molecular transducer activity	GO:0030001//metal ion transport;GO:0034220//ion transmembrane transport;GO:0050794//regulation of cellular process
Unigene0055981	244	326	272	121	121	141	2.66	3.71	2.57	1.37	1.36	1.52	2.98	1.41667	-1.07281	1.04737e-07	6.60197e-06	Gria3	PREDICTED: glutamate receptor 3 isoform X1 [Chrysemys picta bellii]	Environmental Information Processing;Human Diseases;Environmental Information Processing;Organismal Systems;Organismal Systems;Organismal Systems;Organismal Systems;Human Diseases;Organismal Systems;Human Diseases	Signaling molecules and interaction;Cancers;Signal transduction;Nervous system;Nervous system;Environmental adaptation;Nervous system;Substance dependence;Nervous system;Substance dependence	ko04080//Neuroactive ligand-receptor interaction;ko05202//Transcriptional misregulation in cancers;ko04024//cAMP signaling pathway;ko04728//Dopaminergic synapse;ko04723//Retrograde endocannabinoid signaling;ko04713//Circadian entrainment;ko04724//Glutamatergic synapse;ko05031//Amphetamine addiction;ko04730//Long-term depression;ko05033//Nicotine addiction	K05199;K05199;K05199;K05199;K05199;K05199;K05199;K05199;K05199;K05199	GO:0031224//intrinsic component of membrane;GO:0097060//synaptic membrane	GO:0004970//ionotropic glutamate receptor activity;GO:0005231//excitatory extracellular ligand-gated ion channel activity	GO:0006811//ion transport;GO:0007215//glutamate receptor signaling pathway
Unigene0121787	658	461	761	195	286	399	5.08	3.72	5.1	1.57	2.27	3.05	4.63333	2.29667	-1.01251	1.1103e-07	6.96521e-06	--	-	-	-	-	-	-	-	-
Unigene0025668	155	161	218	84	59	69	9.33	10.12	11.38	5.25	3.65	4.1	10.2767	4.33333	-1.24582	1.1593e-07	7.23808e-06	FABP4	PREDICTED: fatty acid-binding protein, adipocyte [Chrysemys picta bellii]	Organismal Systems;Organismal Systems	Endocrine system;Endocrine system	ko03320//PPAR signaling pathway;ko04923//Regulation of lipolysis in adipocyte	K08753;K08753	-	GO:0005488//binding	GO:0051234//establishment of localization
Unigene0065880	173	221	161	2	16	20	5.77	7.69	4.65	0.07	0.55	0.66	6.03667	0.426667	-3.82257	1.16563e-07	7.26612e-06	Tm4sf4	PREDICTED: transmembrane 4 L6 family member 4 [Chrysemys picta bellii]	-	-	-	-	-	-	-
Unigene0002363	49	50	43	162	115	122	0.59	0.62	0.45	2.01	1.41	1.44	0.553333	1.62	1.54977	1.20447e-07	7.49637e-06	ZMYM1	PREDICTED: zinc finger MYM-type protein 1-like [Chelonia mydas]	-	-	-	-	-	-	-
Unigene0095710	199	259	245	77	79	129	2.79	3.79	2.98	1.12	1.14	1.79	3.18667	1.35	-1.23909	1.29584e-07	8.05239e-06	--	-	-	-	-	-	-	-	-
Unigene0002425	156	136	155	223	317	467	2.8	2.55	2.41	4.16	5.84	8.27	2.58667	6.09	1.23535	1.34891e-07	8.31668e-06	--	PREDICTED: fish-egg lectin-like, partial [Chrysemys picta bellii]	-	-	-	-	-	-	-
Unigene0094319	81	100	90	32	20	20	1.46	1.89	1.41	0.6	0.37	0.36	1.58667	0.443333	-1.83954	1.35389e-07	8.32255e-06	CLVS2	PREDICTED: clavesin-2 [Chrysemys picta bellii]	-	-	-	-	GO:0030135//coated vesicle;GO:0031984//organelle subcompartment	GO:1902936//phosphatidylinositol bisphosphate binding	GO:0007033//vacuole organization;GO:0051234//establishment of localization
Unigene0037069	219	180	166	80	54	83	2.58	2.22	1.7	0.98	0.66	0.97	2.16667	0.87	-1.31639	1.36094e-07	8.3517e-06	DPYSL4	PREDICTED: dihydropyrimidinase-related protein 4 [Chelonia mydas]	-	-	-	-	-	GO:0016810//hydrolase activity, acting on carbon-nitrogen (but not peptide) bonds	GO:0006206//pyrimidine nucleobase metabolic process
Unigene0037056	73	114	100	9	36	19	1.06	1.72	1.25	0.14	0.54	0.27	1.34333	0.316667	-2.08478	1.38591e-07	8.49168e-06	--	-	-	-	-	-	-	-	-
Unigene0031136	514	867	722	38	112	136	8.38	14.77	10.21	0.64	1.88	2.19	11.12	1.57	-2.82432	1.46112e-07	8.87718e-06	GATA5	PREDICTED: transcription factor GATA-5 isoform X1 [Chrysemys picta bellii]	-	-	-	-	GO:0043231//intracellular membrane-bounded organelle	GO:0000975//regulatory region DNA binding;GO:0000981//RNA polymerase II transcription factor activity, sequence-specific DNA binding;GO:0046914//transition metal ion binding	GO:0002065//columnar/cuboidal epithelial cell differentiation;GO:0006357//regulation of transcription from RNA polymerase II promoter;GO:0071363//cellular response to growth factor stimulus
Unigene0021872	164	204	194	67	78	90	2.04	2.65	2.09	0.87	1	1.11	2.26	0.993333	-1.18597	1.4781e-07	8.95917e-06	--	-	-	-	-	-	-	-	-
Unigene0046019	7	4	4	24	78	40	0.22	0.13	0.11	0.77	2.47	1.22	0.153333	1.48667	3.27734	1.50644e-07	9.11698e-06	fgf3	PREDICTED: fibroblast growth factor 3 [Chrysemys picta bellii]	Human Diseases;Environmental Information Processing;Environmental Information Processing;Cellular Processes;Environmental Information Processing;Environmental Information Processing;Human Diseases;Human Diseases;Human Diseases	Cancers;Signal transduction;Signal transduction;Cell motility;Signal transduction;Signal transduction;Cancers;Cancers;Cancers	ko05200//Pathways in cancer;ko04151//PI3K-Akt signaling pathway;ko04010//MAPK signaling pathway;ko04810//Regulation of actin cytoskeleton;ko04014//Ras signaling pathway;ko04015//Rap1 signaling pathway;ko05224//Breast cancer;ko05226//Gastric cancer;ko05218//Melanoma	K04358;K04358;K04358;K04358;K04358;K04358;K04358;K04358;K04358	GO:0031012//extracellular matrix;GO:0043231//intracellular membrane-bounded organelle;GO:0044421//extracellular region part	GO:0070851//growth factor receptor binding	GO:0001708//cell fate specification;GO:0003002//regionalization;GO:0007169//transmembrane receptor protein tyrosine kinase signaling pathway;GO:0009967//positive regulation of signal transduction;GO:0010001//glial cell differentiation;GO:0010720//positive regulation of cell development;GO:0021546//rhombomere development;GO:0021548//pons development;GO:0030334//regulation of cell migration;GO:0035…
Unigene0085558	4	3	4	14	67	55	0.08	0.06	0.07	0.3	1.42	1.12	0.07	0.946667	3.75743	1.51135e-07	9.13266e-06	Lhx8	PREDICTED: LIM/homeobox protein Lhx8 isoform X4 [Chrysemys picta bellii]	-	-	-	-	GO:0043231//intracellular membrane-bounded organelle	GO:0003677//DNA binding;GO:0046914//transition metal ion binding	GO:0008406//gonad development;GO:0010468//regulation of gene expression;GO:0021954//central nervous system neuron development;GO:0042476//odontogenesis;GO:0044708//single-organism behavior
Unigene0020058	99	108	110	34	23	40	1.73	1.97	1.67	0.62	0.41	0.69	1.79	0.573333	-1.64251	1.53174e-07	9.24173e-06	slc49a3	PREDICTED: major facilitator superfamily domain-containing protein 7 isoform X1 [Chrysemys picta bellii]	-	-	-	-	-	-	-
Unigene0111543	27	37	13	0	0	0	1.36	1.95	0.57	0	0	0	1.29333	0.001	-10.3369	1.5406e-07	9.28102e-06	--	-	-	-	-	-	-	-	-
Unigene0063599	73	53	85	120	202	200	0.89	0.68	0.9	1.53	2.54	2.42	0.823333	2.16333	1.39371	1.60953e-07	9.59374e-06	VNX1	PREDICTED: low affinity vacuolar monovalent cation/H(+) antiporter-like [Calidris pugnax]	-	-	-	-	GO:0031224//intrinsic component of membrane	-	GO:0044763//single-organism cellular process
Unigene0047362	54	110	93	13	24	22	0.95	2.03	1.42	0.24	0.44	0.38	1.46667	0.353333	-2.05344	1.65087e-07	9.82531e-06	--	-	-	-	-	-	-	-	-
Unigene0121714	270	346	431	163	92	179	3.79	5.08	5.25	2.38	1.33	2.49	4.70667	2.06667	-1.1874	1.71861e-07	1.01977e-05	--	-	-	-	-	-	-	-	-
Unigene0052463	189	346	327	127	99	124	4.04	7.73	6.07	2.83	2.18	2.62	5.94667	2.54333	-1.22536	1.73169e-07	1.02598e-05	ADRA2B	PREDICTED: alpha-2B adrenergic receptor [Chrysemys picta bellii]	Environmental Information Processing;Environmental Information Processing	Signaling molecules and interaction;Signal transduction	ko04080//Neuroactive ligand-receptor interaction;ko04022//cGMP - PKG signaling pathway	K04139;K04139	GO:0016020//membrane	GO:0004935//adrenergic receptor activity	GO:0007186//G-protein coupled receptor signaling pathway;GO:0009967//positive regulation of signal transduction;GO:0032147//activation of protein kinase activity;GO:0044057//regulation of system process;GO:0044767//single-organism developmental process;GO:0048856//anatomical structure development
Unigene0034197	277	338	283	143	118	156	3.85	4.91	3.41	2.07	1.69	2.14	4.05667	1.96667	-1.04454	1.73791e-07	1.02759e-05	--	Phosphatidylinositol-5-phosphate 4-kinase type-2 alpha [Chelonia mydas]	-	-	-	-	-	-	-
Unigene0055915	74	140	113	18	28	40	1.15	2.28	1.53	0.29	0.45	0.62	1.65333	0.453333	-1.86673	1.79574e-07	1.05758e-05	PPP1R1B	PREDICTED: protein phosphatase 1 regulatory subunit 1B [Chrysemys picta bellii]	Environmental Information Processing;Organismal Systems;Human Diseases;Human Diseases;Human Diseases	Signal transduction;Nervous system;Substance dependence;Substance dependence;Substance dependence	ko04024//cAMP signaling pathway;ko04728//Dopaminergic synapse;ko05034//Alcoholism;ko05030//Cocaine addiction;ko05031//Amphetamine addiction	K15494;K15494;K15494;K15494;K15494	-	-	-
Unigene0082871	185	188	307	84	60	116	2.08	2.21	3	0.98	0.7	1.29	2.43	0.99	-1.29546	1.8255e-07	1.07191e-05	--	-	-	-	-	-	-	-	-
Unigene0012002	5660	7057	5347	1597	2240	2620	55.54	72.33	45.51	16.3	22.61	25.42	57.7933	21.4433	-1.43037	1.83288e-07	1.07465e-05	NME7	PREDICTED: nucleoside diphosphate kinase 7 [Chrysemys picta bellii]	Metabolism;Metabolism;Metabolism;Metabolism	Global and overview maps;Nucleotide metabolism;Nucleotide metabolism;Xenobiotics biodegradation and metabolism	ko01100//Metabolic pathways;ko00230//Purine metabolism;ko00240//Pyrimidine metabolism;ko00983//Drug metabolism - other enzymes	K00940;K00940;K00940;K00940	GO:0005815//microtubule organizing center	GO:0016776//phosphotransferase activity, phosphate group as acceptor;GO:0032550//purine ribonucleoside binding	GO:0003002//regionalization;GO:0003341//cilium movement;GO:0007417//central nervous system development;GO:0009132//nucleoside diphosphate metabolic process;GO:0009152//purine ribonucleotide biosynthetic process;GO:0009209//pyrimidine ribonucleoside triphosphate biosynthetic process;GO:0009855//determination of bilateral symmetry;GO:0010970//establishment of localization by movement along microtub…
Unigene0072115	272	332	352	97	179	161	5.39	6.87	6.05	2	3.65	3.15	6.10333	2.93333	-1.05706	1.838e-07	1.07469e-05	trabd2b	PREDICTED: metalloprotease TIKI2 [Chrysemys picta bellii]	-	-	-	-	-	-	-
Unigene0114473	36	35	48	101	128	101	0.86	0.87	0.99	2.5	3.13	2.38	0.906667	2.67	1.5582	1.87554e-07	1.09478e-05	--	-	-	-	-	-	-	-	-
Unigene0105681	92	141	88	23	41	23	1.67	2.68	1.39	0.43	0.77	0.41	1.91333	0.536667	-1.83399	1.93281e-07	1.12488e-05	ATP6V1A	PREDICTED: V-type proton ATPase catalytic subunit A-like [Chrysemys picta bellii]	Metabolism;Human Diseases;Cellular Processes;Metabolism;Environmental Information Processing;Human Diseases;Organismal Systems;Human Diseases;Human Diseases;Organismal Systems	Global and overview maps;Infectious diseases;Transport and catabolism;Energy metabolism;Signal transduction;Immune diseases;Nervous system;Infectious diseases;Infectious diseases;Excretory system	ko01100//Metabolic pathways;ko05165//Human papillomavirus infection;ko04145//Phagosome;ko00190//Oxidative phosphorylation;ko04150//mTOR signaling pathway;ko05323//Rheumatoid arthritis;ko04721//Synaptic vesicle cycle;ko05120//Epithelial cell signaling in Helicobacter pylori infection;ko05110//Vibrio cholerae infection;ko04966//Collecting duct acid secretion	K02145;K02145;K02145;K02145;K02145;K02145;K02145;K02145;K02145;K02145	GO:0033176//proton-transporting V-type ATPase complex	GO:0015078//hydrogen ion transmembrane transporter activity	GO:0009150//purine ribonucleotide metabolic process;GO:0015988//energy coupled proton transmembrane transport, against electrochemical gradient
Unigene0026485	97	88	99	33	25	29	1.32	1.25	1.17	0.47	0.35	0.39	1.24667	0.403333	-1.62803	2.02718e-07	1.16775e-05	--	-	-	-	-	-	-	-	-
Unigene0003693	208	211	183	58	98	92	1.82	1.93	1.39	0.53	0.88	0.8	1.71333	0.736667	-1.21772	2.07281e-07	1.1871e-05	CASR	PREDICTED: extracellular calcium-sensing receptor isoform X1 [Chrysemys picta bellii]	Organismal Systems;Organismal Systems	Immune system;Endocrine system	ko04621//NOD-like receptor signaling pathway;ko04928//Parathyroid hormone synthesis, secretion and action	K04612;K04612	-	-	-
Unigene0060931	73	14	43	1	1	5	3.7	0.74	1.89	0.05	0.05	0.25	2.11	0.116667	-4.17678	2.25124e-07	1.28e-05	--	-	-	-	-	-	-	-	-
Unigene0017310	178	208	198	75	93	90	2.01	2.45	1.94	0.88	1.08	1	2.13333	0.986667	-1.11247	2.36428e-07	1.33525e-05	RTN1	PREDICTED: reticulon-1 isoform X1 [Chrysemys picta bellii]	-	-	-	-	GO:0031090//organelle membrane;GO:0031224//intrinsic component of membrane	-	GO:0030154//cell differentiation
Unigene0006467	288	341	332	153	105	179	2.49	3.08	2.49	1.38	0.93	1.53	2.68667	1.28	-1.06967	2.412e-07	1.35964e-05	ext1c	PREDICTED: exostosin-like 1 isoform X1 [Chrysemys picta bellii]	Metabolism;Metabolism	Global and overview maps;Glycan biosynthesis and metabolism	ko01100//Metabolic pathways;ko00534//Glycosaminoglycan biosynthesis - heparan sulfate / heparin	K02366;K02366	GO:0031224//intrinsic component of membrane	-	GO:0030166//proteoglycan biosynthetic process
Unigene0120138	107	77	84	211	203	176	1.82	1.37	1.24	3.74	3.56	2.96	1.47667	3.42	1.21165	2.43577e-07	1.36913e-05	HMX2	PREDICTED: homeobox protein HMX2-like [Chrysemys picta bellii]	-	-	-	-	GO:0043231//intracellular membrane-bounded organelle	GO:0003677//DNA binding	GO:0010468//regulation of gene expression;GO:0010565//regulation of cellular ketone metabolic process
Unigene0081718	54	60	98	11	14	21	3.48	4.03	5.47	0.74	0.93	1.34	4.32667	1.00333	-2.10845	2.45448e-07	1.37573e-05	cnfn-a	PREDICTED: cornifelin homolog A-like [Gekko japonicus]	-	-	-	-	-	-	-
Unigene0107327	199	161	164	261	362	445	1.81	1.53	1.3	2.47	3.39	4.01	1.54667	3.29	1.08893	2.52059e-07	1.40759e-05	CNTN1	PREDICTED: LOW QUALITY PROTEIN: contactin-1 [Chrysemys picta bellii]	Environmental Information Processing	Signaling molecules and interaction	ko04514//Cell adhesion molecules (CAMs)	K06759	GO:0031224//intrinsic component of membrane;GO:0031988//membrane-bounded vesicle	GO:0005488//binding	GO:0002028//regulation of sodium ion transport;GO:0010467//gene expression;GO:0010975//regulation of neuron projection development;GO:0022610//biological adhesion
Unigene0031018	423	429	300	32	63	103	6.38	6.76	3.93	0.5	0.98	1.54	5.69	1.00667	-2.49884	2.57046e-07	1.43058e-05	--	PREDICTED: ankyrin repeat domain-containing protein 65 [Chelonia mydas]	-	-	-	-	-	-	-
Unigene0025779	246	386	292	137	90	152	5.78	9.48	5.95	3.35	2.18	3.53	7.07	3.02	-1.22716	2.92955e-07	1.61224e-05	--	-	-	-	-	-	-	-	-
Unigene0100712	83	126	117	37	38	18	1.88	2.98	2.3	0.87	0.88	0.4	2.38667	0.716667	-1.73562	3.02111e-07	1.65569e-05	RAB36	PREDICTED: ras-related protein Rab-36 isoform X1 [Chrysemys picta bellii]	-	-	-	-	-	GO:0032550//purine ribonucleoside binding	GO:0008104//protein localization;GO:0035556//intracellular signal transduction
Unigene0044393	69	107	86	13	26	28	1.67	2.71	1.81	0.33	0.65	0.67	2.06333	0.55	-1.90747	3.05621e-07	1.67029e-05	Slc47a2	PREDICTED: multidrug and toxin extrusion protein 1-like [Chelonia mydas]	-	-	-	-	-	-	-
Unigene0119580	63	87	50	14	16	12	2.42	3.49	1.67	0.56	0.63	0.46	2.52667	0.55	-2.19973	3.21417e-07	1.74694e-05	--	PREDICTED: coiled-coil domain-containing protein 178 [Alligator mississippiensis]	-	-	-	-	-	-	-
Unigene0012175	49	16	47	98	113	146	0.56	0.19	0.47	1.17	1.34	1.66	0.406667	1.39	1.77317	3.47643e-07	1.88171e-05	--	PREDICTED: uncharacterized protein K02A2.6-like [Xenopus tropicalis]	-	-	-	-	-	-	-
Unigene0047459	174	105	204	355	303	288	2.34	1.48	2.38	4.97	4.19	3.83	2.06667	4.33	1.06706	3.51401e-07	1.89944e-05	--	-	-	-	-	-	-	-	-
Unigene0033813	262	287	322	96	119	180	3.32	3.8	3.54	1.26	1.55	2.25	3.55333	1.68667	-1.075	3.56451e-07	1.9241e-05	PTGER4	PREDICTED: prostaglandin E2 receptor EP4 subtype [Chrysemys picta bellii]	Human Diseases;Human Diseases;Environmental Information Processing;Human Diseases;Organismal Systems;Organismal Systems	Cancers;Infectious diseases;Signaling molecules and interaction;Infectious diseases;Sensory system;Endocrine system	ko05200//Pathways in cancer;ko05165//Human papillomavirus infection;ko04080//Neuroactive ligand-receptor interaction;ko05163//Human cytomegalovirus infection;ko04750//Inflammatory mediator regulation of TRP channels;ko04924//Renin secretion	K04261;K04261;K04261;K04261;K04261;K04261	GO:0031224//intrinsic component of membrane	GO:0004955//prostaglandin receptor activity	GO:0001503//ossification;GO:0001818//negative regulation of cytokine production;GO:0001819//positive regulation of cytokine production;GO:0002237//response to molecule of bacterial origin;GO:0002294//CD4-positive, alpha-beta T cell differentiation involved in immune response;GO:0002692//negative regulation of cellular extravasation;GO:0007187//G-protein coupled receptor signaling pathway, coupled…
Unigene0010460	455	504	648	160	229	355	3.55	4.11	4.39	1.3	1.84	2.74	4.01667	1.96	-1.03515	3.58507e-07	1.93256e-05	SOX6	PREDICTED: transcription factor SOX-6 isoform X8 [Chrysemys picta bellii]	-	-	-	-	-	GO:0000975//regulatory region DNA binding;GO:0001071//nucleic acid binding transcription factor activity;GO:0046983//protein dimerization activity	GO:0006357//regulation of transcription from RNA polymerase II promoter;GO:0010629//negative regulation of gene expression;GO:0021780//glial cell fate specification;GO:0032330//regulation of chondrocyte differentiation;GO:0032989//cellular component morphogenesis;GO:0035051//cardiocyte differentiation;GO:0051094//positive regulation of developmental process;GO:0061515//myeloid cell development;GO…
Unigene0055179	1232	1866	1667	110	145	379	13.51	21.38	15.86	1.25	1.64	4.11	16.9167	2.33333	-2.85798	3.67533e-07	1.97582e-05	AQP3	PREDICTED: aquaporin-3 [Pelodiscus sinensis]	Organismal Systems	Excretory system	ko04962//Vasopressin-regulated water reabsorption	K09876	GO:0030054//cell junction;GO:0031224//intrinsic component of membrane;GO:0044424//intracellular part	GO:0015168//glycerol transmembrane transporter activity	GO:0001101//response to acid chemical;GO:0003097//renal water transport;GO:0008643//carbohydrate transport;GO:0009887//organ morphogenesis;GO:0019755//one-carbon compound transport
Unigene0049973	16	34	67	0	3	0	1	2.22	3.64	0	0.19	0	2.28667	0.0633333	-5.17414	3.86839e-07	2.06553e-05	Oscar	PREDICTED: immunoglobulin superfamily member 1-like [Chrysemys picta bellii]	-	-	-	-	-	-	-
Unigene0119328	251	223	127	43	58	95	3.89	3.61	1.71	0.69	0.92	1.46	3.07	1.02333	-1.58496	4.13729e-07	2.19722e-05	Misp	basic proline-rich protein-like [Alligator mississippiensis]	-	-	-	-	-	-	-
Unigene0050379	263	204	374	129	109	149	4.23	3.42	5.21	2.15	1.8	2.37	4.28667	2.10667	-1.02489	4.15911e-07	2.20584e-05	Cacng5	PREDICTED: voltage-dependent calcium channel gamma-5 subunit [Chrysemys picta bellii]	Environmental Information Processing;Organismal Systems;Organismal Systems;Human Diseases;Human Diseases;Organismal Systems;Human Diseases	Signal transduction;Endocrine system;Circulatory system;Cardiovascular diseases;Cardiovascular diseases;Circulatory system;Cardiovascular diseases	ko04010//MAPK signaling pathway;ko04921//Oxytocin signaling pathway;ko04261//Adrenergic signaling in cardiomyocytes;ko05414//Dilated cardiomyopathy (DCM);ko05410//Hypertrophic cardiomyopathy (HCM);ko04260//Cardiac muscle contraction;ko05412//Arrhythmogenic right ventricular cardiomyopathy (ARVC)	K04870;K04870;K04870;K04870;K04870;K04870;K04870	GO:0031224//intrinsic component of membrane	GO:0005261//cation channel activity	GO:0006816//calcium ion transport;GO:0034220//ion transmembrane transport
Unigene0099596	49	59	61	124	136	148	2.44	3.07	2.63	6.42	6.97	7.29	2.71333	6.89333	1.34514	4.24096e-07	2.23722e-05	--	PREDICTED: uncharacterized protein LOC103306481 [Chrysemys picta bellii]	-	-	-	-	-	-	-
Unigene0100334	26	49	29	0	3	0	0.83	1.63	0.8	0	0.1	0	1.08667	0.0333333	-5.0268	4.46214e-07	2.34138e-05	TRIM50	PREDICTED: tripartite motif-containing protein 72-like, partial [Chrysemys picta bellii]	-	-	-	-	-	-	-
Unigene0023847	2425	4138	3752	1170	1150	1456	66.68	118.84	89.48	33.45	32.52	39.59	91.6667	35.1867	-1.38137	4.88858e-07	2.54484e-05	ACTA2	Actin, aortic smooth muscle [Cricetulus griseus]	Environmental Information Processing;Organismal Systems;Organismal Systems	Signal transduction;Circulatory system;Endocrine system	ko04371//Apelin signaling pathway;ko04270//Vascular smooth muscle contraction;ko04926//Relaxin signaling pathway	K12313;K12313;K12313	GO:0031988//membrane-bounded vesicle;GO:0032432//actin filament bundle;GO:0032991//macromolecular complex;GO:0036379//myofilament;GO:0044421//extracellular region part	GO:0019900//kinase binding;GO:0032550//purine ribonucleoside binding	GO:0002064//epithelial cell development;GO:0006939//smooth muscle contraction;GO:0007015//actin filament organization;GO:0008015//blood circulation;GO:0014904//myotube cell development;GO:0051707//response to other organism
Unigene0009698	81	53	55	4	21	5	1.77	1.21	1.04	0.09	0.47	0.11	1.34	0.223333	-2.58496	5.06123e-07	2.62088e-05	--	-	-	-	-	-	-	-	-
Unigene0072238	116	153	208	62	51	69	3.25	4.48	5.05	1.81	1.47	1.91	4.26	1.73	-1.30008	5.15053e-07	2.66363e-05	ELOVL7	PREDICTED: elongation of very long chain fatty acids protein 7 [Chrysemys picta bellii]	Metabolism;Metabolism	Global and overview maps;Lipid metabolism	ko01100//Metabolic pathways;ko00062//Fatty acid elongation	K10250;K10250	GO:0031224//intrinsic component of membrane	GO:0003824//catalytic activity	GO:0000038//very long-chain fatty acid metabolic process;GO:0019368//fatty acid elongation, unsaturated fatty acid
Unigene0104000	208	252	214	116	40	73	6.66	8.43	5.94	3.86	1.32	2.31	7.01	2.49667	-1.48941	5.17239e-07	2.67143e-05	CRYAB	PREDICTED: alpha-crystallin B chain [Chrysemys picta bellii]	Genetic Information Processing;Organismal Systems	Folding, sorting and degradation;Aging	ko04141//Protein processing in endoplasmic reticulum;ko04213//Longevity regulating pathway - multiple species	K09542;K09542	GO:0016020//membrane;GO:0031674//I band;GO:0031988//membrane-bounded vesicle;GO:0043231//intracellular membrane-bounded organelle	GO:0005198//structural molecule activity;GO:0043169//cation binding;GO:0046983//protein dimerization activity	GO:0000302//response to reactive oxygen species;GO:0010332//response to gamma radiation;GO:0010468//regulation of gene expression;GO:0010623//developmental programmed cell death;GO:0032386//regulation of intracellular transport;GO:0043010//camera-type eye development;GO:0043066//negative regulation of apoptotic process;GO:0043623//cellular protein complex assembly;GO:0051259//protein oligomerizat…
Unigene0092795	29	44	27	138	92	95	1.54	2.44	1.25	7.63	5.03	5	1.74333	5.88667	1.7556	5.6338e-07	2.88317e-05	--	-	-	-	-	-	-	-	-
Unigene0118352	133	64	93	199	271	198	2.05	1.03	1.25	3.2	4.31	3.02	1.44333	3.51	1.28207	5.87663e-07	2.98548e-05	--	PREDICTED: quinone oxidoreductase-like protein 2-like [Chelonia mydas]	-	-	-	-	-	-	-
Unigene0035852	52	51	19	0	1	7	3.21	3.29	1.02	0	0.06	0.43	2.50667	0.163333	-3.93988	5.8788e-07	2.98548e-05	GUCA2B	PREDICTED: guanylin-like [Chrysemys picta bellii]	-	-	-	-	-	-	-
Unigene0110250	117	103	123	35	54	28	1.67	1.53	1.52	0.52	0.79	0.39	1.57333	0.566667	-1.47325	5.90369e-07	2.99426e-05	LMNTD1	PREDICTED: intermediate filament tail domain-containing protein 1 isoform X1 [Chrysemys picta bellii]	-	-	-	-	-	-	-
Unigene0066686	8	8	4	42	49	39	0.34	0.36	0.15	1.88	2.17	1.66	0.283333	1.90333	2.74796	6.45807e-07	3.25452e-05	--	-	-	-	-	-	-	-	-
Unigene0120983	123	102	145	206	253	239	1.39	1.21	1.42	2.43	2.95	2.68	1.34	2.68667	1.00358	6.60704e-07	3.32111e-05	EDNRB	PREDICTED: endothelin B receptor-like [Chrysemys picta bellii]	Human Diseases;Environmental Information Processing;Environmental Information Processing;Environmental Information Processing;Organismal Systems;Organismal Systems	Cancers;Signaling molecules and interaction;Signal transduction;Signal transduction;Endocrine system;Endocrine system	ko05200//Pathways in cancer;ko04080//Neuroactive ligand-receptor interaction;ko04020//Calcium signaling pathway;ko04022//cGMP - PKG signaling pathway;ko04916//Melanogenesis;ko04926//Relaxin signaling pathway	K04198;K04198;K04198;K04198;K04198;K04198	-	-	-
Unigene0072665	1186	1244	1326	302	260	557	7.8	8.55	7.56	2.07	1.76	3.62	7.97	2.48333	-1.6823	6.61872e-07	3.32275e-05	LRRN4	PREDICTED: leucine-rich repeat neuronal protein 4 [Chrysemys picta bellii]	-	-	-	-	-	-	-
Unigene0100419	32	59	35	8	4	2	0.95	1.84	0.91	0.25	0.12	0.06	1.23333	0.143333	-3.10512	6.86287e-07	3.43222e-05	Lipm	PREDICTED: lipase member M-like [Chrysemys picta bellii]	-	-	-	-	-	-	-
Unigene0064161	40	38	39	0	6	6	1.13	1.12	0.96	0	0.17	0.17	1.07	0.113333	-3.23897	6.95224e-07	3.47251e-05	LHX1	PREDICTED: LIM/homeobox protein Lhx1 [Chrysemys picta bellii]	-	-	-	-	GO:0032991//macromolecular complex;GO:0043231//intracellular membrane-bounded organelle	GO:0001071//nucleic acid binding transcription factor activity;GO:0003677//DNA binding;GO:0003712//transcription cofactor activity;GO:0046914//transition metal ion binding	GO:0000578//embryonic axis specification;GO:0001704//formation of primary germ layer;GO:0003002//regionalization;GO:0003407//neural retina development;GO:0006355//regulation of transcription, DNA-templated;GO:0007267//cell-cell signaling;GO:0007411//axon guidance;GO:0021515//cell differentiation in spinal cord;GO:0021533//cell differentiation in hindbrain;GO:0030540//female genitalia development;…
Unigene0030585	40	89	91	20	10	16	0.75	1.73	1.47	0.39	0.19	0.29	1.31667	0.29	-2.18277	7.43307e-07	3.7033e-05	Hcn1	PREDICTED: potassium/sodium hyperpolarization-activated cyclic nucleotide-gated channel 1 isoform X1 [Chrysemys picta bellii]	-	-	-	-	GO:0016021//integral component of membrane;GO:0043005//neuron projection	GO:0005221//intracellular cyclic nucleotide activated cation channel activity;GO:0005267//potassium channel activity;GO:0005272//sodium channel activity;GO:0005515//protein binding;GO:0030551//cyclic nucleotide binding	GO:0006814//sodium ion transport;GO:0008105//asymmetric protein localization;GO:0034220//ion transmembrane transport;GO:0042462//eye photoreceptor cell development;GO:0051591//response to cAMP
Unigene0008528	110	116	53	8	23	30	2.07	2.28	0.87	0.16	0.45	0.56	1.74	0.39	-2.15754	7.6883e-07	3.82082e-05	--	-	-	-	-	-	-	-	-
Unigene0068663	159	161	144	66	47	71	2.89	3.06	2.27	1.25	0.88	1.28	2.74	1.13667	-1.26937	7.80071e-07	3.8718e-05	PARD6B	PREDICTED: partitioning defective 6 homolog beta [Chrysemys picta bellii]	Human Diseases;Cellular Processes;Environmental Information Processing;Organismal Systems;Cellular Processes;Environmental Information Processing	Infectious diseases;Transport and catabolism;Signal transduction;Development;Cellular community - eukaryotes;Signal transduction	ko05165//Human papillomavirus infection;ko04144//Endocytosis;ko04015//Rap1 signaling pathway;ko04360//Axon guidance;ko04530//Tight junction;ko04390//Hippo signaling pathway	K06093;K06093;K06093;K06093;K06093;K06093	-	-	-
Unigene0081173	1810	3536	4746	680	589	996	33.47	68.3	76.12	13.08	11.2	18.21	59.2967	14.1633	-2.06579	7.88277e-07	3.90272e-05	LDHA	PREDICTED: L-lactate dehydrogenase A chain [Chrysemys picta bellii]	Metabolism;Environmental Information Processing;Organismal Systems;Metabolism;Human Diseases;Metabolism;Metabolism;Metabolism	Global and overview maps;Signal transduction;Endocrine system;Amino acid metabolism;Cancers;Carbohydrate metabolism;Carbohydrate metabolism;Carbohydrate metabolism	ko01100//Metabolic pathways;ko04066//HIF-1 signaling pathway;ko04922//Glucagon signaling pathway;ko00270//Cysteine and methionine metabolism;ko05230//Central carbon metabolism in cancer;ko00010//Glycolysis / Gluconeogenesis;ko00640//Propanoate metabolism;ko00620//Pyruvate metabolism	K00016;K00016;K00016;K00016;K00016;K00016;K00016;K00016	GO:0044424//intracellular part	GO:0004457//lactate dehydrogenase activity	GO:0005975//carbohydrate metabolic process;GO:0044710//single-organism metabolic process
Unigene0025782	42	34	25	0	0	5	2.36	1.99	1.22	0	0	0.28	1.85667	0.0933333	-4.31418	8.09985e-07	4.00516e-05	--	-	-	-	-	-	-	-	-
Unigene0045823	76	53	137	14	21	30	1.41	1.02	2.2	0.27	0.4	0.55	1.54333	0.406667	-1.92413	8.51056e-07	4.19773e-05	ovch2	PREDICTED: ovochymase-2 [Chrysemys picta bellii]	-	-	-	-	-	-	-
Unigene0026442	0	4	10	34	71	29	0	0.11	0.24	0.96	1.98	0.78	0.116667	1.24	3.40988	8.58899e-07	4.22655e-05	Best3	PREDICTED: bestrophin-3 [Chrysemys picta bellii]	-	-	-	-	-	-	GO:0006821//chloride transport;GO:0043269//regulation of ion transport
Unigene0076870	146	148	185	62	66	80	2.38	2.52	2.62	1.05	1.11	1.29	2.50667	1.15	-1.12414	8.63015e-07	4.24081e-05	LRRN2	PREDICTED: leucine-rich repeat neuronal protein 2 isoform X1 [Chelonia mydas]	-	-	-	-	-	-	-
Unigene0068300	188	345	329	82	92	162	5.52	10.58	8.38	2.5	2.78	4.7	8.16	3.32667	-1.29449	8.76244e-07	4.30046e-05	LRRN4CL	PREDICTED: LRRN4 C-terminal-like protein [Chrysemys picta bellii]	-	-	-	-	-	-	-
Unigene0005225	83	81	51	12	23	16	3	3.05	1.6	0.45	0.85	0.57	2.55	0.623333	-2.03242	8.87765e-07	4.35159e-05	C9orf116	PREDICTED: UPF0691 protein C9orf116 homolog isoform X1 [Chrysemys picta bellii]	-	-	-	-	-	-	-
Unigene0086368	36	53	46	116	164	96	1.72	2.64	1.9	5.76	8.05	4.53	2.08667	6.11333	1.55076	8.94863e-07	4.37448e-05	--	-	-	-	-	-	-	-	-
Unigene0032740	34	48	43	0	7	7	3.46	5.11	3.8	0	0.73	0.71	4.12333	0.48	-3.1027	8.99365e-07	4.38124e-05	--	-	-	-	-	-	-	-	-
Unigene0119785	50	41	39	4	5	10	1.38	1.18	0.93	0.11	0.14	0.27	1.16333	0.173333	-2.74664	9.05019e-07	4.40335e-05	--	-	-	-	-	-	-	-	-
Unigene0075976	136	156	145	17	47	69	2.78	3.33	2.57	0.36	0.99	1.4	2.89333	0.916667	-1.65826	9.22607e-07	4.48339e-05	--	-	-	-	-	-	-	-	-
Unigene0010022	46	57	87	13	13	17	1.67	2.17	2.74	0.49	0.49	0.61	2.19333	0.53	-2.04906	9.58696e-07	4.64162e-05	--	-	-	-	-	-	-	-	-
Unigene0003573	107	190	183	37	81	45	1.34	2.48	1.99	0.48	1.04	0.56	1.93667	0.693333	-1.48195	9.66247e-07	4.66102e-05	TBX20	PREDICTED: T-box transcription factor TBX20 isoform X1 [Chrysemys picta bellii]	-	-	-	-	GO:0043231//intracellular membrane-bounded organelle	GO:0000976//transcription regulatory region sequence-specific DNA binding;GO:0001071//nucleic acid binding transcription factor activity;GO:0001085//RNA polymerase II transcription factor binding;GO:0001104//RNA polymerase II transcription cofactor activity	GO:0002011//morphogenesis of an epithelial sheet;GO:0003002//regionalization;GO:0003012//muscle system process;GO:0003013//circulatory system process;GO:0003143//embryonic heart tube morphogenesis;GO:0003184//pulmonary valve morphogenesis;GO:0003208//cardiac ventricle morphogenesis;GO:0006357//regulation of transcription from RNA polymerase II promoter;GO:0008284//positive regulation of cell prol…
Unigene0011267	131	171	185	56	64	82	3.16	4.3	3.87	1.4	1.59	1.95	3.77667	1.64667	-1.19756	1.056e-06	5.06303e-05	--	-	-	-	-	-	-	-	-
Unigene0055837	141	274	197	73	67	95	6.53	13.26	7.92	3.52	3.19	4.35	9.23667	3.68667	-1.32506	1.2032e-06	5.72704e-05	--	-	-	-	-	-	-	-	-
Unigene0043249	91	94	111	21	41	36	1.84	1.99	1.95	0.44	0.85	0.72	1.92667	0.67	-1.52387	1.21512e-06	5.77341e-05	--	-	-	-	-	-	-	-	-
Unigene0001956	103	88	95	27	25	41	2.35	2.1	1.88	0.64	0.59	0.92	2.11	0.716667	-1.55787	1.22393e-06	5.80472e-05	--	Endoribonuclease Dicer [Chelonia mydas]	-	-	-	-	-	-	-
Unigene0118765	477	367	295	96	182	212	3.21	2.58	1.72	0.67	1.26	1.41	2.50333	1.11333	-1.16896	1.28549e-06	6.07011e-05	CORIN	PREDICTED: atrial natriuretic peptide-converting enzyme [Chelonia mydas]	-	-	-	-	-	-	-
Unigene0060583	50	62	62	140	129	136	1.16	1.5	1.25	3.38	3.08	3.12	1.30333	3.19333	1.29286	1.28605e-06	6.07011e-05	CLEC19A	PREDICTED: C-type lectin domain family 19 member A [Chrysemys picta bellii]	-	-	-	-	-	-	-
Unigene0087091	217	253	224	43	65	138	4.8	5.85	4.3	0.99	1.48	3.02	4.98333	1.83	-1.44527	1.32633e-06	6.23044e-05	NRGN	PREDICTED: neurogranin [Chrysemys picta bellii]	-	-	-	-	-	-	-
Unigene0006927	137	174	184	68	75	75	2.31	3.07	2.7	1.19	1.3	1.25	2.69333	1.24667	-1.11132	1.37667e-06	6.45157e-05	creb3l4	PREDICTED: cyclic AMP-responsive element-binding protein 3-like protein 4 [Chrysemys picta bellii]	Human Diseases;Environmental Information Processing;Human Diseases;Human Diseases;Environmental Information Processing;Organismal Systems;Human Diseases;Environmental Information Processing;Human Diseases;Organismal Systems;Organismal Systems;Human Diseases;Human Diseases;Organismal Systems;Organismal Systems;Organismal Systems;Organismal Systems;Organismal Systems;Organismal Systems;Human Diseas…	Infectious diseases;Signal transduction;Neurodegenerative diseases;Infectious diseases;Signal transduction;Environmental adaptation;Cancers;Signal transduction;Endocrine and metabolic diseases;Circulatory system;Nervous system;Substance dependence;Infectious diseases;Endocrine system;Nervous system;Endocrine system;Endocrine system;Endocrine system;Endocrine system;Substance dependence;Signal tra…	ko05165//Human papillomavirus infection;ko04151//PI3K-Akt signaling pathway;ko05016//Huntington disease;ko05163//Human cytomegalovirus infection;ko04024//cAMP signaling pathway;ko04714//Thermogenesis;ko05203//Viral carcinogenesis;ko04022//cGMP - PKG signaling pathway;ko04934//Cushing syndrome;ko04261//Adrenergic signaling in cardiomyocytes;ko04728//Dopaminergic synapse;ko05034//Alcoholism;ko05161…	K09048;K09048;K09048;K09048;K09048;K09048;K09048;K09048;K09048;K09048;K09048;K09048;K09048;K09048;K09048;K09048;K09048;K09048;K09048;K09048;K09048;K09048;K09048;K09048;K09048;K09048;K09048;K09048;K09048;K09048;K09048	-	-	-
Unigene0121213	22	48	37	0	4	5	1.52	3.46	2.21	0	0.28	0.34	2.39667	0.206667	-3.53565	1.42412e-06	6.666e-05	--	-	-	-	-	-	-	-	-
Unigene0028981	162	153	112	44	47	68	3.2	3.16	1.92	0.9	0.96	1.33	2.76	1.06333	-1.37607	1.49655e-06	6.99674e-05	NR1H4	PREDICTED: bile acid receptor-like [Chrysemys picta bellii]	-	-	-	-	GO:0043231//intracellular membrane-bounded organelle	GO:0001071//nucleic acid binding transcription factor activity;GO:0003677//DNA binding;GO:0038023//signaling receptor activity;GO:0046914//transition metal ion binding	GO:0009755//hormone-mediated signaling pathway;GO:0010468//regulation of gene expression;GO:0034645//cellular macromolecule biosynthetic process
Unigene0005266	351	269	427	97	159	221	2.55	2.04	2.69	0.73	1.19	1.59	2.42667	1.17	-1.05247	1.63368e-06	7.54841e-05	--	-	-	-	-	-	-	-	-
Unigene0091703	209	251	270	71	93	151	1.54	1.93	1.73	0.54	0.71	1.1	1.73333	0.783333	-1.14585	1.64687e-06	7.59704e-05	Plcb1	PREDICTED: 1-phosphatidylinositol 4,5-bisphosphate phosphodiesterase beta-1 isoform X1 [Chrysemys picta bellii]	Metabolism;Human Diseases;Human Diseases;Environmental Information Processing;Human Diseases;Human Diseases;Human Diseases;Environmental Information Processing;Organismal Systems;Environmental Information Processing;Environmental Information Processing;Human Diseases;Organismal Systems;Environmental Information Processing;Environmental Information Processing;Organismal Systems;Organismal Systems;…	Global and overview maps;Cancers;Neurodegenerative diseases;Signal transduction;Infectious diseases;Neurodegenerative diseases;Infectious diseases;Signal transduction;Endocrine system;Signal transduction;Signal transduction;Endocrine and metabolic diseases;Circulatory system;Signal transduction;Signal transduction;Circulatory system;Nervous system;Immune system;Nervous system;Environmental adapta…	ko01100//Metabolic pathways;ko05200//Pathways in cancer;ko05016//Huntington disease;ko04020//Calcium signaling pathway;ko05163//Human cytomegalovirus infection;ko05010//Alzheimer disease;ko05142//Chagas disease (American trypanosomiasis);ko04015//Rap1 signaling pathway;ko04921//Oxytocin signaling pathway;ko04022//cGMP - PKG signaling pathway;ko04310//Wnt signaling pathway;ko04934//Cushing syndrom…	K05858;K05858;K05858;K05858;K05858;K05858;K05858;K05858;K05858;K05858;K05858;K05858;K05858;K05858;K05858;K05858;K05858;K05858;K05858;K05858;K05858;K05858;K05858;K05858;K05858;K05858;K05858;K05858;K05858;K05858;K05858;K05858;K05858;K05858;K05858;K05858;K05858;K05858;K05858;K05858;K05858;K05858;K05858;K05858;K05858;K05858;K05858;K05858;K05858;K05858;K05858;K05858;K05858	GO:0016604//nuclear body;GO:0031988//membrane-bounded vesicle	GO:0004629//phospholipase C activity;GO:0005515//protein binding;GO:0008047//enzyme activator activity;GO:0046872//metal ion binding;GO:0060089//molecular transducer activity;GO:1902936//phosphatidylinositol bisphosphate binding	GO:0001819//positive regulation of cytokine production;GO:0002692//negative regulation of cellular extravasation;GO:0006355//regulation of transcription, DNA-templated;GO:0006629//lipid metabolic process;GO:0007169//transmembrane receptor protein tyrosine kinase signaling pathway;GO:0007186//G-protein coupled receptor signaling pathway;GO:0007340//acrosome reaction;GO:0007417//central nervous sys…
Unigene0048615	120	155	170	46	39	79	4.88	6.57	6.02	1.96	1.65	3.2	5.82333	2.27	-1.35915	1.70126e-06	7.81713e-05	G0s2	PREDICTED: G0/G1 switch protein 2 [Chrysemys picta bellii]	-	-	-	-	-	-	GO:0097191//extrinsic apoptotic signaling pathway
Unigene0064815	777	764	756	125	203	320	12	12.33	10.13	2.01	3.23	4.89	11.4867	3.37667	-1.76629	1.76556e-06	8.09142e-05	RBM47	PREDICTED: RNA-binding protein 47 isoform X1 [Chrysemys picta bellii]	-	-	-	-	-	GO:0003723//RNA binding	GO:0030097//hemopoiesis
Unigene0063948	182	156	220	97	74	86	2.74	2.46	2.88	1.52	1.15	1.28	2.69333	1.31667	-1.0325	1.81691e-06	8.28824e-05	FAM84B	PREDICTED: protein FAM84B [Chrysemys picta bellii]	-	-	-	-	GO:0016020//membrane	-	-
Unigene0013402	38	47	54	5	9	11	1.66	2.14	2.05	0.23	0.4	0.48	1.95	0.37	-2.39788	1.89049e-06	8.56451e-05	lmo3	PREDICTED: LIM domain only protein 3 isoform X1 [Ochotona princeps]	-	-	-	-	GO:0044424//intracellular part	GO:0046914//transition metal ion binding	GO:0010468//regulation of gene expression;GO:0033145//positive regulation of intracellular steroid hormone receptor signaling pathway;GO:0034645//cellular macromolecule biosynthetic process;GO:0043409//negative regulation of MAPK cascade;GO:0045597//positive regulation of cell differentiation
Unigene0046607	48	48	57	162	120	101	1.1	1.15	1.13	3.85	2.82	2.28	1.12667	2.98333	1.40486	1.93784e-06	8.74889e-05	--	-	-	-	-	-	-	-	-
Unigene0088653	113	103	97	36	32	44	3.38	3.22	2.52	1.12	0.99	1.3	3.04	1.13667	-1.41926	1.95183e-06	8.79192e-05	C2orf70	PREDICTED: UPF0573 protein C2orf70 homolog [Chrysemys picta bellii]	-	-	-	-	-	-	-
Unigene0063484	43	33	46	7	3	8	1.92	1.54	1.78	0.33	0.14	0.35	1.74667	0.273333	-2.67587	1.9956e-06	8.93807e-05	NMRK2	PREDICTED: nicotinamide riboside kinase 2 isoform X1 [Pelodiscus sinensis]	Metabolism;Metabolism	Global and overview maps;Metabolism of cofactors and vitamins	ko01100//Metabolic pathways;ko00760//Nicotinate and nicotinamide metabolism	K10524;K10524	-	-	GO:0045661//regulation of myoblast differentiation
Unigene0029506	26	9	20	47	88	80	0.61	0.22	0.41	1.15	2.14	1.87	0.413333	1.72	2.05703	2.03493e-06	9.0833e-05	MYO3B	PREDICTED: myosin-IIIb [Chrysemys picta bellii]	-	-	-	-	-	-	-
Unigene0120588	132	125	94	26	34	56	2.18	2.16	1.35	0.45	0.58	0.92	1.89667	0.65	-1.54495	2.05322e-06	9.15459e-05	LRRC36	PREDICTED: leucine-rich repeat-containing protein 36 [Chrysemys picta bellii]	-	-	-	-	-	-	-
Unigene0056831	134	155	218	80	56	76	3.66	4.42	5.17	2.27	1.57	2.05	4.41667	1.96333	-1.16965	2.09616e-06	9.33081e-05	si:dkeyp-59a8.4	PREDICTED: uncharacterized membrane protein C1orf95 homolog isoform X2 [Chrysemys picta bellii]	-	-	-	-	-	-	-
Unigene0002659	168	128	187	55	59	89	1.16	0.92	1.12	0.4	0.42	0.61	1.06667	0.476667	-1.16206	2.09747e-06	9.33081e-05	KIAA1549L	PREDICTED: UPF0606 protein KIAA1549L homolog [Pelodiscus sinensis]	-	-	-	-	-	-	-
Unigene0078948	20	58	44	6	4	5	1.41	4.26	2.68	0.44	0.29	0.35	2.78333	0.36	-2.95074	2.12575e-06	9.43533e-05	--	PREDICTED: C-C motif chemokine 3-like [Chrysemys picta bellii]	Environmental Information Processing;Organismal Systems;Environmental Information Processing	Signaling molecules and interaction;Immune system;Signal transduction	ko04060//Cytokine-cytokine receptor interaction;ko04062//Chemokine signaling pathway;ko04064//NF-kappa B signaling pathway	K16595;K16595;K16595	-	-	-
Unigene0111304	117	128	121	52	49	45	2.15	2.45	1.93	0.99	0.92	0.82	2.17667	0.91	-1.25818	2.31132e-06	0.000101336	LRAT	PREDICTED: lecithin retinol acyltransferase [Chrysemys picta bellii]	Metabolism;Organismal Systems	Metabolism of cofactors and vitamins;Digestive system	ko00830//Retinol metabolism;ko04977//Vitamin digestion and absorption	K00678;K00678	-	GO:0016747//transferase activity, transferring acyl groups other than amino-acyl groups	GO:0032368//regulation of lipid transport
Unigene0067515	94	120	115	38	50	30	1.74	2.32	1.85	0.73	0.95	0.55	1.97	0.743333	-1.40611	2.31414e-06	0.000101347	CERKL	PREDICTED: ceramide kinase-like protein isoform X1 [Chrysemys picta bellii]	-	-	-	-	GO:0043232//intracellular non-membrane-bounded organelle	GO:0016301//kinase activity	GO:0006796//phosphate-containing compound metabolic process;GO:0007186//G-protein coupled receptor signaling pathway;GO:0042981//regulation of apoptotic process
Unigene0036901	20	22	22	71	78	61	0.35	0.41	0.34	1.31	1.42	1.07	0.366667	1.26667	1.7885	2.32579e-06	0.000101726	--	hypothetical protein UY3_09047 [Chelonia mydas]	-	-	-	-	-	-	-
Unigene0006490	185	227	192	31	66	113	2.06	2.64	1.86	0.36	0.76	1.25	2.18667	0.79	-1.46881	2.32795e-06	0.000101726	Rspo4	PREDICTED: R-spondin-4 [Chrysemys picta bellii]	-	-	-	-	-	-	-
Unigene0063786	27	27	62	2	8	2	0.78	0.81	1.55	0.06	0.24	0.06	1.04667	0.12	-3.1247	2.35967e-06	0.000102771	EVX1	PREDICTED: homeobox even-skipped homolog protein 1 [Chrysemys picta bellii]	-	-	-	-	GO:0043231//intracellular membrane-bounded organelle	GO:0003677//DNA binding	GO:0009790//embryo development;GO:0060850//regulation of transcription involved in cell fate commitment
Unigene0027310	102	91	39	2	20	19	2.56	2.39	0.85	0.05	0.52	0.47	1.93333	0.346667	-2.47947	2.42815e-06	0.000105288	--	PREDICTED: putative L-aspartate dehydrogenase [Chrysemys picta bellii]	Metabolism;Metabolism	Global and overview maps;Metabolism of cofactors and vitamins	ko01100//Metabolic pathways;ko00760//Nicotinate and nicotinamide metabolism	K06989;K06989	-	GO:0016491//oxidoreductase activity	GO:0019363//pyridine nucleotide biosynthetic process
Unigene0083523	37	48	51	11	2	8	1.72	2.33	2.05	0.53	0.1	0.37	2.03333	0.333333	-2.60881	2.51705e-06	0.000108547	--	-	-	-	-	-	-	-	-
Unigene0021502	93	94	108	207	204	168	1.3	1.37	1.31	3	2.93	2.32	1.32667	2.75	1.05163	2.58349e-06	0.000111048	PHACTR3	PREDICTED: phosphatase and actin regulator 3 isoform X1 [Chrysemys picta bellii]	-	-	-	-	GO:0043231//intracellular membrane-bounded organelle	GO:0019888//protein phosphatase regulator activity;GO:0019903//protein phosphatase binding	GO:0019222//regulation of metabolic process
Unigene0072610	76	90	80	30	20	26	1.82	2.25	1.66	0.75	0.49	0.62	1.91	0.62	-1.62323	2.62151e-06	0.000112559	Ca9	PREDICTED: carbonic anhydrase 9 isoform X2 [Chrysemys picta bellii]	Metabolism	Energy metabolism	ko00910//Nitrogen metabolism	K01672	-	-	-
Unigene0043694	1039	1140	904	78	161	296	4.29	4.92	3.24	0.33	0.68	1.21	4.15	0.74	-2.48751	2.78176e-06	0.000118	MGAM	PREDICTED: sucrase-isomaltase, intestinal [Chrysemys picta bellii]	Metabolism;Organismal Systems;Metabolism;Metabolism	Global and overview maps;Digestive system;Carbohydrate metabolism;Carbohydrate metabolism	ko01100//Metabolic pathways;ko04973//Carbohydrate digestion and absorption;ko00052//Galactose metabolism;ko00500//Starch and sucrose metabolism	K12047;K12047;K12047;K12047	GO:0005886//plasma membrane;GO:0031224//intrinsic component of membrane;GO:0031988//membrane-bounded vesicle	GO:0005488//binding;GO:0090599//alpha-glucosidase activity	GO:0005982//starch metabolic process;GO:0007586//digestion;GO:0044710//single-organism metabolic process;GO:0051704//multi-organism process
Unigene0066391	100	77	91	161	182	192	2.21	1.78	1.74	3.7	4.13	4.19	1.91	4.00667	1.06883	2.85369e-06	0.000120819	LRRC3B	PREDICTED: leucine-rich repeat-containing protein 3B isoform X1 [Pelodiscus sinensis]	-	-	-	-	-	-	-
Unigene0029084	187	181	254	64	89	125	1.89	1.92	2.23	0.67	0.93	1.25	2.01333	0.95	-1.08359	3.16326e-06	0.000132928	SPIRE1	PREDICTED: protein spire homolog 1 isoform X2 [Chrysemys picta bellii]	-	-	-	-	-	-	-
Unigene0014228	285	340	226	102	135	159	6.03	7.52	4.15	2.25	2.94	3.33	5.9	2.84	-1.05482	3.27399e-06	0.000136997	RILPL2	PREDICTED: RILP-like protein 2 [Chrysemys picta bellii]	-	-	-	-	GO:0005815//microtubule organizing center;GO:0005929//cilium;GO:0031988//membrane-bounded vesicle	GO:0005515//protein binding	GO:0015031//protein transport
Unigene0047721	39	34	28	0	6	4	1.34	1.22	0.83	0	0.21	0.14	1.13	0.116667	-3.27586	3.333e-06	0.000139024	--	-	-	-	-	-	-	-	-
Unigene0118898	102	233	183	35	38	89	1.64	3.92	2.56	0.59	0.63	1.42	2.70667	0.88	-1.62094	3.48163e-06	0.000144917	GRAMD2A	PREDICTED: GRAM domain-containing protein 3-like isoform X2 [Chrysemys picta bellii]	-	-	-	-	-	-	-
Unigene0117273	33	25	32	4	0	3	1.85	1.46	1.55	0.23	0	0.17	1.62	0.133333	-3.60288	3.55606e-06	0.000147704	EIF4E	PREDICTED: eukaryotic translation initiation factor 4E type 1B [Chrysemys picta bellii]	Environmental Information Processing;Environmental Information Processing;Genetic Information Processing;Environmental Information Processing;Organismal Systems;Organismal Systems;Human Diseases	Signal transduction;Signal transduction;Translation;Signal transduction;Endocrine system;Aging;Drug resistance	ko04151//PI3K-Akt signaling pathway;ko04066//HIF-1 signaling pathway;ko03013//RNA transport;ko04150//mTOR signaling pathway;ko04910//Insulin signaling pathway;ko04211//Longevity regulating pathway - mammal;ko01521//EGFR tyrosine kinase inhibitor resistance	K03259;K03259;K03259;K03259;K03259;K03259;K03259	-	-	-
Unigene0067945	200	268	173	73	91	113	7.46	10.44	5.6	2.83	3.49	4.17	7.83333	3.49667	-1.16365	3.66331e-06	0.000151839	RSPH9	PREDICTED: LOW QUALITY PROTEIN: radial spoke head protein 9 homolog [Chrysemys picta bellii]	-	-	-	-	-	-	GO:0001578//microtubule bundle formation
Unigene0114700	172	216	241	109	78	107	2.56	3.36	3.11	1.69	1.19	1.58	3.01	1.48667	-1.01768	3.90897e-06	0.000161343	Wfikkn1	PREDICTED: WAP, Kazal, immunoglobulin, Kunitz and NTR domain-containing protein 1 [Chrysemys picta bellii]	-	-	-	-	-	-	-
Unigene0002934	353	308	457	127	121	259	3.19	2.9	3.58	1.19	1.12	2.31	3.22333	1.54	-1.06562	3.91965e-06	0.000161615	TLR2	PREDICTED: toll-like receptor 2 [Chrysemys picta bellii]	Environmental Information Processing;Human Diseases;Human Diseases;Cellular Processes;Human Diseases;Human Diseases;Human Diseases;Human Diseases;Human Diseases;Human Diseases;Human Diseases;Human Diseases;Human Diseases;Human Diseases;Organismal Systems;Human Diseases	Signal transduction;Infectious diseases;Infectious diseases;Transport and catabolism;Infectious diseases;Cancers;Infectious diseases;Infectious diseases;Infectious diseases;Immune diseases;Infectious diseases;Infectious diseases;Infectious diseases;Immune diseases;Immune system;Infectious diseases	ko04151//PI3K-Akt signaling pathway;ko05168//Herpes simplex infection;ko05152//Tuberculosis;ko04145//Phagosome;ko05145//Toxoplasmosis;ko05205//Proteoglycans in cancer;ko05162//Measles;ko05142//Chagas disease (American trypanosomiasis);ko05140//Leishmaniasis;ko05321//Inflammatiory bowel disease (IBD);ko05161//Hepatitis B;ko05146//Amoebiasis;ko05134//Legionellosis;ko05323//Rheumatoid arthritis;ko04…	K10159;K10159;K10159;K10159;K10159;K10159;K10159;K10159;K10159;K10159;K10159;K10159;K10159;K10159;K10159;K10159	GO:0031224//intrinsic component of membrane	GO:0038023//signaling receptor activity	GO:0002376//immune system process;GO:0006952//defense response;GO:0050794//regulation of cellular process
Unigene0077099	107	59	147	27	39	35	2.16	1.25	2.58	0.57	0.81	0.7	1.99667	0.693333	-1.52597	3.97039e-06	0.000163196	Chac1	PREDICTED: cation transport regulator-like protein 1 [Chrysemys picta bellii]	Metabolism;Metabolism	Global and overview maps;Metabolism of other amino acids	ko01100//Metabolic pathways;ko00480//Glutathione metabolism	K07232;K07232	GO:0031984//organelle subcompartment;GO:0044444//cytoplasmic part	-	GO:0008593//regulation of Notch signaling pathway;GO:0030154//cell differentiation;GO:0034976//response to endoplasmic reticulum stress;GO:0070613//regulation of protein processing
Unigene0015217	125	119	71	228	242	223	1.3	1.29	0.64	2.46	2.58	2.29	1.07667	2.44333	1.18228	4.01905e-06	0.000165024	--	-	-	-	-	-	-	-	-
Unigene0114472	143	86	146	191	281	252	3.72	2.34	3.3	5.17	7.52	6.48	3.12	6.39	1.03427	4.11321e-06	0.000168364	SCD5	PREDICTED: stearoyl-CoA desaturase 5 [Chrysemys picta bellii]	Organismal Systems;Environmental Information Processing;Metabolism;Metabolism	Endocrine system;Signal transduction;Global and overview maps;Lipid metabolism	ko03320//PPAR signaling pathway;ko04152//AMPK signaling pathway;ko01212//Fatty acid metabolism;ko01040//Biosynthesis of unsaturated fatty acids	K00507;K00507;K00507;K00507	GO:0031224//intrinsic component of membrane;GO:0043231//intracellular membrane-bounded organelle	GO:0016705//oxidoreductase activity, acting on paired donors, with incorporation or reduction of molecular oxygen;GO:0046914//transition metal ion binding	GO:0006631//fatty acid metabolic process
Unigene0092684	56	57	95	113	180	176	0.83	0.88	1.22	1.74	2.75	2.58	0.976667	2.35667	1.27081	4.13267e-06	0.000168811	GJA3	PREDICTED: gap junction alpha-3 protein [Chrysemys picta bellii]	-	-	-	-	GO:0005911//cell-cell junction;GO:0031224//intrinsic component of membrane;GO:0043234//protein complex	-	GO:0044763//single-organism cellular process
Unigene0118814	143	210	188	80	72	89	1.13	1.73	1.29	0.66	0.58	0.69	1.38333	0.643333	-1.10451	4.14914e-06	0.000169282	MST1R	PREDICTED: macrophage-stimulating protein receptor isoform X2 [Chrysemys picta bellii]	-	-	-	-	-	-	-
Unigene0072730	66	39	63	120	173	109	0.64	0.39	0.53	1.21	1.72	1.04	0.52	1.32333	1.34759	4.20401e-06	0.00017084	--	-	-	-	-	-	-	-	-
Unigene0077725	39	100	69	5	19	19	1.13	3.03	1.74	0.15	0.57	0.55	1.96667	0.423333	-2.21589	4.32208e-06	0.000174918	VGF	PREDICTED: neurosecretory protein VGF [Chrysemys picta bellii]	-	-	-	-	-	-	-
Unigene0040750	85	115	98	33	44	17	5.41	7.65	5.41	2.19	2.88	1.07	6.15667	2.04667	-1.58887	4.39616e-06	0.000177734	--	-	-	-	-	-	-	-	-
Unigene0075649	101	119	154	31	17	64	1.14	1.4	1.51	0.36	0.2	0.72	1.35	0.426667	-1.66178	4.412e-06	0.000178191	CadN	PREDICTED: neural-cadherin-like isoform X3 [Chrysemys picta bellii]	-	-	-	-	-	-	-
Unigene0032185	157	180	196	91	89	70	3.94	4.72	4.27	2.37	2.3	1.74	4.31	2.13667	-1.01233	4.42459e-06	0.000178335	Ceacam1	PREDICTED: carcinoembryonic antigen-related cell adhesion molecule 5-like [Chrysemys picta bellii]	-	-	-	-	-	-	-
Unigene0003171	132	98	215	53	62	62	1.73	1.34	2.45	0.72	0.84	0.81	1.84	0.79	-1.21978	4.50131e-06	0.000181242	PTGER2	PREDICTED: prostaglandin E2 receptor EP2 subtype [Chrysemys picta bellii]	Human Diseases;Environmental Information Processing;Human Diseases;Environmental Information Processing;Organismal Systems;Organismal Systems	Cancers;Signaling molecules and interaction;Infectious diseases;Signal transduction;Sensory system;Endocrine system	ko05200//Pathways in cancer;ko04080//Neuroactive ligand-receptor interaction;ko05163//Human cytomegalovirus infection;ko04024//cAMP signaling pathway;ko04750//Inflammatory mediator regulation of TRP channels;ko04924//Renin secretion	K04259;K04259;K04259;K04259;K04259;K04259	-	-	GO:0007165//signal transduction
Unigene0038720	67	63	98	8	14	33	1.35	1.33	1.71	0.17	0.29	0.66	1.46333	0.373333	-1.97072	4.52453e-06	0.000181991	PCDH20	PREDICTED: protocadherin-20 [Chrysemys picta bellii]	-	-	-	-	-	-	-
Unigene0007033	48	29	40	2	9	6	1.94	1.22	1.4	0.08	0.37	0.24	1.52	0.23	-2.72437	4.6406e-06	0.00018647	GJD2	PREDICTED: gap junction delta-2 protein [Anolis carolinensis]	Cellular Processes	Cellular community - eukaryotes	ko04540//Gap junction	K07373	GO:0005911//cell-cell junction;GO:0031224//intrinsic component of membrane;GO:0043234//protein complex	-	GO:0044763//single-organism cellular process
Unigene0054595	773	1033	1101	213	272	457	11.77	16.43	14.54	3.37	4.26	6.88	14.2467	4.83667	-1.55854	4.65692e-06	0.000186935	MSX2	PREDICTED: homeobox protein MSX-2 [Chrysemys picta bellii]	Human Diseases	Infectious diseases	ko05166//HTLV-I infection	K09341	GO:0043231//intracellular membrane-bounded organelle;GO:0043234//protein complex	GO:0000976//transcription regulatory region sequence-specific DNA binding;GO:0000981//RNA polymerase II transcription factor activity, sequence-specific DNA binding;GO:0000989//transcription factor activity, transcription factor binding;GO:0005515//protein binding	GO:0001649//osteoblast differentiation;GO:0003002//regionalization;GO:0008283//cell proliferation;GO:0030326//embryonic limb morphogenesis;GO:0030510//regulation of BMP signaling pathway;GO:0032355//response to estradiol;GO:0035265//organ growth;GO:0043065//positive regulation of apoptotic process;GO:0043392//negative regulation of DNA binding;GO:0043433//negative regulation of sequence-specific …
Unigene0042947	148	148	163	67	65	79	4.98	5.2	4.76	2.34	2.25	2.63	4.98	2.40667	-1.04911	4.71655e-06	0.000188945	--	PREDICTED: carcinoembryonic antigen-related cell adhesion molecule 5-like [Chrysemys picta bellii]	-	-	-	-	-	-	-
Unigene0069163	38	31	44	88	149	76	0.68	0.58	0.68	1.63	2.73	1.34	0.646667	1.9	1.55491	4.83424e-06	0.000193463	--	-	-	-	-	-	-	-	-
Unigene0107083	218	345	365	131	109	188	3.29	5.44	4.78	2.06	1.69	2.81	4.50333	2.18667	-1.04226	4.95112e-06	0.000196942	--	PREDICTED: mucosal addressin cell adhesion molecule 1 [Chrysemys picta bellii]	Environmental Information Processing;Organismal Systems	Signaling molecules and interaction;Immune system	ko04514//Cell adhesion molecules (CAMs);ko04672//Intestinal immune network for IgA production	K06779;K06779	-	-	GO:0002376//immune system process;GO:0016337//single organismal cell-cell adhesion;GO:0044763//single-organism cellular process;GO:0051179//localization
Unigene0002785	15	12	21	27	84	99	1.51	1.28	1.83	2.83	8.7	9.86	1.54	7.13	2.21097	4.98316e-06	0.000198016	HLA-A	PREDICTED: major histocompatibility complex class I-related gene protein-like [Chelonia mydas]	Human Diseases;Human Diseases;Cellular Processes;Human Diseases;Cellular Processes;Human Diseases;Organismal Systems;Human Diseases;Environmental Information Processing;Human Diseases;Cellular Processes;Human Diseases;Human Diseases;Organismal Systems;Human Diseases;Human Diseases;Human Diseases;Human Diseases	Infectious diseases;Infectious diseases;Transport and catabolism;Infectious diseases;Transport and catabolism;Infectious diseases;Immune system;Infectious diseases;Signaling molecules and interaction;Cancers;Cell growth and death;Infectious diseases;Cardiovascular diseases;Immune system;Immune diseases;Immune diseases;Endocrine and metabolic diseases;Immune diseases	ko05165//Human papillomavirus infection;ko05168//Herpes simplex infection;ko04144//Endocytosis;ko05166//HTLV-I infection;ko04145//Phagosome;ko05169//Epstein-Barr virus infection;ko04650//Natural killer cell mediated cytotoxicity;ko05163//Human cytomegalovirus infection;ko04514//Cell adhesion molecules (CAMs);ko05203//Viral carcinogenesis;ko04218//Cellular senescence;ko05167//Kaposi sarcoma-associ…	K06751;K06751;K06751;K06751;K06751;K06751;K06751;K06751;K06751;K06751;K06751;K06751;K06751;K06751;K06751;K06751;K06751;K06751	-	-	-
Unigene0082094	58	54	66	11	12	22	1.46	1.42	1.44	0.29	0.31	0.55	1.44	0.383333	-1.9094	5.29065e-06	0.000209602	--	hypothetical protein UY3_13484 [Chelonia mydas]	-	-	-	-	-	-	-
Unigene0040157	72	88	93	176	183	152	1.9	2.43	2.13	4.83	4.97	3.97	2.15333	4.59	1.09192	5.40908e-06	0.000213864	--	PREDICTED: matrix Gla protein-like [Chrysemys picta bellii]	-	-	-	-	-	-	-
Unigene0051702	977	996	1388	1844	2322	3391	6.9	7.34	8.5	13.53	16.86	23.67	7.58	18.02	1.24933	5.49132e-06	0.000216682	A2ML1	PREDICTED: alpha-2-macroglobulin-like protein 1 isoform X2 [Chrysemys picta bellii]	-	-	-	-	GO:0031988//membrane-bounded vesicle;GO:0044421//extracellular region part	GO:0004857//enzyme inhibitor activity;GO:0061134//peptidase regulator activity	GO:0010466//negative regulation of peptidase activity
Unigene0079979	148	113	135	44	69	54	2.99	2.39	2.37	0.93	1.44	1.08	2.58333	1.15	-1.1676	5.64531e-06	0.000221871	--	-	-	-	-	-	-	-	-
Unigene0086546	129	130	158	63	46	69	2.89	3.04	3.07	1.47	1.06	1.53	3	1.35333	-1.14845	5.69511e-06	0.000223383	--	-	-	-	-	-	-	-	-
Unigene0068889	44	39	14	4	2	3	2.52	2.33	0.7	0.24	0.12	0.17	1.85	0.176667	-3.38842	5.93492e-06	0.000232558	AVD	PREDICTED: avidin-like [Chelonia mydas]	-	-	-	-	-	-	-
Unigene0121227	247	220	138	36	80	104	5.95	5.54	2.88	0.9	1.98	2.48	4.79	1.78667	-1.42276	5.97144e-06	0.000233757	Sult1c2	PREDICTED: sulfotransferase 1C2-like [Chelonia mydas]	-	-	-	-	GO:0031988//membrane-bounded vesicle	GO:0003824//catalytic activity	GO:0006790//sulfur compound metabolic process
Unigene0063916	45	65	34	2	9	13	1.47	2.21	0.96	0.07	0.3	0.42	1.54667	0.263333	-2.5542	6.01499e-06	0.000235228	--	-	-	-	-	-	-	-	-
Unigene0083522	212	223	334	83	86	167	2	2.2	2.73	0.81	0.83	1.56	2.31	1.06667	-1.11478	6.17282e-06	0.000240448	SALL4	PREDICTED: sal-like protein 4 isoform X1 [Chrysemys picta bellii]	-	-	-	-	GO:0000785//chromatin;GO:0043231//intracellular membrane-bounded organelle	GO:0043169//cation binding;GO:0097159//organic cyclic compound binding	GO:0003231//cardiac ventricle development;GO:0006357//regulation of transcription from RNA polymerase II promoter;GO:0035108//limb morphogenesis;GO:0060606//tube closure
Unigene0061585	8	9	0	29	49	50	0.15	0.17	0	0.56	0.93	0.91	0.106667	0.8	2.90689	6.72335e-06	0.000259079	JCHAIN	PREDICTED: immunoglobulin J chain [Chrysemys picta bellii]	-	-	-	-	GO:0031988//membrane-bounded vesicle;GO:0071750//dimeric IgA immunoglobulin complex;GO:0071754//IgM immunoglobulin complex, circulating	GO:0005102//receptor binding;GO:0005539//glycosaminoglycan binding;GO:0005543//phospholipid binding;GO:0019865//immunoglobulin binding;GO:0043566//structure-specific DNA binding;GO:0046983//protein dimerization activity	GO:0006955//immune response;GO:0009893//positive regulation of metabolic process;GO:0031334//positive regulation of protein complex assembly;GO:0042742//defense response to bacterium;GO:0097205//renal filtration
Unigene0011560	45	52	42	10	11	9	1.77	2.14	1.43	0.41	0.45	0.35	1.78	0.403333	-2.14183	6.92952e-06	0.00026535	--	-	-	-	-	-	-	-	-
Unigene0003544	104	97	128	36	42	53	2.53	2.46	2.7	0.91	1.05	1.27	2.56333	1.07667	-1.25145	6.93316e-06	0.00026535	--	Putative phospholipid-transporting ATPase VB [Chelonia mydas]	-	-	-	-	-	-	-
Unigene0053442	248	187	164	75	95	106	20.26	15.95	11.62	6.37	7.98	8.56	15.9433	7.63667	-1.06194	7.48655e-06	0.000283777	FABP1	Fatty acid-binding protein, liver [Chelonia mydas]	Organismal Systems;Organismal Systems	Endocrine system;Digestive system	ko03320//PPAR signaling pathway;ko04975//Fat digestion and absorption	K08750;K08750	GO:0031988//membrane-bounded vesicle;GO:0043231//intracellular membrane-bounded organelle	GO:0005488//binding	GO:0001666//response to hypoxia;GO:0034614//cellular response to reactive oxygen species;GO:0043066//negative regulation of apoptotic process;GO:0051234//establishment of localization
Unigene0102705	21	19	37	84	101	54	0.72	0.68	1.1	2.99	3.55	1.83	0.833333	2.79	1.7433	7.568e-06	0.000286314	--	-	-	-	-	-	-	-	-
Unigene0008819	85	74	129	17	37	40	1.63	1.48	2.14	0.34	0.73	0.76	1.75	0.61	-1.52047	7.63179e-06	0.000288175	--	-	-	-	-	-	-	-	-
Unigene0056189	93	84	108	29	28	46	1.35	1.28	1.36	0.44	0.42	0.66	1.33	0.506667	-1.39232	8.12765e-06	0.000305728	SAMSN1	PREDICTED: SAM domain-containing protein SAMSN-1 isoform X1 [Pelodiscus sinensis]	-	-	-	-	GO:0043231//intracellular membrane-bounded organelle;GO:0044444//cytoplasmic part	GO:0003723//RNA binding	GO:0001933//negative regulation of protein phosphorylation;GO:0002819//regulation of adaptive immune response;GO:0042113//B cell activation
Unigene0062210	79	77	69	17	21	32	2.67	2.72	2.03	0.6	0.73	1.07	2.47333	0.8	-1.62838	8.65923e-06	0.000323871	CFAP77	PREDICTED: cilia- and flagella-associated protein 77 isoform X2 [Alligator mississippiensis]	-	-	-	-	-	-	-
Unigene0072066	53	9	34	108	118	91	0.5	0.09	0.28	1.05	1.14	0.84	0.29	1.01	1.80023	8.7541e-06	0.000326801	--	-	-	-	-	-	-	-	-
Unigene0026694	139	143	148	71	70	51	2.27	2.44	2.09	1.2	1.17	0.82	2.26667	1.06333	-1.09198	8.95325e-06	0.000333289	Tmem140	PREDICTED: transmembrane protein 140 [Chelonia mydas]	-	-	-	-	-	-	-
Unigene0002677	46	46	30	4	11	6	1.61	1.68	0.91	0.15	0.4	0.21	1.4	0.253333	-2.46632	9.05135e-06	0.000336347	--	Protein Dr1 [Chelonia mydas]	-	-	-	-	-	-	-
Unigene0069292	129	123	127	58	50	57	1.63	1.62	1.39	0.76	0.65	0.71	1.54667	0.706667	-1.13006	9.05917e-06	0.000336347	--	-	-	-	-	-	-	-	-
Unigene0021965	198	173	122	319	341	290	4.53	4.14	2.42	7.6	8.03	6.57	3.69667	7.4	1.0013	9.06096e-06	0.000336347	SSTR1	PREDICTED: somatostatin receptor type 1 [Chrysemys picta bellii]	Environmental Information Processing;Environmental Information Processing	Signaling molecules and interaction;Signal transduction	ko04080//Neuroactive ligand-receptor interaction;ko04024//cAMP signaling pathway	K04217;K04217	GO:0031224//intrinsic component of membrane	GO:0008188//neuropeptide receptor activity	GO:0007186//G-protein coupled receptor signaling pathway;GO:0009755//hormone-mediated signaling pathway
Unigene0084188	179	218	180	80	71	113	1.59	2.02	1.39	0.74	0.65	0.99	1.66667	0.793333	-1.07097	9.15437e-06	0.000339495	PLCG2	PREDICTED: 1-phosphatidylinositol 4,5-bisphosphate phosphodiesterase gamma-2 [Chrysemys picta bellii]	Metabolism;Human Diseases;Human Diseases;Environmental Information Processing;Organismal Systems;Environmental Information Processing;Human Diseases;Environmental Information Processing;Organismal Systems;Organismal Systems;Human Diseases;Human Diseases;Human Diseases;Environmental Information Processing;Organismal Systems;Organismal Systems;Environmental Information Processing;Organismal Systems…	Global and overview maps;Cancers;Infectious diseases;Signal transduction;Immune system;Signal transduction;Cancers;Signal transduction;Development;Development;Infectious diseases;Cancers;Cancers;Signal transduction;Endocrine system;Immune system;Signal transduction;Immune system;Nervous system;Immune system;Carbohydrate metabolism;Sensory system;Immune system;Endocrine and metabolic diseases;Sign…	ko01100//Metabolic pathways;ko05200//Pathways in cancer;ko05169//Epstein-Barr virus infection;ko04020//Calcium signaling pathway;ko04650//Natural killer cell mediated cytotoxicity;ko04014//Ras signaling pathway;ko05205//Proteoglycans in cancer;ko04066//HIF-1 signaling pathway;ko04380//Osteoclast differentiation;ko04360//Axon guidance;ko05167//Kaposi sarcoma-associated herpesvirus infection;ko0522…	K05859;K05859;K05859;K05859;K05859;K05859;K05859;K05859;K05859;K05859;K05859;K05859;K05859;K05859;K05859;K05859;K05859;K05859;K05859;K05859;K05859;K05859;K05859;K05859;K05859;K05859;K05859;K05859;K05859;K05859;K05859;K05859;K05859;K05859	GO:0016020//membrane;GO:0031988//membrane-bounded vesicle;GO:0044444//cytoplasmic part	GO:0004629//phospholipase C activity;GO:0060089//molecular transducer activity	GO:0002237//response to molecule of bacterial origin;GO:0010467//gene expression;GO:0030098//lymphocyte differentiation;GO:0032957//inositol trisphosphate metabolic process;GO:0043067//regulation of programmed cell death;GO:0046474//glycerophospholipid biosynthetic process;GO:0050851//antigen receptor-mediated signaling pathway;GO:0051283//negative regulation of sequestering of calcium ion;GO:190…
Unigene0122689	53	60	45	4	6	20	1.73	2.04	1.27	0.14	0.2	0.65	1.68	0.33	-2.34792	9.17129e-06	0.000339803	Upp1	PREDICTED: uridine phosphorylase 1 [Chrysemys picta bellii]	Metabolism;Metabolism;Metabolism	Global and overview maps;Nucleotide metabolism;Xenobiotics biodegradation and metabolism	ko01100//Metabolic pathways;ko00240//Pyrimidine metabolism;ko00983//Drug metabolism - other enzymes	K00757;K00757;K00757	GO:0044424//intracellular part	GO:0016763//transferase activity, transferring pentosyl groups	GO:0009117//nucleotide metabolic process;GO:0046131//pyrimidine ribonucleoside metabolic process
Unigene0010550	1575	1412	1326	69	219	354	15.73	14.73	11.48	0.72	2.25	3.49	13.98	2.15333	-2.69872	9.23017e-06	0.000341023	KCNJ16	PREDICTED: inward rectifier potassium channel 16 [Chelonia mydas]	Organismal Systems	Digestive system	ko04971//Gastric acid secretion	K05009	-	-	-
Unigene0075790	58	13	49	99	147	109	0.55	0.13	0.4	0.97	1.43	1.02	0.36	1.14	1.66297	1.00644e-05	0.000367375	ABCB11	PREDICTED: bile salt export pump [Chrysemys picta bellii]	Organismal Systems;Human Diseases;Environmental Information Processing;Organismal Systems	Digestive system;Drug resistance;Membrane transport;Digestive system	ko04976//Bile secretion;ko01522//Endocrine resistance;ko02010//ABC transporters;ko04979//Cholesterol metabolism	K05664;K05664;K05664;K05664	GO:0005911//cell-cell junction;GO:0031224//intrinsic component of membrane;GO:0031988//membrane-bounded vesicle;GO:0044464//cell part	GO:0015405//P-P-bond-hydrolysis-driven transmembrane transporter activity;GO:0017111//nucleoside-triphosphatase activity;GO:0032550//purine ribonucleoside binding	GO:0006869//lipid transport;GO:0044763//single-organism cellular process
Unigene0023418	98	113	179	36	45	68	1.31	1.58	2.08	0.5	0.62	0.9	1.65667	0.673333	-1.29889	1.04563e-05	0.000379921	ADAMTS8	PREDICTED: A disintegrin and metalloproteinase with thrombospondin motifs 8 [Chrysemys picta bellii]	-	-	-	-	-	-	-
Unigene0096159	24	94	42	7	9	12	0.85	3.49	1.3	0.26	0.33	0.42	1.88	0.336667	-2.48134	1.05364e-05	0.00038248	--	RecName: Full=Sperm protamine P1-type; AltName: Full=Protamine I-1	-	-	-	-	GO:0000785//chromatin;GO:0043231//intracellular membrane-bounded organelle	GO:0003676//nucleic acid binding	GO:0044707//single-multicellular organism process;GO:0048232//male gamete generation;GO:0048869//cellular developmental process;GO:0051276//chromosome organization
Unigene0032777	259	161	344	91	79	157	2.03	1.32	2.34	0.74	0.64	1.22	1.89667	0.866667	-1.12992	1.06998e-05	0.000387699	Galr2	PREDICTED: galanin receptor type 2 [Chrysemys picta bellii]	Environmental Information Processing	Signaling molecules and interaction	ko04080//Neuroactive ligand-receptor interaction	K04231	GO:0031224//intrinsic component of membrane	GO:0008188//neuropeptide receptor activity;GO:0042277//peptide binding	GO:0006357//regulation of transcription from RNA polymerase II promoter;GO:0007186//G-protein coupled receptor signaling pathway;GO:0030030//cell projection organization;GO:1901018//positive regulation of potassium ion transmembrane transporter activity
Unigene0010021	81	136	131	49	41	43	1.83	3.21	2.57	1.15	0.95	0.96	2.53667	1.02	-1.31436	1.07318e-05	0.000388143	PTGER1	PREDICTED: prostaglandin E2 receptor EP1 subtype [Chrysemys picta bellii]	Human Diseases;Environmental Information Processing;Environmental Information Processing;Human Diseases	Cancers;Signaling molecules and interaction;Signal transduction;Infectious diseases	ko05200//Pathways in cancer;ko04080//Neuroactive ligand-receptor interaction;ko04020//Calcium signaling pathway;ko05163//Human cytomegalovirus infection	K04258;K04258;K04258;K04258	GO:0031224//intrinsic component of membrane	GO:0004955//prostaglandin receptor activity	GO:0002237//response to molecule of bacterial origin;GO:0007166//cell surface receptor signaling pathway
Unigene0010354	207	191	290	103	73	142	3	2.89	3.64	1.55	1.09	2.03	3.17667	1.55667	-1.02905	1.07596e-05	0.000388794	ABCG2	PREDICTED: ATP-binding cassette sub-family G member 2-like [Chrysemys picta bellii]	Organismal Systems;Environmental Information Processing;Human Diseases	Digestive system;Membrane transport;Drug resistance	ko04976//Bile secretion;ko02010//ABC transporters;ko01523//Antifolate resistance	K05681;K05681;K05681	-	-	-
Unigene0017141	72	28	9	0	5	3	4.36	1.77	0.47	0	0.31	0.18	2.2	0.163333	-3.75161	1.07959e-05	0.000389751	RARRES2	PREDICTED: retinoic acid receptor responder protein 2, partial [Chrysemys picta bellii]	-	-	-	-	-	-	GO:0009987//cellular process;GO:0044699//single-organism process;GO:0048518//positive regulation of biological process
Unigene0059350	147	169	151	26	58	88	5.36	6.43	4.77	0.99	2.17	3.17	5.52	2.11	-1.38743	1.08498e-05	0.00039098	CLDN10	PREDICTED: claudin-10 isoform X1 [Chrysemys picta bellii]	Environmental Information Processing;Cellular Processes;Organismal Systems;Human Diseases;Human Diseases	Signaling molecules and interaction;Cellular community - eukaryotes;Immune system;Infectious diseases;Infectious diseases	ko04514//Cell adhesion molecules (CAMs);ko04530//Tight junction;ko04670//Leukocyte transendothelial migration;ko05160//Hepatitis C;ko05130//Pathogenic Escherichia coli infection	K06087;K06087;K06087;K06087;K06087	GO:0031224//intrinsic component of membrane;GO:0043296//apical junction complex;GO:0044424//intracellular part	-	GO:0044765//single-organism transport
Unigene0030959	60	38	58	8	17	12	1.55	1.03	1.3	0.22	0.45	0.31	1.29333	0.326667	-1.9852	1.09053e-05	0.000392263	Tmem88	PREDICTED: transmembrane protein 88-like [Chelonia mydas]	-	-	-	-	-	-	-
Unigene0007195	607	562	578	77	80	220	12.19	11.79	10.07	1.61	1.65	4.37	11.35	2.54333	-2.1579	1.13145e-05	0.000405872	HSD11B2	PREDICTED: corticosteroid 11-beta-dehydrogenase isozyme 2 [Chrysemys picta bellii]	Metabolism;Organismal Systems	Lipid metabolism;Excretory system	ko00140//Steroid hormone biosynthesis;ko04960//Aldosterone-regulated sodium reabsorption	K00071;K00071	-	-	-
Unigene0056365	5244	9656	5423	69	171	738	96.68	185.93	86.71	1.32	3.24	13.45	123.107	6.00333	-4.358	1.1358e-05	0.000406691	--	PREDICTED: osteopontin [Chrysemys picta bellii]	Human Diseases;Environmental Information Processing;Cellular Processes;Environmental Information Processing;Environmental Information Processing;Organismal Systems	Infectious diseases;Signal transduction;Cellular community - eukaryotes;Signal transduction;Signaling molecules and interaction;Immune system	ko05165//Human papillomavirus infection;ko04151//PI3K-Akt signaling pathway;ko04510//Focal adhesion;ko04371//Apelin signaling pathway;ko04512//ECM-receptor interaction;ko04620//Toll-like receptor signaling pathway	K06250;K06250;K06250;K06250;K06250;K06250	GO:0031988//membrane-bounded vesicle;GO:0044421//extracellular region part;GO:0044424//intracellular part	GO:0005488//binding	GO:0010810//regulation of cell-substrate adhesion;GO:0014070//response to organic cyclic compound;GO:0071621//granulocyte chemotaxis
Unigene0008709	132	130	80	29	40	53	4.75	4.89	2.5	1.09	1.48	1.89	4.04667	1.48667	-1.44465	1.13918e-05	0.000407532	APELA	PREDICTED: apelin receptor early endogenous ligand [Propithecus coquereli]	-	-	-	-	-	-	-
Unigene0108008	64	35	86	98	180	163	1.87	1.07	2.19	2.99	5.42	4.72	1.71	4.37667	1.35584	1.15511e-05	0.000412483	--	-	-	-	-	-	-	-	-
Unigene0008170	68	18	10	0	1	4	3.31	0.91	0.42	0	0.05	0.19	1.54667	0.08	-4.27302	1.16549e-05	0.000415813	--	-	-	-	-	-	-	-	-
Unigene0016160	6175	6509	6518	1886	2647	3660	172.04	189.41	157.51	54.64	75.84	100.82	172.987	77.1	-1.16586	1.17987e-05	0.000420183	ATP1A1	PREDICTED: sodium/potassium-transporting ATPase subunit alpha-1 isoform X1 [Chrysemys picta bellii]	Environmental Information Processing;Environmental Information Processing;Organismal Systems;Organismal Systems;Organismal Systems;Organismal Systems;Organismal Systems;Organismal Systems;Organismal Systems;Organismal Systems;Organismal Systems;Organismal Systems;Organismal Systems;Organismal Systems;Organismal Systems;Organismal Systems;Organismal Systems;Organismal Systems	Signal transduction;Signal transduction;Circulatory system;Endocrine system;Circulatory system;Digestive system;Digestive system;Endocrine system;Endocrine system;Digestive system;Digestive system;Digestive system;Endocrine system;Excretory system;Digestive system;Digestive system;Excretory system;Excretory system	ko04024//cAMP signaling pathway;ko04022//cGMP - PKG signaling pathway;ko04261//Adrenergic signaling in cardiomyocytes;ko04919//Thyroid hormone signaling pathway;ko04260//Cardiac muscle contraction;ko04970//Salivary secretion;ko04972//Pancreatic secretion;ko04925//Aldosterone synthesis and secretion;ko04911//Insulin secretion;ko04974//Protein digestion and absorption;ko04971//Gastric acid secretio…	K01539;K01539;K01539;K01539;K01539;K01539;K01539;K01539;K01539;K01539;K01539;K01539;K01539;K01539;K01539;K01539;K01539;K01539	GO:0031224//intrinsic component of membrane;GO:0032991//macromolecular complex;GO:0044459//plasma membrane part;GO:0048770//pigment granule	GO:0005496//steroid binding;GO:0005515//protein binding;GO:0008556//potassium-transporting ATPase activity;GO:0032550//purine ribonucleoside binding;GO:0042578//phosphoric ester hydrolase activity;GO:0043169//cation binding	GO:0006796//phosphate-containing compound metabolic process;GO:0006875//cellular metal ion homeostasis;GO:0006941//striated muscle contraction;GO:0008016//regulation of heart contraction;GO:0031944//negative regulation of glucocorticoid metabolic process;GO:0032870//cellular response to hormone stimulus;GO:0071436//sodium ion export;GO:0071805//potassium ion transmembrane transport
Unigene0003982	98	140	132	32	15	65	1.97	2.94	2.3	0.67	0.31	1.29	2.40333	0.756667	-1.66731	1.21924e-05	0.000432257	SLC2A11	PREDICTED: solute carrier family 2, facilitated glucose transporter member 11 [Chrysemys picta bellii]	-	-	-	-	-	-	-
Unigene0085939	98	176	160	30	46	79	1.95	3.66	2.76	0.62	0.94	1.56	2.79	1.04	-1.42368	1.25116e-05	0.000441951	--	-	-	-	-	-	-	-	-
Unigene0026369	22	30	24	0	2	0	1.19	1.67	1.12	0	0.11	0	1.32667	0.0366667	-5.17719	1.25219e-05	0.000441951	--	-	-	-	-	-	-	-	-
Unigene0087282	44	55	44	13	7	12	1.89	2.45	1.63	0.58	0.33	0.5	1.99	0.47	-2.08204	1.26014e-05	0.000443962	--	PREDICTED: protein MGARP isoform X7 [Chrysemys picta bellii]	-	-	-	-	GO:0031306//intrinsic component of mitochondrial outer membrane	-	GO:0001666//response to hypoxia;GO:0006605//protein targeting;GO:0008088//axo-dendritic transport;GO:0010638//positive regulation of organelle organization;GO:0071375//cellular response to peptide hormone stimulus
Unigene0019845	76	56	90	22	30	20	1.43	1.1	1.46	0.43	0.58	0.37	1.33	0.46	-1.53172	1.29831e-05	0.00045619	GUCY1B1	PREDICTED: guanylate cyclase soluble subunit beta-1 isoform X1 [Chrysemys picta bellii]	Metabolism;Organismal Systems;Environmental Information Processing;Organismal Systems;Organismal Systems;Organismal Systems;Organismal Systems;Cellular Processes;Organismal Systems;Organismal Systems	Nucleotide metabolism;Endocrine system;Signal transduction;Circulatory system;Environmental adaptation;Immune system;Digestive system;Cellular community - eukaryotes;Nervous system;Endocrine system	ko00230//Purine metabolism;ko04921//Oxytocin signaling pathway;ko04022//cGMP - PKG signaling pathway;ko04270//Vascular smooth muscle contraction;ko04713//Circadian entrainment;ko04611//Platelet activation;ko04970//Salivary secretion;ko04540//Gap junction;ko04730//Long-term depression;ko04924//Renin secretion	K12319;K12319;K12319;K12319;K12319;K12319;K12319;K12319;K12319;K12319	GO:0043227//membrane-bounded organelle;GO:0044424//intracellular part	GO:0009975//cyclase activity;GO:0016829//lyase activity;GO:0046906//tetrapyrrole binding	GO:0007165//signal transduction;GO:0009152//purine ribonucleotide biosynthetic process
Unigene0026440	7	10	9	49	49	28	0.22	0.32	0.24	1.58	1.57	0.86	0.26	1.33667	2.36206	1.3065e-05	0.000458657	--	24-hydroxycholesterol 7-alpha-hydroxylase [Chelonia mydas]	-	-	-	-	-	-	-
Unigene0068864	2166	2012	2581	726	872	1352	25.9	25.13	26.77	9.03	10.72	15.98	25.9333	11.91	-1.12263	1.40656e-05	0.000490296	SPON1	PREDICTED: spondin-1 isoform X1 [Chrysemys picta bellii]	-	-	-	-	-	-	-
Unigene0003219	54	119	174	29	16	50	2.31	5.31	6.44	1.29	0.7	2.11	4.68667	1.36667	-1.7779	1.41526e-05	0.000492891	Kcnk3	PREDICTED: potassium channel subfamily K member 3 [Chrysemys picta bellii]	Human Diseases;Organismal Systems;Organismal Systems	Endocrine and metabolic diseases;Endocrine system;Endocrine system	ko04934//Cushing syndrome;ko04925//Aldosterone synthesis and secretion;ko04927//Cortisol synthesis and secretion	K04914;K04914;K04914	GO:0016021//integral component of membrane	GO:0005249//voltage-gated potassium channel activity;GO:0046983//protein dimerization activity	GO:0001666//response to hypoxia;GO:0007267//cell-cell signaling;GO:0007417//central nervous system development;GO:0010043//response to zinc ion;GO:0010506//regulation of autophagy;GO:0030001//metal ion transport;GO:0034220//ion transmembrane transport;GO:0051480//regulation of cytosolic calcium ion concentration
Unigene0058788	49	38	59	6	9	17	1.08	0.87	1.12	0.14	0.2	0.37	1.02333	0.236667	-2.11235	1.42835e-05	0.000497014	SYTL5	PREDICTED: synaptotagmin-like protein 5 isoform X3 [Chrysemys picta bellii]	-	-	-	-	-	GO:0017016//Ras GTPase binding	GO:0016192//vesicle-mediated transport
Unigene0103018	104	161	89	25	55	43	1.35	2.19	1	0.34	0.74	0.55	1.51333	0.543333	-1.47782	1.43312e-05	0.000498233	--	PREDICTED: SLIT and NTRK-like protein 4, partial [Lepisosteus oculatus]	-	-	-	-	-	-	-
Unigene0060410	126	143	123	70	43	47	7.7	9.12	6.52	4.45	2.7	2.84	7.78	3.33	-1.22425	1.44396e-05	0.00050156	--	-	-	-	-	-	-	-	-
Unigene0041105	156	205	249	81	62	125	2.31	3.17	3.19	1.25	0.94	1.83	2.89	1.34	-1.10884	1.46123e-05	0.000506665	POF1B	PREDICTED: protein POF1B [Chrysemys picta bellii]	-	-	-	-	-	-	-
Unigene0018588	21	18	15	49	82	54	0.36	0.32	0.22	0.87	1.44	0.91	0.3	1.07333	1.83906	1.4679e-05	0.00050764	--	-	-	-	-	-	-	-	-
Unigene0118250	231	174	214	73	74	136	2.48	1.95	1.99	0.82	0.82	1.44	2.14	1.02667	-1.05964	1.47788e-05	0.000510199	Proser2	PREDICTED: proline and serine-rich protein 2 [Chrysemys picta bellii]	-	-	-	-	-	-	-
Unigene0107328	27	19	20	60	77	63	0.64	0.47	0.41	1.47	1.87	1.47	0.506667	1.60333	1.66197	1.53671e-05	0.000528492	--	-	-	-	-	-	-	-	-
Unigene0048411	125	120	218	49	66	82	2.23	2.24	3.37	0.91	1.21	1.45	2.61333	1.19	-1.13493	1.57676e-05	0.000540549	ITGBL1	PREDICTED: integrin beta-like protein 1 [Chrysemys picta bellii]	-	-	-	-	-	-	-
Unigene0035741	894	395	815	1341	1923	2068	5.42	2.5	4.28	8.45	11.98	12.39	4.06667	10.94	1.42769	1.59343e-05	0.000545076	THBS2	PREDICTED: thrombospondin-2 [Chrysemys picta bellii]	Human Diseases;Environmental Information Processing;Cellular Processes;Cellular Processes;Environmental Information Processing;Human Diseases	Infectious diseases;Signal transduction;Transport and catabolism;Cellular community - eukaryotes;Signaling molecules and interaction;Infectious diseases	ko05165//Human papillomavirus infection;ko04151//PI3K-Akt signaling pathway;ko04145//Phagosome;ko04510//Focal adhesion;ko04512//ECM-receptor interaction;ko05144//Malaria	K04659;K04659;K04659;K04659;K04659;K04659	GO:0030141//secretory granule;GO:0044420//extracellular matrix component	GO:0005539//glycosaminoglycan binding	GO:0022610//biological adhesion;GO:0045765//regulation of angiogenesis
Unigene0090280	190	177	248	62	62	137	4.82	4.68	5.45	1.63	1.61	3.44	4.98333	2.22667	-1.16223	1.60023e-05	0.000546698	CKB	Creatine kinase B-type [Corvus brachyrhynchos]	Metabolism;Metabolism	Global and overview maps;Amino acid metabolism	ko01100//Metabolic pathways;ko00330//Arginine and proline metabolism	K00933;K00933	-	-	-
Unigene0089754	14	9	25	79	71	34	0.35	0.24	0.55	2.08	1.85	0.85	0.38	1.59333	2.06798	1.6347e-05	0.000557508	--	-	-	-	-	-	-	-	-
Unigene0001712	5775	8309	7755	3310	1854	2880	136.59	205.26	159.09	81.41	45.1	67.35	166.98	64.62	-1.36962	1.64827e-05	0.000561474	--	PREDICTED: protein NYNRIN-like [Chrysemys picta bellii]	-	-	-	-	-	-	-
Unigene0026372	36	16	30	0	0	5	2.4	1.11	1.73	0	0	0.33	1.74667	0.11	-3.98903	1.65429e-05	0.000562729	--	-	-	-	-	-	-	-	-
Unigene0118282	187	141	183	56	80	102	2.28	1.8	1.94	0.71	1	1.23	2.00667	0.98	-1.03395	1.70936e-05	0.000579658	CCDC27	PREDICTED: coiled-coil domain-containing protein 27 isoform X2 [Chrysemys picta bellii]	-	-	-	-	-	-	-
Unigene0096045	31	42	52	2	4	14	1.02	1.44	1.48	0.07	0.14	0.45	1.31333	0.22	-2.57766	1.86828e-05	0.000627409	--	-	-	-	-	-	-	-	-
Unigene0084976	4	0	7	27	143	81	0.11	0	0.17	0.76	4.01	2.18	0.0933333	2.31667	4.63351	1.89462e-05	0.000635607	KRT73	PREDICTED: keratin, type II cytoskeletal 5-like [Chrysemys picta bellii]	-	-	-	-	GO:0005882//intermediate filament;GO:0016020//membrane;GO:0031988//membrane-bounded vesicle;GO:0043231//intracellular membrane-bounded organelle	GO:0005515//protein binding	GO:0008285//negative regulation of cell proliferation;GO:0030154//cell differentiation
Unigene0091582	179	151	277	61	90	122	2.28	2.01	3.07	0.81	1.18	1.54	2.45333	1.17667	-1.06004	1.89592e-05	0.000635607	htr7	PREDICTED: 5-hydroxytryptamine receptor 7-like [Chrysemys picta bellii]	Environmental Information Processing;Environmental Information Processing;Environmental Information Processing;Organismal Systems	Signaling molecules and interaction;Signal transduction;Signal transduction;Nervous system	ko04080//Neuroactive ligand-receptor interaction;ko04020//Calcium signaling pathway;ko04014//Ras signaling pathway;ko04726//Serotonergic synapse	K04163;K04163;K04163;K04163	GO:0031224//intrinsic component of membrane	GO:0008227//G-protein coupled amine receptor activity	GO:0006936//muscle contraction;GO:0007186//G-protein coupled receptor signaling pathway;GO:0007267//cell-cell signaling;GO:0048511//rhythmic process;GO:0050880//regulation of blood vessel size
Unigene0024766	19	22	26	78	53	70	0.26	0.32	0.31	1.13	0.76	0.96	0.296667	0.95	1.67908	1.91625e-05	0.000641596	FAM155A	PREDICTED: transmembrane protein FAM155A [Chelonia mydas]	-	-	-	-	-	-	-
Unigene0055168	187	145	134	66	40	85	1.56	1.26	0.97	0.57	0.34	0.7	1.26333	0.536667	-1.23514	1.96391e-05	0.000655064	SLC38A3	PREDICTED: sodium-coupled neutral amino acid transporter 3 isoform X1 [Chrysemys picta bellii]	Organismal Systems;Organismal Systems;Organismal Systems	Nervous system;Nervous system;Excretory system	ko04724//Glutamatergic synapse;ko04727//GABAergic synapse;ko04964//Proximal tubule bicarbonate reclamation	K13576;K13576;K13576	-	-	-
Unigene0081641	178	126	241	62	85	103	1.7	1.26	2	0.62	0.83	0.97	1.65333	0.806667	-1.03533	1.97418e-05	0.000657376	ZBTB16	PREDICTED: LOW QUALITY PROTEIN: zinc finger and BTB domain-containing protein 16 [Chrysemys picta bellii]	Human Diseases;Human Diseases;Human Diseases	Cancers;Cancers;Cancers	ko05200//Pathways in cancer;ko05202//Transcriptional misregulation in cancers;ko05221//Acute myeloid leukemia	K10055;K10055;K10055	GO:0016604//nuclear body;GO:0043234//protein complex	GO:0003676//nucleic acid binding;GO:0043169//cation binding;GO:0046983//protein dimerization activity	GO:0001503//ossification;GO:0001822//kidney development;GO:0003002//regionalization;GO:0006355//regulation of transcription, DNA-templated;GO:0008283//cell proliferation;GO:0030326//embryonic limb morphogenesis;GO:0032330//regulation of chondrocyte differentiation;GO:0042981//regulation of apoptotic process;GO:0045596//negative regulation of cell differentiation;GO:0046638//positive regulation of…
Unigene0040507	124	109	209	61	24	70	1.5	1.37	2.19	0.77	0.3	0.83	1.68667	0.633333	-1.41314	1.99406e-05	0.000663437	FSTL5	PREDICTED: follistatin-related protein 5 isoform X2 [Pelodiscus sinensis]	-	-	-	-	-	-	-
Unigene0001744	62	74	96	19	31	29	1.39	1.73	1.87	0.44	0.71	0.64	1.66333	0.596667	-1.47908	2.01805e-05	0.000670287	--	Lysosomal-trafficking regulator [Chelonia mydas]	-	-	-	-	-	-	-
Unigene0034696	1070	1001	613	255	379	325	49.44	48.31	24.57	12.25	18.01	14.85	40.7733	15.0367	-1.43914	2.0262e-05	0.000671865	--	PREDICTED: metallothionein-like [Gekko japonicus]	-	-	-	-	-	-	-
Unigene0075732	57	46	65	98	120	147	0.64	0.54	0.63	1.14	1.38	1.62	0.603333	1.38	1.19364	2.03343e-05	0.000673695	PLS1	PREDICTED: plastin-1 [Chrysemys picta bellii]	-	-	-	-	GO:0031988//membrane-bounded vesicle;GO:0044424//intracellular part	GO:0003779//actin binding;GO:0046872//metal ion binding	-
Unigene0083118	34	81	63	7	16	19	1.84	4.58	2.96	0.39	0.89	1.02	3.12667	0.766667	-2.02795	2.05266e-05	0.000679496	--	PREDICTED: pyrin-like [Pelodiscus sinensis]	Human Diseases;Cellular Processes;Human Diseases;Organismal Systems;Organismal Systems;Human Diseases;Human Diseases;Organismal Systems	Infectious diseases;Cell growth and death;Infectious diseases;Immune system;Immune system;Infectious diseases;Infectious diseases;Immune system	ko05164//Influenza A;ko04217//Necroptosis;ko05132//Salmonella infection;ko04621//NOD-like receptor signaling pathway;ko04625//C-type lectin receptor signaling pathway;ko05134//Legionellosis;ko05133//Pertussis;ko04623//Cytosolic DNA-sensing pathway	K12799;K12799;K12799;K12799;K12799;K12799;K12799;K12799	-	-	-
Unigene0092587	78	126	134	48	37	47	1.32	2.23	1.97	0.84	0.64	0.79	1.84	0.756667	-1.28198	2.13045e-05	0.000701715	PADI3	PREDICTED: protein-arginine deiminase type-3 [Chrysemys picta bellii]	-	-	-	-	GO:0044424//intracellular part	GO:0016813//hydrolase activity, acting on carbon-nitrogen (but not peptide) bonds, in linear amidines;GO:0046872//metal ion binding	GO:0018195//peptidyl-arginine modification
Unigene0072086	49	106	46	21	14	16	1.09	2.46	0.89	0.48	0.32	0.35	1.48	0.383333	-1.94893	2.14305e-05	0.000705276	LRRC43	PREDICTED: leucine-rich repeat-containing protein 43 isoform X1 [Chrysemys picta bellii]	-	-	-	-	-	-	-
Unigene0074425	26	24	38	0	1	7	1.8	1.73	2.28	0	0.07	0.48	1.93667	0.183333	-3.40103	2.18655e-05	0.000718993	--	-	-	-	-	-	-	-	-
Unigene0100250	20	22	32	0	1	4	1.18	1.36	1.64	0	0.06	0.23	1.39333	0.0966667	-3.84938	2.1925e-05	0.000720349	--	-	-	-	-	-	-	-	-
Unigene0027448	107	49	119	191	156	229	3.72	1.78	3.59	6.9	5.57	7.87	3.03	6.78	1.16197	2.22569e-05	0.000730646	OLFM4	PREDICTED: olfactomedin-4 [Chrysemys picta bellii]	-	-	-	-	GO:0016020//membrane;GO:0030141//secretory granule	GO:0046983//protein dimerization activity;GO:0050839//cell adhesion molecule binding	GO:0002683//negative regulation of immune system process;GO:0010770//positive regulation of cell morphogenesis involved in differentiation;GO:0043122//regulation of I-kappaB kinase/NF-kappaB signaling;GO:0051259//protein oligomerization
Unigene0002505	95	49	109	154	169	186	1.25	0.67	1.24	2.1	2.28	2.42	1.05333	2.26667	1.10561	2.23884e-05	0.000733741	--	-	-	-	-	-	-	-	-
Unigene0047280	100	96	82	24	20	49	1.81	1.81	1.29	0.45	0.37	0.88	1.63667	0.566667	-1.53019	2.26662e-05	0.00074137	--	SET domain-containing protein 5, partial [Chelonia mydas]	Human Diseases;Environmental Information Processing;Human Diseases;Human Diseases;Environmental Information Processing;Human Diseases;Cellular Processes;Human Diseases;Organismal Systems;Human Diseases;Environmental Information Processing;Organismal Systems;Organismal Systems;Human Diseases;Human Diseases;Human Diseases;Organismal Systems;Human Diseases	Cancers;Signaling molecules and interaction;Infectious diseases;Infectious diseases;Signal transduction;Infectious diseases;Cell growth and death;Infectious diseases;Immune system;Infectious diseases;Signal transduction;Immune system;Development;Infectious diseases;Infectious diseases;Infectious diseases;Immune system;Immune diseases	ko05200//Pathways in cancer;ko04060//Cytokine-cytokine receptor interaction;ko05168//Herpes simplex infection;ko05152//Tuberculosis;ko04630//Jak-STAT signaling pathway;ko05164//Influenza A;ko04217//Necroptosis;ko05145//Toxoplasmosis;ko04650//Natural killer cell mediated cytotoxicity;ko05132//Salmonella infection;ko04066//HIF-1 signaling pathway;ko04659//Th17 cell differentiation;ko04380//Osteocla…	K05133;K05133;K05133;K05133;K05133;K05133;K05133;K05133;K05133;K05133;K05133;K05133;K05133;K05133;K05133;K05133;K05133;K05133	-	-	-
Unigene0062488	57	42	32	4	15	6	1.88	1.45	0.92	0.14	0.51	0.2	1.41667	0.283333	-2.32193	2.33472e-05	0.000761998	hsd11b1l-b	PREDICTED: hydroxysteroid 11-beta-dehydrogenase 1-like protein B-like [Chelonia mydas]	Metabolism;Human Diseases;Metabolism;Metabolism	Global and overview maps;Cancers;Xenobiotics biodegradation and metabolism;Lipid metabolism	ko01100//Metabolic pathways;ko05204//Chemical carcinogenesis;ko00980//Metabolism of xenobiotics by cytochrome P450;ko00140//Steroid hormone biosynthesis	K15680;K15680;K15680;K15680	-	GO:0003824//catalytic activity	GO:0044710//single-organism metabolic process
Unigene0037284	29	78	48	6	17	9	1.23	3.45	1.76	0.26	0.74	0.38	2.14667	0.46	-2.22239	2.37931e-05	0.00077527	--	-	-	-	-	-	-	-	-
Unigene0076889	68	94	93	141	190	172	0.72	1.05	0.86	1.56	2.08	1.81	0.876667	1.81667	1.05119	2.54747e-05	0.000824614	--	PREDICTED: death-associated protein 1 [Lepisosteus oculatus]	-	-	-	-	-	-	-
Unigene0095654	42	47	24	0	11	4	1.58	1.84	0.78	0	0.42	0.15	1.4	0.19	-2.88136	2.6481e-05	0.000855085	Sebox	PREDICTED: homeobox protein SEBOX [Chrysemys picta bellii]	-	-	-	-	GO:0043231//intracellular membrane-bounded organelle	-	GO:0007281//germ cell development;GO:0009790//embryo development
Unigene0033060	91	134	153	49	32	66	1.45	2.24	2.12	0.81	0.53	1.04	1.93667	0.793333	-1.28758	2.73556e-05	0.000878228	--	-	-	-	-	-	-	-	-
Unigene0066229	79	72	74	144	129	179	2.44	2.33	1.99	4.63	4.1	5.48	2.25333	4.73667	1.07181	2.73758e-05	0.000878228	--	-	-	-	-	-	-	-	-
Unigene0115757	68	98	121	36	38	36	1.16	1.74	1.79	0.64	0.66	0.61	1.56333	0.636667	-1.29602	2.75441e-05	0.00088291	KLHL14	PREDICTED: kelch-like protein 14 [Chrysemys picta bellii]	-	-	-	-	GO:0042995//cell projection;GO:0043231//intracellular membrane-bounded organelle;GO:0044297//cell body;GO:0044444//cytoplasmic part	-	-
Unigene0023164	128	171	151	69	73	71	1.34	1.87	1.37	0.75	0.79	0.73	1.52667	0.756667	-1.01266	2.75807e-05	0.000883365	SORCS3	PREDICTED: VPS10 domain-containing receptor SorCS3 [Chrysemys picta bellii]	-	-	-	-	GO:0014069//postsynaptic density;GO:0031224//intrinsic component of membrane	-	GO:0007611//learning or memory;GO:0050789//regulation of biological process
Unigene0018227	72	79	91	21	15	41	1.18	1.36	1.3	0.36	0.25	0.67	1.28	0.426667	-1.58496	2.76778e-05	0.000885757	Phex	PREDICTED: phosphate-regulating neutral endopeptidase [Chrysemys picta bellii]	-	-	-	-	-	-	-
Unigene0102114	83	103	96	35	31	44	4.17	5.4	4.18	1.83	1.6	2.18	4.58333	1.87	-1.29336	2.78336e-05	0.000889301	--	-	-	-	-	-	-	-	-
Unigene0025222	82	81	134	197	205	157	1.18	1.22	1.67	2.94	3.03	2.23	1.35667	2.73333	1.0106	2.85994e-05	0.000909351	CCL4L1	PREDICTED: c-C motif chemokine 4-like [Chelonia mydas]	Environmental Information Processing;Human Diseases;Human Diseases;Organismal Systems;Environmental Information Processing;Organismal Systems;Organismal Systems	Signaling molecules and interaction;Infectious diseases;Infectious diseases;Immune system;Signal transduction;Immune system;Immune system	ko04060//Cytokine-cytokine receptor interaction;ko05163//Human cytomegalovirus infection;ko05132//Salmonella infection;ko04062//Chemokine signaling pathway;ko04064//NF-kappa B signaling pathway;ko04620//Toll-like receptor signaling pathway;ko04623//Cytosolic DNA-sensing pathway	K12964;K12964;K12964;K12964;K12964;K12964;K12964	GO:0044421//extracellular region part	GO:0005125//cytokine activity	GO:0002376//immune system process;GO:0006935//chemotaxis
Unigene0085526	334	216	297	13	44	75	5.92	4	4.57	0.24	0.8	1.31	4.83	0.783333	-2.62432	2.87139e-05	0.000912257	rhbg-b	PREDICTED: ammonium transporter Rh type B [Chrysemys picta bellii]	-	-	-	-	GO:0005856//cytoskeleton;GO:0012506//vesicle membrane;GO:0016021//integral component of membrane;GO:0031225//anchored component of membrane	GO:0008092//cytoskeletal protein binding;GO:0015077//monovalent inorganic cation transmembrane transporter activity	GO:0015696//ammonium transport
Unigene0078470	26	21	21	2	0	0	1.6	1.35	1.12	0.13	0	0	1.35667	0.0433333	-4.96845	2.99475e-05	0.000944602	--	-	-	-	-	-	-	-	-
Unigene0067755	52	23	26	85	81	114	1.11	0.51	0.48	1.89	1.79	2.42	0.7	2.03333	1.53842	3.01952e-05	0.000950138	--	-	-	-	-	-	-	-	-
Unigene0102464	5	10	7	12	58	66	0.21	0.44	0.26	0.53	2.51	2.75	0.303333	1.93	2.66962	3.08396e-05	0.00096733	--	PREDICTED: ubiquitin carboxyl-terminal hydrolase 15 isoform X6 [Chrysemys picta bellii]	-	-	-	-	-	-	-
Unigene0035521	30	40	26	2	2	9	1.09	1.51	0.82	0.08	0.07	0.32	1.14	0.156667	-2.86326	3.1836e-05	0.000994628	UNC93A	PREDICTED: protein unc-93 homolog A [Chrysemys picta bellii]	-	-	-	-	-	-	-
Unigene0103518	101	90	85	27	31	47	2.17	2.02	1.58	0.6	0.69	1	1.92333	0.763333	-1.33322	3.25127e-05	0.00101318	--	-	-	-	-	-	-	-	-
Unigene0100249	349	337	229	2	27	35	4.87	4.92	2.77	0.03	0.39	0.48	4.18667	0.3	-3.80277	3.28651e-05	0.00102193	CCDC198	PREDICTED: uncharacterized protein C14orf105 homolog [Chrysemys picta bellii]	-	-	-	-	-	-	-
Unigene0122751	7	2	1	26	60	12	0.22	0.06	0.03	0.83	1.91	0.37	0.103333	1.03667	3.32657	3.29428e-05	0.00102353	--	-	-	-	-	-	-	-	-
Unigene0094120	1141	1240	2082	443	567	788	6.74	7.65	10.66	2.72	3.44	4.6	8.35	3.58667	-1.21913	3.43856e-05	0.00106404	PDE3A	PREDICTED: cGMP-inhibited 3',5'-cyclic phosphodiesterase A isoform X1 [Chrysemys picta bellii]	Environmental Information Processing;Metabolism;Environmental Information Processing;Human Diseases;Organismal Systems	Signal transduction;Nucleotide metabolism;Signal transduction;Substance dependence;Endocrine system	ko04024//cAMP signaling pathway;ko00230//Purine metabolism;ko04022//cGMP - PKG signaling pathway;ko05032//Morphine addiction;ko04924//Renin secretion	K19021;K19021;K19021;K19021;K19021	-	GO:0004114//3',5'-cyclic-nucleotide phosphodiesterase activity;GO:0043169//cation binding	GO:0007126//meiotic nuclear division;GO:0010720//positive regulation of cell development;GO:0019935//cyclic-nucleotide-mediated signaling;GO:0043114//regulation of vascular permeability;GO:0046058//cAMP metabolic process;GO:0070305//response to cGMP;GO:0071363//cellular response to growth factor stimulus
Unigene0092984	86	130	57	23	29	37	1.53	2.42	0.88	0.43	0.53	0.65	1.61	0.536667	-1.58496	3.53848e-05	0.00109082	Oasl2	PREDICTED: 2'-5'-oligoadenylate synthase 1 [Alligator mississippiensis]	-	-	-	-	-	-	-
Unigene0089816	70	94	27	9	18	18	1.69	2.37	0.57	0.23	0.45	0.43	1.54333	0.37	-2.06045	3.57177e-05	0.00109937	slc7a6	PREDICTED: Y+L amino acid transporter 2-like [Chrysemys picta bellii]	-	-	-	-	GO:0031224//intrinsic component of membrane	GO:0046943//carboxylic acid transmembrane transporter activity	-
Unigene0110450	110	135	98	57	47	32	1.64	2.1	1.27	0.88	0.72	0.47	1.67	0.69	-1.27518	3.65316e-05	0.00112266	PTPRR	PREDICTED: receptor-type tyrosine-protein phosphatase R isoform X1 [Chrysemys picta bellii]	Environmental Information Processing	Signal transduction	ko04010//MAPK signaling pathway	K04458	-	-	-
Unigene0060929	97	58	35	2	11	24	3.66	2.29	1.15	0.08	0.43	0.9	2.36667	0.47	-2.33212	3.68393e-05	0.00113075	--	-	-	-	-	-	-	-	-
Unigene0022594	94	71	55	142	196	138	1.88	1.48	0.95	2.95	4.02	2.72	1.43667	3.23	1.16881	3.70779e-05	0.00113679	aurkb-a	PREDICTED: aurora kinase C-like [Chrysemys picta bellii]	-	-	-	-	GO:0005875//microtubule associated complex;GO:0043231//intracellular membrane-bounded organelle;GO:0098687//chromosomal region	GO:0035174//histone serine kinase activity;GO:0036094//small molecule binding;GO:0043167//ion binding;GO:0097159//organic cyclic compound binding;GO:1901363//heterocyclic compound binding	GO:0000280//nuclear division;GO:0002902//regulation of B cell apoptotic process;GO:0009411//response to UV;GO:0010948//negative regulation of cell cycle process;GO:0032465//regulation of cytokinesis;GO:0032502//developmental process;GO:0032506//cytokinetic process;GO:0034502//protein localization to chromosome;GO:0035404//histone-serine phosphorylation;GO:0051255//spindle midzone assembly
Unigene0066010	154	178	144	45	88	82	9.52	11.49	7.72	2.89	5.59	5.01	9.57667	4.49667	-1.09067	3.7134e-05	0.00113763	--	-	-	-	-	-	-	-	-
Unigene0018266	53	82	47	17	18	18	2.35	3.8	1.81	0.78	0.82	0.79	2.65333	0.796667	-1.73576	3.78148e-05	0.00115759	--	-	-	-	-	-	-	-	-
Unigene0024693	46	28	38	66	113	101	0.6	0.38	0.43	0.89	1.51	1.3	0.47	1.23333	1.39183	3.79322e-05	0.00115958	Slc45a2	PREDICTED: membrane-associated transporter protein [Chrysemys picta bellii]	-	-	-	-	-	-	-
Unigene0098451	55	30	50	8	15	8	2.61	1.49	2.06	0.4	0.73	0.38	2.05333	0.503333	-2.02838	3.82371e-05	0.0011651	C8A	PREDICTED: complement component C8 alpha chain [Chrysemys picta bellii]	-	-	-	-	GO:0031988//membrane-bounded vesicle;GO:0044421//extracellular region part	-	GO:0002252//immune effector process
Unigene0011248	202	260	198	99	77	139	2.49	3.34	2.12	1.27	0.98	1.69	2.65	1.31333	-1.01276	3.95184e-05	0.00119766	RHPN2	PREDICTED: rhophilin-2 [Chrysemys picta bellii]	-	-	-	-	GO:0043227//membrane-bounded organelle;GO:0044424//intracellular part	-	GO:0050794//regulation of cellular process
Unigene0017459	18	41	31	6	2	4	0.76	1.8	1.13	0.26	0.09	0.17	1.23	0.173333	-2.82704	4.11736e-05	0.0012421	--	hypothetical protein UY3_04234 [Chelonia mydas]	-	-	-	-	-	-	-
Unigene0113264	35	28	29	4	8	2	1.56	1.3	1.12	0.19	0.37	0.09	1.32667	0.216667	-2.61426	4.32855e-05	0.00129101	C20orf202	LOC400831 protein, partial [Homo sapiens]	-	-	-	-	-	-	-
Unigene0047171	24	12	5	59	118	26	1.78	0.93	0.32	4.55	8.99	1.9	1.01	5.14667	2.34928	4.34801e-05	0.00129583	--	PREDICTED: c-C motif chemokine 13-like [Chelonia mydas]	Environmental Information Processing;Organismal Systems;Environmental Information Processing	Signaling molecules and interaction;Immune system;Signal transduction	ko04060//Cytokine-cytokine receptor interaction;ko04062//Chemokine signaling pathway;ko04064//NF-kappa B signaling pathway	K16595;K16595;K16595	-	-	-
Unigene0007954	60	66	35	12	19	11	1.61	1.85	0.81	0.33	0.52	0.29	1.42333	0.38	-1.9052	4.38636e-05	0.00130431	--	PREDICTED: cadherin-like protein 26 [Pelodiscus sinensis]	-	-	-	-	-	-	-
Unigene0027039	17	12	8	42	54	45	0.99	0.73	0.41	2.55	3.25	2.6	0.71	2.8	1.97954	4.42827e-05	0.00131479	--	-	-	-	-	-	-	-	-
Unigene0008075	58	59	75	13	20	28	1.03	1.1	1.16	0.24	0.37	0.49	1.09667	0.366667	-1.58058	4.51074e-05	0.00133626	--	Muscle-related coiled-coil protein [Chelonia mydas]	-	-	-	-	-	-	-
Unigene0065985	143	153	123	58	70	70	2.88	3.22	2.15	1.21	1.45	1.39	2.75	1.35	-1.02647	4.59407e-05	0.00135992	DAW1	PREDICTED: dynein assembly factor with WDR repeat domains 1 isoform X1 [Chrysemys picta bellii]	-	-	-	-	-	-	-
Unigene0050882	49	68	63	10	10	28	1.14	1.65	1.27	0.24	0.24	0.64	1.35333	0.373333	-1.85798	4.59844e-05	0.00136019	Bmp8a	PREDICTED: bone morphogenetic protein 8A isoform X1 [Chrysemys picta bellii]	Environmental Information Processing;Organismal Systems;Environmental Information Processing;Environmental Information Processing	Signaling molecules and interaction;Environmental adaptation;Signal transduction;Signal transduction	ko04060//Cytokine-cytokine receptor interaction;ko04714//Thermogenesis;ko04390//Hippo signaling pathway;ko04350//TGF-beta signaling pathway	K16622;K16622;K16622;K16622	-	GO:0005102//receptor binding	-
Unigene0122871	41	48	68	18	11	14	1.11	1.36	1.6	0.51	0.31	0.38	1.35667	0.4	-1.76199	4.81798e-05	0.00141713	--	-	-	-	-	-	-	-	-
Unigene0092737	70	90	83	155	182	137	1.51	2.03	1.56	3.48	4.05	2.93	1.7	3.48667	1.03631	4.84558e-05	0.00142369	--	-	-	-	-	-	-	-	-
Unigene0098723	115	83	32	5	31	16	3.72	2.8	0.9	0.17	1.03	0.51	2.47333	0.57	-2.11742	4.89164e-05	0.00143402	--	Sodium/glucose cotransporter 1 [Chelonia mydas]	-	-	-	-	-	-	-
Unigene0066334	2	2	5	26	27	20	0.1	0.11	0.22	1.38	1.41	1.01	0.143333	1.26667	3.14359	4.94474e-05	0.00144851	--	-	-	-	-	-	-	-	-
Unigene0049098	25	41	16	1	6	2	1.27	2.17	0.7	0.05	0.31	0.1	1.38	0.153333	-3.16993	5.02237e-05	0.00146907	PKHD1	PREDICTED: LOW QUALITY PROTEIN: fibrocystin [Chelonia mydas]	-	-	-	-	-	-	-
Unigene0047281	116	114	121	60	57	35	1.84	1.89	1.66	0.99	0.93	0.55	1.79667	0.823333	-1.12577	5.04996e-05	0.00147605	--	PREDICTED: inorganic pyrophosphatase [Chelonia mydas]	-	-	-	-	-	-	-
Unigene0000461	4	10	10	122	12	28	0.09	0.24	0.2	2.87	0.28	0.63	0.176667	1.26	2.83432	5.09705e-05	0.00148871	--	-	-	-	-	-	-	-	-
Unigene0002354	1730	2436	2134	1024	578	858	49.43	72.69	52.88	30.42	16.98	24.24	58.3333	23.88	-1.28852	5.26133e-05	0.00153442	--	PREDICTED: protein NYNRIN-like [Chrysemys picta bellii]	-	-	-	-	-	-	-
Unigene0112219	38	54	30	9	3	12	1.41	2.09	0.96	0.35	0.11	0.44	1.48667	0.3	-2.30905	5.53108e-05	0.00160243	Nkain3	PREDICTED: sodium/potassium-transporting ATPase subunit beta-1-interacting protein 3 isoform X2 [Chrysemys picta bellii]	-	-	-	-	-	-	-
Unigene0006122	2027	2462	1833	507	746	1057	40.76	51.71	31.97	10.6	15.43	21.02	41.48	15.6833	-1.40318	5.61605e-05	0.00162585	GULO	L-gulono-gamma-lactone oxidase [Mauremys reevesii]	Metabolism;Metabolism	Global and overview maps;Carbohydrate metabolism	ko01100//Metabolic pathways;ko00053//Ascorbate and aldarate metabolism	K00103;K00103	-	GO:0000166//nucleotide binding;GO:0016616//oxidoreductase activity, acting on the CH-OH group of donors, NAD or NADP as acceptor;GO:0016899//oxidoreductase activity, acting on the CH-OH group of donors, oxygen as acceptor	GO:0019852//L-ascorbic acid metabolic process
Unigene0061268	33	53	26	0	7	10	1.52	2.55	1.04	0	0.33	0.46	1.70333	0.263333	-2.6934	5.6474e-05	0.00163373	--	-	-	-	-	-	-	-	-
Unigene0088877	107	70	74	140	197	159	2.26	1.55	1.36	3.08	4.29	3.33	1.72333	3.56667	1.04937	5.72031e-05	0.0016524	PDGFB	PREDICTED: platelet-derived growth factor subunit B isoform X2 [Chrysemys picta bellii]	Human Diseases;Environmental Information Processing;Environmental Information Processing;Environmental Information Processing;Human Diseases;Cellular Processes;Environmental Information Processing;Cellular Processes;Environmental Information Processing;Human Diseases;Human Diseases;Environmental Information Processing;Human Diseases;Human Diseases;Cellular Processes;Human Diseases;Human Diseases;…	Cancers;Signal transduction;Signal transduction;Signal transduction;Infectious diseases;Cell motility;Signal transduction;Cellular community - eukaryotes;Signal transduction;Infectious diseases;Cancers;Signal transduction;Cardiovascular diseases;Cancers;Cellular community - eukaryotes;Cancers;Drug resistance;Cancers;Cancers;Cancers	ko05200//Pathways in cancer;ko04151//PI3K-Akt signaling pathway;ko04010//MAPK signaling pathway;ko04630//Jak-STAT signaling pathway;ko05166//HTLV-I infection;ko04810//Regulation of actin cytoskeleton;ko04014//Ras signaling pathway;ko04510//Focal adhesion;ko04015//Rap1 signaling pathway;ko05167//Kaposi sarcoma-associated herpesvirus infection;ko05206//MicroRNAs in cancer;ko04072//Phospholipase D s…	K17386;K17386;K17386;K17386;K17386;K17386;K17386;K17386;K17386;K17386;K17386;K17386;K17386;K17386;K17386;K17386;K17386;K17386;K17386;K17386	-	-	-
Unigene0104022	99	110	79	41	18	43	1.85	2.14	1.28	0.8	0.35	0.79	1.75667	0.646667	-1.44175	5.81776e-05	0.00167687	SLC22A3	PREDICTED: solute carrier family 22 member 3 isoform X2 [Chrysemys picta bellii]	Human Diseases	Cancers	ko05231//Choline metabolism in cancer	K08200	GO:0031224//intrinsic component of membrane	GO:0015101//organic cation transmembrane transporter activity	GO:0001504//neurotransmitter uptake;GO:0006812//cation transport;GO:0044763//single-organism cellular process
Unigene0073283	34	17	14	0	2	2	2.25	1.17	0.8	0	0.14	0.13	1.40667	0.09	-3.96621	5.8705e-05	0.0016896	--	-	-	-	-	-	-	-	-
Unigene0032186	53	47	46	93	125	100	0.76	0.71	0.57	1.39	1.85	1.42	0.68	1.55333	1.19176	5.9411e-05	0.00170743	TMEM86B	PREDICTED: lysoplasmalogenase-like [Chrysemys picta bellii]	Metabolism	Lipid metabolism	ko00565//Ether lipid metabolism	K18575	-	-	-
Unigene0035466	32	86	91	23	16	20	1.17	3.28	2.88	0.87	0.6	0.72	2.44333	0.73	-1.74288	5.98468e-05	0.00171745	--	-	-	-	-	-	-	-	-
Unigene0120864	104	220	183	72	60	87	1.68	3.7	2.56	1.21	0.99	1.39	2.64667	1.19667	-1.14516	6.08818e-05	0.00174335	IFIT2	PREDICTED: interferon-induced protein with tetratricopeptide repeats 5-like, partial [Pelodiscus sinensis]	-	-	-	-	-	-	-
Unigene0074368	67	44	43	106	106	129	4.27	2.93	2.38	7.03	6.96	8.14	3.19333	7.37667	1.20791	6.23037e-05	0.00177377	--	PREDICTED: myosin-10-like [Chelonia mydas]	Cellular Processes;Human Diseases;Cellular Processes;Organismal Systems	Cell motility;Infectious diseases;Cellular community - eukaryotes;Circulatory system	ko04810//Regulation of actin cytoskeleton;ko05132//Salmonella infection;ko04530//Tight junction;ko04270//Vascular smooth muscle contraction	K10352;K10352;K10352;K10352	-	-	-
Unigene0008010	38	64	39	16	10	8	0.83	1.47	0.74	0.36	0.23	0.17	1.01333	0.253333	-2	6.27681e-05	0.0017857	--	PREDICTED: uncharacterized protein LOC101938246 [Chrysemys picta bellii]	-	-	-	-	-	-	-
Unigene0075651	41	56	111	14	11	30	0.71	1.01	1.67	0.25	0.2	0.51	1.13	0.32	-1.82018	6.29481e-05	0.00178953	CadN	PREDICTED: neural-cadherin-like isoform X3 [Chrysemys picta bellii]	-	-	-	-	-	-	-
Unigene0055980	154	105	201	54	74	86	1.94	1.38	2.19	0.71	0.96	1.07	1.83667	0.913333	-1.00788	6.30681e-05	0.00179165	Gria2	PREDICTED: glutamate receptor 2 [Chrysemys picta bellii]	Environmental Information Processing;Environmental Information Processing;Organismal Systems;Organismal Systems;Organismal Systems;Organismal Systems;Human Diseases;Human Diseases;Organismal Systems;Organismal Systems;Human Diseases;Human Diseases	Signaling molecules and interaction;Signal transduction;Nervous system;Nervous system;Environmental adaptation;Nervous system;Substance dependence;Substance dependence;Nervous system;Nervous system;Neurodegenerative diseases;Substance dependence	ko04080//Neuroactive ligand-receptor interaction;ko04024//cAMP signaling pathway;ko04728//Dopaminergic synapse;ko04723//Retrograde endocannabinoid signaling;ko04713//Circadian entrainment;ko04724//Glutamatergic synapse;ko05030//Cocaine addiction;ko05031//Amphetamine addiction;ko04730//Long-term depression;ko04720//Long-term potentiation;ko05014//Amyotrophic lateral sclerosis (ALS);ko05033//Nicoti…	K05198;K05198;K05198;K05198;K05198;K05198;K05198;K05198;K05198;K05198;K05198;K05198	GO:0008328//ionotropic glutamate receptor complex;GO:0016023//cytoplasmic, membrane-bounded vesicle;GO:0097060//synaptic membrane	GO:0005231//excitatory extracellular ligand-gated ion channel activity	GO:0006811//ion transport;GO:0007215//glutamate receptor signaling pathway;GO:0007267//cell-cell signaling
Unigene0026003	35	52	42	15	9	4	1.13	1.76	1.18	0.5	0.3	0.13	1.35667	0.31	-2.12973	6.38486e-05	0.00180992	--	-	-	-	-	-	-	-	-
Unigene0026371	37	9	26	3	2	0	2.26	0.56	1.41	0.19	0.13	0	1.41	0.106667	-3.72451	6.4617e-05	0.00182907	--	PREDICTED: uncharacterized protein LOC109314224 [Crocodylus porosus]	-	-	-	-	-	-	-
Unigene0054926	109	102	114	51	54	42	2	1.95	1.81	0.97	1.02	0.76	1.92	0.916667	-1.06664	6.53863e-05	0.00184711	--	-	-	-	-	-	-	-	-
Unigene0062797	55	59	41	11	12	20	1.5	1.68	0.97	0.31	0.34	0.54	1.38333	0.396667	-1.80215	6.53947e-05	0.00184711	--	Peroxisomal targeting signal 1 receptor [Chelonia mydas]	-	-	-	-	-	-	-
Unigene0000412	6	1	2	8	74	17	0.24	0.04	0.07	0.33	3.04	0.67	0.116667	1.34667	3.52893	6.61189e-05	0.00186623	--	PREDICTED: translation initiation factor IF-2-like [Bos taurus]	-	-	-	-	-	-	-
Unigene0004809	89	95	170	43	37	63	1.26	1.4	2.08	0.63	0.54	0.88	1.58	0.683333	-1.20926	6.81424e-05	0.00191512	ILDR1	PREDICTED: immunoglobulin-like domain-containing receptor 1 [Chrysemys picta bellii]	-	-	-	-	-	-	-
Unigene0040141	22	40	59	94	103	95	0.44	0.83	1.01	1.94	2.1	1.86	0.76	1.96667	1.37168	6.84033e-05	0.00191972	Tspan10	PREDICTED: tetraspanin-10 [Chelonia mydas]	-	-	-	-	-	-	-
Unigene0025511	51	22	52	86	108	99	1.82	0.82	1.61	3.18	3.95	3.49	1.41667	3.54	1.32125	6.90408e-05	0.00193623	--	-	-	-	-	-	-	-	-
Unigene0074725	120	111	86	23	39	59	2.12	2.05	1.32	0.42	0.71	1.03	1.83	0.72	-1.34577	6.95525e-05	0.00194643	CFAP206	PREDICTED: UPF0704 protein C6orf165 homolog isoform X1 [Chrysemys picta bellii]	-	-	-	-	-	-	-
Unigene0108589	40	43	44	3	18	4	1.09	1.23	1.04	0.09	0.51	0.11	1.12	0.236667	-2.24257	7.3866e-05	0.0020497	Lhx2	PREDICTED: LIM/homeobox protein Lhx2 isoform X4 [Chrysemys picta bellii]	-	-	-	-	GO:0043231//intracellular membrane-bounded organelle	GO:0003677//DNA binding;GO:0046914//transition metal ion binding	GO:0003002//regionalization;GO:0006357//regulation of transcription from RNA polymerase II promoter;GO:0009888//tissue development;GO:0021988//olfactory lobe development;GO:0043392//negative regulation of DNA binding;GO:0060606//tube closure;GO:0097485//neuron projection guidance;GO:1990138//neuron projection extension
Unigene0073337	63	61	21	13	2	12	1.71	1.73	0.5	0.37	0.06	0.32	1.31333	0.25	-2.39323	7.45839e-05	0.00206237	--	-	-	-	-	-	-	-	-
Unigene0007455	80	86	138	19	26	59	2.29	2.57	3.42	0.56	0.76	1.67	2.76	0.996667	-1.46949	7.46861e-05	0.0020635	--	Tf2-1, partial [Ophiophagus hannah]	-	-	-	-	-	-	-
Unigene0065241	14	22	26	67	88	39	0.33	0.55	0.54	1.67	2.16	0.92	0.473333	1.58333	1.74204	7.47293e-05	0.0020635	--	-	-	-	-	-	-	-	-
Unigene0019030	26	29	47	3	8	8	0.88	1.03	1.39	0.11	0.28	0.27	1.1	0.22	-2.32193	7.70229e-05	0.0021209	BCAN	PREDICTED: brevican core protein [Chrysemys picta bellii]	-	-	-	-	-	-	-
Unigene0024972	83	83	64	37	9	22	7.15	7.47	4.78	3.32	0.8	1.87	6.46667	1.99667	-1.69543	7.71941e-05	0.00212413	--	-	-	-	-	-	-	-	-
Unigene0001735	48	56	80	23	22	13	1.53	1.87	2.22	0.76	0.72	0.41	1.87333	0.63	-1.57218	7.81271e-05	0.00214666	--	PREDICTED: PHD finger protein 21A [Chelonia mydas]	Human Diseases;Environmental Information Processing;Human Diseases;Human Diseases;Environmental Information Processing;Human Diseases;Cellular Processes;Human Diseases;Organismal Systems;Human Diseases;Environmental Information Processing;Organismal Systems;Organismal Systems;Human Diseases;Human Diseases;Human Diseases;Organismal Systems;Human Diseases	Cancers;Signaling molecules and interaction;Infectious diseases;Infectious diseases;Signal transduction;Infectious diseases;Cell growth and death;Infectious diseases;Immune system;Infectious diseases;Signal transduction;Immune system;Development;Infectious diseases;Infectious diseases;Infectious diseases;Immune system;Immune diseases	ko05200//Pathways in cancer;ko04060//Cytokine-cytokine receptor interaction;ko05168//Herpes simplex infection;ko05152//Tuberculosis;ko04630//Jak-STAT signaling pathway;ko05164//Influenza A;ko04217//Necroptosis;ko05145//Toxoplasmosis;ko04650//Natural killer cell mediated cytotoxicity;ko05132//Salmonella infection;ko04066//HIF-1 signaling pathway;ko04659//Th17 cell differentiation;ko04380//Osteocla…	K05133;K05133;K05133;K05133;K05133;K05133;K05133;K05133;K05133;K05133;K05133;K05133;K05133;K05133;K05133;K05133;K05133;K05133	-	-	-
Unigene0121529	42	39	37	2	6	15	1.02	0.98	0.78	0.05	0.15	0.36	0.926667	0.186667	-2.31159	7.96248e-05	0.00218029	VWDE	PREDICTED: von Willebrand factor D and EGF domain-containing protein [Chrysemys picta bellii]	-	-	-	-	-	-	-
Unigene0012011	1089	593	923	1307	2114	1939	23.17	13.18	17.04	28.92	46.26	40.8	17.7967	38.66	1.11923	8.47527e-05	0.00230321	KRT14	PREDICTED: keratin, type I cytoskeletal 14-like [Chelonia mydas]	Organismal Systems;Human Diseases;Human Diseases	Endocrine system;Infectious diseases;Infectious diseases	ko04915//Estrogen signaling pathway;ko05130//Pathogenic Escherichia coli infection;ko05150//Staphylococcus aureus infection	K07604;K07604;K07604	GO:0043234//protein complex	-	-
Unigene0049097	168	156	131	2	25	23	2.66	2.58	1.8	0.03	0.41	0.36	2.34667	0.266667	-3.1375	8.65485e-05	0.00234555	PKHD1	PREDICTED: fibrocystin [Chrysemys picta bellii]	-	-	-	-	-	-	-
Unigene0018536	37	51	35	9	14	6	1.36	1.95	1.11	0.34	0.53	0.22	1.47333	0.363333	-2.01972	8.96973e-05	0.00242091	--	-	-	-	-	-	-	-	-
Unigene0010322	33	60	70	3	24	9	0.69	1.3	1.26	0.06	0.51	0.19	1.08333	0.253333	-2.09637	9.06863e-05	0.00244111	--	Potassium channel subfamily K member 12 [Chelonia mydas]	-	-	-	-	-	-	-
Unigene0018084	19	36	14	0	2	4	1.57	3.1	1	0	0.17	0.33	1.89	0.166667	-3.50335	9.12435e-05	0.00245257	TEPP	PREDICTED: testis, prostate and placenta-expressed protein isoform X3 [Chrysemys picta bellii]	-	-	-	-	-	-	-
Unigene0033864	130	190	156	56	78	93	1.69	2.58	1.76	0.76	1.04	1.2	2.01	1	-1.0072	9.13596e-05	0.00245402	DRAXIN	PREDICTED: draxin [Chrysemys picta bellii]	-	-	-	-	-	-	GO:0021515//cell differentiation in spinal cord;GO:0030178//negative regulation of Wnt signaling pathway;GO:0030308//negative regulation of cell growth;GO:0043066//negative regulation of apoptotic process;GO:0097485//neuron projection guidance
Unigene0027063	23	26	25	4	4	2	1.64	1.94	1.55	0.3	0.29	0.14	1.71	0.243333	-2.81299	9.23633e-05	0.0024793	--	-	-	-	-	-	-	-	-
Unigene0101948	18	49	38	8	4	7	0.59	1.67	1.08	0.27	0.13	0.23	1.11333	0.21	-2.40642	9.28148e-05	0.00248803	COLEC10	PREDICTED: collectin-10 isoform X2 [Pelodiscus sinensis]	-	-	-	-	GO:0044424//intracellular part	GO:0005488//binding	-
Unigene0082204	142	161	132	0	13	13	1.92	2.27	1.54	0	0.18	0.18	1.91	0.12	-3.99247	9.32902e-05	0.00249738	Prss8	PREDICTED: prostasin-like [Chrysemys picta bellii]	-	-	-	-	-	GO:0008233//peptidase activity	-
Unigene0044596	53	44	75	117	135	98	1.4	1.22	1.72	3.22	3.68	2.57	1.44667	3.15667	1.12567	9.57529e-05	0.00255637	--	PREDICTED: RNA-directed DNA polymerase from mobile element jockey-like [Nanorana parkeri]	-	-	-	-	-	-	-
Unigene0027481	219	258	187	14	45	69	4.76	5.86	3.53	0.32	1.01	1.48	4.71667	0.936667	-2.33216	9.60428e-05	0.00256238	HNF4G	PREDICTED: hepatocyte nuclear factor 4-gamma, partial [Chrysemys picta bellii]	Human Diseases	Endocrine and metabolic diseases	ko04950//Maturity onset diabetes of the young	K08037	-	-	-
Unigene0065841	48	52	69	10	14	26	4.59	5.19	5.72	0.99	1.38	2.46	5.16667	1.61	-1.68217	9.72468e-05	0.00258924	--	-	-	-	-	-	-	-	-
Unigene0003765	87	109	119	38	28	61	1.93	2.52	2.29	0.88	0.64	1.34	2.24667	0.953333	-1.23673	9.8257e-05	0.00261262	ATP6AP1	PREDICTED: V-type proton ATPase subunit S1-like [Chrysemys picta bellii]	Metabolism;Human Diseases;Human Diseases;Cellular Processes;Metabolism;Cellular Processes;Human Diseases;Human Diseases;Human Diseases;Human Diseases	Global and overview maps;Infectious diseases;Infectious diseases;Transport and catabolism;Energy metabolism;Transport and catabolism;Infectious diseases;Immune diseases;Infectious diseases;Infectious diseases	ko01100//Metabolic pathways;ko05165//Human papillomavirus infection;ko05152//Tuberculosis;ko04145//Phagosome;ko00190//Oxidative phosphorylation;ko04142//Lysosome;ko05161//Hepatitis B;ko05323//Rheumatoid arthritis;ko05120//Epithelial cell signaling in Helicobacter pylori infection;ko05110//Vibrio cholerae infection	K03662;K03662;K03662;K03662;K03662;K03662;K03662;K03662;K03662;K03662	-	-	-
Unigene0106453	62	45	59	114	99	125	0.67	0.51	0.55	1.27	1.09	1.33	0.576667	1.23	1.09285	0.000101452	0.00268852	--	-	-	-	-	-	-	-	-
Unigene0017248	280	110	237	77	88	119	5.41	2.22	3.97	1.54	1.74	2.27	3.86667	1.85	-1.06357	0.000101719	0.00269378	--	-	-	-	-	-	-	-	-
Unigene0049048	42	35	24	74	85	93	0.64	0.56	0.32	1.17	1.33	1.4	0.506667	1.3	1.3594	0.000102076	0.00270119	--	-	-	-	-	-	-	-	-
Unigene0099096	8	9	0	26	59	27	0.37	0.44	0	1.25	2.81	1.24	0.27	1.76667	2.71	0.000102469	0.0027082	--	-	-	-	-	-	-	-	-
Unigene0005133	70	63	109	164	147	139	0.97	0.91	1.31	2.37	2.1	1.91	1.06333	2.12667	1	0.000104638	0.00275996	--	-	-	-	-	-	-	-	-
Unigene0119621	253	522	246	17	57	80	2.36	5.08	1.99	0.16	0.55	0.74	3.14333	0.483333	-2.7012	0.000108152	0.00284694	NPHS1	PREDICTED: nephrin-like [Chelonia mydas]	-	-	-	-	-	-	-
Unigene0010866	47	37	70	10	12	21	1.75	1.44	2.27	0.39	0.46	0.77	1.82	0.54	-1.75291	0.000108408	0.00285178	--	-	-	-	-	-	-	-	-
Unigene0005766	86	90	108	33	30	54	1.53	1.67	1.67	0.61	0.55	0.95	1.62333	0.703333	-1.20668	0.000108902	0.00286095	GPR22	PREDICTED: probable G-protein coupled receptor 22 [Chrysemys picta bellii]	-	-	-	-	-	-	-
Unigene0030766	136	116	140	34	54	84	1.47	1.31	1.31	0.38	0.6	0.9	1.36333	0.626667	-1.12137	0.000110538	0.00288724	GLIS3	PREDICTED: zinc finger protein GLIS3 [Chrysemys picta bellii]	-	-	-	-	GO:0043231//intracellular membrane-bounded organelle	GO:0000977//RNA polymerase II regulatory region sequence-specific DNA binding;GO:0000982//transcription factor activity, RNA polymerase II core promoter proximal region sequence-specific binding;GO:0043169//cation binding	GO:0006357//regulation of transcription from RNA polymerase II promoter
Unigene0055784	50	66	73	99	133	151	0.52	0.72	0.66	1.07	1.42	1.55	0.633333	1.34667	1.08836	0.000112384	0.00293097	Clcn2	PREDICTED: chloride channel protein 2 [Chrysemys picta bellii]	Organismal Systems	Digestive system	ko04978//Mineral absorption	K05011	GO:0031224//intrinsic component of membrane	GO:0005254//chloride channel activity	GO:0015698//inorganic anion transport;GO:0034765//regulation of ion transmembrane transport
Unigene0064022	156	410	255	77	52	83	7.57	20.78	10.73	3.88	2.59	3.98	13.0267	3.48333	-1.90293	0.000115071	0.00298724	--	-	-	-	-	-	-	-	-
Unigene0009790	103	43	73	115	177	169	2.68	1.17	1.65	3.11	4.73	4.34	1.83333	4.06	1.14701	0.000116968	0.0030267	CAPNS1	PREDICTED: calpain small subunit 2 [Chrysemys picta bellii]	-	-	-	-	-	-	-
Unigene0079536	127	205	121	51	47	92	1.31	2.21	1.08	0.55	0.5	0.94	1.53333	0.663333	-1.20887	0.000116975	0.0030267	MX1	PREDICTED: interferon-induced GTP-binding protein Mx1-like [Chrysemys picta bellii]	-	-	-	-	-	GO:0017111//nucleoside-triphosphatase activity;GO:0032550//purine ribonucleoside binding	-
Unigene0101719	49	72	85	12	34	21	1.07	1.65	1.61	0.27	0.77	0.45	1.44333	0.496667	-1.53905	0.000118179	0.00305185	QRICH2	hCG1658583, isoform CRA_b, partial [Homo sapiens]	-	-	-	-	-	-	-
Unigene0000210	132	123	74	23	47	56	3.13	3.04	1.52	0.57	1.14	1.31	2.56333	1.00667	-1.34844	0.000119486	0.00307956	--	-	-	-	-	-	-	-	-
Unigene0050817	46	23	41	10	7	7	2.61	1.36	2.01	0.59	0.41	0.39	1.99333	0.463333	-2.10506	0.000120353	0.00309181	--	-	-	-	-	-	-	-	-
Unigene0026126	29	29	38	100	60	76	0.43	0.45	0.49	1.54	0.92	1.11	0.456667	1.19	1.38175	0.000120692	0.0030985	Rem2	PREDICTED: GTP-binding protein REM 2 [Chrysemys picta bellii]	-	-	-	-	GO:0016020//membrane	GO:0017111//nucleoside-triphosphatase activity;GO:0032550//purine ribonucleoside binding	GO:0035556//intracellular signal transduction
Unigene0035744	52	57	61	142	100	108	1.18	1.35	1.2	3.35	2.34	2.42	1.24333	2.70333	1.12053	0.000120955	0.00310278	--	-	-	-	-	-	-	-	-
Unigene0098454	28	28	16	0	3	5	1.61	1.68	0.8	0	0.18	0.28	1.36333	0.153333	-3.1524	0.00012255	0.00313193	C8a	PREDICTED: complement component C8 alpha chain [Chelonia mydas]	-	-	-	-	GO:0031988//membrane-bounded vesicle;GO:0044421//extracellular region part	-	GO:0002252//immune effector process
Unigene0071772	167	132	208	59	60	117	2.93	2.42	3.17	1.08	1.08	2.03	2.84	1.39667	-1.0239	0.000123745	0.00315838	Pde9a	PREDICTED: LOW QUALITY PROTEIN: high affinity cGMP-specific 3',5'-cyclic phosphodiesterase 9A [Chelonia mydas]	Metabolism	Nucleotide metabolism	ko00230//Purine metabolism	K13761	GO:0044444//cytoplasmic part	GO:0004114//3',5'-cyclic-nucleotide phosphodiesterase activity;GO:0043169//cation binding	GO:0050794//regulation of cellular process
Unigene0075274	38	57	68	8	17	22	1.4	2.2	2.18	0.31	0.64	0.8	1.92667	0.583333	-1.72371	0.000123862	0.00315932	MYH11	PREDICTED: myosin-11 isoform X2 [Chrysemys picta bellii]	Cellular Processes;Human Diseases;Cellular Processes;Organismal Systems	Cell motility;Infectious diseases;Cellular community - eukaryotes;Circulatory system	ko04810//Regulation of actin cytoskeleton;ko05132//Salmonella infection;ko04530//Tight junction;ko04270//Vascular smooth muscle contraction	K10352;K10352;K10352;K10352	GO:0016460//myosin II complex;GO:0031988//membrane-bounded vesicle;GO:0032432//actin filament bundle;GO:0043292//contractile fiber	GO:0005198//structural molecule activity;GO:0008092//cytoskeletal protein binding;GO:0017111//nucleoside-triphosphatase activity;GO:0032550//purine ribonucleoside binding	GO:0006936//muscle contraction;GO:0048747//muscle fiber development;GO:0085029//extracellular matrix assembly
Unigene0007207	121	127	127	34	42	83	2.14	2.34	1.94	0.62	0.76	1.45	2.14	0.943333	-1.18177	0.000128738	0.0032689	FBLN7	PREDICTED: fibulin-7 [Chelonia mydas]	-	-	-	-	-	-	-
Unigene0080674	34	38	53	4	15	11	1.17	1.37	1.59	0.14	0.53	0.38	1.37667	0.35	-1.97575	0.000131311	0.00332566	--	-	-	-	-	-	-	-	-
Unigene0090963	41	33	39	6	8	13	2	1.68	1.65	0.3	0.4	0.63	1.77667	0.443333	-2.00271	0.000131905	0.00333644	--	PREDICTED: uncharacterized protein LOC106732537 [Pelodiscus sinensis]	-	-	-	-	-	-	-
Unigene0089530	21	61	3	1	2	4	0.95	2.89	0.12	0.05	0.09	0.18	1.32	0.106667	-3.62936	0.000134011	0.00338319	Art2a	PREDICTED: ecto-ADP-ribosyltransferase 5-like [Chrysemys picta bellii]	-	-	-	-	-	-	-
Unigene0026710	1278	1495	1228	101	197	457	25.19	30.78	21	2.07	3.99	8.91	25.6567	4.99	-2.36222	0.000138061	0.00347655	Tspan1	PREDICTED: tetraspanin-1 [Chrysemys picta bellii]	-	-	-	-	GO:0031224//intrinsic component of membrane;GO:0031988//membrane-bounded vesicle;GO:0044444//cytoplasmic part	GO:0015234//thiamine transmembrane transporter activity	GO:0015888//thiamine transport;GO:0030100//regulation of endocytosis;GO:0031647//regulation of protein stability;GO:0048870//cell motility
Unigene0072095	119	126	111	46	61	63	4.06	4.49	3.28	1.63	2.14	2.12	3.94333	1.96333	-1.00611	0.000139199	0.00349628	--	-	-	-	-	-	-	-	-
Unigene0000559	58	49	39	128	119	81	1.36	1.2	0.79	3.13	2.88	1.88	1.11667	2.63	1.23586	0.000140192	0.00351452	--	-	-	-	-	-	-	-	-
Unigene0093715	36	50	39	15	10	6	4.59	6.66	4.32	1.99	1.31	0.76	5.19	1.35333	-1.93922	0.00014065	0.00352374	--	-	-	-	-	-	-	-	-
Unigene0024066	78	47	38	6	12	24	2.05	1.29	0.87	0.16	0.32	0.62	1.40333	0.366667	-1.93632	0.000141099	0.00353184	--	-	-	-	-	-	-	-	-
Unigene0047621	91	121	58	33	40	28	2.84	3.94	1.57	1.07	1.28	0.86	2.78333	1.07	-1.3792	0.000142234	0.00355581	Pacrg	PREDICTED: parkin coregulated gene protein homolog [Chelonia mydas]	-	-	-	-	GO:0043231//intracellular membrane-bounded organelle;GO:0044441//ciliary part;GO:0044444//cytoplasmic part	GO:0015631//tubulin binding;GO:0031072//heat shock protein binding;GO:0044389//ubiquitin-like protein ligase binding	GO:0007281//germ cell development;GO:0008219//cell death
Unigene0050577	82	107	82	46	29	34	2.19	2.98	1.9	1.28	0.8	0.9	2.35667	0.993333	-1.2464	0.00014229	0.00355581	SBSPON	PREDICTED: somatomedin-B and thrombospondin type-1 domain-containing protein [Chelonia mydas]	-	-	-	-	GO:0031012//extracellular matrix	GO:0001871//pattern binding	GO:0002376//immune system process;GO:0006897//endocytosis
Unigene0002062	2463	3816	3543	1440	741	1427	66.2	107.13	82.6	40.25	20.48	37.92	85.31	32.8833	-1.37536	0.000144005	0.00359183	--	Ankyrin repeat and MYND domain-containing protein 1 [Chelonia mydas]	-	-	-	-	-	-	-
Unigene0105217	318	412	255	36	92	118	3.23	4.37	2.25	0.38	0.96	1.19	3.28333	0.843333	-1.96099	0.000145749	0.00363076	TEC	PREDICTED: tyrosine-protein kinase Tec isoform X1 [Chrysemys picta bellii]	Organismal Systems;Organismal Systems	Development;Immune system	ko04380//Osteoclast differentiation;ko04660//T cell receptor signaling pathway	K07364;K07364	-	-	-
Unigene0119884	73	105	73	39	24	33	2.07	3.1	1.79	1.15	0.7	0.92	2.32	0.923333	-1.3292	0.000150175	0.00373158	VSIR	PREDICTED: platelet receptor Gi24 [Chrysemys picta bellii]	-	-	-	-	-	-	-
Unigene0039979	104	101	117	57	38	52	2.58	2.62	2.52	1.47	0.97	1.28	2.57333	1.24	-1.0533	0.00015305	0.00379823	--	-	-	-	-	-	-	-	-
Unigene0088876	108	127	229	78	23	70	1.12	1.38	2.06	0.84	0.25	0.72	1.52	0.603333	-1.33304	0.000154569	0.00382872	LMX1B	PREDICTED: LIM homeobox transcription factor 1-alpha isoform X1 [Alligator mississippiensis]	-	-	-	-	GO:0043231//intracellular membrane-bounded organelle	GO:0003677//DNA binding;GO:0046914//transition metal ion binding	GO:0010468//regulation of gene expression
Unigene0013914	23	26	42	44	88	112	0.35	0.41	0.55	0.69	1.36	1.67	0.436667	1.24	1.50574	0.000155754	0.00385564	DNAH11	PREDICTED: dynein heavy chain 11, axonemal [Chrysemys picta bellii]	Human Diseases	Neurodegenerative diseases	ko05016//Huntington disease	K10408	GO:0005875//microtubule associated complex	GO:0003774//motor activity;GO:0032550//purine ribonucleoside binding	GO:0007018//microtubule-based movement;GO:0009855//determination of bilateral symmetry
Unigene0015537	39	78	70	13	31	11	2.13	4.45	3.31	0.74	1.74	0.59	3.29667	1.02333	-1.68773	0.000158788	0.00391846	Oaz3	ornithine decarboxylase antizyme 3 [Pelodiscus sinensis]	-	-	-	-	GO:0031514//motile cilium;GO:0043231//intracellular membrane-bounded organelle;GO:0044421//extracellular region part	GO:0004857//enzyme inhibitor activity;GO:0008519//ammonium transmembrane transporter activity;GO:0019904//protein domain specific binding	GO:0006595//polyamine metabolic process;GO:0009892//negative regulation of metabolic process;GO:0009896//positive regulation of catabolic process;GO:0010921//regulation of phosphatase activity;GO:0015695//organic cation transport;GO:0015696//ammonium transport;GO:0015846//polyamine transport;GO:0032388//positive regulation of intracellular transport;GO:0034763//negative regulation of transmembran…
Unigene0090983	496	1365	488	164	116	193	8.93	25.68	7.62	3.07	2.15	3.44	14.0767	2.88667	-2.28583	0.000161365	0.00396965	FOS	PREDICTED: proto-oncogene c-Fos [Chrysemys picta bellii]	Human Diseases;Environmental Information Processing;Human Diseases;Human Diseases;Human Diseases;Organismal Systems;Organismal Systems;Environmental Information Processing;Human Diseases;Human Diseases;Organismal Systems;Organismal Systems;Human Diseases;Human Diseases;Organismal Systems;Cellular Processes;Organismal Systems;Human Diseases;Human Diseases;Organismal Systems;Human Diseases;Organism…	Cancers;Signal transduction;Infectious diseases;Infectious diseases;Infectious diseases;Immune system;Development;Signal transduction;Infectious diseases;Infectious diseases;Immune system;Endocrine system;Infectious diseases;Cancers;Nervous system;Cell growth and death;Environmental adaptation;Infectious diseases;Cardiovascular diseases;Nervous system;Cancers;Endocrine system;Endocrine system;End…	ko05200//Pathways in cancer;ko04010//MAPK signaling pathway;ko05168//Herpes simplex infection;ko05166//HTLV-I infection;ko05132//Salmonella infection;ko04659//Th17 cell differentiation;ko04380//Osteoclast differentiation;ko04024//cAMP signaling pathway;ko05142//Chagas disease (American trypanosomiasis);ko05140//Leishmaniasis;ko04658//Th1 and Th2 cell differentiation;ko04921//Oxytocin signaling pa…	K04379;K04379;K04379;K04379;K04379;K04379;K04379;K04379;K04379;K04379;K04379;K04379;K04379;K04379;K04379;K04379;K04379;K04379;K04379;K04379;K04379;K04379;K04379;K04379;K04379;K04379;K04379;K04379;K04379;K04379;K04379;K04379;K04379;K04379;K04379	GO:0043231//intracellular membrane-bounded organelle;GO:0043234//protein complex;GO:0044444//cytoplasmic part	GO:0000975//regulatory region DNA binding;GO:0001071//nucleic acid binding transcription factor activity;GO:0046332//SMAD binding	GO:0000302//response to reactive oxygen species;GO:0002763//positive regulation of myeloid leukocyte differentiation;GO:0006357//regulation of transcription from RNA polymerase II promoter;GO:0007178//transmembrane receptor protein serine/threonine kinase signaling pathway;GO:0007519//skeletal muscle tissue development;GO:0051592//response to calcium ion
Unigene0039779	14	2	9	20	62	39	0.19	0.03	0.11	0.28	0.86	0.52	0.11	0.553333	2.33065	0.000164367	0.00402842	Ubqln1	Ubiquilin-1 [Chelonia mydas]	Genetic Information Processing	Folding, sorting and degradation	ko04141//Protein processing in endoplasmic reticulum	K04523	-	-	-
Unigene0114062	136	125	126	46	48	85	5.24	5.03	4.21	1.84	1.9	3.24	4.82667	2.32667	-1.05276	0.000167046	0.00407887	--	-	-	-	-	-	-	-	-
Unigene0088751	374	450	328	64	137	171	6.58	8.27	5.01	1.17	2.48	2.98	6.62	2.21	-1.58278	0.00016867	0.00411208	--	-	-	-	-	-	-	-	-
Unigene0076016	98	65	115	28	49	39	1.56	1.09	1.59	0.47	0.81	0.62	1.41333	0.633333	-1.15806	0.000168718	0.00411208	RORA	PREDICTED: nuclear receptor ROR-alpha isoform X1 [Chrysemys picta bellii]	Organismal Systems;Human Diseases;Organismal Systems	Immune system;Immune diseases;Environmental adaptation	ko04659//Th17 cell differentiation;ko05321//Inflammatiory bowel disease (IBD);ko04710//Circadian rhythm	K08532;K08532;K08532	GO:0043231//intracellular membrane-bounded organelle	GO:0000981//RNA polymerase II transcription factor activity, sequence-specific DNA binding;GO:0001221//transcription cofactor binding;GO:0003677//DNA binding;GO:0032934//sterol binding;GO:0038023//signaling receptor activity;GO:0046914//transition metal ion binding	GO:0001666//response to hypoxia;GO:0001819//positive regulation of cytokine production;GO:0002694//regulation of leukocyte activation;GO:0006357//regulation of transcription from RNA polymerase II promoter;GO:0009150//purine ribonucleotide metabolic process;GO:0009755//hormone-mediated signaling pathway;GO:0010675//regulation of cellular carbohydrate metabolic process;GO:0019216//regulation of li…
Unigene0021734	4	5	11	22	36	36	0.1	0.13	0.23	0.55	0.89	0.86	0.153333	0.766667	2.32193	0.000170395	0.00414272	--	hypothetical protein AS28_10548, partial [Pygoscelis adeliae]	-	-	-	-	-	-	-
Unigene0014835	105	86	38	4	21	34	1.65	1.42	0.52	0.07	0.34	0.53	1.19667	0.313333	-1.93325	0.000176371	0.00427747	HNF1A	PREDICTED: hepatocyte nuclear factor 1-alpha [Chelonia mydas]	Cellular Processes;Human Diseases	Cellular community - eukaryotes;Endocrine and metabolic diseases	ko04550//Signaling pathways regulating pluripotency of stem cells;ko04950//Maturity onset diabetes of the young	K08036;K08036	GO:0005634//nucleus;GO:0031513//nonmotile primary cilium;GO:0043234//protein complex	GO:0001071//nucleic acid binding transcription factor activity;GO:0003676//nucleic acid binding;GO:0046983//protein dimerization activity	GO:0001707//mesoderm formation;GO:0001894//tissue homeostasis;GO:0003006//developmental process involved in reproduction;GO:0006357//regulation of transcription from RNA polymerase II promoter;GO:0006631//fatty acid metabolic process;GO:0006694//steroid biosynthetic process;GO:0006779//porphyrin-containing compound biosynthetic process;GO:0006950//response to stress;GO:0009746//response to hexose…
Unigene0042011	122	144	197	82	38	85	2.35	2.9	3.29	1.64	0.75	1.62	2.84667	1.33667	-1.09063	0.000176994	0.0042873	GALNT16	PREDICTED: polypeptide N-acetylgalactosaminyltransferase 16 isoform X1 [Chrysemys picta bellii]	Metabolism;Metabolism	Global and overview maps;Glycan biosynthesis and metabolism	ko01100//Metabolic pathways;ko00512//Mucin type O-glycan biosynthesis	K00710;K00710	GO:0031224//intrinsic component of membrane;GO:0031988//membrane-bounded vesicle;GO:0043231//intracellular membrane-bounded organelle	GO:0005488//binding;GO:0016740//transferase activity	GO:0006464//cellular protein modification process
Unigene0111360	14	18	13	32	51	66	0.54	0.72	0.43	1.27	2	2.49	0.563333	1.92	1.76905	0.000178103	0.00431152	--	-	-	-	-	-	-	-	-
Unigene0073398	25	26	13	0	5	0	1.57	1.71	0.71	0	0.32	0	1.33	0.106667	-3.64024	0.000178466	0.00431766	--	PREDICTED: A-kinase anchor protein 14 [Chelonia mydas]	-	-	-	-	-	-	-
Unigene0091166	104	107	138	49	45	70	4.58	4.92	5.27	2.24	2.04	3.05	4.92333	2.44333	-1.01078	0.000179692	0.00434345	--	PREDICTED: uncharacterized protein LOC102936721 [Chelonia mydas]	-	-	-	-	-	-	-
Unigene0075343	102	101	86	117	238	214	1.27	1.31	0.93	1.51	3.04	2.63	1.17	2.39333	1.03251	0.000184048	0.00443638	BCAR3	PREDICTED: breast cancer anti-estrogen resistance protein 3 isoform X1 [Chrysemys picta bellii]	-	-	-	-	-	-	GO:0001934//positive regulation of protein phosphorylation;GO:0043087//regulation of GTPase activity
Unigene0026310	5	6	1	21	20	39	0.17	0.21	0.03	0.74	0.7	1.31	0.136667	0.916667	2.74574	0.000186755	0.00449613	--	-	-	-	-	-	-	-	-
Unigene0092530	86	98	26	10	14	31	1.6	1.9	0.42	0.19	0.27	0.57	1.30667	0.343333	-1.92821	0.000188641	0.00453601	Pdzd3	PREDICTED: Na(+)/H(+) exchange regulatory cofactor NHE-RF4 [Chrysemys picta bellii]	-	-	-	-	-	-	-
Unigene0063884	14	0	6	25	35	51	0.37	0	0.14	0.7	0.96	1.35	0.17	1.00333	2.56119	0.0001919	0.00460594	--	-	-	-	-	-	-	-	-
Unigene0048646	7	6	5	39	27	22	0.17	0.15	0.1	0.97	0.67	0.52	0.14	0.72	2.36257	0.000193925	0.00464607	GPR183	PREDICTED: G-protein coupled receptor 183-like [Chrysemys picta bellii]	-	-	-	-	-	-	-
Unigene0110881	92	98	52	0	0	6	3.13	3.48	1.53	0	0	0.2	2.71333	0.0666667	-5.34696	0.000198164	0.00473327	HOXD13	HOXD13 [Trachemys scripta]	-	-	-	-	GO:0043231//intracellular membrane-bounded organelle	GO:0001071//nucleic acid binding transcription factor activity;GO:0003677//DNA binding	GO:0003002//regionalization;GO:0003401//axis elongation;GO:0006357//regulation of transcription from RNA polymerase II promoter;GO:0008283//cell proliferation;GO:0030326//embryonic limb morphogenesis;GO:0048806//genitalia development;GO:0060442//branching involved in prostate gland morphogenesis;GO:0060688//regulation of morphogenesis of a branching structure
Unigene0015441	108	83	118	45	44	55	3.95	3.17	3.74	1.71	1.65	1.99	3.62	1.78333	-1.02141	0.000198407	0.00473595	--	-	-	-	-	-	-	-	-
Unigene0061100	14	3	12	44	46	27	0.64	0.14	0.47	2.08	2.15	1.21	0.416667	1.81333	2.12168	0.000201014	0.00478685	--	-	-	-	-	-	-	-	-
Unigene0110997	22	14	39	5	2	3	1.02	0.68	1.57	0.24	0.1	0.14	1.09	0.16	-2.76818	0.000205673	0.00488894	--	-	-	-	-	-	-	-	-
Unigene0030564	59	42	59	18	17	19	1.52	1.13	1.32	0.48	0.45	0.48	1.32333	0.47	-1.49344	0.000206554	0.00490194	--	-	-	-	-	-	-	-	-
Unigene0061722	17	34	13	2	0	4	1.19	2.49	0.79	0.15	0	0.28	1.49	0.143333	-3.37787	0.000207881	0.00492659	--	-	-	-	-	-	-	-	-
Unigene0020754	49	88	75	94	196	169	0.81	1.52	1.08	1.62	3.33	2.77	1.13667	2.57333	1.17883	0.00020844	0.00493687	--	-	-	-	-	-	-	-	-
Unigene0069863	133	102	100	23	51	65	2.02	1.62	1.32	0.36	0.8	0.97	1.65333	0.71	-1.21949	0.000210876	0.00498858	GCKR	PREDICTED: glucokinase regulatory protein [Chrysemys picta bellii]	-	-	-	-	GO:0043231//intracellular membrane-bounded organelle	GO:0043168//anion binding	GO:0006082//organic acid metabolic process;GO:0009746//response to hexose;GO:0033131//regulation of glucokinase activity;GO:0033365//protein localization to organelle;GO:0042593//glucose homeostasis;GO:0055090//acylglycerol homeostasis
Unigene0026441	4	3	2	20	30	16	0.16	0.13	0.07	0.84	1.25	0.64	0.12	0.91	2.92283	0.000212169	0.00501315	Best3	bestrophin-3 isoform A [Alligator mississippiensis]	-	-	-	-	-	-	GO:0006821//chloride transport;GO:0043269//regulation of ion transport
Unigene0096802	55	117	80	18	45	26	0.94	2.09	1.19	0.32	0.79	0.44	1.40667	0.516667	-1.44497	0.000215069	0.00507257	ACOT12	PREDICTED: acyl-coenzyme A thioesterase 12 [Chrysemys picta bellii]	Metabolism	Carbohydrate metabolism	ko00620//Pyruvate metabolism	K01067	-	GO:0032550//purine ribonucleoside binding	GO:0006637//acyl-CoA metabolic process
Unigene0039001	36	57	24	0	13	8	1.77	2.93	1.03	0	0.66	0.39	1.91	0.35	-2.44815	0.000216609	0.00510583	Lrrc19	PREDICTED: leucine-rich repeat-containing protein 19 [Chrysemys picta bellii]	-	-	-	-	-	-	-
Unigene0015684	87	86	104	34	35	53	1.7	1.75	1.76	0.69	0.7	1.02	1.73667	0.803333	-1.11225	0.000218985	0.00515261	CHST1	PREDICTED: carbohydrate sulfotransferase 1 [Chelonia mydas]	Metabolism	Glycan biosynthesis and metabolism	ko00533//Glycosaminoglycan biosynthesis - keratan sulfate	K01022	-	GO:0008146//sulfotransferase activity	GO:0006790//sulfur compound metabolic process;GO:0019318//hexose metabolic process
Unigene0029394	30	33	29	67	81	69	0.94	1.08	0.79	2.19	2.61	2.14	0.936667	2.31333	1.30437	0.000222623	0.00521509	Dnase1l3	PREDICTED: deoxyribonuclease gamma [Chrysemys picta bellii]	-	-	-	-	GO:0043231//intracellular membrane-bounded organelle	GO:0004520//endodeoxyribonuclease activity	GO:0000737//DNA catabolic process, endonucleolytic;GO:0012501//programmed cell death
Unigene0082547	19	21	8	42	63	53	0.38	0.44	0.14	0.87	1.3	1.05	0.32	1.07333	1.74595	0.000230814	0.00537009	--	PREDICTED: zinc finger protein 316-like [Chrysemys picta bellii]	-	-	-	-	-	-	-
Unigene0103528	15	87	15	7	6	6	0.9	5.47	0.78	0.44	0.37	0.36	2.38333	0.39	-2.61143	0.000232572	0.00540782	--	-	-	-	-	-	-	-	-
Unigene0104123	100	174	121	60	57	67	1.62	2.95	1.7	1.01	0.95	1.07	2.09	1.01	-1.04915	0.00024199	0.00559056	ANGPT2	PREDICTED: angiopoietin-2 isoform X1 [Chrysemys picta bellii]	Environmental Information Processing;Environmental Information Processing;Environmental Information Processing;Environmental Information Processing;Environmental Information Processing;Human Diseases	Signal transduction;Signal transduction;Signal transduction;Signal transduction;Signal transduction;Infectious diseases	ko04151//PI3K-Akt signaling pathway;ko04010//MAPK signaling pathway;ko04014//Ras signaling pathway;ko04066//HIF-1 signaling pathway;ko04015//Rap1 signaling pathway;ko05167//Kaposi sarcoma-associated herpesvirus infection	K05466;K05466;K05466;K05466;K05466;K05466	GO:0044421//extracellular region part	GO:0005102//receptor binding	GO:0007162//negative regulation of cell adhesion;GO:0007169//transmembrane receptor protein tyrosine kinase signaling pathway;GO:0010596//negative regulation of endothelial cell migration;GO:0045765//regulation of angiogenesis;GO:0050922//negative regulation of chemotaxis
Unigene0053858	131	103	230	48	80	86	1.32	1.08	2.01	0.5	0.83	0.86	1.47	0.73	-1.00985	0.000247005	0.00568313	NEB	PREDICTED: nebulin [Chrysemys picta bellii]	-	-	-	-	GO:0031674//I band;GO:0036379//myofilament	-	GO:0031032//actomyosin structure organization;GO:0032535//regulation of cellular component size
Unigene0015498	16	9	10	22	46	64	0.79	0.46	0.43	1.12	2.32	3.11	0.56	2.18333	1.96303	0.000251518	0.00576641	--	-	-	-	-	-	-	-	-
Unigene0100852	87	142	112	61	53	26	1.51	2.57	1.69	1.1	0.95	0.45	1.92333	0.833333	-1.20664	0.000251648	0.00576641	C15orf59	PREDICTED: UPF0583 protein C15orf59 homolog isoform X1 [Chrysemys picta bellii]	-	-	-	-	-	-	-
Unigene0083215	46	33	18	96	84	71	1.03	0.77	0.35	2.23	1.93	1.57	0.716667	1.91	1.4142	0.000256491	0.00587057	MSTN	PREDICTED: growth/differentiation factor 8 [Chrysemys picta bellii]	Environmental Information Processing	Signaling molecules and interaction	ko04060//Cytokine-cytokine receptor interaction	K05497	GO:0044421//extracellular region part	GO:0005102//receptor binding	GO:0006355//regulation of transcription, DNA-templated;GO:0007178//transmembrane receptor protein serine/threonine kinase signaling pathway;GO:0008285//negative regulation of cell proliferation;GO:0048641//regulation of skeletal muscle tissue development;GO:0071385//cellular response to glucocorticoid stimulus
Unigene0097250	27	43	54	7	13	13	1.17	1.94	2.02	0.31	0.58	0.55	1.71	0.48	-1.83289	0.000260356	0.00594111	--	-	-	-	-	-	-	-	-
Unigene0012026	76	67	84	27	37	32	1.83	1.69	1.75	0.68	0.92	0.76	1.75667	0.786667	-1.15902	0.000262097	0.00596774	--	-	-	-	-	-	-	-	-
Unigene0097220	100	135	120	2	26	19	7.02	9.89	7.3	0.15	1.88	1.32	8.07	1.11667	-2.85337	0.000263991	0.00599906	Lgals4	PREDICTED: galectin-4 [Chrysemys picta bellii]	-	-	-	-	-	-	-
Unigene0076648	49	28	44	60	122	96	5.23	3.12	4.07	6.66	13.39	10.13	4.14	10.06	1.28093	0.000266599	0.00604436	--	-	-	-	-	-	-	-	-
Unigene0078649	15	39	31	4	2	8	0.59	1.59	1.05	0.16	0.08	0.31	1.07667	0.183333	-2.55403	0.000267653	0.00606275	Slc4a8	PREDICTED: electroneutral sodium bicarbonate exchanger 1 [Gavialis gangeticus]	-	-	-	-	-	-	-
Unigene0077727	71	37	38	4	12	21	2.76	1.5	1.28	0.16	0.48	0.81	1.84667	0.483333	-1.93383	0.000269726	0.00609921	--	-	-	-	-	-	-	-	-
Unigene0011946	72	79	84	44	23	25	1.42	1.62	1.43	0.9	0.46	0.49	1.49	0.616667	-1.27275	0.000277376	0.00624357	--	reverse transcriptase, partial [Gallus gallus]	Metabolism;Organismal Systems;Metabolism	Global and overview maps;Endocrine system;Lipid metabolism	ko01100//Metabolic pathways;ko03320//PPAR signaling pathway;ko00561//Glycerolipid metabolism	K00864;K00864;K00864	-	-	-
Unigene0081097	89	60	101	42	5	25	2.63	1.85	2.59	1.29	0.15	0.73	2.35667	0.723333	-1.70402	0.000281055	0.00630839	--	-	-	-	-	-	-	-	-
Unigene0043539	28	36	40	7	13	4	0.95	1.28	1.18	0.25	0.46	0.13	1.13667	0.28	-2.02131	0.000281662	0.00631843	--	-	-	-	-	-	-	-	-
Unigene0071548	23	13	16	41	47	65	0.82	0.49	0.5	1.52	1.73	2.3	0.603333	1.85	1.6165	0.000283482	0.00635202	--	-	-	-	-	-	-	-	-
Unigene0089723	70	98	115	39	37	49	1.38	2.01	1.96	0.8	0.75	0.95	1.78333	0.833333	-1.09761	0.000287862	0.00644285	CGAS	PREDICTED: cyclic GMP-AMP synthase [Chrysemys picta bellii]	Human Diseases;Organismal Systems	Infectious diseases;Immune system	ko05163//Human cytomegalovirus infection;ko04623//Cytosolic DNA-sensing pathway	K17834;K17834	GO:0044444//cytoplasmic part	GO:0003676//nucleic acid binding;GO:0016779//nucleotidyltransferase activity	GO:0009165//nucleotide biosynthetic process;GO:0043330//response to exogenous dsRNA;GO:0050691//regulation of defense response to virus by host
Unigene0081393	26	35	19	2	5	7	1.11	1.57	0.71	0.09	0.22	0.3	1.13	0.203333	-2.4744	0.000291452	0.00650108	PTPRQ	PREDICTED: phosphatidylinositol phosphatase PTPRQ [Chrysemys picta bellii]	-	-	-	-	-	-	-
Unigene0016873	1490	1530	1445	327	591	836	31.69	33.99	26.65	7.23	12.93	17.58	30.7767	12.58	-1.29071	0.000291657	0.00650196	--	PREDICTED: placenta-expressed transcript 1 protein-like isoform X2 [Pelodiscus sinensis]	-	-	-	-	-	-	-
Unigene0061055	78	80	96	34	35	44	1.88	2.01	2.01	0.85	0.87	1.05	1.96667	0.923333	-1.09083	0.00029256	0.00651843	--	-	-	-	-	-	-	-	-
Unigene0114530	18	11	36	1	4	2	1.01	0.64	1.74	0.06	0.23	0.11	1.13	0.133333	-3.08321	0.000301047	0.00667735	--	-	-	-	-	-	-	-	-
Unigene0061505	97	46	76	134	146	136	1.13	0.56	0.77	1.63	1.75	1.57	0.82	1.65	1.00877	0.000303222	0.0067105	--	-	-	-	-	-	-	-	-
Unigene0103286	4	1	2	11	2	74	0.22	0.06	0.1	0.63	0.11	4.04	0.126667	1.59333	3.65294	0.000308698	0.00682021	ANG	PREDICTED: angiogenin-like [Chrysemys picta bellii]	-	-	-	-	-	GO:0004518//nuclease activity	GO:0008152//metabolic process
Unigene0032573	67	94	71	40	19	29	1.24	1.82	1.14	0.77	0.36	0.53	1.4	0.553333	-1.33921	0.000310368	0.00685327	KCNJ5	PREDICTED: G protein-activated inward rectifier potassium channel 4 [Chrysemys picta bellii]	Organismal Systems;Organismal Systems;Organismal Systems;Organismal Systems;Organismal Systems;Organismal Systems;Organismal Systems;Human Diseases	Endocrine system;Nervous system;Nervous system;Environmental adaptation;Endocrine system;Endocrine system;Nervous system;Substance dependence	ko04921//Oxytocin signaling pathway;ko04728//Dopaminergic synapse;ko04723//Retrograde endocannabinoid signaling;ko04713//Circadian entrainment;ko04915//Estrogen signaling pathway;ko04925//Aldosterone synthesis and secretion;ko04726//Serotonergic synapse;ko05032//Morphine addiction	K04999;K04999;K04999;K04999;K04999;K04999;K04999;K04999	GO:0031224//intrinsic component of membrane	GO:0005242//inward rectifier potassium channel activity	GO:0030001//metal ion transport;GO:0034220//ion transmembrane transport
Unigene0049096	13	34	18	1	3	4	0.89	2.42	1.06	0.07	0.21	0.27	1.45667	0.183333	-2.99013	0.000311163	0.00686699	PKHD1	PREDICTED: fibrocystin [Chrysemys picta bellii]	-	-	-	-	-	-	-
Unigene0038466	87	83	98	45	35	42	2.44	2.43	2.38	1.31	1.01	1.17	2.41667	1.16333	-1.05475	0.000313904	0.00691589	LMO1	PREDICTED: rhombotin-1 isoform X1 [Manacus vitellinus]	-	-	-	-	GO:0043231//intracellular membrane-bounded organelle	GO:0046914//transition metal ion binding	GO:0006357//regulation of transcription from RNA polymerase II promoter
Unigene0118251	60	42	59	127	74	136	1.42	1.03	1.21	3.12	1.8	3.17	1.22	2.69667	1.1443	0.000316958	0.0069676	GABRB3	PREDICTED: gamma-aminobutyric acid receptor subunit beta-3 isoform X1 [Chrysemys picta bellii]	Environmental Information Processing;Organismal Systems;Organismal Systems;Organismal Systems;Human Diseases;Human Diseases	Signaling molecules and interaction;Nervous system;Nervous system;Nervous system;Substance dependence;Substance dependence	ko04080//Neuroactive ligand-receptor interaction;ko04723//Retrograde endocannabinoid signaling;ko04726//Serotonergic synapse;ko04727//GABAergic synapse;ko05032//Morphine addiction;ko05033//Nicotine addiction	K05181;K05181;K05181;K05181;K05181;K05181	GO:0034702//ion channel complex;GO:0097060//synaptic membrane	GO:0005253//anion channel activity;GO:0015276//ligand-gated ion channel activity;GO:0016917//GABA receptor activity	GO:0006821//chloride transport;GO:0034776//response to histamine;GO:0043066//negative regulation of apoptotic process;GO:0048666//neuron development;GO:0050954//sensory perception of mechanical stimulus
Unigene0022109	2	5	6	13	36	28	0.07	0.19	0.19	0.49	1.33	0.99	0.15	0.936667	2.64257	0.000318206	0.00698511	--	-	-	-	-	-	-	-	-
Unigene0058156	160	242	175	8	33	56	2.8	4.42	2.66	0.15	0.59	0.97	3.29333	0.57	-2.53051	0.000328979	0.0071878	Krt20	PREDICTED: keratin, type I cytoskeletal 19 [Chrysemys picta bellii]	Organismal Systems;Human Diseases;Human Diseases	Endocrine system;Infectious diseases;Infectious diseases	ko04915//Estrogen signaling pathway;ko05130//Pathogenic Escherichia coli infection;ko05150//Staphylococcus aureus infection	K07604;K07604;K07604	-	-	-
Unigene0017312	101	100	70	21	48	42	2.13	2.2	1.28	0.46	1.04	0.88	1.87	0.793333	-1.23704	0.000336531	0.00733251	tmem82	PREDICTED: transmembrane protein 82 [Chrysemys picta bellii]	-	-	-	-	GO:0031224//intrinsic component of membrane	-	-
Unigene0097537	9	4	4	23	25	35	0.38	0.18	0.15	1.02	1.09	1.47	0.236667	1.19333	2.33407	0.000337046	0.00733968	--	-	-	-	-	-	-	-	-
Unigene0122407	17	12	16	46	48	39	0.47	0.34	0.38	1.31	1.36	1.06	0.396667	1.24333	1.64821	0.000349408	0.00757543	--	-	-	-	-	-	-	-	-
Unigene0075650	79	71	86	42	31	27	1.56	1.46	1.47	0.86	0.63	0.53	1.49667	0.673333	-1.15236	0.000355186	0.00767962	CadN	PREDICTED: neural-cadherin-like isoform X1 [Chrysemys picta bellii]	-	-	-	-	-	-	-
Unigene0067985	47	46	65	108	119	84	4.46	4.56	5.35	10.65	11.61	7.88	4.79	10.0467	1.06862	0.000357633	0.0077156	--	-	-	-	-	-	-	-	-
Unigene0048685	95	136	125	2	18	27	1.52	2.28	1.74	0.03	0.3	0.43	1.84667	0.253333	-2.86581	0.000361811	0.00778445	CYP27B1	PREDICTED: 25-hydroxyvitamin D-1 alpha hydroxylase, mitochondrial [Chrysemys picta bellii]	Metabolism;Human Diseases;Organismal Systems;Metabolism	Global and overview maps;Infectious diseases;Endocrine system;Lipid metabolism	ko01100//Metabolic pathways;ko05152//Tuberculosis;ko04928//Parathyroid hormone synthesis, secretion and action;ko00100//Steroid biosynthesis	K07438;K07438;K07438;K07438	-	GO:0016491//oxidoreductase activity;GO:0046906//tetrapyrrole binding;GO:0046914//transition metal ion binding	GO:0044710//single-organism metabolic process
Unigene0023497	116	56	98	134	237	148	1.04	0.53	0.76	1.25	2.19	1.31	0.776667	1.58333	1.0276	0.000362199	0.00778855	mmp11	PREDICTED: stromelysin-3 [Chelonia mydas]	-	-	-	-	-	GO:0046914//transition metal ion binding;GO:0070011//peptidase activity, acting on L-amino acid peptides	GO:0019538//protein metabolic process;GO:0030198//extracellular matrix organization;GO:0032963//collagen metabolic process;GO:0045596//negative regulation of cell differentiation
Unigene0010998	11	12	10	37	52	27	0.24	0.27	0.19	0.82	1.14	0.57	0.233333	0.843333	1.85371	0.000365149	0.00783492	--	-	-	-	-	-	-	-	-
Unigene0068911	62	29	33	4	7	18	1.91	0.93	0.88	0.13	0.22	0.55	1.24	0.3	-2.04731	0.0003775	0.00804403	DRC7	PREDICTED: coiled-coil domain-containing protein lobo homolog isoform X1 [Chrysemys picta bellii]	-	-	-	-	-	-	-
Unigene0041525	64	56	91	93	168	140	0.57	0.52	0.7	0.86	1.53	1.23	0.596667	1.20667	1.01603	0.000385139	0.00816615	DNAH11	PREDICTED: dynein heavy chain 11, axonemal [Chrysemys picta bellii]	Human Diseases	Neurodegenerative diseases	ko05016//Huntington disease	K10408	GO:0005875//microtubule associated complex	GO:0003774//motor activity;GO:0032550//purine ribonucleoside binding	GO:0007018//microtubule-based movement;GO:0009855//determination of bilateral symmetry
Unigene0011565	278	208	156	70	84	155	6.13	4.79	2.98	1.6	1.9	3.38	4.63333	2.29333	-1.0146	0.000396041	0.00838378	SLC7A7	solute carrier family 7 (amino acid transporter light chain, y+L system), member 7 L homeolog [Xenopus laevis]	Organismal Systems	Digestive system	ko04974//Protein digestion and absorption	K13867	GO:0016021//integral component of membrane	GO:0046943//carboxylic acid transmembrane transporter activity	GO:0002376//immune system process;GO:0007599//hemostasis;GO:0019752//carboxylic acid metabolic process;GO:0046942//carboxylic acid transport;GO:0065003//macromolecular complex assembly
Unigene0062544	129	222	130	6	32	2	2.15	3.86	1.88	0.1	0.55	0.03	2.63	0.226667	-3.53642	0.000403628	0.00850114	Cldn16	PREDICTED: claudin-16 [Chrysemys picta bellii]	Environmental Information Processing;Cellular Processes;Organismal Systems;Human Diseases;Human Diseases	Signaling molecules and interaction;Cellular community - eukaryotes;Immune system;Infectious diseases;Infectious diseases	ko04514//Cell adhesion molecules (CAMs);ko04530//Tight junction;ko04670//Leukocyte transendothelial migration;ko05160//Hepatitis C;ko05130//Pathogenic Escherichia coli infection	K06087;K06087;K06087;K06087;K06087	GO:0031224//intrinsic component of membrane;GO:0043296//apical junction complex	-	-
Unigene0110586	318	269	292	2	8	49	4.54	4.01	3.62	0.03	0.12	0.69	4.05667	0.28	-3.8568	0.000403727	0.00850114	SCNN1A	PREDICTED: amiloride-sensitive sodium channel subunit alpha [Chrysemys picta bellii]	Organismal Systems;Organismal Systems	Sensory system;Excretory system	ko04742//Taste transduction;ko04960//Aldosterone-regulated sodium reabsorption	K04824;K04824	GO:0005929//cilium;GO:0031090//organelle membrane;GO:0031988//membrane-bounded vesicle;GO:0034703//cation channel complex;GO:0044459//plasma membrane part	GO:0005272//sodium channel activity;GO:0019904//protein domain specific binding	GO:0006814//sodium ion transport;GO:0007606//sensory perception of chemical stimulus;GO:0030104//water homeostasis;GO:0055065//metal ion homeostasis
Unigene0055897	44	59	38	172	81	84	0.57	0.79	0.42	2.3	1.07	1.07	0.593333	1.48	1.31868	0.000407594	0.00856467	SRMS	PREDICTED: tyrosine-protein kinase Srms [Chrysemys picta bellii]	-	-	-	-	GO:0044424//intracellular part	GO:0004713//protein tyrosine kinase activity;GO:0032550//purine ribonucleoside binding	GO:0018108//peptidyl-tyrosine phosphorylation
Unigene0022871	39	52	42	19	8	12	1.57	2.19	1.47	0.8	0.33	0.48	1.74333	0.536667	-1.69975	0.000410726	0.00862524	--	-	-	-	-	-	-	-	-
Unigene0008610	3	6	11	23	30	35	0.09	0.19	0.28	0.71	0.92	1.03	0.186667	0.886667	2.24793	0.000414568	0.00869604	--	-	-	-	-	-	-	-	-
Unigene0097310	43	23	52	10	10	12	1.46	0.82	1.53	0.35	0.35	0.4	1.27	0.366667	-1.79229	0.000414778	0.00869604	--	-	-	-	-	-	-	-	-
Unigene0019057	40	21	36	6	8	9	1.68	0.92	1.31	0.26	0.35	0.37	1.30333	0.326667	-1.99631	0.000418476	0.00875521	--	PREDICTED: radial spoke head protein 4 homolog A-like isoform X2 [Chrysemys picta bellii]	-	-	-	-	-	-	-
Unigene0010269	679	802	565	211	261	394	34.34	42.36	24.78	11.1	13.57	19.7	33.8267	14.79	-1.19354	0.000419812	0.00877164	FABP3	PREDICTED: fatty acid-binding protein, heart [Pelodiscus sinensis]	Organismal Systems	Endocrine system	ko03320//PPAR signaling pathway	K08752	GO:0031988//membrane-bounded vesicle;GO:0044421//extracellular region part	GO:0005515//protein binding;GO:0036041//long-chain fatty acid binding	GO:0051234//establishment of localization
Unigene0120934	68	69	31	24	8	17	2.58	2.74	1.02	0.95	0.31	0.64	2.11333	0.633333	-1.73848	0.000422246	0.0087923	CST7	PREDICTED: cystatin-F [Chrysemys picta bellii]	-	-	-	-	-	GO:0004857//enzyme inhibitor activity	GO:0010466//negative regulation of peptidase activity
Unigene0092550	47	58	57	21	18	20	1.43	1.85	1.51	0.67	0.56	0.6	1.59667	0.61	-1.38818	0.000423306	0.00880973	--	-	-	-	-	-	-	-	-
Unigene0045446	24	27	25	6	2	6	0.91	1.07	0.83	0.24	0.08	0.23	0.936667	0.183333	-2.35307	0.000434492	0.00899979	AK7	PREDICTED: adenylate kinase 7 isoform X1 [Chrysemys picta bellii]	Metabolism;Metabolism;Metabolism	Global and overview maps;Nucleotide metabolism;Metabolism of cofactors and vitamins	ko01100//Metabolic pathways;ko00230//Purine metabolism;ko00730//Thiamine metabolism	K00939;K00939;K00939	GO:0043231//intracellular membrane-bounded organelle	GO:0016776//phosphotransferase activity, phosphate group as acceptor;GO:0019201//nucleotide kinase activity;GO:0032550//purine ribonucleoside binding	GO:0001578//microtubule bundle formation;GO:0003341//cilium movement;GO:0007417//central nervous system development;GO:0009132//nucleoside diphosphate metabolic process;GO:0009141//nucleoside triphosphate metabolic process;GO:0048232//male gamete generation
Unigene0002068	48	30	34	0	11	12	3.08	2.01	1.89	0	0.73	0.76	2.32667	0.496667	-2.22791	0.000434801	0.00900148	--	Putative phospholipid-transporting ATPase VB [Chelonia mydas]	-	-	-	-	-	-	-
Unigene0013701	72	31	61	21	18	15	1.61	0.72	1.18	0.49	0.41	0.33	1.17	0.41	-1.51281	0.00044719	0.00923373	LAMP5	PREDICTED: lysosome-associated membrane glycoprotein 5 [Chrysemys picta bellii]	-	-	-	-	GO:0005769//early endosome;GO:0010008//endosome membrane;GO:0012506//vesicle membrane;GO:0031224//intrinsic component of membrane;GO:0032589//neuron projection membrane	-	-
Unigene0038082	29	27	38	65	60	88	1.11	1.08	1.26	2.59	2.37	3.34	1.15	2.76667	1.26651	0.000449067	0.00926764	--	MyoD family inhibitor domain-containing protein [Chelonia mydas]	Environmental Information Processing	Signal transduction	ko04392//Hippo signaling pathway - multiple species	K16507	-	-	-
Unigene0117939	29	34	51	12	12	7	0.73	0.89	1.11	0.31	0.31	0.17	0.91	0.263333	-1.78898	0.000450123	0.00928072	NTRK3	PREDICTED: NT-3 growth factor receptor isoform X4 [Chelonia mydas]	Organismal Systems;Human Diseases	Nervous system;Cancers	ko04722//Neurotrophin signaling pathway;ko05230//Central carbon metabolism in cancer	K05101;K05101	GO:0016021//integral component of membrane;GO:0043234//protein complex;GO:0044424//intracellular part	GO:0004713//protein tyrosine kinase activity;GO:0005515//protein binding;GO:0032550//purine ribonucleoside binding;GO:0038023//signaling receptor activity	GO:0002088//lens development in camera-type eye;GO:0007167//enzyme linked receptor protein signaling pathway;GO:0010467//gene expression;GO:0030334//regulation of cell migration;GO:0031532//actin cytoskeleton reorganization;GO:0032147//activation of protein kinase activity;GO:0042127//regulation of cell proliferation;GO:0045773//positive regulation of axon extension;GO:0048511//rhythmic process;G…
Unigene0082095	32	63	61	19	14	18	1.02	2.09	1.68	0.63	0.46	0.57	1.59667	0.553333	-1.52884	0.000453952	0.0093489	--	-	-	-	-	-	-	-	-
Unigene0097191	28	41	50	15	10	8	0.94	1.44	1.46	0.53	0.35	0.27	1.28	0.383333	-1.73947	0.000461717	0.009489	--	-	-	-	-	-	-	-	-
Unigene0038399	61	50	51	88	137	97	2.08	1.78	1.51	3.12	4.8	3.27	1.79	3.73	1.05922	0.000464506	0.00953142	--	-	-	-	-	-	-	-	-
Unigene0103729	41	32	17	3	3	11	1.88	1.53	0.68	0.14	0.14	0.5	1.36333	0.26	-2.39055	0.000468543	0.00959431	PPP1R14D	PREDICTED: protein phosphatase 1 regulatory subunit 14D [Chelonia mydas]	-	-	-	-	-	-	GO:0016310//phosphorylation
Unigene0034224	166	198	83	75	71	55	3.47	4.32	1.5	1.63	1.53	1.14	3.09667	1.43333	-1.11134	0.000481524	0.00981428	HOXD10	PREDICTED: homeobox protein Hox-D10 [Chrysemys picta bellii]	Human Diseases;Human Diseases	Cancers;Cancers	ko05205//Proteoglycans in cancer;ko05206//MicroRNAs in cancer	K09295;K09295	GO:0043231//intracellular membrane-bounded organelle	GO:0001071//nucleic acid binding transcription factor activity;GO:0003677//DNA binding	GO:0003002//regionalization;GO:0006357//regulation of transcription from RNA polymerase II promoter;GO:0007626//locomotory behavior;GO:0009566//fertilization;GO:0014706//striated muscle tissue development;GO:0035108//limb morphogenesis;GO:0048562//embryonic organ morphogenesis;GO:0048665//neuron fate specification;GO:0048666//neuron development;GO:0050877//neurological system process
Unigene0083127	72	73	78	9	34	38	1.13	1.2	1.06	0.15	0.55	0.59	1.13	0.43	-1.39391	0.000486016	0.00988542	--	PREDICTED: uncharacterized protein LOC101947769 isoform X1 [Chrysemys picta bellii]	-	-	-	-	-	-	-
Unigene0036000	53	29	40	13	12	11	3.19	1.83	2.09	0.81	0.74	0.66	2.37	0.736667	-1.6858	0.000492955	0.0100111	FABP1	PREDICTED: fatty acid-binding protein, liver-like [Chrysemys picta bellii]	-	-	-	-	-	GO:0005488//binding	GO:0051234//establishment of localization
Unigene0047790	25	25	27	60	84	46	0.44	0.46	0.41	1.1	1.52	0.8	0.436667	1.14	1.38443	0.000500057	0.010124	Actr3b	PREDICTED: actin-related protein 3B isoform X2 [Rhinopithecus roxellana]	Cellular Processes	Cellular community - eukaryotes	ko04530//Tight junction	K18584	GO:0031988//membrane-bounded vesicle;GO:0043232//intracellular non-membrane-bounded organelle;GO:0043234//protein complex	GO:0008092//cytoskeletal protein binding;GO:0032550//purine ribonucleoside binding	GO:0045010//actin nucleation
Unigene0083524	25	47	33	2	15	6	1.75	3.44	2	0.15	1.08	0.42	2.39667	0.55	-2.12353	0.0005129	0.0103416	--	-	-	-	-	-	-	-	-
Unigene0081080	34	34	62	63	141	86	0.44	0.46	0.7	0.85	1.88	1.1	0.533333	1.27667	1.25927	0.000527246	0.0105768	SLITRK1	PREDICTED: SLIT and NTRK-like protein 1 [Chelonia mydas]	-	-	-	-	-	-	GO:0040007//growth;GO:0048812//neuron projection morphogenesis;GO:0065008//regulation of biological quality
Unigene0031547	4	5	4	17	26	26	0.3	0.39	0.26	1.33	2.02	1.94	0.316667	1.76333	2.47727	0.000529162	0.0105999	--	-	-	-	-	-	-	-	-
Unigene0022310	18	34	23	2	3	8	0.93	1.84	1.04	0.11	0.16	0.41	1.27	0.226667	-2.48618	0.000531044	0.010626	--	-	-	-	-	-	-	-	-
Unigene0072385	81	77	32	11	24	27	1.88	1.87	0.64	0.27	0.57	0.62	1.46333	0.486667	-1.58825	0.000543802	0.0108483	Clrn3	PREDICTED: clarin-3 [Chelonia mydas]	-	-	-	-	-	-	-
Unigene0050687	18	19	24	54	57	45	0.65	0.72	0.75	2.04	2.11	1.61	0.706667	1.92	1.442	0.000544739	0.0108615	--	PREDICTED: endothelin-3 [Chrysemys picta bellii]	-	-	-	-	-	-	-
Unigene0052274	110	206	139	54	37	104	1.07	2.09	1.17	0.55	0.37	1	1.44333	0.64	-1.17326	0.000548016	0.0109158	DBH	PREDICTED: dopamine beta-hydroxylase [Chrysemys picta bellii]	Metabolism;Metabolism	Global and overview maps;Amino acid metabolism	ko01100//Metabolic pathways;ko00350//Tyrosine metabolism	K00503;K00503	-	GO:0004497//monooxygenase activity;GO:0046914//transition metal ion binding	GO:0001659//temperature homeostasis;GO:0002252//immune effector process;GO:0007612//learning;GO:0007632//visual behavior;GO:0008283//cell proliferation;GO:0014075//response to amine;GO:0019229//regulation of vasoconstriction;GO:0030534//adult behavior;GO:0033500//carbohydrate homeostasis;GO:0033555//multicellular organismal response to stress;GO:0042417//dopamine metabolic process;GO:0044710//sin…
Unigene0101159	45	66	84	18	35	20	1.2	1.84	1.95	0.5	0.96	0.53	1.66333	0.663333	-1.32627	0.00055431	0.0110189	--	-	-	-	-	-	-	-	-
Unigene0043530	54	62	89	26	26	32	1.02	1.23	1.46	0.51	0.51	0.6	1.23667	0.54	-1.19543	0.000555088	0.0110288	Sybu	PREDICTED: syntabulin isoform X2 [Chrysemys picta bellii]	-	-	-	-	-	-	-
Unigene0068387	17	6	10	36	58	25	0.36	0.13	0.18	0.8	1.27	0.53	0.223333	0.866667	1.95628	0.000555865	0.0110387	--	-	-	-	-	-	-	-	-
Unigene0027923	81	82	53	3	31	31	2.13	2.25	1.21	0.08	0.84	0.81	1.86333	0.576667	-1.69208	0.000566471	0.0112042	--	PREDICTED: fibrocystin [Chrysemys picta bellii]	-	-	-	-	-	-	-
Unigene0023146	55	73	121	39	26	36	1.19	1.66	2.28	0.88	0.58	0.77	1.71	0.743333	-1.20192	0.000568191	0.0112326	NOV	PREDICTED: protein NOV homolog [Chrysemys picta bellii]	-	-	-	-	GO:0043227//membrane-bounded organelle	GO:0005102//receptor binding;GO:0019838//growth factor binding	-
Unigene0119743	18	24	26	65	43	64	0.4	0.56	0.5	1.51	0.99	1.41	0.486667	1.30333	1.4212	0.000585942	0.0115373	--	Sideroflexin-5 [Chelonia mydas]	-	-	-	-	-	-	-
Unigene0071726	112	77	90	40	53	38	1.83	1.31	1.27	0.68	0.89	0.61	1.47	0.726667	-1.01645	0.000587696	0.0115624	POGK	PREDICTED: LOW QUALITY PROTEIN: pogo transposable element with KRAB domain [Stegastes partitus]	-	-	-	-	-	GO:0005488//binding	-
Unigene0059273	26	28	22	0	3	9	2.34	2.63	1.71	0	0.28	0.8	2.22667	0.36	-2.62882	0.000593065	0.0116427	--	ORF2 [Acanthochelys spixii]	-	-	-	-	-	-	-
Unigene0103250	371	508	301	88	138	191	6.55	9.37	4.61	1.62	2.51	3.33	6.84333	2.48667	-1.46049	0.000597884	0.0117198	Slc39a8	PREDICTED: zinc transporter ZIP8 isoform X1 [Chrysemys picta bellii]	Cellular Processes	Cell growth and death	ko04216//Ferroptosis	K14714	GO:0016020//membrane	GO:0022890//inorganic cation transmembrane transporter activity	GO:0015691//cadmium ion transport;GO:0044763//single-organism cellular process
Unigene0038984	23	15	23	64	73	31	1.24	0.84	1.07	3.58	4.04	1.65	1.05	3.09	1.55722	0.000604242	0.0118268	--	hypothetical protein UY3_12368 [Chelonia mydas]	-	-	-	-	-	-	-
Unigene0043250	68	86	48	15	36	24	1.64	2.17	1.01	0.38	0.89	0.57	1.60667	0.613333	-1.38933	0.000605232	0.011835	Spef1	Sperm flagellar protein 1 [Chelonia mydas]	-	-	-	-	GO:0005929//cilium	-	-
Unigene0090046	69	72	123	27	41	47	0.75	0.82	1.17	0.31	0.46	0.51	0.913333	0.426667	-1.09803	0.000605262	0.011835	Grin3b	PREDICTED: glutamate receptor ionotropic, NMDA 3B [Chrysemys picta bellii]	Environmental Information Processing;Environmental Information Processing;Human Diseases;Organismal Systems;Human Diseases;Human Diseases;Human Diseases	Signaling molecules and interaction;Signal transduction;Substance dependence;Nervous system;Substance dependence;Substance dependence;Substance dependence	ko04080//Neuroactive ligand-receptor interaction;ko04024//cAMP signaling pathway;ko05034//Alcoholism;ko04724//Glutamatergic synapse;ko05030//Cocaine addiction;ko05031//Amphetamine addiction;ko05033//Nicotine addiction	K05214;K05214;K05214;K05214;K05214;K05214;K05214	GO:0008328//ionotropic glutamate receptor complex;GO:0044297//cell body;GO:0097060//synaptic membrane	GO:0005231//excitatory extracellular ligand-gated ion channel activity;GO:0005261//cation channel activity	GO:0006816//calcium ion transport;GO:0007215//glutamate receptor signaling pathway;GO:0010959//regulation of metal ion transport;GO:0090150//establishment of protein localization to membrane
Unigene0003960	32	33	60	11	10	16	1.07	1.15	1.74	0.38	0.34	0.53	1.32	0.416667	-1.66357	0.000609569	0.0119041	--	-	-	-	-	-	-	-	-
Unigene0008783	66	28	85	118	108	130	0.74	0.33	0.83	1.38	1.25	1.45	0.633333	1.36	1.10257	0.000615972	0.0119909	NECAB3	PREDICTED: N-terminal EF-hand calcium-binding protein 3 [Chrysemys picta bellii]	-	-	-	-	GO:0031090//organelle membrane;GO:0043231//intracellular membrane-bounded organelle	GO:0046872//metal ion binding	GO:0010559//regulation of glycoprotein biosynthetic process
Unigene0082862	17	10	25	26	81	52	0.59	0.36	0.75	0.94	2.89	1.78	0.566667	1.87	1.72247	0.000617457	0.0120139	--	-	-	-	-	-	-	-	-
Unigene0038147	80	74	94	45	30	37	1.85	1.79	1.89	1.08	0.71	0.85	1.84333	0.88	-1.06674	0.000619182	0.0120415	--	-	-	-	-	-	-	-	-
Unigene0066006	2686	2625	3322	559	1077	1634	23.1	23.58	24.78	5	9.53	13.9	23.82	9.47667	-1.32972	0.000627856	0.0121623	SLC16A6	PREDICTED: LOW QUALITY PROTEIN: solute carrier family 16, member 6 [Chelonia mydas]	-	-	-	-	-	-	GO:0044763//single-organism cellular process
Unigene0011340	50	49	36	117	120	62	1.78	1.82	1.11	4.33	4.39	2.18	1.57	3.63333	1.21053	0.00063783	0.0123323	--	-	-	-	-	-	-	-	-
Unigene0042417	67	94	78	44	19	33	1.67	2.44	1.68	1.14	0.49	0.81	1.93	0.813333	-1.24668	0.000637882	0.0123323	SGCG	PREDICTED: gamma-sarcoglycan [Chelonia mydas]	-	-	-	-	GO:0005886//plasma membrane;GO:0031224//intrinsic component of membrane;GO:0043234//protein complex	-	-
Unigene0113644	98	132	89	0	6	16	2.03	2.86	1.6	0	0.13	0.33	2.16333	0.153333	-3.81851	0.000642745	0.0124119	Slc7a13	PREDICTED: solute carrier family 7 member 13 isoform X1 [Pelodiscus sinensis]	-	-	-	-	-	-	-
Unigene0086520	53	67	65	14	25	32	1.02	1.35	1.09	0.28	0.5	0.61	1.15333	0.463333	-1.31569	0.000654168	0.0125978	FAM228B	PREDICTED: protein FAM228B isoform X2 [Chrysemys picta bellii]	-	-	-	-	-	-	-
Unigene0005618	15	73	21	4	7	11	0.49	2.51	0.6	0.14	0.24	0.36	1.2	0.246667	-2.2824	0.00065937	0.012667	MYO1G	PREDICTED: unconventional myosin-Ig [Chrysemys picta bellii]	-	-	-	-	GO:0015629//actin cytoskeleton;GO:0031252//cell leading edge;GO:0031988//membrane-bounded vesicle;GO:0042995//cell projection;GO:0044459//plasma membrane part	GO:0008092//cytoskeletal protein binding;GO:0017111//nucleoside-triphosphatase activity;GO:0032550//purine ribonucleoside binding;GO:1902936//phosphatidylinositol bisphosphate binding	GO:0002431//Fc receptor mediated stimulatory signaling pathway;GO:0002449//lymphocyte mediated immunity;GO:0006897//endocytosis;GO:0007155//cell adhesion;GO:0072676//lymphocyte migration
Unigene0080687	91	91	65	27	26	50	3.1	3.24	1.92	0.96	0.91	1.68	2.75333	1.18333	-1.21832	0.000660785	0.0126819	--	-	-	-	-	-	-	-	-
Unigene0108214	1505	4274	1510	664	614	372	20.56	60.98	17.89	9.43	8.63	5.02	33.1433	7.69333	-2.10704	0.000666537	0.0127674	EGR1	PREDICTED: early growth response protein 1 [Chrysemys picta bellii]	Human Diseases;Environmental Information Processing;Organismal Systems;Organismal Systems;Human Diseases;Human Diseases	Infectious diseases;Signal transduction;Endocrine system;Endocrine system;Endocrine and metabolic diseases;Neurodegenerative diseases	ko05166//HTLV-I infection;ko04371//Apelin signaling pathway;ko04928//Parathyroid hormone synthesis, secretion and action;ko04912//GnRH signaling pathway;ko04933//AGE-RAGE signaling pathway in diabetic complications;ko05020//Prion diseases	K09203;K09203;K09203;K09203;K09203;K09203	GO:0043231//intracellular membrane-bounded organelle	GO:0000976//transcription regulatory region sequence-specific DNA binding;GO:0000982//transcription factor activity, RNA polymerase II core promoter proximal region sequence-specific binding;GO:0019899//enzyme binding;GO:0043169//cation binding	GO:0006357//regulation of transcription from RNA polymerase II promoter;GO:0007178//transmembrane receptor protein serine/threonine kinase signaling pathway;GO:0007519//skeletal muscle tissue development;GO:0009746//response to hexose;GO:0010332//response to gamma radiation;GO:0019221//cytokine-mediated signaling pathway;GO:0030098//lymphocyte differentiation;GO:0030178//negative regulation of Wn…
Unigene0097317	85	66	73	32	29	38	1.57	1.27	1.17	0.62	0.55	0.69	1.33667	0.62	-1.1083	0.000670311	0.0128335	--	-	-	-	-	-	-	-	-
Unigene0005226	62	29	47	3	6	24	1.61	0.79	1.06	0.08	0.16	0.62	1.15333	0.286667	-2.00836	0.00067887	0.0129848	--	-	-	-	-	-	-	-	-
Unigene0040769	25	10	19	32	56	67	0.49	0.2	0.32	0.65	1.12	1.29	0.336667	1.02	1.59918	0.000680558	0.0129981	--	-	-	-	-	-	-	-	-
Unigene0095655	95	24	16	8	11	11	3.24	0.86	0.47	0.28	0.39	0.37	1.52333	0.346667	-2.13561	0.000686654	0.0130829	--	PREDICTED: riboflavin-binding protein-like [Chrysemys picta bellii]	Cellular Processes;Human Diseases	Transport and catabolism;Drug resistance	ko04144//Endocytosis;ko01523//Antifolate resistance	K13649;K13649	-	GO:0051183//vitamin transporter activity	GO:0015711//organic anion transport
Unigene0043672	37	67	21	10	6	16	1.28	2.43	0.63	0.36	0.21	0.55	1.44667	0.373333	-1.9542	0.000692309	0.0131657	Ddc	PREDICTED: aromatic-L-amino-acid decarboxylase isoform X1 [Chrysemys picta bellii]	Metabolism;Organismal Systems;Human Diseases;Human Diseases;Organismal Systems;Human Diseases;Metabolism;Metabolism;Metabolism	Global and overview maps;Nervous system;Substance dependence;Substance dependence;Nervous system;Substance dependence;Amino acid metabolism;Amino acid metabolism;Amino acid metabolism	ko01100//Metabolic pathways;ko04728//Dopaminergic synapse;ko05034//Alcoholism;ko05030//Cocaine addiction;ko04726//Serotonergic synapse;ko05031//Amphetamine addiction;ko00380//Tryptophan metabolism;ko00350//Tyrosine metabolism;ko00360//Phenylalanine metabolism	K01593;K01593;K01593;K01593;K01593;K01593;K01593;K01593;K01593	GO:0031988//membrane-bounded vesicle;GO:0044424//intracellular part	GO:0004058//aromatic-L-amino-acid decarboxylase activity;GO:0005515//protein binding;GO:0043168//anion binding	GO:0019752//carboxylic acid metabolic process;GO:0042221//response to chemical
Unigene0121106	100	85	68	44	36	33	2.19	1.95	1.29	1	0.81	0.72	1.81	0.843333	-1.10181	0.000693384	0.0131793	PAQR5	PREDICTED: membrane progestin receptor gamma isoform X1 [Chrysemys picta bellii]	-	-	-	-	-	-	-
Unigene0093759	492	747	1222	252	329	415	3.75	5.95	8.08	2	2.58	3.13	5.92667	2.57	-1.20545	0.000695858	0.0131975	UNC5C	PREDICTED: netrin receptor UNC5C isoform X1 [Chrysemys picta bellii]	Organismal Systems	Development	ko04360//Axon guidance	K07521	GO:0016020//membrane	GO:0004888//transmembrane signaling receptor activity	GO:0007166//cell surface receptor signaling pathway;GO:0007411//axon guidance;GO:0007417//central nervous system development;GO:0016477//cell migration;GO:0042981//regulation of apoptotic process
Unigene0004194	28	57	28	2	13	12	0.83	1.76	0.72	0.06	0.4	0.35	1.10333	0.27	-2.03084	0.000696349	0.0131975	MYO7B	PREDICTED: unconventional myosin-VIIb [Chrysemys picta bellii]	-	-	-	-	-	-	-
Unigene0015849	123	165	159	21	75	95	1.88	2.63	2.11	0.33	1.18	1.43	2.20667	0.98	-1.17102	0.000698325	0.0132152	CDKN1A	PREDICTED: cyclin-dependent kinase inhibitor 1 isoform X1 [Chrysemys picta bellii]	Human Diseases;Human Diseases;Environmental Information Processing;Environmental Information Processing;Human Diseases;Human Diseases;Human Diseases;Human Diseases;Human Diseases;Environmental Information Processing;Human Diseases;Cellular Processes;Organismal Systems;Human Diseases;Human Diseases;Human Diseases;Human Diseases;Human Diseases;Human Diseases;Cellular Processes;Human Diseases;Enviro…	Cancers;Infectious diseases;Signal transduction;Signal transduction;Infectious diseases;Infectious diseases;Infectious diseases;Cancers;Cancers;Signal transduction;Cancers;Cell growth and death;Endocrine system;Infectious diseases;Cancers;Endocrine and metabolic diseases;Cancers;Cancers;Cancers;Cell growth and death;Infectious diseases;Signal transduction;Endocrine system;Cancers;Cancers;Infectio…	ko05200//Pathways in cancer;ko05165//Human papillomavirus infection;ko04151//PI3K-Akt signaling pathway;ko04630//Jak-STAT signaling pathway;ko05166//HTLV-I infection;ko05169//Epstein-Barr virus infection;ko05163//Human cytomegalovirus infection;ko05202//Transcriptional misregulation in cancers;ko05205//Proteoglycans in cancer;ko04066//HIF-1 signaling pathway;ko05203//Viral carcinogenesis;ko04218/…	K06625;K06625;K06625;K06625;K06625;K06625;K06625;K06625;K06625;K06625;K06625;K06625;K06625;K06625;K06625;K06625;K06625;K06625;K06625;K06625;K06625;K06625;K06625;K06625;K06625;K06625;K06625;K06625;K06625;K06625;K06625;K06625;K06625;K06625;K06625;K06625;K06625;K06625;K06625;K06625;K06625	GO:0043231//intracellular membrane-bounded organelle;GO:0043234//protein complex;GO:0044444//cytoplasmic part	GO:0004672//protein kinase activity;GO:0016538//cyclin-dependent protein serine/threonine kinase regulator activity;GO:0044389//ubiquitin-like protein ligase binding	GO:0000079//regulation of cyclin-dependent protein serine/threonine kinase activity;GO:0001558//regulation of cell growth;GO:0001934//positive regulation of protein phosphorylation;GO:0007050//cell cycle arrest;GO:0007264//small GTPase mediated signal transduction;GO:0007569//cell aging;GO:0008284//positive regulation of cell proliferation;GO:0008630//intrinsic apoptotic signaling pathway in resp…
Unigene0027171	74	37	112	139	151	129	0.78	0.41	1.02	1.52	1.63	1.34	0.736667	1.49667	1.02267	0.000700939	0.0132463	--	-	-	-	-	-	-	-	-
Unigene0087054	18	20	43	52	79	64	0.6	0.69	1.24	1.8	2.7	2.1	0.843333	2.2	1.38333	0.00070138	0.0132483	--	-	-	-	-	-	-	-	-
Unigene0063722	15	29	36	4	8	4	0.89	1.79	1.85	0.25	0.49	0.23	1.51	0.323333	-2.22345	0.000702249	0.0132584	NPPC	PREDICTED: C-type natriuretic peptide [Chrysemys picta bellii]	Human Diseases	Cardiovascular diseases	ko05418//Fluid shear stress and atherosclerosis	K12336	-	GO:0005102//receptor binding	GO:0003018//vascular process in circulatory system;GO:0007167//enzyme linked receptor protein signaling pathway;GO:0008283//cell proliferation;GO:0009152//purine ribonucleotide biosynthetic process;GO:0030799//regulation of cyclic nucleotide metabolic process;GO:0040008//regulation of growth;GO:0045786//negative regulation of cell cycle;GO:0060283//negative regulation of oocyte development
Unigene0009224	54	36	28	18	6	6	1.72	1.2	0.77	0.6	0.2	0.19	1.23	0.33	-1.89812	0.000710331	0.0133854	C4B	PREDICTED: complement C4-B-like, partial [Gekko japonicus]	Organismal Systems;Human Diseases;Human Diseases;Human Diseases	Immune system;Immune diseases;Infectious diseases;Infectious diseases	ko04610//Complement and coagulation cascades;ko05322//Systemic lupus erythematosus;ko05133//Pertussis;ko05150//Staphylococcus aureus infection	K03989;K03989;K03989;K03989	-	-	-
Unigene0109643	22	23	42	7	9	1	1.76	1.93	2.92	0.58	0.74	0.08	2.20333	0.466667	-2.23922	0.000711383	0.0133988	--	-	-	-	-	-	-	-	-
Unigene0122555	37	62	58	20	18	19	0.74	1.3	1.01	0.42	0.37	0.38	1.01667	0.39	-1.3823	0.000754113	0.0140693	--	-	-	-	-	-	-	-	-
Unigene0064170	114	62	224	45	41	76	1.33	0.75	2.26	0.54	0.49	0.87	1.44667	0.633333	-1.1917	0.000770096	0.0143209	Smpd3	PREDICTED: sphingomyelin phosphodiesterase 3 [Chrysemys picta bellii]	Metabolism;Metabolism	Global and overview maps;Lipid metabolism	ko01100//Metabolic pathways;ko00600//Sphingolipid metabolism	K12352;K12352	GO:0043231//intracellular membrane-bounded organelle	GO:0004620//phospholipase activity	GO:0002790//peptide secretion;GO:0006644//phospholipid metabolic process;GO:0030097//hemopoiesis
Unigene0102318	53	24	8	0	4	8	2.99	1.41	0.39	0	0.23	0.45	1.59667	0.226667	-2.81642	0.000777518	0.0144241	--	-	-	-	-	-	-	-	-
Unigene0007982	39	57	43	20	9	16	1.51	2.31	1.45	0.81	0.36	0.61	1.75667	0.593333	-1.56593	0.000778767	0.014432	--	PREDICTED: immunoglobulin superfamily member 1-like [Chrysemys picta bellii]	-	-	-	-	-	-	-
Unigene0064799	35	36	16	6	7	7	1.68	1.81	0.67	0.3	0.35	0.33	1.38667	0.326667	-2.08573	0.000790844	0.0146014	--	-	-	-	-	-	-	-	-
Unigene0019447	70	101	125	57	42	37	0.99	1.5	1.54	0.84	0.61	0.52	1.34333	0.656667	-1.03258	0.00079493	0.0146644	--	-	-	-	-	-	-	-	-
Unigene0059388	32	57	16	12	2	8	2.76	5.14	1.2	1.08	0.18	0.68	3.03333	0.646667	-2.22981	0.000800174	0.0147267	--	-	-	-	-	-	-	-	-
Unigene0092230	90	122	96	66	34	38	12.86	18.2	11.89	9.8	5	5.37	14.3167	6.72333	-1.09045	0.000802232	0.0147508	--	-	-	-	-	-	-	-	-
Unigene0107351	51	24	55	80	123	73	0.83	0.41	0.78	1.36	2.06	1.18	0.673333	1.53333	1.18728	0.000804871	0.0147787	--	-	-	-	-	-	-	-	-
Unigene0053868	36	42	52	8	12	21	1.24	1.51	1.55	0.29	0.42	0.71	1.43333	0.473333	-1.59845	0.000805679	0.0147841	--	PREDICTED: somatomedin-B and thrombospondin type-1 domain-containing protein-like isoform X2 [Chrysemys picta bellii]	-	-	-	-	-	-	-
Unigene0050576	46	73	19	6	5	22	3.88	6.43	1.39	0.53	0.43	1.84	3.9	0.933333	-2.06301	0.000810598	0.0148562	--	-	-	-	-	-	-	-	-
Unigene0055182	31	6	30	0	1	6	1.7	0.34	1.42	0	0.06	0.32	1.15333	0.126667	-3.1867	0.000812081	0.0148696	MPEG1	PREDICTED: LOW QUALITY PROTEIN: macrophage-expressed gene 1 protein-like [Chrysemys picta bellii]	-	-	-	-	-	-	-
Unigene0057085	54	34	17	4	6	14	2.48	1.63	0.68	0.19	0.28	0.64	1.59667	0.37	-2.10947	0.000815749	0.0149298	B4GALNT1	PREDICTED: beta-1,4 N-acetylgalactosaminyltransferase 1 [Chrysemys picta bellii]	Metabolism;Metabolism	Global and overview maps;Glycan biosynthesis and metabolism	ko01100//Metabolic pathways;ko00604//Glycosphingolipid biosynthesis - ganglio series	K00725;K00725	GO:0031228//intrinsic component of Golgi membrane	GO:0016757//transferase activity, transferring glycosyl groups	GO:0006664//glycolipid metabolic process;GO:0030258//lipid modification;GO:0048232//male gamete generation;GO:0051235//maintenance of location
Unigene0014646	44	37	30	109	66	72	0.88	0.77	0.52	2.27	1.36	1.43	0.723333	1.68667	1.22144	0.00082798	0.0151256	--	PREDICTED: RNA-directed DNA polymerase from mobile element jockey-like [Nanorana parkeri]	-	-	-	-	-	-	-
Unigene0084030	43	99	73	16	37	28	0.86	2.07	1.27	0.33	0.76	0.55	1.4	0.546667	-1.35669	0.000829259	0.0151419	--	PREDICTED: RNA-directed DNA polymerase from mobile element jockey-like [Nanorana parkeri]	-	-	-	-	-	-	-
Unigene0069294	72	72	46	13	30	29	2.79	2.91	1.54	0.52	1.19	1.11	2.41333	0.94	-1.36029	0.000848521	0.0154436	MLLT11	PREDICTED: protein AF1q [Chrysemys picta bellii]	-	-	-	-	-	-	GO:0006355//regulation of transcription, DNA-templated;GO:0007166//cell surface receptor signaling pathway;GO:0010822//positive regulation of mitochondrion organization;GO:0035556//intracellular signal transduction;GO:0042981//regulation of apoptotic process
Unigene0070869	88	9	5	0	1	0	3.12	0.33	0.15	0	0.04	0	1.2	0.0133333	-6.49185	0.000850978	0.0154812	FETUB	PREDICTED: fetuin-B [Chelonia mydas]	-	-	-	-	GO:0031988//membrane-bounded vesicle;GO:0044421//extracellular region part	GO:0004866//endopeptidase inhibitor activity	GO:0010466//negative regulation of peptidase activity;GO:0035036//sperm-egg recognition
Unigene0074403	741	381	531	139	254	288	6.45	3.46	4.01	1.26	2.27	2.48	4.64	2.00333	-1.21172	0.000852368	0.0154993	Tbx18	PREDICTED: T-box transcription factor TBX18 isoform X1 [Chrysemys picta bellii]	-	-	-	-	GO:0043231//intracellular membrane-bounded organelle	GO:0001071//nucleic acid binding transcription factor activity;GO:0003676//nucleic acid binding	GO:0002009//morphogenesis of an epithelium;GO:0002053//positive regulation of mesenchymal cell proliferation;GO:0009798//axis specification;GO:0010468//regulation of gene expression;GO:0022407//regulation of cell-cell adhesion;GO:0034645//cellular macromolecule biosynthetic process;GO:0035295//tube development;GO:0042692//muscle cell differentiation;GO:0048598//embryonic morphogenesis;GO:0048738/…
Unigene0027847	24	30	16	5	2	6	2.51	3.28	1.45	0.54	0.22	0.62	2.41333	0.46	-2.39132	0.000869748	0.0157936	--	-	-	-	-	-	-	-	-
Unigene0050128	55	66	49	19	23	25	2.15	2.7	1.66	0.77	0.92	0.97	2.17	0.886667	-1.29123	0.000873223	0.0158313	--	-	-	-	-	-	-	-	-
Unigene0038408	260	149	107	48	60	120	2.81	1.68	1	0.54	0.67	1.28	1.83	0.83	-1.14066	0.000873434	0.0158313	SLC5A11	PREDICTED: sodium/myo-inositol cotransporter 2 [Chrysemys picta bellii]	-	-	-	-	GO:0031224//intrinsic component of membrane	-	GO:0044763//single-organism cellular process;GO:0051234//establishment of localization
Unigene0103762	20	32	20	5	1	7	2.31	3.87	2.01	0.6	0.12	0.8	2.73	0.506667	-2.42979	0.000881154	0.015942	--	-	-	-	-	-	-	-	-
Unigene0090318	28	28	43	68	73	68	0.42	0.43	0.56	1.05	1.11	1	0.47	1.05333	1.16423	0.000882598	0.0159608	Dusp11	PREDICTED: RNA/RNP complex-1-interacting phosphatase, partial [Cariama cristata]	-	-	-	-	-	-	-
Unigene0096211	52	34	23	16	4	6	1.72	1.17	0.66	0.55	0.14	0.2	1.18333	0.296667	-1.99594	0.000886511	0.0160242	ANXA13	PREDICTED: annexin A13 [Chrysemys picta bellii]	-	-	-	-	GO:0044421//extracellular region part	GO:0005543//phospholipid binding	-
Unigene0015583	37	34	15	4	2	11	1.25	1.2	0.44	0.14	0.07	0.37	0.963333	0.193333	-2.31694	0.000897384	0.0161763	azin2	PREDICTED: ornithine decarboxylase 2-like [Chelonia mydas]	Metabolism;Metabolism	Global and overview maps;Amino acid metabolism	ko01100//Metabolic pathways;ko00330//Arginine and proline metabolism	K01583;K01583	GO:0016023//cytoplasmic, membrane-bounded vesicle;GO:0031090//organelle membrane;GO:0031984//organelle subcompartment;GO:0043005//neuron projection	GO:0008047//enzyme activator activity;GO:0008519//ammonium transmembrane transporter activity	GO:0006595//polyamine metabolic process;GO:0009893//positive regulation of metabolic process;GO:0009895//negative regulation of catabolic process;GO:0015695//organic cation transport;GO:0034764//positive regulation of transmembrane transport;GO:0061024//membrane organization;GO:1901605//alpha-amino acid metabolic process
Unigene0026965	42	46	36	15	15	11	1.12	1.28	0.83	0.42	0.41	0.29	1.07667	0.373333	-1.52804	0.000897977	0.0161796	Erbb4	PREDICTED: receptor tyrosine-protein kinase erbB-4 isoform X4 [Chrysemys picta bellii]	Environmental Information Processing;Environmental Information Processing;Environmental Information Processing;Human Diseases;Environmental Information Processing	Signal transduction;Signal transduction;Signal transduction;Cancers;Signal transduction	ko04151//PI3K-Akt signaling pathway;ko04010//MAPK signaling pathway;ko04020//Calcium signaling pathway;ko05205//Proteoglycans in cancer;ko04012//ErbB signaling pathway	K05085;K05085;K05085;K05085;K05085	GO:0043231//intracellular membrane-bounded organelle;GO:0044425//membrane part	GO:0004713//protein tyrosine kinase activity;GO:0005515//protein binding;GO:0097159//organic cyclic compound binding;GO:1901363//heterocyclic compound binding	GO:0006915//apoptotic process;GO:0007417//central nervous system development;GO:0008284//positive regulation of cell proliferation;GO:0009888//tissue development;GO:0016477//cell migration;GO:0018108//peptidyl-tyrosine phosphorylation;GO:0023014//signal transduction by protein phosphorylation;GO:0030154//cell differentiation;GO:0042327//positive regulation of phosphorylation;GO:0044765//single-or…
Unigene0025171	7	5	9	16	32	37	0.17	0.13	0.19	0.41	0.81	0.9	0.163333	0.706667	2.11321	0.000910658	0.0163771	--	-	-	-	-	-	-	-	-
Unigene0089850	26	25	30	76	55	54	1.09	1.09	1.09	3.3	2.36	2.23	1.09	2.63	1.27073	0.000928289	0.0166044	--	-	-	-	-	-	-	-	-
Unigene0043202	31	12	25	66	49	55	0.58	0.24	0.41	1.29	0.95	1.02	0.41	1.08667	1.40621	0.000931776	0.0166535	--	-	-	-	-	-	-	-	-
Unigene0111205	43	20	30	3	14	2	1.45	0.7	0.87	0.1	0.48	0.07	1.00667	0.216667	-2.21604	0.000952476	0.0169755	--	PREDICTED: uncharacterized protein LOC106704817 [Latimeria chalumnae]	-	-	-	-	-	-	-
Unigene0088575	7	4	0	21	18	29	0.42	0.25	0	1.32	1.12	1.74	0.223333	1.39333	2.64127	0.000972047	0.0172818	--	-	-	-	-	-	-	-	-
Unigene0011159	104	123	67	35	62	33	1.49	1.84	0.83	0.52	0.91	0.47	1.38667	0.633333	-1.13058	0.000984972	0.0174679	--	-	-	-	-	-	-	-	-
Unigene0040147	35	59	51	10	25	14	1.6	2.81	2.02	0.47	1.17	0.63	2.14333	0.756667	-1.50213	0.000995402	0.0176212	SPACA9	PREDICTED: uncharacterized protein C9orf9 homolog isoform X2 [Chelonia mydas]	-	-	-	-	-	-	-
Unigene0105889	21	36	20	2	8	6	0.83	1.49	0.69	0.08	0.33	0.23	1.00333	0.213333	-2.23362	0.00100133	0.0176898	--	-	-	-	-	-	-	-	-
Unigene0012678	28	26	14	0	2	8	1.17	1.14	0.51	0	0.09	0.33	0.94	0.14	-2.74723	0.00100152	0.0176898	--	-	-	-	-	-	-	-	-
Unigene0094083	58	60	55	19	26	26	0.82	0.89	0.68	0.28	0.38	0.37	0.796667	0.343333	-1.21437	0.00100328	0.017709	DLGAP1	PREDICTED: disks large-associated protein 1 isoform X1 [Chrysemys picta bellii]	Organismal Systems	Nervous system	ko04724//Glutamatergic synapse	K15008	-	-	-
Unigene0011070	43	75	85	23	15	38	0.93	1.69	1.59	0.52	0.33	0.81	1.40333	0.553333	-1.34264	0.00101702	0.0179154	PRIMA1	PREDICTED: proline-rich membrane anchor 1 isoform X1 [Chrysemys picta bellii]	-	-	-	-	GO:0031224//intrinsic component of membrane	GO:0005515//protein binding	GO:0051234//establishment of localization
Unigene0088390	52	17	14	2	1	10	3.07	1.05	0.72	0.12	0.06	0.58	1.61333	0.253333	-2.67094	0.00101778	0.0179173	--	-	-	-	-	-	-	-	-
Unigene0022441	47	35	61	75	114	88	0.41	0.32	0.46	0.67	1.01	0.75	0.396667	0.81	1.02999	0.00101938	0.0179249	C15orf62	PREDICTED: uncharacterized protein C15orf62 homolog, mitochondrial [Chrysemys picta bellii]	-	-	-	-	-	-	-
Unigene0076768	69	60	42	11	21	30	1.37	1.25	0.73	0.23	0.43	0.59	1.11667	0.416667	-1.42223	0.00102115	0.0179402	MYO7A	PREDICTED: unconventional myosin-VIIa [Chrysemys picta bellii]	-	-	-	-	GO:0005774//vacuolar membrane;GO:0005886//plasma membrane;GO:0005902//microvillus;GO:0015629//actin cytoskeleton;GO:0031513//nonmotile primary cilium;GO:0048770//pigment granule;GO:0097458//neuron part	GO:0003779//actin binding;GO:0017111//nucleoside-triphosphatase activity;GO:0032550//purine ribonucleoside binding	GO:0006897//endocytosis;GO:0006928//movement of cell or subcellular component;GO:0007040//lysosome organization;GO:0009887//organ morphogenesis;GO:0015031//protein transport;GO:0033059//cellular pigmentation;GO:0035315//hair cell differentiation;GO:0044765//single-organism transport;GO:0048598//embryonic morphogenesis;GO:0050953//sensory perception of light stimulus;GO:0050954//sensory perception…
Unigene0106501	14	23	25	0	0	7	0.63	1.09	0.98	0	0	0.31	0.9	0.103333	-3.12262	0.001027	0.0180327	HOXD11	PREDICTED: homeobox protein Hox-D11 isoform X2 [Chelonia mydas]	-	-	-	-	GO:0043231//intracellular membrane-bounded organelle	GO:0003677//DNA binding	GO:0001822//kidney development;GO:0003002//regionalization;GO:0003156//regulation of organ formation;GO:0009566//fertilization;GO:0010468//regulation of gene expression;GO:0030326//embryonic limb morphogenesis;GO:0032330//regulation of chondrocyte differentiation;GO:0040007//growth;GO:0045597//positive regulation of cell differentiation;GO:0048704//embryonic skeletal system morphogenesis;GO:00487…
Unigene0027925	48	25	18	2	5	12	2.07	1.13	0.67	0.09	0.22	0.51	1.29	0.273333	-2.23864	0.00102783	0.0180334	PKHD1	PREDICTED: LOW QUALITY PROTEIN: fibrocystin [Chelonia mydas]	-	-	-	-	-	-	-
Unigene0068985	39	43	54	19	13	16	1.04	1.19	1.24	0.52	0.35	0.42	1.15667	0.43	-1.42756	0.00103418	0.0181129	CKMT1	PREDICTED: creatine kinase U-type, mitochondrial [Chrysemys picta bellii]	Metabolism;Metabolism	Global and overview maps;Amino acid metabolism	ko01100//Metabolic pathways;ko00330//Arginine and proline metabolism	K00933;K00933	GO:0019866//organelle inner membrane;GO:0031988//membrane-bounded vesicle;GO:0043231//intracellular membrane-bounded organelle	GO:0016301//kinase activity;GO:0032550//purine ribonucleoside binding	GO:0006796//phosphate-containing compound metabolic process;GO:0042981//regulation of apoptotic process;GO:0043393//regulation of protein binding
Unigene0068667	67	69	71	9	36	34	1.14	1.23	1.05	0.16	0.63	0.57	1.14	0.453333	-1.33039	0.00105262	0.0183856	CFAP99	PREDICTED: calponin homology domain-containing protein DDB_G0272472 isoform X1 [Chrysemys picta bellii]	-	-	-	-	-	-	-
Unigene0121228	75	33	64	88	119	125	0.86	0.4	0.64	1.06	1.41	1.43	0.633333	1.3	1.03747	0.00105956	0.0184751	NDP	PREDICTED: norrin [Acanthisitta chloris]	-	-	-	-	GO:0044421//extracellular region part;GO:0044464//cell part	GO:0005102//receptor binding;GO:0046983//protein dimerization activity	GO:0006355//regulation of transcription, DNA-templated;GO:0009653//anatomical structure morphogenesis;GO:0016055//Wnt signaling pathway;GO:0044093//positive regulation of molecular function
Unigene0029145	32	41	17	69	80	69	1.19	1.6	0.55	2.67	3.07	2.54	1.11333	2.76	1.30978	0.0010648	0.0185512	TAC1	PREDICTED: protachykinin-1 isoform X1 [Chrysemys picta bellii]	-	-	-	-	GO:0043005//neuron projection;GO:0044297//cell body	-	GO:0006952//defense response;GO:0007186//G-protein coupled receptor signaling pathway;GO:0007267//cell-cell signaling;GO:0007600//sensory perception;GO:0033555//multicellular organismal response to stress;GO:0051480//regulation of cytosolic calcium ion concentration
Unigene0087770	739	758	854	141	205	444	13.38	14.34	13.41	2.66	3.82	7.95	13.71	4.81	-1.51112	0.00106486	0.0185512	Ucp2	PREDICTED: mitochondrial uncoupling protein 2 [Chrysemys picta bellii]	-	-	-	-	GO:0019866//organelle inner membrane;GO:0031224//intrinsic component of membrane;GO:0043231//intracellular membrane-bounded organelle	-	GO:0001101//response to acid chemical;GO:0001678//cellular glucose homeostasis;GO:0001889//liver development;GO:0009267//cellular response to starvation;GO:0009746//response to hexose;GO:0032845//negative regulation of homeostatic process;GO:0032868//response to insulin;GO:0042391//regulation of membrane potential;GO:0042981//regulation of apoptotic process;GO:0044703//multi-organism reproductive…
Unigene0030741	42	43	52	6	17	22	1.55	1.66	1.66	0.23	0.64	0.8	1.62333	0.556667	-1.54407	0.00108568	0.018864	--	-	-	-	-	-	-	-	-
Unigene0077726	15	27	20	3	1	6	0.75	1.4	0.86	0.16	0.05	0.3	1.00333	0.17	-2.56119	0.00109818	0.0190218	--	PREDICTED: neurosecretory protein VGF [Pelodiscus sinensis]	-	-	-	-	-	-	-
Unigene0006568	23	20	25	51	55	53	0.44	0.4	0.42	1.02	1.09	1.01	0.42	1.04	1.30812	0.00110906	0.0191772	--	-	-	-	-	-	-	-	-
Unigene0050449	33	45	19	5	4	14	1.01	1.44	0.5	0.16	0.13	0.42	0.983333	0.236667	-2.05482	0.00111649	0.0192888	--	-	-	-	-	-	-	-	-
Unigene0006379	26	10	30	28	78	76	0.58	0.25	0.6	0.66	1.83	1.71	0.476667	1.4	1.55437	0.00113194	0.0194959	--	-	-	-	-	-	-	-	-
Unigene0011648	53	52	88	26	13	34	1.29	1.32	1.86	0.66	0.33	0.82	1.49	0.603333	-1.30429	0.00113342	0.0195044	--	-	-	-	-	-	-	-	-
Unigene0113587	55	59	51	14	12	33	1.05	1.17	0.84	0.28	0.24	0.62	1.02	0.38	-1.4245	0.00113786	0.0195468	MFAP3L	PREDICTED: microfibrillar-associated protein 3-like [Chrysemys picta bellii]	-	-	-	-	-	-	-
Unigene0094309	23	41	65	11	19	8	1.02	1.91	2.51	0.51	0.87	0.35	1.81333	0.576667	-1.65283	0.00115714	0.0198519	--	-	-	-	-	-	-	-	-
Unigene0078342	45	68	53	10	11	34	2.1	3.31	2.14	0.48	0.53	1.57	2.51667	0.86	-1.54911	0.00115964	0.019869	--	-	-	-	-	-	-	-	-
Unigene0085509	4	5	4	15	38	15	0.12	0.16	0.11	0.47	1.18	0.45	0.13	0.7	2.42884	0.00117218	0.0200404	--	-	-	-	-	-	-	-	-
Unigene0088572	23	35	19	81	59	51	0.37	0.59	0.27	1.35	0.98	0.81	0.41	1.04667	1.35211	0.00118056	0.0201313	SLC6A7	Sodium-dependent proline transporter [Chelonia mydas]	-	-	-	-	GO:0031224//intrinsic component of membrane	GO:0015291//secondary active transmembrane transporter activity	GO:0044763//single-organism cellular process;GO:0044765//single-organism transport
Unigene0104408	31	41	8	0	6	7	2.23	3.08	0.5	0	0.44	0.5	1.93667	0.313333	-2.62781	0.00118445	0.0201801	--	-	-	-	-	-	-	-	-
Unigene0069273	55	68	79	20	41	24	0.91	1.17	1.13	0.34	0.7	0.39	1.07	0.476667	-1.16656	0.00118526	0.0201852	Liat1	PREDICTED: protein LIAT1 [Calidris pugnax]	-	-	-	-	-	-	GO:0006464//cellular protein modification process
Unigene0066625	291	452	411	14	55	123	6.24	10.12	7.64	0.31	1.21	2.61	8	1.37667	-2.53882	0.00118735	0.0202034	LY6E	PREDICTED: lymphocyte antigen 6E-like [Chrysemys picta bellii]	-	-	-	-	-	-	-
Unigene0106494	17	9	13	32	32	53	0.76	0.42	0.5	1.48	1.46	2.33	0.56	1.75667	1.64934	0.00119557	0.0202828	--	-	-	-	-	-	-	-	-
Unigene0104055	28	17	25	2	5	7	1.18	0.75	0.92	0.09	0.22	0.29	0.95	0.2	-2.24793	0.00119561	0.0202828	CCNO	PREDICTED: cyclin-O [Gekko japonicus]	-	-	-	-	GO:0031981//nuclear lumen	-	GO:0006281//DNA repair;GO:0010927//cellular component assembly involved in morphogenesis;GO:0030855//epithelial cell differentiation
Unigene0115579	59	89	123	18	43	52	0.86	1.36	1.56	0.27	0.64	0.75	1.26	0.553333	-1.1872	0.00120007	0.0203497	--	-	-	-	-	-	-	-	-
Unigene0031732	61	53	74	24	25	32	1.59	1.44	1.67	0.65	0.67	0.82	1.56667	0.713333	-1.13505	0.00121096	0.0205079	tmem56-b	PREDICTED: transmembrane protein 56-B-like isoform X9 [Chrysemys picta bellii]	-	-	-	-	-	-	-
Unigene0090133	13	6	40	54	65	48	0.29	0.14	0.77	1.25	1.48	1.05	0.4	1.26	1.65535	0.00121443	0.0205489	--	RNA-directed DNA polymerase from mobile element jockey [Larimichthys crocea]	-	-	-	-	-	-	-
Unigene0074322	31	28	56	10	10	15	1.27	1.2	2	0.43	0.42	0.61	1.49	0.486667	-1.61431	0.00122547	0.0206825	--	-	-	-	-	-	-	-	-
Unigene0105525	66	121	95	30	26	63	2.14	4.1	2.68	1.01	0.87	2.02	2.97333	1.3	-1.19357	0.00122631	0.0206879	--	-	-	-	-	-	-	-	-
Unigene0085892	74	124	72	8	39	51	1.53	2.68	1.29	0.17	0.83	1.04	1.83333	0.68	-1.43086	0.00122929	0.0207293	--	hCG1759600 [Homo sapiens]	-	-	-	-	-	-	-
Unigene0048614	3105	3783	4494	839	1587	2264	121.28	154.35	152.23	34.07	63.74	87.42	142.62	61.7433	-1.20782	0.0012374	0.0208305	G0s2	PREDICTED: G0/G1 switch protein 2 [Chrysemys picta bellii]	-	-	-	-	-	-	GO:0097191//extrinsic apoptotic signaling pathway
Unigene0033154	10	2	9	35	32	18	0.29	0.06	0.23	1.07	0.97	0.52	0.193333	0.853333	2.14202	0.00124111	0.0208737	--	-	-	-	-	-	-	-	-
Unigene0016753	780	1250	1069	402	131	366	72.08	120.65	85.69	38.63	12.45	33.44	92.8067	28.1733	-1.7199	0.00125908	0.0211234	--	PREDICTED: natural cytotoxicity triggering receptor 3 ligand 1-like [Odobenus rosmarus divergens]	-	-	-	-	-	-	-
Unigene0113431	31	46	34	0	8	17	1.1	1.71	1.05	0	0.29	0.6	1.28667	0.296667	-2.11672	0.00126597	0.0212118	ANKS4B	PREDICTED: ankyrin repeat and SAM domain-containing protein 4B [Chrysemys picta bellii]	-	-	-	-	GO:0016020//membrane	-	GO:0033554//cellular response to stress
Unigene0018890	39	46	25	0	10	15	1.39	1.71	0.77	0	0.37	0.53	1.29	0.3	-2.10434	0.0012784	0.0213656	GIPC2	PREDICTED: PDZ domain-containing protein GIPC2 [Chrysemys picta bellii]	-	-	-	-	-	-	-
Unigene0082416	25	20	26	2	7	6	1.42	1.18	1.28	0.12	0.41	0.34	1.29333	0.29	-2.15697	0.00128483	0.0214641	TNFRSF11B	PREDICTED: tumor necrosis factor receptor superfamily member 11B [Chrysemys picta bellii]	Environmental Information Processing;Organismal Systems	Signaling molecules and interaction;Development	ko04060//Cytokine-cytokine receptor interaction;ko04380//Osteoclast differentiation	K05148;K05148	GO:0044421//extracellular region part	-	GO:0042483//negative regulation of odontogenesis;GO:0043062//extracellular structure organization;GO:0050794//regulation of cellular process
Unigene0053304	30	27	23	8	8	3	2.19	2.06	1.46	0.61	0.6	0.22	1.90333	0.476667	-1.99748	0.00129324	0.0215589	--	PREDICTED: uncharacterized protein LOC102937217 [Chelonia mydas]	-	-	-	-	-	-	-
Unigene0120431	27	14	21	4	5	2	1.08	0.58	0.73	0.17	0.21	0.08	0.796667	0.153333	-2.3773	0.00130847	0.0217759	--	-	-	-	-	-	-	-	-
Unigene0006377	40	44	49	51	131	101	0.51	0.58	0.53	0.67	1.7	1.26	0.54	1.21	1.16398	0.00133219	0.0221163	CDH9	PREDICTED: cadherin-9 [Chelonia mydas]	-	-	-	-	GO:0031224//intrinsic component of membrane	-	GO:0098742//cell-cell adhesion via plasma-membrane adhesion molecules
Unigene0006596	21	17	6	16	83	62	1.13	0.95	0.28	0.89	4.58	3.29	0.786667	2.92	1.89214	0.00133229	0.0221163	--	-	-	-	-	-	-	-	-
Unigene0065608	69	175	91	47	65	32	1.24	3.28	1.42	0.88	1.2	0.57	1.98	0.883333	-1.16447	0.00134762	0.0223053	CLEC2D	PREDICTED: C-type lectin domain family 2 member B-like [Chrysemys picta bellii]	-	-	-	-	-	-	-
Unigene0068231	21	20	13	50	46	45	1.37	1.37	0.74	3.4	3.1	2.91	1.16	3.13667	1.43511	0.00136302	0.0224753	--	-	-	-	-	-	-	-	-
Unigene0012420	89	50	30	6	30	16	2.79	1.64	0.81	0.2	0.97	0.5	1.74667	0.556667	-1.64972	0.00138322	0.0227609	PLA2G12B	PREDICTED: group XIIB secretory phospholipase A2-like protein isoform X1 [Pelodiscus sinensis]	Metabolism;Environmental Information Processing;Organismal Systems;Organismal Systems;Metabolism;Metabolism;Metabolism;Organismal Systems;Metabolism;Metabolism	Global and overview maps;Signal transduction;Circulatory system;Digestive system;Lipid metabolism;Lipid metabolism;Lipid metabolism;Digestive system;Lipid metabolism;Lipid metabolism	ko01100//Metabolic pathways;ko04014//Ras signaling pathway;ko04270//Vascular smooth muscle contraction;ko04972//Pancreatic secretion;ko00564//Glycerophospholipid metabolism;ko00590//Arachidonic acid metabolism;ko00565//Ether lipid metabolism;ko04975//Fat digestion and absorption;ko00591//Linoleic acid metabolism;ko00592//alpha-Linolenic acid metabolism	K01047;K01047;K01047;K01047;K01047;K01047;K01047;K01047;K01047;K01047	-	GO:0046872//metal ion binding	GO:0006629//lipid metabolic process;GO:0055090//acylglycerol homeostasis;GO:0055092//sterol homeostasis
Unigene0067335	45	38	35	17	12	10	1.93	1.7	1.3	0.76	0.53	0.42	1.64333	0.57	-1.52759	0.00138452	0.0227632	--	-	-	-	-	-	-	-	-
Unigene0061706	39	8	24	59	101	274	0.41	0.09	0.22	0.65	1.1	2.86	0.24	1.53667	2.6787	0.00140359	0.0229976	A2M	PREDICTED: ovostatin-like isoform X1 [Pelodiscus sinensis]	Organismal Systems	Immune system	ko04610//Complement and coagulation cascades	K03910	-	-	-
Unigene0049897	23	39	18	0	5	10	1.12	1.98	0.76	0	0.25	0.48	1.28667	0.243333	-2.40263	0.00140402	0.0229976	APOB	PREDICTED: apolipoprotein B-100 [Chrysemys picta bellii]	Organismal Systems;Organismal Systems;Organismal Systems	Digestive system;Digestive system;Digestive system	ko04979//Cholesterol metabolism;ko04975//Fat digestion and absorption;ko04977//Vitamin digestion and absorption	K14462;K14462;K14462	-	-	-
Unigene0077955	27	18	33	3	8	7	1.05	0.73	1.12	0.12	0.32	0.27	0.966667	0.236667	-2.03016	0.00140538	0.0230103	PAMR1	PREDICTED: inactive serine protease PAMR1 isoform X4 [Chrysemys picta bellii]	-	-	-	-	-	GO:0004175//endopeptidase activity	GO:0019538//protein metabolic process
Unigene0096130	106	173	68	74	35	34	3.44	5.86	1.91	2.5	1.17	1.09	3.73667	1.58667	-1.23575	0.00141092	0.0230819	B3gnt6	PREDICTED: UDP-GlcNAc:betaGal beta-1,3-N-acetylglucosaminyltransferase 4-like [Chrysemys picta bellii]	-	-	-	-	-	GO:0016740//transferase activity	-
Unigene0120106	8	10	7	19	10	89	0.65	0.85	0.49	1.61	0.84	7.15	0.663333	3.2	2.27027	0.00141595	0.023145	--	PREDICTED: beta-defensin 5-like [Chrysemys picta bellii]	-	-	-	-	-	-	-
Unigene0014828	16	12	22	47	42	40	0.62	0.48	0.74	1.88	1.67	1.52	0.613333	1.69	1.46228	0.00143092	0.0233606	--	PMS1 protein like protein 1 [Chelonia mydas]	-	-	-	-	-	-	-
Unigene0101974	46	55	43	15	19	21	1.73	2.16	1.4	0.59	0.73	0.78	1.76333	0.7	-1.33288	0.00143264	0.023379	SPATA6L	PREDICTED: spermatogenesis associated 6-like protein isoform X1 [Chrysemys picta bellii]	-	-	-	-	-	-	-
Unigene0009879	6	3	7	33	19	18	0.26	0.13	0.26	1.47	0.84	0.76	0.216667	1.02333	2.23973	0.00143413	0.0233937	--	Pleckstrin like proteiny domain-containing family A member 5, partial [Chelonia mydas]	-	-	-	-	-	-	-
Unigene0038954	34	27	41	7	12	12	0.87	0.72	0.91	0.19	0.32	0.3	0.833333	0.27	-1.62593	0.00144872	0.0235926	SYT7	PREDICTED: synaptotagmin-7 isoform X2 [Chrysemys picta bellii]	-	-	-	-	GO:0000323//lytic vacuole;GO:0016023//cytoplasmic, membrane-bounded vesicle	-	GO:0016192//vesicle-mediated transport
Unigene0068262	63	53	82	22	30	35	1.65	1.45	1.86	0.6	0.81	0.91	1.65333	0.773333	-1.09622	0.00145502	0.0236562	--	-	-	-	-	-	-	-	-
Unigene0011071	48	51	33	12	18	17	1.89	2.1	1.13	0.49	0.73	0.66	1.70667	0.626667	-1.44541	0.00147777	0.023957	--	-	-	-	-	-	-	-	-
Unigene0119463	5	5	5	27	15	25	0.24	0.25	0.21	1.34	0.74	1.18	0.233333	1.08667	2.21945	0.00148154	0.0239984	--	Eukaryotic initiation factor 4A-I [Chelonia mydas]	-	-	-	-	-	-	-
Unigene0012446	42	40	48	81	84	81	0.91	0.91	0.9	1.83	1.88	1.74	0.906667	1.81667	1.00265	0.00149209	0.0241492	SLC16A13	Monocarboxylate transporter 13 [Chelonia mydas]	-	-	-	-	-	-	-
Unigene0102305	34	51	54	3	24	15	1.65	2.58	2.27	0.15	1.2	0.72	2.16667	0.69	-1.65081	0.00150537	0.0243064	--	PREDICTED: LOW QUALITY PROTEIN: POU class 3 homeobox 3 [Chelonia mydas]	-	-	-	-	-	-	-
Unigene0092256	179	258	266	102	29	75	31.77	47.83	40.95	18.83	5.29	13.16	40.1833	12.4267	-1.69316	0.00150558	0.0243064	--	-	-	-	-	-	-	-	-
Unigene0079929	67	51	77	26	20	37	2.8	2.23	2.79	1.13	0.86	1.53	2.60667	1.17333	-1.15159	0.00152082	0.024514	--	-	-	-	-	-	-	-	-
Unigene0113918	7	35	22	2	6	2	0.6	3.16	1.65	0.18	0.53	0.17	1.80333	0.293333	-2.62005	0.00153395	0.0247053	--	-	-	-	-	-	-	-	-
Unigene0000198	82	233	125	83	60	59	0.71	2.1	0.93	0.74	0.53	0.5	1.24667	0.59	-1.07929	0.00154073	0.0247661	SACS	Sacsin [Chelonia mydas]	-	-	-	-	-	-	-
Unigene0012950	2	11	5	29	32	19	0.1	0.59	0.22	1.55	1.7	0.97	0.303333	1.40667	2.2133	0.00154583	0.0248258	--	-	-	-	-	-	-	-	-
Unigene0101877	2	5	6	34	29	7	0.06	0.16	0.16	1.1	0.93	0.22	0.126667	0.75	2.56585	0.00155311	0.0249122	--	-	-	-	-	-	-	-	-
Unigene0000698	39	26	22	3	9	10	1.87	1.31	0.92	0.15	0.44	0.48	1.36667	0.356667	-1.93801	0.00157434	0.0252323	--	reverse transcriptase, partial [Chelonia mydas]	-	-	-	-	-	-	-
Unigene0040248	30	22	47	2	13	10	1.37	1.05	1.85	0.09	0.61	0.45	1.42333	0.383333	-1.8926	0.00158293	0.0253493	SLC9A3	PREDICTED: sodium/hydrogen exchanger 3 [Chrysemys picta bellii]	Organismal Systems;Organismal Systems;Organismal Systems;Organismal Systems	Digestive system;Digestive system;Digestive system;Excretory system	ko04974//Protein digestion and absorption;ko04976//Bile secretion;ko04978//Mineral absorption;ko04964//Proximal tubule bicarbonate reclamation	K12040;K12040;K12040;K12040	GO:0005886//plasma membrane;GO:0005903//brush border;GO:0031224//intrinsic component of membrane;GO:0031988//membrane-bounded vesicle	GO:0005451//monovalent cation:proton antiporter activity;GO:0019904//protein domain specific binding	GO:0006814//sodium ion transport;GO:0015992//proton transport;GO:0044763//single-organism cellular process;GO:0055067//monovalent inorganic cation homeostasis
Unigene0004566	220	256	142	18	74	67	2.85	3.47	1.6	0.24	0.99	0.86	2.64	0.696667	-1.922	0.00159186	0.0254614	Faah	PREDICTED: vitamin D3 hydroxylase-associated protein-like [Chrysemys picta bellii]	-	-	-	-	-	GO:0016810//hydrolase activity, acting on carbon-nitrogen (but not peptide) bonds;GO:0016879//ligase activity, forming carbon-nitrogen bonds	-
Unigene0070368	28	34	24	8	11	2	2.04	2.58	1.51	0.61	0.82	0.14	2.04333	0.523333	-1.96512	0.00160065	0.0255744	--	-	-	-	-	-	-	-	-
Unigene0116742	27	17	35	58	61	55	0.67	0.44	0.76	1.5	1.56	1.35	0.623333	1.47	1.23774	0.00160904	0.0256738	--	-	-	-	-	-	-	-	-
Unigene0037158	18	32	20	54	62	53	1.72	3.19	1.65	5.35	6.08	5	2.18667	5.47667	1.32456	0.00161042	0.0256854	--	-	-	-	-	-	-	-	-
Unigene0097517	63	57	61	26	26	28	2.03	1.92	1.7	0.87	0.86	0.89	1.88333	0.873333	-1.10868	0.00161434	0.0257166	--	unnamed protein product [Macaca fascicularis]	-	-	-	-	-	-	-
Unigene0028778	37	15	50	6	12	9	1.25	0.53	1.46	0.21	0.42	0.3	1.08	0.31	-1.80069	0.00164501	0.0261419	--	-	-	-	-	-	-	-	-
Unigene0040683	57	73	100	26	20	50	0.69	0.93	1.06	0.33	0.25	0.6	0.893333	0.393333	-1.18345	0.00164707	0.0261559	DGKH	PREDICTED: diacylglycerol kinase eta [Chelonia mydas]	Metabolism;Environmental Information Processing;Metabolism;Environmental Information Processing;Human Diseases;Metabolism	Global and overview maps;Signal transduction;Lipid metabolism;Signal transduction;Cancers;Lipid metabolism	ko01100//Metabolic pathways;ko04072//Phospholipase D signaling pathway;ko00561//Glycerolipid metabolism;ko04070//Phosphatidylinositol signaling system;ko05231//Choline metabolism in cancer;ko00564//Glycerophospholipid metabolism	K00901;K00901;K00901;K00901;K00901;K00901	-	-	-
Unigene0035941	36	39	61	91	86	80	0.51	0.58	0.75	1.34	1.25	1.12	0.613333	1.23667	1.01171	0.00164777	0.0261559	--	-	-	-	-	-	-	-	-
Unigene0014258	91	42	88	22	45	24	1.47	0.71	1.24	0.37	0.75	0.38	1.14	0.5	-1.18903	0.00164854	0.0261559	Gpr83	PREDICTED: probable G-protein coupled receptor 83 isoform X1 [Chrysemys picta bellii]	Environmental Information Processing	Signaling molecules and interaction	ko04080//Neuroactive ligand-receptor interaction	K04210	-	-	-
Unigene0075187	47	39	49	3	17	22	1.52	1.32	1.38	0.1	0.57	0.71	1.40667	0.46	-1.61257	0.00165123	0.026188	--	-	-	-	-	-	-	-	-
Unigene0020342	23	16	29	54	48	54	0.78	0.57	0.85	1.91	1.68	1.81	0.733333	1.8	1.29546	0.00166632	0.026385	--	unnamed protein product [Macaca fascicularis]	-	-	-	-	-	-	-
Unigene0012563	7	10	9	18	39	34	0.31	0.46	0.34	0.83	1.77	1.48	0.37	1.36	1.87801	0.00166724	0.026389	--	-	-	-	-	-	-	-	-
Unigene0103024	36	41	46	9	19	15	2.39	2.84	2.64	0.62	1.3	0.98	2.62333	0.966667	-1.44031	0.001674	0.0264852	--	-	-	-	-	-	-	-	-
Unigene0087334	8	2	1	19	29	15	0.35	0.09	0.04	0.87	1.31	0.65	0.16	0.943333	2.5597	0.00170849	0.0269338	--	-	-	-	-	-	-	-	-
Unigene0033753	32	23	34	68	49	74	0.53	0.4	0.49	1.17	0.83	1.21	0.473333	1.07	1.17668	0.00171021	0.0269501	BCHE	PREDICTED: cholinesterase isoform X2 [Chrysemys picta bellii]	-	-	-	-	GO:0005635//nuclear envelope;GO:0044421//extracellular region part	GO:0003824//catalytic activity;GO:0005515//protein binding	-
Unigene0027108	21	45	44	127	55	72	0.59	1.31	1.07	3.69	1.58	1.99	0.99	2.42	1.28951	0.00176438	0.0275835	--	-	-	-	-	-	-	-	-
Unigene0004479	29	28	60	9	14	14	1.13	1.14	2.03	0.37	0.56	0.54	1.43333	0.49	-1.54852	0.0017711	0.0276557	--	-	-	-	-	-	-	-	-
Unigene0000903	51	25	73	14	12	24	1.63	0.83	2.02	0.46	0.39	0.76	1.49333	0.536667	-1.47644	0.0017792	0.0277712	--	-	-	-	-	-	-	-	-
Unigene0084924	170	27	26	12	8	4	4.22	0.7	0.55	0.31	0.2	0.1	1.82333	0.203333	-3.16466	0.00178159	0.0277975	VTN	PREDICTED: vitronectin [Chrysemys picta bellii]	Human Diseases;Environmental Information Processing;Human Diseases;Cellular Processes;Environmental Information Processing;Organismal Systems	Infectious diseases;Signal transduction;Cancers;Cellular community - eukaryotes;Signaling molecules and interaction;Immune system	ko05165//Human papillomavirus infection;ko04151//PI3K-Akt signaling pathway;ko05205//Proteoglycans in cancer;ko04510//Focal adhesion;ko04512//ECM-receptor interaction;ko04610//Complement and coagulation cascades	K06251;K06251;K06251;K06251;K06251;K06251	GO:0031012//extracellular matrix;GO:0044421//extracellular region part	GO:0005488//binding	GO:0006897//endocytosis;GO:0007160//cell-matrix adhesion;GO:0016043//cellular component organization;GO:0032268//regulation of cellular protein metabolic process;GO:0032879//regulation of localization;GO:0044763//single-organism cellular process;GO:0048522//positive regulation of cellular process;GO:0065009//regulation of molecular function
Unigene0035658	22	48	40	66	89	80	0.73	1.66	1.15	2.27	3.03	2.62	1.18	2.64	1.16175	0.0018002	0.0280435	--	-	-	-	-	-	-	-	-
Unigene0012655	24	22	17	0	7	4	1.18	1.13	0.72	0	0.35	0.19	1.01	0.18	-2.48829	0.00180976	0.0281591	--	-	-	-	-	-	-	-	-
Unigene0080508	21	13	21	35	74	36	1.37	0.89	1.19	2.37	4.96	2.32	1.15	3.21667	1.48393	0.00181938	0.0282753	Mr1	PREDICTED: major histocompatibility complex class I-related gene protein-like, partial [Chelonia mydas]	Human Diseases;Human Diseases;Cellular Processes;Human Diseases;Cellular Processes;Human Diseases;Organismal Systems;Human Diseases;Environmental Information Processing;Human Diseases;Cellular Processes;Human Diseases;Human Diseases;Organismal Systems;Human Diseases;Human Diseases;Human Diseases;Human Diseases	Infectious diseases;Infectious diseases;Transport and catabolism;Infectious diseases;Transport and catabolism;Infectious diseases;Immune system;Infectious diseases;Signaling molecules and interaction;Cancers;Cell growth and death;Infectious diseases;Cardiovascular diseases;Immune system;Immune diseases;Immune diseases;Endocrine and metabolic diseases;Immune diseases	ko05165//Human papillomavirus infection;ko05168//Herpes simplex infection;ko04144//Endocytosis;ko05166//HTLV-I infection;ko04145//Phagosome;ko05169//Epstein-Barr virus infection;ko04650//Natural killer cell mediated cytotoxicity;ko05163//Human cytomegalovirus infection;ko04514//Cell adhesion molecules (CAMs);ko05203//Viral carcinogenesis;ko04218//Cellular senescence;ko05167//Kaposi sarcoma-associ…	K06751;K06751;K06751;K06751;K06751;K06751;K06751;K06751;K06751;K06751;K06751;K06751;K06751;K06751;K06751;K06751;K06751;K06751	-	-	-
Unigene0063933	10	2	1	37	17	17	0.54	0.11	0.05	2.07	0.94	0.9	0.233333	1.30333	2.48174	0.00184019	0.0285537	--	-	-	-	-	-	-	-	-
Unigene0061269	35	25	24	4	7	11	1.29	0.96	0.77	0.15	0.27	0.4	1.00667	0.273333	-1.88085	0.00184588	0.0286308	--	-	-	-	-	-	-	-	-
Unigene0096887	8	1	12	23	24	36	0.33	0.04	0.43	0.99	1.02	1.47	0.266667	1.16	2.12102	0.00184945	0.0286748	--	Phosphatidylinositol-5-phosphate 4-kinase type-2 alpha [Chelonia mydas]	-	-	-	-	-	-	-
Unigene0024467	36	51	51	8	8	28	1.45	2.14	1.78	0.33	0.33	1.11	1.79	0.59	-1.60117	0.00185418	0.028737	--	Receptor activity-modifying protein 1, partial [Chelonia mydas]	Organismal Systems	Circulatory system	ko04270//Vascular smooth muscle contraction	K08447	-	-	-
Unigene0081396	14	29	34	4	8	6	0.74	1.61	1.56	0.22	0.44	0.31	1.30333	0.323333	-2.01111	0.00186757	0.0289217	--	-	-	-	-	-	-	-	-
Unigene0032487	403	565	497	270	123	216	20.44	29.93	21.86	14.24	6.42	10.83	24.0767	10.4967	-1.1977	0.00187249	0.0289751	--	-	-	-	-	-	-	-	-
Unigene0120606	9	20	15	41	42	39	0.15	0.35	0.22	0.72	0.73	0.66	0.24	0.703333	1.55117	0.00189548	0.0292964	IGHV3-33	PREDICTED: Ig heavy chain Mem5-like [Chrysemys picta bellii]	Environmental Information Processing;Human Diseases;Cellular Processes;Human Diseases;Environmental Information Processing;Organismal Systems;Human Diseases;Human Diseases;Human Diseases;Environmental Information Processing;Human Diseases;Human Diseases;Organismal Systems;Human Diseases;Organismal Systems;Human Diseases;Human Diseases;Human Diseases;Environmental Information Processing;Human Dise…	Signal transduction;Infectious diseases;Transport and catabolism;Infectious diseases;Signal transduction;Immune system;Cancers;Infectious diseases;Infectious diseases;Signal transduction;Cardiovascular diseases;Cardiovascular diseases;Immune system;Infectious diseases;Immune system;Immune diseases;Immune diseases;Immune diseases;Signal transduction;Immune diseases;Infectious diseases;Immune syste…	ko04151//PI3K-Akt signaling pathway;ko05152//Tuberculosis;ko04145//Phagosome;ko05169//Epstein-Barr virus infection;ko04020//Calcium signaling pathway;ko04650//Natural killer cell mediated cytotoxicity;ko05202//Transcriptional misregulation in cancers;ko05162//Measles;ko05140//Leishmaniasis;ko04072//Phospholipase D signaling pathway;ko05414//Dilated cardiomyopathy (DCM);ko05416//Viral myocarditis;…	K06856;K06856;K06856;K06856;K06856;K06856;K06856;K06856;K06856;K06856;K06856;K06856;K06856;K06856;K06856;K06856;K06856;K06856;K06856;K06856;K06856;K06856;K06856;K06856;K06856;K06856;K06856	-	-	-
Unigene0057413	18	37	19	6	2	8	0.48	1.03	0.44	0.17	0.05	0.21	0.65	0.143333	-2.18107	0.00191583	0.0295646	HK2	PREDICTED: hexokinase-3 [Chrysemys picta bellii]	Metabolism;Environmental Information Processing;Metabolism;Organismal Systems;Human Diseases;Metabolism;Human Diseases;Organismal Systems;Metabolism;Metabolism;Metabolism;Metabolism;Metabolism	Global and overview maps;Signal transduction;Global and overview maps;Endocrine system;Cancers;Carbohydrate metabolism;Endocrine and metabolic diseases;Digestive system;Carbohydrate metabolism;Carbohydrate metabolism;Carbohydrate metabolism;Carbohydrate metabolism;Biosynthesis of other secondary metabolites	ko01100//Metabolic pathways;ko04066//HIF-1 signaling pathway;ko01200//Carbon metabolism;ko04910//Insulin signaling pathway;ko05230//Central carbon metabolism in cancer;ko00010//Glycolysis / Gluconeogenesis;ko04930//Type II diabetes mellitus;ko04973//Carbohydrate digestion and absorption;ko00520//Amino sugar and nucleotide sugar metabolism;ko00051//Fructose and mannose metabolism;ko00052//Galactos…	K00844;K00844;K00844;K00844;K00844;K00844;K00844;K00844;K00844;K00844;K00844;K00844;K00844	-	-	-
Unigene0027251	5	28	20	51	55	47	0.09	0.55	0.33	1	1.07	0.88	0.323333	0.983333	1.60466	0.00193251	0.0297406	GPR174	PREDICTED: putative P2Y purinoceptor 10 isoform X1 [Chrysemys picta bellii]	Environmental Information Processing	Signaling molecules and interaction	ko04080//Neuroactive ligand-receptor interaction	K04274	-	-	-
Unigene0084085	44	29	42	6	10	20	1.79	1.23	1.48	0.25	0.42	0.81	1.5	0.493333	-1.60433	0.00193886	0.0297918	Olig1	PREDICTED: oligodendrocyte transcription factor 1 [Chrysemys picta bellii]	-	-	-	-	-	-	GO:0022008//neurogenesis
Unigene0121780	80	72	72	35	46	15	1.74	1.64	1.36	0.79	1.03	0.32	1.58	0.713333	-1.14728	0.00194631	0.0298917	--	Hepatocyte growth factor activator, partial [Chelonia mydas]	Organismal Systems	Development	ko04360//Axon guidance	K05128	-	-	-
Unigene0122135	21	24	28	6	5	7	1.29	1.54	1.49	0.38	0.32	0.43	1.44	0.376667	-1.93471	0.00195144	0.0299269	--	-	-	-	-	-	-	-	-
Unigene0081004	86	15	65	141	247	256	1.98	0.36	1.3	3.38	5.85	5.83	1.21333	5.02	2.04871	0.00195518	0.0299726	KRT6B	PREDICTED: keratin, type II cytoskeletal 5-like [Chrysemys picta bellii]	-	-	-	-	-	-	-
Unigene0013080	141	313	234	106	42	56	2.48	5.75	3.57	1.94	0.76	0.97	3.93333	1.22333	-1.68493	0.00197706	0.0302259	Pax1	PREDICTED: paired box protein Pax-1 [Chrysemys picta bellii]	-	-	-	-	GO:0043231//intracellular membrane-bounded organelle	GO:0003676//nucleic acid binding	GO:0006357//regulation of transcription from RNA polymerase II promoter;GO:0009653//anatomical structure morphogenesis;GO:0009952//anterior/posterior pattern specification;GO:0035270//endocrine system development;GO:0035710//CD4-positive, alpha-beta T cell activation;GO:0036037//CD8-positive, alpha-beta T cell activation;GO:0048534//hematopoietic or lymphoid organ development
Unigene0069062	96	103	180	25	84	66	0.91	1.02	1.48	0.25	0.82	0.62	1.13667	0.563333	-1.01275	0.00199425	0.0304179	NFASC	PREDICTED: neurofascin isoform X4 [Chelonia mydas]	Environmental Information Processing	Signaling molecules and interaction	ko04514//Cell adhesion molecules (CAMs)	K06757	-	-	-
Unigene0107903	20	19	15	40	49	46	0.28	0.28	0.18	0.59	0.71	0.64	0.246667	0.646667	1.39046	0.00199581	0.03043	CLVS1	PREDICTED: LOW QUALITY PROTEIN: clavesin-1 [Chrysemys picta bellii]	-	-	-	-	GO:0030135//coated vesicle;GO:0031984//organelle subcompartment	GO:1902936//phosphatidylinositol bisphosphate binding	GO:0007033//vacuole organization;GO:0051234//establishment of localization
Unigene0030586	14	29	21	6	1	5	0.79	1.72	1.03	0.35	0.06	0.28	1.18	0.23	-2.35908	0.0020087	0.0305921	Hcn1	PREDICTED: potassium/sodium hyperpolarization-activated cyclic nucleotide-gated channel 1 isoform X2 [Chrysemys picta bellii]	-	-	-	-	-	-	-
Unigene0036010	66	94	46	121	177	110	1.39	2.07	0.84	2.65	3.84	2.29	1.43333	2.92667	1.02988	0.00200976	0.0305954	--	PREDICTED: uncharacterized protein LOC101952008 [Chrysemys picta bellii]	-	-	-	-	-	-	-
Unigene0121763	40	61	38	21	6	19	0.85	1.36	0.7	0.47	0.13	0.4	0.97	0.333333	-1.54102	0.00203024	0.0308714	SACS	PREDICTED: sacsin-like [Chrysemys picta bellii]	-	-	-	-	-	-	-
Unigene0076158	80	44	115	31	35	40	1.88	1.08	2.35	0.76	0.85	0.93	1.77	0.846667	-1.06388	0.00203213	0.0308883	--	-	-	-	-	-	-	-	-
Unigene0021520	101	101	48	8	35	49	5.01	5.23	2.06	0.41	1.79	2.4	4.1	1.53333	-1.41895	0.00208172	0.0314639	APOM	PREDICTED: apolipoprotein M [Alligator sinensis]	-	-	-	-	GO:0034364//high-density lipoprotein particle	-	GO:0030301//cholesterol transport;GO:0042157//lipoprotein metabolic process;GO:0071827//plasma lipoprotein particle organization;GO:0097006//regulation of plasma lipoprotein particle levels
Unigene0010035	3	4	10	31	15	25	0.09	0.13	0.27	1.01	0.48	0.77	0.163333	0.753333	2.20547	0.00208464	0.0314922	--	-	-	-	-	-	-	-	-
Unigene0008790	18	9	14	43	29	42	0.44	0.23	0.3	1.1	0.73	1.02	0.323333	0.95	1.55491	0.00209584	0.0316407	--	-	-	-	-	-	-	-	-
Unigene0039085	38	49	52	16	16	22	3.09	4.16	3.67	1.35	1.34	1.77	3.64	1.48667	-1.29186	0.00210035	0.0316811	--	-	-	-	-	-	-	-	-
Unigene0006506	24	19	38	6	9	6	0.75	0.62	1.04	0.2	0.29	0.19	0.803333	0.226667	-1.82543	0.0021242	0.0319797	--	-	-	-	-	-	-	-	-
Unigene0108760	26	29	67	95	68	86	1.17	1.36	2.62	4.45	3.15	3.83	1.71667	3.81	1.15018	0.00212503	0.03198	--	-	-	-	-	-	-	-	-
Unigene0118102	27	25	14	2	6	6	2.4	2.32	1.08	0.19	0.55	0.53	1.93333	0.423333	-2.19122	0.00214198	0.0321982	--	-	-	-	-	-	-	-	-
Unigene0031580	2	3	8	30	24	10	0.1	0.16	0.35	1.59	1.26	0.5	0.203333	1.11667	2.45728	0.00218378	0.0327393	--	-	-	-	-	-	-	-	-
Unigene0119422	13	10	25	58	29	42	0.3	0.24	0.5	1.4	0.69	0.96	0.346667	1.01667	1.55223	0.00221153	0.0331049	--	Fanconi anemia group D2 protein, partial [Chlamydotis macqueenii]	Genetic Information Processing	Replication and repair	ko03460//Fanconi anemia pathway	K10891	-	-	-
Unigene0097316	49	25	31	10	9	14	1.52	0.81	0.83	0.32	0.29	0.43	1.05333	0.346667	-1.60334	0.00222903	0.0333163	--	-	-	-	-	-	-	-	-
Unigene0035362	52	71	27	13	15	25	1.19	1.7	0.54	0.31	0.35	0.57	1.14333	0.41	-1.47955	0.00224623	0.0335354	HS3ST1	PREDICTED: heparan sulfate glucosamine 3-O-sulfotransferase 1-like [Chrysemys picta bellii]	Metabolism	Glycan biosynthesis and metabolism	ko00534//Glycosaminoglycan biosynthesis - heparan sulfate / heparin	K01024	-	GO:0003824//catalytic activity	-
Unigene0089944	50	59	47	27	14	21	1.42	1.75	1.15	0.8	0.41	0.59	1.44	0.6	-1.26303	0.00226244	0.0337264	--	-	-	-	-	-	-	-	-
Unigene0035512	7	3	7	25	17	26	0.57	0.25	0.49	2.1	1.42	2.08	0.436667	1.86667	2.09586	0.00230809	0.0342516	--	-	-	-	-	-	-	-	-
Unigene0113501	35	28	59	8	16	17	1.31	1.1	1.92	0.31	0.62	0.63	1.44333	0.52	-1.47282	0.00232569	0.0344608	ARX	PREDICTED: homeobox protein ARX [Zonotrichia albicollis]	-	-	-	-	GO:0043231//intracellular membrane-bounded organelle	GO:0000977//RNA polymerase II regulatory region sequence-specific DNA binding;GO:0001227//transcriptional repressor activity, RNA polymerase II transcription regulatory region sequence-specific binding	GO:0001764//neuron migration;GO:0007586//digestion;GO:0010468//regulation of gene expression;GO:0021536//diencephalon development;GO:0021795//cerebral cortex cell migration;GO:0021843//substrate-independent telencephalic tangential interneuron migration;GO:0021988//olfactory lobe development;GO:0045165//cell fate commitment;GO:0045927//positive regulation of growth;GO:0061351//neural precursor ce…
Unigene0056689	33	24	30	52	68	62	1.24	0.94	0.98	2.04	2.63	2.31	1.05333	2.32667	1.1433	0.00232714	0.0344695	--	Suppressor of G2 allele of SKP1 like protein [Chelonia mydas]	-	-	-	-	-	-	-
Unigene0101023	18	51	44	132	53	81	0.36	1.05	0.75	2.71	1.08	1.58	0.72	1.79	1.31389	0.00234577	0.0347324	--	-	-	-	-	-	-	-	-
Unigene0101028	49	62	42	15	4	30	1.04	1.37	0.77	0.33	0.09	0.63	1.06	0.35	-1.59864	0.00236176	0.0349429	Gdf15	PREDICTED: growth/differentiation factor 15 [Chrysemys picta bellii]	Environmental Information Processing	Signaling molecules and interaction	ko04060//Cytokine-cytokine receptor interaction	K05504	-	-	-
Unigene0063871	4	10	6	5	12	97	0.27	0.72	0.36	0.36	0.85	6.58	0.45	2.59667	2.52866	0.00237858	0.0351786	TAR1	-	-	-	-	-	-	-	-
Unigene0072939	33	19	34	67	51	64	0.64	0.38	0.57	1.35	1.02	1.23	0.53	1.2	1.17897	0.00240706	0.0354668	A4GALT	PREDICTED: lactosylceramide 4-alpha-galactosyltransferase [Chrysemys picta bellii]	Metabolism;Metabolism;Metabolism	Global and overview maps;Glycan biosynthesis and metabolism;Glycan biosynthesis and metabolism	ko01100//Metabolic pathways;ko00601//Glycosphingolipid biosynthesis - lacto and neolacto series;ko00603//Glycosphingolipid biosynthesis - globo and isoglobo series	K01988;K01988;K01988	GO:0031988//membrane-bounded vesicle	GO:0005488//binding;GO:0035250//UDP-galactosyltransferase activity	GO:0044802//single-organism membrane organization
Unigene0082921	88	95	51	11	34	48	3.34	3.76	1.68	0.43	1.33	1.8	2.92667	1.18667	-1.30234	0.00241192	0.0355252	TCTEX1D4	PREDICTED: tctex1 domain-containing protein 4 [Chrysemys picta bellii]	-	-	-	-	GO:0031514//motile cilium;GO:0043231//intracellular membrane-bounded organelle;GO:0044430//cytoskeletal part;GO:0044441//ciliary part	GO:0019903//protein phosphatase binding	-
Unigene0012654	83	73	39	12	41	22	1.55	1.42	0.63	0.23	0.79	0.41	1.2	0.476667	-1.33198	0.00243392	0.0357774	--	-	-	-	-	-	-	-	-
Unigene0113202	22	11	20	44	38	49	1.09	0.57	0.86	2.27	1.94	2.4	0.84	2.20333	1.39123	0.0024423	0.0358655	--	-	-	-	-	-	-	-	-
Unigene0051337	54	73	64	36	21	27	1.4	1.97	1.44	0.97	0.56	0.69	1.60333	0.74	-1.11548	0.0024835	0.0363489	--	-	-	-	-	-	-	-	-
Unigene0121107	34	30	39	6	17	10	1.44	1.33	1.44	0.27	0.74	0.42	1.40333	0.476667	-1.55781	0.00251793	0.0367845	--	-	-	-	-	-	-	-	-
Unigene0023265	71	57	76	32	39	25	1.1	0.92	1.02	0.51	0.62	0.38	1.01333	0.503333	-1.00952	0.00251945	0.0367931	ZDHHC11B	PREDICTED: probable palmitoyltransferase ZDHHC11B isoform X1 [Chrysemys picta bellii]	-	-	-	-	-	-	-
Unigene0116586	42	42	52	19	13	21	1.76	1.84	1.89	0.83	0.56	0.87	1.83	0.753333	-1.28048	0.00253696	0.036994	--	deoxyhypusine hydroxylase/monooxygenase, isoform CRA_a [Mus musculus]	-	-	-	-	-	GO:0004497//monooxygenase activity;GO:0043169//cation binding	GO:0018205//peptidyl-lysine modification;GO:0044710//single-organism metabolic process
Unigene0068929	24	32	15	4	8	5	0.87	1.21	0.47	0.15	0.3	0.18	0.85	0.21	-2.01707	0.00253926	0.0370003	--	PREDICTED: UPF0606 protein KIAA1549L homolog [Pelodiscus sinensis]	-	-	-	-	-	-	-
Unigene0018535	20	100	25	5	9	24	0.69	3.61	0.75	0.18	0.32	0.82	1.68333	0.44	-1.93575	0.0025418	0.03701	--	-	-	-	-	-	-	-	-
Unigene0069272	64	46	10	2	17	10	2.07	1.55	0.28	0.07	0.57	0.32	1.3	0.32	-2.02237	0.00254919	0.0371038	SERPINC1	PREDICTED: antithrombin-III [Chrysemys picta bellii]	Organismal Systems	Immune system	ko04610//Complement and coagulation cascades	K03911	GO:0031988//membrane-bounded vesicle;GO:0044421//extracellular region part	GO:0004866//endopeptidase inhibitor activity;GO:0005539//glycosaminoglycan binding	GO:0007597//blood coagulation, intrinsic pathway;GO:0010466//negative regulation of peptidase activity
[truncated: 55 more rows]
