# Supplementary material for: Gene Regulation during Carapacial Ridge Development of Mauremys reevesii: The Development of Carapacial Ridge, Ribs and Scutes
Source: Genes (Basel). 2022 Sep 19;13(9):1676. doi: 10.3390/genes13091676 (PMC9498798; doi:10.3390/genes13091676)
Supplement: Supplementary file 1 [file genes-13-01676-s001.zip › Supplementary Information Table S10. all.glist.xls]

## Sheet: File S12. all.glist
GeneID	Module	MM.indianred4	MM.lavenderblush3	MM.thistle1	MM.yellow4	MM.firebrick4	MM.palevioletred3	MM.black	MM.brown4	MM.pink	MM.orange	MM.darkgreen	MM.coral1	MM.darkolivegreen	MM.grey60	MM.red	MM.salmon4	MM.darkseagreen4	MM.antiquewhite4	MM.darkmagenta	MM.grey
ENSPSIG00000000894	antiquewhite4	0.201864	-0.262042	-0.267282	-0.353603	-0.343343	0.153099	-0.243312	0.147029	-0.480701	0.584499	0.0943522	0.664146	0.588187	0.333979	0.197606	-0.133342	0.00588029	0.876896	0.632302	-0.291484
ENSPSIG00000000989	antiquewhite4	-0.122553	-0.120047	-0.46038	-0.384758	0.118763	0.106215	-0.0673418	-0.0308301	-0.574342	0.552067	-0.284038	0.188999	0.207717	0.652637	0.368034	0.108775	0.225782	0.809005	0.605668	0.060781
ENSPSIG00000001993	antiquewhite4	0.470759	-0.00785367	0.0441242	-0.223418	-0.44526	0.411869	-0.0983608	0.310375	-0.277565	0.622313	0.0623712	0.655245	0.575802	0.106435	-0.0654017	-0.331247	-0.0753806	0.801048	0.612691	-0.1168
ENSPSIG00000002265	antiquewhite4	-0.0192497	0.361852	0.464482	0.718467	0.127	-0.384648	0.0963009	-0.379354	0.265617	-0.449256	-0.183368	-0.752726	-0.620498	-0.372014	-0.113925	-0.0854495	-0.398579	-0.961446	-0.774872	-0.0532998
ENSPSIG00000002835	antiquewhite4	0.0587591	-0.149526	-0.333228	-0.655408	0.0720806	0.541058	0.100501	0.462781	-0.12181	0.474602	0.016468	0.637606	0.530475	0.347211	0.00444683	0.101979	0.449261	0.872205	0.800581	-0.00483788
ENSPSIG00000003071	antiquewhite4	-0.11035	-0.43727	-0.511877	-0.532791	-0.285908	0.0387041	-0.26987	0.0242565	-0.621778	0.526768	0.0190333	0.552175	0.495708	0.585945	0.426207	0.221049	0.209844	0.972969	0.669723	-0.138368
ENSPSIG00000004070	antiquewhite4	0.109556	-0.0921488	-0.324665	-0.368675	-0.126688	0.315356	-0.0994371	0.0698375	-0.558121	0.685376	-0.24819	0.404375	0.465397	0.569088	0.327824	0.148494	0.178519	0.927963	0.702565	0.0301235
ENSPSIG00000004309	antiquewhite4	-0.110213	-0.635226	-0.448929	-0.595523	-0.493683	-0.00562351	-0.424439	0.0801905	-0.464354	0.363015	0.371684	0.73403	0.641341	0.314588	0.341763	0.195071	0.13901	0.860412	0.504018	-0.142173
ENSPSIG00000004583	antiquewhite4	-0.141965	-0.324471	-0.459802	-0.479487	-0.121058	0.185249	-0.330066	-0.130866	-0.662741	0.651219	-0.130008	0.349362	0.541471	0.600723	0.569045	0.425803	0.173018	0.903238	0.527581	0.152162
ENSPSIG00000004822	antiquewhite4	0.296348	0.59591	0.616286	0.750137	0.0634543	-0.032475	0.377201	-0.0789496	0.441752	-0.378719	-0.332563	-0.575306	-0.514211	-0.392324	-0.341758	-0.102609	-0.258011	-0.869414	-0.496581	-0.135743
ENSPSIG00000005122	antiquewhite4	0.464954	-0.081862	0.112346	-0.114749	-0.508774	0.250396	-0.317645	0.149421	-0.325361	0.614344	0.222478	0.617197	0.6131	-0.0513572	-0.0123147	-0.464932	-0.319762	0.667965	0.367786	-0.142293
ENSPSIG00000005294	antiquewhite4	0.177272	0.47853	0.612425	0.675905	0.22618	-0.11061	0.145721	-0.163686	0.485159	-0.374653	-0.0563976	-0.590486	-0.447887	-0.604648	-0.34187	-0.309948	-0.430204	-0.96801	-0.747123	-0.0129385
ENSPSIG00000005299	antiquewhite4	0.297472	0.286608	0.402664	0.55577	-0.217256	-0.184602	0.335363	0.113303	0.527882	-0.671557	0.026714	-0.239772	-0.451539	-0.452474	-0.469886	-0.220761	-0.10443	-0.805557	-0.391009	-0.138395
ENSPSIG00000005508	antiquewhite4	-0.114151	0.486523	0.302254	0.490574	0.606276	-0.0747585	0.338689	-0.206172	0.338194	-0.29941	-0.423786	-0.73839	-0.553759	-0.141059	-0.0961088	0.146446	-0.0662401	-0.790746	-0.478324	-0.0989885
ENSPSIG00000005727	antiquewhite4	-0.108256	-0.513526	-0.515088	-0.548238	-0.21877	0.044506	-0.424345	-0.0163453	-0.577161	0.52577	0.185629	0.615895	0.651902	0.446282	0.45218	0.194234	0.118445	0.88741	0.528314	-0.134598
ENSPSIG00000006171	antiquewhite4	0.325841	0.695309	0.678198	0.749984	0.368924	0.0268802	0.330118	-0.0626777	0.466138	-0.191211	-0.291932	-0.570606	-0.447426	-0.49171	-0.405546	-0.398881	-0.412183	-0.860344	-0.527945	-0.293329
ENSPSIG00000006340	antiquewhite4	0.255072	0.419037	0.615509	0.461275	0.213641	0.100116	0.236132	0.150625	0.750973	-0.470376	0.185608	-0.317203	-0.308108	-0.783679	-0.592848	-0.425588	-0.272121	-0.909732	-0.625639	0.0654558
ENSPSIG00000006628	antiquewhite4	-0.0737991	-0.418102	-0.458106	-0.535622	-0.0953549	0.145393	-0.278199	0.0907314	-0.455361	0.521878	0.106704	0.63921	0.657403	0.43887	0.37426	0.250786	0.192737	0.844397	0.605424	-0.353686
ENSPSIG00000007169	antiquewhite4	0.0510781	0.0144407	-0.144727	-0.213315	0.0720045	0.177978	-0.151708	-0.04844	-0.536387	0.757007	-0.240541	0.225034	0.335687	0.423264	0.288248	-0.102887	-0.0865194	0.757728	0.493357	-0.232627
ENSPSIG00000007214	antiquewhite4	-0.0337206	-0.248321	-0.510677	-0.471544	-0.134726	0.178279	-0.102341	0.0613406	-0.593988	0.552591	-0.202377	0.438094	0.417509	0.681998	0.396319	0.266879	0.312737	0.951079	0.750064	-0.0103592
ENSPSIG00000007829	antiquewhite4	0.27839	0.560594	0.503012	0.725602	0.0939182	-0.165053	0.429813	-0.0137908	0.51066	-0.587815	-0.222433	-0.599114	-0.699042	-0.426829	-0.480267	-0.359841	-0.200414	-0.948168	-0.520911	0.0511886
ENSPSIG00000007979	antiquewhite4	0.183326	-0.0522745	-0.15797	-0.349551	-0.145889	0.484002	0.104104	0.307806	-0.125688	0.380771	-0.13402	0.501158	0.502037	0.307519	0.0869609	0.34936	0.338409	0.626371	0.63062	-0.116121
ENSPSIG00000008168	antiquewhite4	0.182802	0.41738	0.578065	0.589407	0.148093	-0.131566	0.255828	0.0119307	0.620056	-0.538699	0.0599366	-0.465927	-0.506622	-0.651658	-0.503239	-0.398029	-0.309785	-0.964028	-0.654558	-0.0660859
ENSPSIG00000008295	antiquewhite4	-0.111239	-0.569548	-0.441516	-0.606915	-0.401805	-0.00849591	-0.389347	0.106668	-0.459418	0.389644	0.368533	0.670947	0.534533	0.299023	0.260045	-0.0213103	0.111481	0.882778	0.508207	-0.017448
ENSPSIG00000008527	antiquewhite4	0.0573015	0.332287	0.451053	0.743644	0.0540736	-0.457487	-0.00810841	-0.408499	0.150303	-0.351456	-0.118739	-0.672843	-0.566207	-0.377072	-0.106748	-0.305114	-0.529757	-0.86585	-0.750765	-0.11316
ENSPSIG00000008792	antiquewhite4	0.492576	0.338388	0.501732	0.462779	-0.203193	0.107269	0.313464	0.297857	0.645364	-0.512105	0.15172	-0.00851841	-0.175944	-0.6144	-0.604132	-0.35685	-0.129955	-0.690079	-0.303255	-0.0857282
ENSPSIG00000008845	antiquewhite4	-0.117455	0.104598	0.322606	0.540587	0.0842197	-0.464131	-0.120621	-0.388515	0.240771	-0.478007	0.107099	-0.565748	-0.437921	-0.444566	-0.052658	-0.109816	-0.416686	-0.894136	-0.826585	-0.0317248
ENSPSIG00000008905	antiquewhite4	-0.292208	0.202372	0.180659	0.332085	0.555174	-0.220945	0.124625	-0.250913	0.382396	-0.460283	-0.0921437	-0.643129	-0.469045	-0.274013	-0.0495563	0.173759	-0.0757906	-0.855092	-0.651897	0.00536355
ENSPSIG00000008909	antiquewhite4	0.0083312	-0.185694	-0.354115	-0.507206	-0.115489	0.423328	-0.0559566	0.160102	-0.373057	0.522757	-0.149846	0.451155	0.524012	0.498323	0.302237	0.422221	0.362573	0.844943	0.665573	0.155798
ENSPSIG00000008915	antiquewhite4	-0.162781	0.241365	0.197421	0.540371	0.259535	-0.467014	0.242659	-0.245548	0.333848	-0.661396	-0.156739	-0.680067	-0.726709	-0.221583	-0.154108	-0.0188212	-0.109477	-0.932362	-0.60916	-0.105234
ENSPSIG00000009275	antiquewhite4	-0.0779009	-0.174828	-0.463425	-0.506633	-0.0179029	0.325675	0.0507427	0.149873	-0.411591	0.457105	-0.270713	0.375025	0.378552	0.651481	0.333158	0.473541	0.469092	0.842823	0.745051	0.0514635
ENSPSIG00000009467	antiquewhite4	0.0286006	-0.390875	-0.492039	-0.526701	-0.218435	0.206045	-0.218256	0.150927	-0.42938	0.431439	0.0911357	0.654457	0.626971	0.451679	0.313713	0.24092	0.280557	0.847522	0.648868	-0.0737231
ENSPSIG00000009754	antiquewhite4	0.275658	0.449766	0.639224	0.703609	0.0482133	-0.160707	0.214185	-0.0548718	0.499482	-0.408641	-0.0303999	-0.423135	-0.421347	-0.595154	-0.418978	-0.364305	-0.419867	-0.90914	-0.60759	-0.339771
ENSPSIG00000010123	antiquewhite4	0.0916615	0.379793	0.425365	0.656097	0.101	-0.297752	0.308661	-0.116235	0.457792	-0.612537	-0.144449	-0.570282	-0.626818	-0.390484	-0.320978	-0.135219	-0.199935	-0.961366	-0.584192	-0.182803
ENSPSIG00000010252	antiquewhite4	0.277105	0.559851	0.575847	0.772689	0.145887	-0.166568	0.327606	-0.094065	0.460753	-0.449001	-0.220424	-0.578718	-0.572198	-0.462078	-0.394325	-0.321809	-0.334963	-0.95055	-0.575916	-0.197593
ENSPSIG00000010524	antiquewhite4	-0.0176723	-0.327935	-0.465885	-0.520195	-0.220634	0.0515728	0.0125169	0.29609	-0.352911	0.30117	0.0563727	0.608637	0.300855	0.484796	0.0981427	-0.0409934	0.33911	0.856338	0.776769	-0.278375
ENSPSIG00000010724	antiquewhite4	0.0368413	0.117937	0.285897	0.425126	-0.0730815	-0.366659	0.213048	0.0307849	0.543675	-0.788314	0.216304	-0.326465	-0.557394	-0.508274	-0.435393	-0.28653	-0.115232	-0.879889	-0.560347	-0.0157043
ENSPSIG00000010763	antiquewhite4	-0.138126	-0.504795	-0.647176	-0.555534	-0.243486	-0.0178646	-0.246654	0.0417674	-0.57522	0.363987	0.0562764	0.575446	0.480604	0.616908	0.432875	0.293071	0.322654	0.888673	0.664257	-0.109788
ENSPSIG00000010954	antiquewhite4	0.0940049	-0.317558	-0.432569	-0.585778	-0.30155	0.31557	-0.0393499	0.337204	-0.332783	0.408633	0.0593499	0.71319	0.545622	0.452092	0.143227	0.156255	0.392166	0.941348	0.81062	-0.0249735
ENSPSIG00000010997	antiquewhite4	0.223827	0.491366	0.505491	0.670538	0.213328	-0.169679	0.368267	-0.000416342	0.528655	-0.501009	-0.149533	-0.478025	-0.542671	-0.457581	-0.435884	-0.311827	-0.243497	-0.925066	-0.502219	-0.342849
ENSPSIG00000011057	antiquewhite4	0.121323	-0.133007	-0.27309	-0.244679	-0.213373	0.0885168	-0.107597	0.0468975	-0.570677	0.617274	-0.196095	0.449855	0.399066	0.531009	0.294458	0.0160817	0.0515698	0.846341	0.677696	-0.439364
ENSPSIG00000011061	antiquewhite4	0.0906672	0.168624	0.445435	0.339282	0.0592732	-0.0281024	0.0854994	0.0528775	0.660135	-0.578131	0.308166	-0.265002	-0.243377	-0.71244	-0.421824	-0.17136	-0.1919	-0.8736	-0.673528	0.175518
ENSPSIG00000011064	antiquewhite4	0.313782	0.298564	0.467428	0.533727	-0.142053	-0.186549	0.341679	0.193487	0.601896	-0.635426	0.123195	-0.16688	-0.434404	-0.55641	-0.578981	-0.420786	-0.175594	-0.802311	-0.383061	-0.332664
ENSPSIG00000011074	antiquewhite4	-0.210625	-0.277763	-0.494895	-0.417607	-0.130967	0.0137773	-0.140252	-0.107434	-0.685528	0.53811	-0.282844	0.250649	0.269839	0.750987	0.524392	0.400586	0.259143	0.88967	0.638471	-0.0768556
ENSPSIG00000011621	antiquewhite4	-0.0661494	-0.443592	-0.519522	-0.624461	-0.174817	0.0821589	-0.201339	0.224666	-0.403042	0.390851	0.225295	0.665632	0.47419	0.405556	0.182566	-0.0711411	0.256256	0.904724	0.670326	-0.085361
ENSPSIG00000011795	antiquewhite4	0.209836	0.568332	0.614312	0.696585	0.23857	-0.0574695	0.337406	-0.0682211	0.544425	-0.431989	-0.201138	-0.607476	-0.540503	-0.515447	-0.403981	-0.225252	-0.291541	-0.968119	-0.615621	-0.098303
ENSPSIG00000012105	antiquewhite4	-0.0185677	-0.147901	-0.349209	-0.395407	-0.105412	0.320749	-0.182522	-0.0545197	-0.573382	0.649251	-0.253437	0.282279	0.470827	0.573126	0.456475	0.3875	0.203564	0.853696	0.559972	0.260266
ENSPSIG00000012440	antiquewhite4	0.0758654	0.39793	0.353673	0.542065	0.138961	-0.165636	0.469171	0.0213587	0.530666	-0.655061	-0.22527	-0.519339	-0.633535	-0.290462	-0.362615	0.0214	0.0230568	-0.882841	-0.413702	-0.130512
ENSPSIG00000012463	antiquewhite4	0.234737	0.568645	0.547682	0.692966	0.275853	-0.051732	0.324502	-0.0771936	0.51601	-0.434091	-0.21082	-0.602121	-0.523035	-0.48125	-0.385059	-0.246417	-0.270079	-0.958704	-0.601233	-0.0167619
ENSPSIG00000012647	antiquewhite4	0.106948	-0.454199	-0.295936	-0.602353	-0.372197	0.267993	-0.367133	0.258051	-0.310923	0.498721	0.423585	0.8229	0.754166	0.127499	0.124246	-0.10726	0.0738161	0.889234	0.541583	-0.000555729
ENSPSIG00000012745	antiquewhite4	-0.0152338	0.260583	0.321762	0.694339	-0.00844635	-0.497113	0.0443062	-0.409384	0.160574	-0.521905	-0.141948	-0.70949	-0.645895	-0.285643	-0.0683064	-0.120984	-0.359901	-0.898643	-0.734282	0.082532
ENSPSIG00000012994	antiquewhite4	0.0234349	-0.451599	-0.253658	-0.58507	-0.388461	0.246629	-0.344661	0.200294	-0.347766	0.534084	0.327795	0.758247	0.72464	0.192594	0.206181	0.0772453	0.0829312	0.895299	0.544784	-0.143135
ENSPSIG00000013510	antiquewhite4	0.421609	0.727767	0.737929	0.796183	0.222978	0.0487851	0.379582	-0.00248862	0.527708	-0.274428	-0.266365	-0.553778	-0.491528	-0.556015	-0.5039	-0.464129	-0.406058	-0.898099	-0.532054	-0.172667
ENSPSIG00000013538	antiquewhite4	0.0417889	-0.294246	-0.300275	-0.720615	0.0453125	0.569644	-0.148272	0.398801	-0.127313	0.568466	0.241704	0.773003	0.799938	0.18697	0.0879326	0.132842	0.303898	0.875497	0.660409	-0.0472105
ENSPSIG00000013566	antiquewhite4	0.134046	0.411463	0.622536	0.615778	0.110165	-0.113338	0.204139	-0.0899701	0.540281	-0.443889	-0.0272736	-0.513974	-0.44599	-0.595828	-0.36607	-0.17919	-0.341799	-0.939544	-0.680089	-0.139521
ENSPSIG00000013761	antiquewhite4	0.388408	0.342045	0.506348	0.500706	-0.110815	0.0548008	0.270242	0.175689	0.613456	-0.509517	0.0987521	-0.146096	-0.223462	-0.595706	-0.507078	-0.243133	-0.164839	-0.773481	-0.416928	-0.0728128
ENSPSIG00000013830	antiquewhite4	-0.200532	-0.267912	-0.388652	-0.401374	0.0363106	0.0201581	-0.25562	-0.120176	-0.640081	0.670637	-0.155596	0.308975	0.399666	0.58556	0.493412	0.214812	0.0654368	0.846406	0.537785	-0.351371
ENSPSIG00000013937	antiquewhite4	-0.0774317	-0.424461	-0.328948	-0.64874	-0.0265575	0.274619	-0.398692	0.146089	-0.378742	0.672206	0.305347	0.702912	0.776005	0.224877	0.276306	0.0217873	0.0522591	0.908668	0.519437	-0.21719
ENSPSIG00000014222	antiquewhite4	-0.019943	0.307221	0.294884	0.64366	0.0897609	-0.471068	0.269416	-0.215461	0.337084	-0.6736	-0.160275	-0.664111	-0.76554	-0.278221	-0.242309	-0.163179	-0.184236	-0.942533	-0.604533	-0.0701555
ENSPSIG00000014405	antiquewhite4	-0.00222331	0.382447	0.393179	0.519175	0.276682	-0.0334538	0.103362	-0.284705	0.323271	-0.32076	-0.210405	-0.671924	-0.386135	-0.340118	-0.0702306	0.144645	-0.214409	-0.826756	-0.676743	0.309492
ENSPSIG00000014419	antiquewhite4	-0.0697578	0.398798	0.337306	0.557455	0.368667	-0.249044	0.350116	-0.14632	0.457048	-0.571269	-0.236094	-0.683288	-0.671436	-0.29283	-0.247776	-0.00580474	-0.0945052	-0.947757	-0.57319	-0.116407
ENSPSIG00000014470	antiquewhite4	0.0982219	0.476834	0.415912	0.672315	0.226628	-0.255167	0.385192	-0.10477	0.472129	-0.603033	-0.23405	-0.662731	-0.714809	-0.355517	-0.355904	-0.194867	-0.165532	-0.977631	-0.568625	-0.0656767
ENSPSIG00000015193	antiquewhite4	-0.0758598	-0.417078	-0.443385	-0.619952	-0.115418	0.244294	-0.367429	0.0700412	-0.519214	0.654921	0.145671	0.624209	0.705984	0.416993	0.390388	0.168973	0.147707	0.971551	0.591752	-0.022383
ENSPSIG00000015351	antiquewhite4	-0.0055726	0.405725	0.441641	0.610829	0.399165	-0.196312	0.130769	-0.272681	0.345818	-0.314788	-0.186186	-0.641406	-0.441855	-0.381205	-0.133955	-0.0636341	-0.33791	-0.898621	-0.675729	-0.221077
ENSPSIG00000015359	antiquewhite4	0.131571	0.320036	0.466119	0.497094	0.0916112	-0.140581	0.254925	0.0425361	0.64402	-0.658628	0.125038	-0.429706	-0.510831	-0.624344	-0.495313	-0.307362	-0.186495	-0.956382	-0.640157	0.119975
ENSPSIG00000015516	antiquewhite4	-0.0260816	-0.281836	-0.356792	-0.567568	-0.191099	0.185718	0.0183979	0.346894	-0.210028	0.273702	0.138381	0.550153	0.284529	0.322874	-0.00630635	-0.0820572	0.334759	0.787956	0.664483	0.0310838
ENSPSIG00000015700	antiquewhite4	-0.226536	-0.447153	-0.508621	-0.74599	-0.0518422	0.316696	-0.277915	0.117781	-0.348815	0.423639	0.18584	0.485558	0.55791	0.377661	0.331407	0.338265	0.361623	0.847124	0.494311	0.477125
ENSPSIG00000015779	antiquewhite4	-0.187506	0.1829	0.255658	0.391264	0.333275	-0.328185	0.226992	-0.101098	0.514627	-0.657979	0.034469	-0.530737	-0.579604	-0.394742	-0.264106	-0.0379485	-0.0818539	-0.928327	-0.619122	-0.15783
ENSPSIG00000016459	antiquewhite4	-0.188727	-0.61486	-0.449951	-0.675654	-0.348085	0.00970274	-0.406489	0.115678	-0.418034	0.380637	0.417083	0.678769	0.560795	0.273056	0.270962	0.0445952	0.140189	0.876107	0.483367	-0.0240949
ENSPSIG00000016499	antiquewhite4	0.130048	0.20079	0.287295	0.436882	0.0322186	-0.193167	0.172446	0.00712893	0.527595	-0.671007	0.156419	-0.336805	-0.420708	-0.5116	-0.387908	-0.241873	-0.124606	-0.86579	-0.57383	0.182958
ENSPSIG00000017023	antiquewhite4	0.301808	0.605013	0.616473	0.816625	0.180355	-0.190839	0.286497	-0.14715	0.339952	-0.267904	-0.290089	-0.57499	-0.53798	-0.408096	-0.340574	-0.413882	-0.451977	-0.850077	-0.524893	-0.404304
ENSPSIG00000017579	antiquewhite4	-0.0687134	-0.438509	-0.60709	-0.532055	-0.217301	0.0281646	-0.0572111	0.209058	-0.397781	0.230546	0.0377149	0.640177	0.42733	0.576527	0.273341	0.283442	0.433851	0.802823	0.751396	-0.312573
ENSPSIG00000017642	antiquewhite4	0.208904	0.580178	0.611441	0.71895	0.209114	-0.0749432	0.354343	-0.0879085	0.51319	-0.431309	-0.24905	-0.634175	-0.571324	-0.474172	-0.382636	-0.193861	-0.283323	-0.958891	-0.599936	-0.0995997
ENSPSIG00000018018	antiquewhite4	-0.209314	-0.488565	-0.530877	-0.537061	-0.162255	0.00860747	-0.327551	-0.0472923	-0.601352	0.516538	0.034851	0.528186	0.560089	0.573319	0.519941	0.386024	0.201334	0.883301	0.58229	-0.30134
ENSPSIG00000018045	antiquewhite4	0.133298	0.482057	0.724594	0.55579	0.231211	0.0432282	0.12472	-0.105653	0.517857	-0.213436	-0.0162319	-0.541083	-0.351339	-0.667157	-0.36267	-0.280546	-0.451286	-0.83816	-0.712586	0.00143202
ENSPSIG00000018178	antiquewhite4	0.048334	-0.355637	-0.33188	-0.590714	-0.218366	0.309764	-0.268923	0.20989	-0.41223	0.629815	0.174967	0.718424	0.704916	0.329417	0.233818	0.053049	0.145583	0.974084	0.662082	-0.127965
ENSPSIG00000019312	antiquewhite4	0.102773	0.303372	0.529675	0.755176	-0.233272	-0.407248	0.0437026	-0.357428	0.221802	-0.47567	-0.103166	-0.644125	-0.57849	-0.420015	-0.147302	-0.126051	-0.453725	-0.893193	-0.753332	0.0356593
XLOC_000133	antiquewhite4	0.150863	-0.133584	-0.260397	-0.525054	-0.154109	0.54173	-0.0313001	0.30092	-0.270374	0.557589	-0.0483059	0.574005	0.59626	0.35958	0.1387	0.207076	0.32028	0.878596	0.705826	0.186194
XLOC_000860	antiquewhite4	-0.00405365	-0.301271	-0.417875	-0.692603	0.011998	0.455335	-0.0338416	0.384887	-0.198865	0.47335	0.0975006	0.723341	0.658827	0.377095	0.138519	0.245106	0.431794	0.89247	0.772824	-0.142127
XLOC_007534	antiquewhite4	0.0645847	0.285103	0.451356	0.596443	-0.044501	-0.378633	0.204618	-0.112079	0.438526	-0.622917	0.0350694	-0.526829	-0.654245	-0.491407	-0.380146	-0.340469	-0.294257	-0.904417	-0.641752	-0.0440636
XLOC_020095	antiquewhite4	0.286087	-0.155405	-0.0638161	-0.326232	-0.404693	0.28963	-0.208516	0.219	-0.369531	0.635596	0.127226	0.644258	0.580346	0.17065	0.0600654	-0.250048	-0.0736656	0.856214	0.580044	-0.163469
XLOC_020454	antiquewhite4	-0.164408	-0.441365	-0.543584	-0.53473	-0.284613	-0.0744171	-0.179211	0.0728836	-0.548281	0.35264	0.0578211	0.483176	0.288105	0.565905	0.311651	0.08225	0.263598	0.893664	0.647788	-0.0547864
XLOC_020479	antiquewhite4	0.00804605	-0.391892	-0.508406	-0.493837	-0.203856	0.0135875	-0.0638656	0.265412	-0.360512	0.289111	0.112608	0.696279	0.429712	0.466639	0.158255	0.0190086	0.307137	0.807946	0.74841	-0.47127
XLOC_022280	antiquewhite4	-0.268169	-0.60469	-0.429117	-0.674007	-0.187565	0.134675	-0.589527	-0.0951218	-0.551719	0.62817	0.311336	0.581677	0.777415	0.323347	0.541677	0.355819	0.0502189	0.900168	0.366572	0.0245143
XLOC_027912	antiquewhite4	-0.0159967	-0.118651	-0.4868	-0.419732	-0.0429999	0.197144	0.0426327	0.102864	-0.535612	0.495903	-0.312806	0.314452	0.243508	0.704511	0.30284	0.180787	0.365129	0.890226	0.767395	0.0944739
XLOC_029355	antiquewhite4	-0.0144201	-0.436092	-0.425602	-0.448572	-0.343922	0.0925809	-0.350717	-0.0052244	-0.555041	0.502791	0.0891014	0.593661	0.634334	0.450082	0.434047	0.289301	0.127852	0.846288	0.544726	-0.150308
ENSPSIG00000000003	black	0.557652	0.812268	0.454664	0.616057	0.17904	0.224926	0.87276	0.401478	0.580451	-0.413387	-0.544356	-0.335714	-0.619074	-0.160834	-0.682036	-0.36292	0.149416	-0.59828	0.0960263	-0.203464
ENSPSIG00000000007	black	0.68503	0.780865	0.357248	0.184102	0.371229	0.748326	0.857702	0.744959	0.635094	-0.0242181	-0.403161	0.116559	-0.119357	-0.158477	-0.769483	-0.441076	0.327714	-0.111224	0.487663	-0.088923
ENSPSIG00000000012	black	0.702602	0.66748	0.589489	0.632214	-0.367446	0.197327	0.57897	0.291832	0.264702	-0.0831863	-0.446446	-0.0962427	-0.330745	-0.154018	-0.52052	-0.393919	-0.129556	-0.250364	0.175497	-0.333538
ENSPSIG00000000075	black	-0.0176332	0.109237	-0.225334	-0.259832	0.316867	0.168503	0.725966	0.664386	0.665522	-0.692517	0.0360373	0.0947471	-0.433112	-0.0208856	-0.616058	-0.118849	0.730169	-0.22168	0.335156	0.173914
ENSPSIG00000000094	black	0.446809	0.518436	-0.0123144	0.198429	0.0562468	0.268454	0.937577	0.611489	0.496471	-0.54398	-0.450301	-0.0359848	-0.530447	0.147237	-0.632219	-0.172736	0.61256	-0.226176	0.491234	0.114491
ENSPSIG00000000105	black	0.652863	0.783451	0.592751	0.785542	-0.208488	0.0547154	0.675465	0.212871	0.334479	-0.276146	-0.531792	-0.364661	-0.626896	-0.177225	-0.584907	-0.508976	-0.143056	-0.509879	0.0071441	-0.193469
ENSPSIG00000000149	black	-0.168965	0.307427	-0.111588	0.207535	0.659669	-0.12656	0.520481	0.0353592	0.233493	-0.329518	-0.470464	-0.399902	-0.493361	0.23905	-0.076384	0.210053	0.314663	-0.429547	0.0447995	-0.489275
ENSPSIG00000000157	black	0.143162	0.333763	-0.342303	-0.0242474	0.275652	0.114215	0.8996	0.528443	0.306801	-0.509816	-0.502021	-0.0546566	-0.574477	0.446776	-0.41584	-0.00356503	0.790008	-0.040849	0.629894	0.0298699
ENSPSIG00000000161	black	0.418356	0.690875	0.200618	0.36751	0.362814	0.250128	0.957997	0.544197	0.645894	-0.522265	-0.475783	-0.231207	-0.623209	-0.0486369	-0.710469	-0.311722	0.417389	-0.502315	0.255755	-0.129821
ENSPSIG00000000181	black	0.249049	0.590037	0.120668	0.287358	0.435466	0.0947825	0.826032	0.416621	0.411673	-0.307495	-0.493776	-0.231959	-0.609903	0.100455	-0.54142	-0.359742	0.313392	-0.297558	0.319095	-0.395703
ENSPSIG00000000182	black	0.436793	0.586362	0.106375	0.0611417	0.437802	0.507305	0.955041	0.784003	0.731287	-0.392341	-0.31178	0.0893147	-0.332865	-0.06785	-0.780554	-0.307589	0.576952	-0.241649	0.485771	-0.134091
ENSPSIG00000000198	black	0.411316	0.564546	0.405261	0.512011	-0.107186	0.144046	0.67786	0.278388	0.459863	-0.421529	-0.42941	-0.263189	-0.485077	-0.124235	-0.477792	-0.0312912	0.154546	-0.508899	0.0376668	-0.155153
ENSPSIG00000000224	black	0.567149	0.635142	-0.00769436	0.266719	0.178893	0.312268	0.823753	0.494118	0.179514	-0.0848035	-0.644556	0.00744272	-0.356933	0.329027	-0.464203	-0.342385	0.404069	0.0594415	0.658719	-0.174204
ENSPSIG00000000259	black	0.452014	0.520942	-0.0819403	0.047392	0.190556	0.457975	0.916242	0.660854	0.395192	-0.271312	-0.526452	0.101682	-0.3068	0.281146	-0.533237	-0.0764561	0.673785	0.0354392	0.69743	0.00859588
ENSPSIG00000000303	black	-0.183298	-0.660928	-0.26196	-0.49408	-0.627731	-0.161813	-0.538621	-0.0281998	-0.374034	0.216967	0.555261	0.55845	0.463949	0.0530271	0.253793	0.0186181	-0.0694525	0.633271	0.171662	0.0816111
ENSPSIG00000000365	black	-0.702436	-0.872906	-0.51665	-0.765869	0.0502007	-0.278376	-0.609394	-0.103736	-0.162476	0.00441493	0.748377	0.405955	0.420031	-0.00106102	0.364795	0.269183	0.107938	0.361477	-0.0841928	-0.00362847
ENSPSIG00000000377	black	0.23199	0.545407	-0.0365893	0.158553	0.487986	0.167974	0.869196	0.481507	0.355339	-0.260494	-0.547402	-0.132482	-0.530956	0.25691	-0.486392	-0.252047	0.473512	-0.138216	0.502797	-0.384616
ENSPSIG00000000379	black	0.422675	0.687238	0.264716	0.466981	0.342467	0.138937	0.891519	0.468894	0.636279	-0.541118	-0.431147	-0.271557	-0.651124	-0.12432	-0.706012	-0.396855	0.283095	-0.601468	0.139286	-0.256625
ENSPSIG00000000381	black	0.432643	0.627105	0.0102249	0.331465	0.224873	0.130232	0.916715	0.478421	0.337015	-0.382282	-0.595076	-0.173117	-0.639276	0.237812	-0.566879	-0.37129	0.440792	-0.210585	0.481173	-0.134559
ENSPSIG00000000390	black	-0.498106	-0.862207	-0.470276	-0.817066	-0.138416	-0.0236927	-0.695599	-0.0503275	-0.266634	0.263908	0.727858	0.6256	0.747344	0.0277148	0.431052	0.360984	0.0849488	0.613133	0.0787521	0.0649655
ENSPSIG00000000411	black	0.225628	0.428842	0.116541	-0.0557395	0.608885	0.451341	0.792603	0.727587	0.824241	-0.407305	-0.0905586	0.109352	-0.226421	-0.22673	-0.726894	-0.23369	0.50454	-0.343695	0.294543	-0.295447
ENSPSIG00000000437	black	0.415029	0.682625	0.172082	0.355508	0.306286	0.250942	0.970854	0.537884	0.609329	-0.528579	-0.509726	-0.241389	-0.644584	0.00395591	-0.688021	-0.267735	0.456139	-0.462523	0.289493	-0.0471502
ENSPSIG00000000487	black	0.40276	0.548592	0.0567953	-0.0306908	0.374837	0.572058	0.933391	0.776075	0.640499	-0.300145	-0.355428	0.115738	-0.279872	0.032337	-0.702051	-0.194271	0.638299	-0.0857046	0.575837	-0.00719094
ENSPSIG00000000523	black	-0.642554	-0.909212	-0.506977	-0.562639	-0.231335	-0.409109	-0.860917	-0.442804	-0.528309	0.191968	0.593308	0.309362	0.528678	0.153568	0.702498	0.480196	-0.109559	0.428685	-0.182847	0.0337418
ENSPSIG00000000534	black	-0.0183851	0.0944655	-0.194903	-0.272832	0.371595	0.202036	0.680242	0.674117	0.744069	-0.717316	0.128468	0.110697	-0.37763	-0.129662	-0.647185	-0.142442	0.697633	-0.295861	0.247902	0.209573
ENSPSIG00000000541	black	0.195771	0.205936	-0.313387	-0.231971	0.116153	0.286266	0.852223	0.722275	0.399294	-0.447168	-0.281807	0.244913	-0.32951	0.331777	-0.508675	-0.00923749	0.844175	0.144535	0.755707	0.0163465
ENSPSIG00000000544	black	0.445651	0.665756	0.107045	0.347306	0.170313	0.233865	0.980018	0.515999	0.445161	-0.433618	-0.623233	-0.194791	-0.625537	0.17928	-0.596522	-0.197248	0.493743	-0.284359	0.448115	-0.0915015
ENSPSIG00000000547	black	0.0309097	0.362344	0.047959	-0.110197	0.555855	0.381154	0.748822	0.577898	0.699985	-0.419639	-0.177715	-0.0703309	-0.34838	-0.0928609	-0.564741	-0.00407375	0.565684	-0.303399	0.236555	-0.017511
ENSPSIG00000000649	black	0.372109	0.592908	0.156652	0.359703	0.23694	0.116824	0.937704	0.52723	0.582853	-0.563059	-0.446168	-0.173881	-0.644016	0.00825652	-0.670624	-0.279825	0.419202	-0.458658	0.300229	-0.318566
ENSPSIG00000000678	black	0.426084	0.708394	0.376383	0.610158	0.260082	0.0731191	0.792096	0.31755	0.617691	-0.569235	-0.429261	-0.407484	-0.683105	-0.217427	-0.646197	-0.349927	0.136762	-0.756714	-0.0718771	-0.163486
ENSPSIG00000000738	black	0.654953	0.911379	0.470243	0.616741	0.257153	0.370239	0.860841	0.404184	0.514655	-0.231364	-0.630181	-0.326518	-0.525043	-0.122127	-0.660751	-0.42191	0.117216	-0.489466	0.164177	-0.098498
ENSPSIG00000000742	black	0.249588	0.0873013	-0.264702	-0.0296196	-0.357057	0.0287322	0.656134	0.48068	0.140564	-0.451718	-0.296935	0.226516	-0.323839	0.392256	-0.3095	0.107166	0.643338	0.149715	0.653501	-0.07457
ENSPSIG00000000751	black	0.472165	0.636635	0.0505485	0.00706598	0.535171	0.643704	0.805609	0.663705	0.477742	-0.0362051	-0.430375	0.073387	-0.165247	0.074824	-0.598945	-0.334299	0.487493	0.0167939	0.563651	0.0817363
ENSPSIG00000000765	black	-0.306534	-0.273684	-0.122206	-0.348715	0.446605	0.00969406	-0.427566	-0.130164	-0.218295	0.532648	0.25629	0.246012	0.485611	0.00415191	0.297755	-0.026149	-0.224582	0.343272	0.0135439	-0.567218
ENSPSIG00000000800	black	0.554067	0.824908	0.454868	0.729752	0.121036	0.0976729	0.813063	0.262006	0.451394	-0.392746	-0.616852	-0.439697	-0.691652	-0.101832	-0.591123	-0.378615	0.0510837	-0.625426	0.031795	-0.20953
ENSPSIG00000000837	black	-0.522167	-0.750618	-0.237866	-0.310393	-0.151281	-0.508021	-0.78399	-0.382571	-0.191164	-0.0862001	0.765036	0.173251	0.313116	-0.253066	0.376019	0.0799787	-0.314227	-0.0329045	-0.512392	-0.0265007
ENSPSIG00000000846	black	0.34266	0.486796	-0.0834289	0.334733	-0.0175272	-0.0248744	0.899701	0.402317	0.270992	-0.560277	-0.595973	-0.201095	-0.723373	0.334996	-0.466047	-0.138411	0.533563	-0.237963	0.460805	-0.0569234
ENSPSIG00000000860	black	0.315569	0.504219	-0.0292022	0.289451	0.0919052	0.0459826	0.946338	0.480525	0.398455	-0.572834	-0.549042	-0.171649	-0.694681	0.250587	-0.538305	-0.130824	0.558509	-0.285714	0.449837	-0.163214
ENSPSIG00000000913	black	0.0757611	0.282509	-0.0797978	-0.222824	0.34194	0.426424	0.746009	0.631365	0.593505	-0.413336	-0.176085	0.0356528	-0.311243	0.0346861	-0.537212	0.0336268	0.691231	-0.0961426	0.399415	0.269071
ENSPSIG00000001006	black	0.316094	0.566541	-0.000668622	0.0443184	0.43084	0.420341	0.918744	0.619795	0.427988	-0.180562	-0.544947	0.00268646	-0.364048	0.239226	-0.53048	-0.128473	0.585027	-0.0125103	0.62785	-0.250391
ENSPSIG00000001017	black	0.316004	0.245322	0.0709742	-0.198864	0.350832	0.500062	0.641358	0.842652	0.922546	-0.545895	0.267583	0.328471	-0.0780265	-0.439125	-0.852577	-0.401622	0.510196	-0.314694	0.227549	0.133401
ENSPSIG00000001029	black	0.618066	0.711844	0.191613	0.164139	0.255025	0.687712	0.607297	0.430277	0.124905	0.345953	-0.61969	0.0281549	-0.0106257	0.192744	-0.359364	-0.270682	0.227038	0.243729	0.577747	0.139085
ENSPSIG00000001089	black	0.352377	0.570453	0.067652	-0.0372083	0.49121	0.637495	0.854597	0.68547	0.637275	-0.253086	-0.362321	0.00931038	-0.244889	-0.00523185	-0.631629	-0.122214	0.603788	-0.141956	0.44877	0.217334
ENSPSIG00000001120	black	0.284897	0.438245	-0.045864	-0.148693	0.62306	0.595113	0.774215	0.728179	0.711608	-0.327473	-0.169493	0.12775	-0.144828	-0.0807746	-0.647848	-0.176447	0.629378	-0.182808	0.409203	0.133599
ENSPSIG00000001125	black	0.0850734	0.352563	-0.305694	-0.0386381	0.509041	0.125681	0.880905	0.537474	0.40767	-0.495006	-0.434568	-0.0714232	-0.545478	0.340749	-0.453783	-0.0728766	0.736115	-0.141441	0.540793	-0.127342
ENSPSIG00000001267	black	0.33488	0.547424	-0.0691123	0.231416	0.106809	0.145028	0.908649	0.434714	0.189989	-0.293682	-0.698744	-0.156364	-0.604044	0.42956	-0.411191	-0.107167	0.545714	-0.0189908	0.613756	-0.116327
ENSPSIG00000001269	black	0.265023	0.496496	-0.114577	0.339636	0.116203	-0.0679587	0.899617	0.347679	0.240944	-0.532899	-0.650151	-0.267885	-0.756671	0.385866	-0.408989	-0.101594	0.529302	-0.259203	0.443667	-0.156757
ENSPSIG00000001302	black	-0.468936	-0.50392	0.00143431	-0.114674	-0.195189	-0.362041	-0.929801	-0.726467	-0.642035	0.553926	0.302609	-0.0760073	0.42369	-0.00795575	0.740653	0.284761	-0.619512	0.259638	-0.476551	-0.0719637
ENSPSIG00000001337	black	-0.530792	-0.805962	-0.274588	-0.375354	-0.349296	-0.451642	-0.941701	-0.522249	-0.497669	0.205739	0.655974	0.194878	0.4549	-0.0618622	0.609554	0.23035	-0.36869	0.282253	-0.401721	0.149361
ENSPSIG00000001354	black	0.328659	0.597578	0.0784215	0.270773	0.21949	0.18698	0.950862	0.499837	0.42117	-0.401954	-0.592448	-0.186458	-0.624634	0.206797	-0.552863	-0.156613	0.500361	-0.235227	0.459001	-0.207578
ENSPSIG00000001395	black	0.208604	0.403725	-0.22459	0.13297	0.0400566	0.0866781	0.827835	0.345068	0.0492772	-0.283896	-0.719885	-0.142486	-0.55455	0.588606	-0.228829	0.133488	0.636368	0.0904073	0.659089	-0.0504757
ENSPSIG00000001412	black	0.289681	0.535587	0.17112	0.080926	0.449461	0.46907	0.851928	0.645933	0.806773	-0.511954	-0.232419	-0.0913634	-0.389867	-0.200838	-0.719185	-0.140557	0.529399	-0.449359	0.202456	0.131586
ENSPSIG00000001464	black	0.276142	0.391056	-0.028437	-0.192529	0.607088	0.541053	0.818531	0.834236	0.776384	-0.357717	-0.0790631	0.249303	-0.145495	-0.123964	-0.74279	-0.285274	0.631056	-0.153953	0.483379	-0.160561
ENSPSIG00000001472	black	0.111475	0.0449403	-0.429383	-0.122143	-0.269403	-0.050468	0.626585	0.40182	0.0185252	-0.455957	-0.331142	0.097893	-0.464809	0.526042	-0.237212	0.0542432	0.707007	0.231902	0.656984	0.261357
ENSPSIG00000001473	black	0.588631	0.759731	0.400781	0.603118	0.0785888	0.194149	0.830925	0.405497	0.589903	-0.517576	-0.452478	-0.322778	-0.641266	-0.201918	-0.715177	-0.43316	0.165326	-0.625761	0.0479047	0.0556545
ENSPSIG00000001482	black	0.588631	0.759731	0.400781	0.603118	0.0785888	0.194149	0.830925	0.405497	0.589903	-0.517576	-0.452478	-0.322778	-0.641266	-0.201918	-0.715177	-0.43316	0.165326	-0.625761	0.0479047	0.0556545
ENSPSIG00000001484	black	0.339883	0.67436	0.100784	0.116311	0.558269	0.518498	0.796835	0.467229	0.29443	0.102515	-0.663385	-0.0976883	-0.247117	0.25102	-0.390495	-0.106932	0.408662	0.0403541	0.556273	-0.244261
ENSPSIG00000001502	black	-0.741981	-0.886518	-0.435433	-0.396285	-0.284395	-0.609282	-0.862916	-0.60767	-0.533269	0.0350226	0.535315	0.0624294	0.292807	0.126843	0.742917	0.536673	-0.192014	0.204787	-0.396874	0.0723125
ENSPSIG00000001519	black	0.0327099	0.1414	-0.3029	-0.133216	0.273102	-0.00706097	0.796556	0.623427	0.546848	-0.734043	-0.0955646	0.0693018	-0.558825	0.133383	-0.587603	-0.192804	0.726017	-0.217712	0.430446	-0.0602981
ENSPSIG00000001524	black	-0.110848	0.16444	-0.485825	-0.298272	0.575437	0.219128	0.705822	0.466583	0.32345	-0.419375	-0.334538	-0.0425944	-0.378468	0.411056	-0.266487	0.177485	0.850276	0.00940682	0.51897	0.253137
ENSPSIG00000001656	black	-0.509029	-0.733342	-0.198852	-0.444814	-0.312366	-0.18433	-0.793401	-0.393539	-0.350983	0.231527	0.548676	0.247258	0.57209	-0.0518289	0.589807	0.560864	-0.19046	0.298018	-0.295855	0.113465
ENSPSIG00000001673	black	0.436572	0.346422	-0.0637381	-0.0616457	0.240223	0.412369	0.836052	0.834149	0.713771	-0.526309	-0.0791796	0.319479	-0.197934	-0.0806589	-0.76254	-0.29738	0.6443	-0.178221	0.525604	-0.112036
ENSPSIG00000001688	black	-0.49133	-0.606983	-0.43641	-0.765006	0.32572	0.170495	-0.582526	-0.0818652	-0.278885	0.508054	0.440876	0.464366	0.763092	0.135508	0.486502	0.399578	0.089236	0.613748	0.13595	-0.0561749
ENSPSIG00000001713	black	0.268397	0.217041	0.0895231	0.00068005	0.263122	0.199466	0.656144	0.712823	0.845805	-0.658183	0.186958	0.252554	-0.223235	-0.370082	-0.775498	-0.346153	0.415722	-0.460635	0.170531	-0.362634
ENSPSIG00000001736	black	-0.115567	0.325895	-0.0172418	-0.006073	0.707664	0.1488	0.662857	0.364701	0.542089	-0.374493	-0.278905	-0.20041	-0.406229	0.0304967	-0.366734	0.0849944	0.458968	-0.376309	0.15213	-0.384859
ENSPSIG00000001742	black	0.28308	0.393214	-0.0921306	-0.0741834	0.303791	0.333296	0.935137	0.774143	0.633883	-0.51639	-0.247378	0.131104	-0.425046	0.0758847	-0.714395	-0.240863	0.708482	-0.131146	0.568597	-0.0653187
ENSPSIG00000001751	black	0.0495853	0.0611403	-0.235481	-0.429006	0.531841	0.395151	0.659858	0.826108	0.762884	-0.493394	0.186148	0.404791	-0.0489258	-0.116288	-0.643831	-0.132322	0.734867	-0.0932059	0.460712	-0.171394
ENSPSIG00000001767	black	0.294529	0.415249	-0.0827499	0.00127943	0.229587	0.281846	0.956741	0.722569	0.592785	-0.551739	-0.322449	0.0688316	-0.488827	0.123338	-0.679406	-0.179912	0.705495	-0.165778	0.555394	-0.0620261
ENSPSIG00000001773	black	0.824836	0.843528	0.459202	0.422596	0.116587	0.677285	0.69736	0.507304	0.417171	0.0817698	-0.515441	-0.0117222	-0.103795	-0.136941	-0.613667	-0.423028	0.102652	-0.138757	0.347178	0.0884354
ENSPSIG00000001778	black	0.270963	0.480478	-0.0717156	0.250578	0.151586	0.0171066	0.943847	0.488021	0.403926	-0.590116	-0.519378	-0.175316	-0.720759	0.255624	-0.547702	-0.175557	0.574422	-0.281727	0.449849	-0.154953
ENSPSIG00000001813	black	0.350854	0.653689	0.281784	0.694719	0.153545	-0.162304	0.733065	0.140298	0.377423	-0.545193	-0.549111	-0.504606	-0.802295	-0.0214978	-0.475913	-0.310179	0.0805348	-0.695298	-0.0533953	-0.274753
ENSPSIG00000001833	black	-0.540686	-0.881351	-0.370055	-0.485581	-0.342525	-0.451374	-0.867429	-0.379963	-0.420582	0.115437	0.735704	0.342746	0.478143	-0.0434276	0.530684	0.212477	-0.236615	0.331654	-0.274701	0.0276792
ENSPSIG00000001844	black	0.222735	0.409794	-0.197608	-0.0964019	0.394193	0.334932	0.936428	0.691454	0.489257	-0.41478	-0.402663	0.0596545	-0.435363	0.261952	-0.574044	-0.119867	0.763702	-0.0299097	0.64647	-0.0268885
ENSPSIG00000001866	black	-0.0435029	0.283816	-0.214988	-0.146052	0.708928	0.176057	0.765837	0.549296	0.542778	-0.432457	-0.236776	-0.0266568	-0.411932	0.13777	-0.47691	-0.0924468	0.639371	-0.209099	0.39356	-0.290874
ENSPSIG00000001946	black	0.338173	0.534018	-0.138555	0.170784	0.163491	0.266245	0.864813	0.409637	0.140856	-0.206277	-0.747554	-0.124433	-0.459969	0.500435	-0.303837	0.0695565	0.609749	0.0511769	0.654252	-0.0074197
ENSPSIG00000001952	black	0.168986	0.335798	-0.325547	0.0141522	0.185658	0.0566591	0.883534	0.498203	0.21378	-0.445677	-0.540132	-0.0425469	-0.58978	0.49806	-0.388547	-0.0539904	0.73242	0.0322732	0.67741	-0.0696424
ENSPSIG00000001956	black	-0.228332	-0.578964	-0.210557	-0.389977	-0.0596364	-0.0603343	-0.655068	-0.155562	-0.214982	0.29119	0.563544	0.484229	0.714013	-0.117175	0.370571	0.193889	-0.196938	0.296184	-0.10228	-0.299012
ENSPSIG00000001961	black	-0.63237	-0.849988	-0.351875	-0.395878	-0.300351	-0.529863	-0.919466	-0.556492	-0.500818	0.119079	0.634636	0.135433	0.376823	-0.00167578	0.652634	0.32276	-0.299764	0.237217	-0.419154	0.144544
ENSPSIG00000002034	black	0.295432	0.588625	0.123756	-0.085787	0.59092	0.717962	0.672491	0.532691	0.390034	0.174127	-0.457909	0.000119652	-0.0555004	0.0919882	-0.418801	-0.0897617	0.421381	0.112623	0.490366	0.0838308
ENSPSIG00000002105	black	-0.48345	-0.729241	-0.273415	-0.431985	-0.21141	-0.256964	-0.952645	-0.517803	-0.605449	0.501871	0.511809	0.263521	0.653266	0.057289	0.716253	0.32965	-0.366523	0.485501	-0.24251	0.0220673
ENSPSIG00000002112	black	0.483033	0.646151	0.017778	0.100387	0.388096	0.476748	0.909292	0.65188	0.394583	-0.119338	-0.54728	0.0402028	-0.336224	0.212123	-0.598073	-0.344121	0.520316	0.0335463	0.662605	-0.101377
ENSPSIG00000002140	black	0.314172	0.412022	-0.130865	0.146572	-0.0144531	0.0696894	0.759171	0.395684	0.000640979	-0.117449	-0.62537	0.00258016	-0.462073	0.509084	-0.303301	-0.164268	0.459405	0.214556	0.721291	-0.309762
ENSPSIG00000002142	black	-0.272713	-0.784296	-0.32332	-0.595532	-0.373357	-0.0702564	-0.742128	-0.0963311	-0.317523	0.290627	0.712752	0.657314	0.781842	-0.053874	0.397742	0.221051	-0.105133	0.553834	0.0281386	-0.042739
ENSPSIG00000002145	black	-0.196881	-0.587842	-0.302269	-0.639969	-0.14014	0.152314	-0.670828	-0.0599345	-0.451703	0.662919	0.477733	0.64693	0.859414	0.106812	0.431401	0.121722	-0.116544	0.820199	0.251494	-0.0779238
ENSPSIG00000002159	black	0.0461465	-0.0663518	-0.514817	-0.466776	-5.95766e-05	0.305077	0.542341	0.555113	0.0529746	-0.132659	-0.241497	0.426156	0.0247677	0.557393	-0.130177	0.318493	0.841469	0.529717	0.878862	0.0108563
ENSPSIG00000002181	black	-0.53379	-0.731747	-0.203743	-0.320104	-0.269262	-0.470064	-0.861784	-0.481985	-0.347459	0.0660102	0.691059	0.0899833	0.304487	-0.185346	0.470778	0.101792	-0.376412	0.108031	-0.514044	0.247565
ENSPSIG00000002205	black	-0.0140839	-0.117137	0.253033	0.0642952	0.0470802	0.0470637	-0.637819	-0.397754	-0.321842	0.658543	0.173459	0.107461	0.615743	-0.199428	0.40967	0.0586299	-0.620879	0.14302	-0.305171	-0.443072
ENSPSIG00000002222	black	0.0692651	0.0487729	0.55652	0.334319	-0.215444	-0.0541636	-0.713412	-0.588562	-0.385489	0.673033	0.12861	-0.205862	0.352636	-0.372116	0.34778	-0.198705	-0.934212	-0.00504898	-0.597391	-0.035397
ENSPSIG00000002225	black	0.393688	0.583714	0.0998253	0.178905	0.310638	0.335928	0.983913	0.680081	0.669296	-0.518937	-0.396377	-0.0498263	-0.516043	0.00112446	-0.732837	-0.242693	0.569588	-0.335661	0.422236	-0.11726
ENSPSIG00000002251	black	0.184485	0.681327	0.190639	0.206608	0.584621	0.440856	0.740211	0.299076	0.418004	-0.125919	-0.614461	-0.413232	-0.449608	0.0844438	-0.374763	0.0213752	0.362371	-0.292791	0.17782	0.197659
ENSPSIG00000002258	black	-0.218866	-0.189975	0.344134	0.00255771	-0.0677503	-0.0178353	-0.792579	-0.560838	-0.379628	0.67174	0.264686	-0.10916	0.47587	-0.28884	0.4741	0.0708768	-0.731899	0.137994	-0.539587	0.0295191
ENSPSIG00000002315	black	0.281046	0.335709	-0.227183	-0.0807636	0.206863	0.231097	0.913367	0.724197	0.472888	-0.507828	-0.304124	0.148842	-0.45842	0.237963	-0.627397	-0.240377	0.745188	-0.0157663	0.6672	-0.0335931
ENSPSIG00000002320	black	0.548313	0.544656	0.292306	0.204706	0.236619	0.442562	0.825359	0.755438	0.855408	-0.510177	-0.0954157	0.143516	-0.256773	-0.356488	-0.866134	-0.405874	0.373212	-0.460509	0.24594	-0.200529
ENSPSIG00000002361	black	0.346219	0.680124	0.325298	0.546115	0.286874	0.0279295	0.830023	0.338546	0.602564	-0.586685	-0.43455	-0.424244	-0.763236	-0.161552	-0.656042	-0.373481	0.19039	-0.70403	-0.0211535	-0.162893
ENSPSIG00000002362	black	0.695751	0.692237	0.25505	0.201452	0.173494	0.653222	0.869892	0.729085	0.585506	-0.167721	-0.412167	0.151466	-0.153011	-0.0680614	-0.720637	-0.309721	0.421279	-0.115207	0.528533	-0.0369512
ENSPSIG00000002368	black	0.0536186	0.111418	0.431558	0.346557	-0.1636	0.0401411	-0.615618	-0.656525	-0.514219	0.735075	-0.171057	-0.286645	0.372346	-0.0906188	0.540469	0.188511	-0.747629	0.0751056	-0.44952	0.0123307
ENSPSIG00000002392	black	-0.625679	-0.864014	-0.310246	-0.424168	-0.336511	-0.49464	-0.898599	-0.496355	-0.425949	0.0847631	0.691149	0.182107	0.396395	-0.0650024	0.595248	0.327462	-0.282201	0.22304	-0.419524	0.12459
ENSPSIG00000002421	black	0.430004	0.479012	0.19253	0.0449288	0.365869	0.431723	0.854837	0.828688	0.856633	-0.480446	-0.0507952	0.201981	-0.271308	-0.295677	-0.88415	-0.457298	0.459149	-0.34221	0.353482	-0.280474
ENSPSIG00000002424	black	0.596525	0.754942	0.319043	0.186622	0.401443	0.66565	0.907447	0.729756	0.664202	-0.131934	-0.42405	0.0544385	-0.221189	-0.124884	-0.761011	-0.364687	0.387822	-0.183206	0.464582	-0.140982
ENSPSIG00000002444	black	0.163572	0.490999	0.211735	0.0512928	0.591586	0.347399	0.735695	0.560462	0.674099	-0.276034	-0.209424	-0.0680823	-0.340669	-0.175891	-0.629581	-0.267593	0.343582	-0.326637	0.215997	-0.338018
ENSPSIG00000002456	black	-0.372005	-0.658945	-0.101607	-0.464384	-0.185192	-0.0856175	-0.922825	-0.348225	-0.36873	0.477162	0.690524	0.344086	0.710005	-0.218448	0.478581	0.102292	-0.420587	0.407703	-0.314749	0.146969
ENSPSIG00000002470	black	0.430324	0.495468	0.196515	-0.00347385	0.258229	0.520941	0.849183	0.792973	0.678482	-0.260394	-0.208293	0.223204	-0.197461	-0.120478	-0.754037	-0.300999	0.481196	-0.0976456	0.517447	-0.28562
ENSPSIG00000002473	black	0.605878	0.800202	0.312986	0.405041	0.125589	0.429996	0.890941	0.487153	0.339298	-0.0747013	-0.699429	-0.146041	-0.426888	0.132113	-0.562259	-0.282113	0.288259	-0.113485	0.489471	-0.15379
ENSPSIG00000002503	black	0.456105	0.393912	-0.130954	-0.0915822	0.161803	0.406857	0.86231	0.788427	0.383241	-0.197434	-0.336203	0.35334	-0.19105	0.246973	-0.609855	-0.307654	0.638131	0.212818	0.83918	-0.295905
ENSPSIG00000002528	black	-0.509552	-0.617383	-0.147635	-0.212672	-0.242681	-0.409692	-0.972186	-0.711462	-0.665833	0.45907	0.397033	-0.0259488	0.419865	0.0278998	0.751905	0.269278	-0.533012	0.301616	-0.458013	0.141575
ENSPSIG00000002543	black	0.248394	0.201177	-0.108574	-0.179711	0.258797	0.323759	0.804113	0.836807	0.776366	-0.63163	0.0474058	0.330897	-0.227277	-0.115493	-0.746468	-0.19344	0.700451	-0.213143	0.4682	-0.184506
ENSPSIG00000002567	black	0.310662	0.415088	-0.0563238	0.0558113	0.0753211	0.27478	0.923082	0.640182	0.508295	-0.533242	-0.392785	0.0160353	-0.493129	0.173477	-0.595239	-0.0506983	0.687177	-0.147529	0.532995	0.0511143
ENSPSIG00000002581	black	0.3952	0.550552	-0.0405145	0.105747	0.382328	0.361611	0.969665	0.685627	0.566172	-0.429652	-0.446542	0.0276965	-0.427519	0.141575	-0.650532	-0.206449	0.639007	-0.196803	0.557371	-0.15753
ENSPSIG00000002621	black	0.547898	0.408382	0.0152215	0.0615599	-0.215621	0.370095	0.796328	0.670342	0.287836	-0.202738	-0.388413	0.279869	-0.221787	0.223582	-0.548936	-0.20129	0.524529	0.192551	0.745786	-0.11763
ENSPSIG00000002625	black	0.576707	0.788516	0.474827	0.613554	0.221283	0.266501	0.796446	0.390835	0.63841	-0.423671	-0.45075	-0.305257	-0.520167	-0.265837	-0.683525	-0.360296	0.105254	-0.671283	0.000455027	-0.159023
ENSPSIG00000002627	black	0.27158	0.34229	-0.0457524	-0.141434	0.351735	0.465843	0.857683	0.804383	0.787397	-0.564922	-0.0940891	0.182931	-0.269022	-0.0998754	-0.735538	-0.127293	0.718105	-0.238643	0.433185	0.0782149
ENSPSIG00000002635	black	0.424695	0.763481	0.291735	0.473429	0.416599	0.257838	0.891283	0.423178	0.624178	-0.467763	-0.523808	-0.365474	-0.630046	-0.104956	-0.655119	-0.295371	0.296423	-0.604022	0.105143	-0.0495552
ENSPSIG00000002650	black	-0.360312	-0.633466	-0.0219064	-0.420304	-0.153055	-0.0233568	-0.847234	-0.278991	-0.0980843	0.220813	0.784467	0.29294	0.668254	-0.417822	0.348468	0.201616	-0.348942	0.119371	-0.49092	0.286777
ENSPSIG00000002658	black	0.526707	0.682951	0.27097	0.149492	0.374338	0.588759	0.916145	0.752469	0.765159	-0.338181	-0.303851	0.0158335	-0.330877	-0.201391	-0.831884	-0.395187	0.44885	-0.302066	0.366056	0.0579787
ENSPSIG00000002659	black	0.456982	0.759078	0.385738	0.695456	0.189568	-0.000417997	0.7896	0.238991	0.479866	-0.495751	-0.542387	-0.479143	-0.762504	-0.12146	-0.594515	-0.410818	0.069815	-0.696374	-0.0389641	-0.173141
ENSPSIG00000002662	black	0.316674	0.483414	0.119832	0.0228119	0.363369	0.435605	0.889754	0.74043	0.811945	-0.553244	-0.171314	0.0212017	-0.400568	-0.180958	-0.78886	-0.240378	0.580159	-0.36679	0.311107	0.0751366
ENSPSIG00000002669	black	0.438861	0.590784	-0.0680041	0.096421	0.363581	0.490973	0.772453	0.495053	0.282813	-0.101247	-0.574032	-0.0451792	-0.267789	0.270938	-0.421008	-0.14835	0.524227	0.0237054	0.557688	0.227391
ENSPSIG00000002673	black	0.0460359	0.19683	-0.196942	-0.249659	0.36242	0.476896	0.604385	0.500838	0.485934	-0.355788	-0.207024	0.05273	-0.114148	0.122949	-0.315922	0.336651	0.726342	-0.080133	0.358288	0.369678
ENSPSIG00000002710	black	0.386542	0.247739	-0.208588	-0.129853	-0.0290184	0.318651	0.848081	0.788234	0.465232	-0.474224	-0.210207	0.351443	-0.255786	0.202352	-0.616722	-0.146885	0.756202	0.0892207	0.740596	-0.0508545
ENSPSIG00000002727	black	0.590466	0.798091	0.387811	0.41507	0.251788	0.417256	0.945523	0.60178	0.653764	-0.342985	-0.484242	-0.155195	-0.50076	-0.147419	-0.781545	-0.419194	0.296636	-0.413436	0.293443	-0.133505
ENSPSIG00000002740	black	-0.534464	-0.820645	-0.388578	-0.620038	-0.146579	-0.160836	-0.871331	-0.345324	-0.463954	0.392394	0.614004	0.413038	0.722604	0.0549149	0.640642	0.422628	-0.15559	0.52546	-0.129514	0.0404547
ENSPSIG00000002746	black	0.267773	0.307473	-0.227356	-0.00971376	0.0898117	0.276219	0.793656	0.540191	0.390034	-0.513153	-0.382906	0.0386032	-0.366585	0.274242	-0.422402	0.12015	0.741416	-0.0955332	0.52035	0.241126
ENSPSIG00000002749	black	0.168876	0.688766	0.363445	0.627383	0.526382	-0.0430247	0.604337	0.0187992	0.434987	-0.382746	-0.521787	-0.661369	-0.708981	-0.140304	-0.378046	-0.211356	-0.0217829	-0.788156	-0.271641	-0.207159
ENSPSIG00000002777	black	-0.207251	-0.159136	-0.0857717	0.0616114	-0.183725	-0.143323	-0.601134	-0.704853	-0.845419	0.71121	-0.303842	-0.20923	0.318644	0.434823	0.827227	0.490504	-0.387007	0.443064	-0.0973714	0.0777412
ENSPSIG00000002779	black	0.635324	0.577484	0.0963988	0.205126	-0.0571817	0.383779	0.771405	0.56548	0.136811	0.0617169	-0.572241	0.195627	-0.199299	0.294381	-0.477248	-0.344138	0.342862	0.251109	0.771651	-0.33561
ENSPSIG00000002787	black	0.516253	0.734911	0.188159	0.122445	0.444996	0.671849	0.873393	0.636992	0.498316	-0.0355828	-0.544542	-0.0180411	-0.230222	0.0618559	-0.608108	-0.242442	0.454923	-0.0480567	0.531079	0.0496821
ENSPSIG00000002812	black	0.382065	0.479052	0.345682	0.738254	-0.159476	-0.302787	0.489873	0.0446444	0.349644	-0.624788	-0.281911	-0.420555	-0.706643	-0.213973	-0.45389	-0.388089	-0.110574	-0.7653	-0.259817	-0.175694
ENSPSIG00000002815	black	-0.573183	-0.613588	-0.0972469	-0.0632742	-0.289639	-0.579805	-0.945353	-0.808987	-0.590338	0.228657	0.39043	-0.201298	0.228525	-0.0387786	0.743573	0.341877	-0.562222	0.0343879	-0.657747	0.145647
ENSPSIG00000002817	black	0.156492	0.581784	0.0332207	0.0337957	0.669616	0.478995	0.753645	0.405737	0.3371	0.015873	-0.613507	-0.174267	-0.268852	0.246084	-0.314012	0.0740596	0.475278	-0.0434648	0.448388	-0.169755
ENSPSIG00000002818	black	-0.178363	-0.374881	-0.22014	-0.6051	0.451597	0.301091	-0.409964	0.180901	0.0872007	0.352225	0.586653	0.541713	0.716696	-0.224815	0.0578085	-0.111681	-0.00600839	0.34253	0.0591284	-0.106442
ENSPSIG00000002825	black	-0.683149	-0.75914	-0.220053	-0.232993	-0.293781	-0.602971	-0.860866	-0.651897	-0.399584	-0.0414074	0.56558	-0.104402	0.176843	-0.0918113	0.627091	0.407479	-0.345447	-0.0308209	-0.634673	0.228606
ENSPSIG00000002830	black	0.325252	0.331579	-0.106063	-0.255395	0.355941	0.53191	0.859823	0.895473	0.668101	-0.352261	-0.11302	0.355186	-0.155264	0.0144259	-0.734663	-0.262435	0.728869	0.0455894	0.673681	-0.0776722
ENSPSIG00000002837	black	0.303725	0.540871	0.072578	0.19215	0.497731	0.253679	0.895646	0.606115	0.730459	-0.59	-0.292474	-0.113432	-0.517402	-0.0991383	-0.713116	-0.281613	0.504038	-0.502595	0.244292	-0.148385
ENSPSIG00000002838	black	0.260602	0.47913	0.0390923	0.167858	0.392262	0.205622	0.913002	0.610205	0.731001	-0.675902	-0.279543	-0.106726	-0.558288	-0.0677153	-0.699908	-0.188626	0.567158	-0.50241	0.257051	-0.120174
ENSPSIG00000002878	black	0.539719	0.870994	0.302913	0.466987	0.417993	0.396024	0.847079	0.373746	0.321111	-0.0117061	-0.759067	-0.289044	-0.453377	0.128413	-0.496786	-0.324941	0.202906	-0.223882	0.370322	-0.219388
ENSPSIG00000002882	black	0.320296	0.581547	0.0172323	0.135234	0.336017	0.468268	0.822278	0.441532	0.34786	-0.178222	-0.644063	-0.142965	-0.319996	0.26929	-0.358671	0.155972	0.565216	-0.0968207	0.478819	0.071833
ENSPSIG00000002912	black	-0.509628	-0.809257	-0.259937	-0.347039	-0.399037	-0.484256	-0.910298	-0.492095	-0.43602	0.104234	0.694776	0.194513	0.404091	-0.110902	0.548154	0.195844	-0.356545	0.210461	-0.432656	0.169789
ENSPSIG00000002919	black	0.0475575	0.161278	-0.227792	-0.137972	0.0248017	0.339749	0.444618	0.221576	0.062904	-0.137866	-0.426833	-0.0556755	-0.125818	0.395907	-0.00829011	0.507287	0.599859	0.150138	0.407861	0.483364
ENSPSIG00000002943	black	0.42223	0.479228	0.0469122	0.0350973	0.250831	0.395782	0.951479	0.811593	0.730201	-0.53527	-0.220725	0.146719	-0.391895	-0.0643182	-0.811246	-0.324723	0.62373	-0.237391	0.500381	-0.0861645
ENSPSIG00000002947	black	0.670789	0.785262	0.368792	0.19905	0.457789	0.747274	0.817725	0.718496	0.681423	-0.0495543	-0.353756	0.0809517	-0.10961	-0.231531	-0.778103	-0.473795	0.288476	-0.199136	0.39079	-0.0427386
ENSPSIG00000002950	black	-0.513834	-0.719458	-0.440975	-0.627521	-0.130084	-0.0213593	-0.629214	-0.246751	-0.383176	0.28124	0.394658	0.355726	0.63425	0.206911	0.620886	0.706496	0.112987	0.508986	0.0198633	0.154539
ENSPSIG00000002996	black	0.536602	0.460963	0.0264829	-0.0658898	0.214379	0.562777	0.901493	0.900861	0.676605	-0.346172	-0.187044	0.35417	-0.153745	-0.0409924	-0.799684	-0.349018	0.63105	-0.0245472	0.662328	-0.120592
ENSPSIG00000003005	black	0.64487	0.784062	0.249763	0.282777	0.369834	0.520698	0.882393	0.637751	0.46642	-0.0493794	-0.532204	0.0186103	-0.294793	0.020856	-0.690121	-0.515725	0.304539	-0.0965633	0.535774	-0.241967
ENSPSIG00000003007	black	-0.300028	-0.478201	0.0942831	-0.376995	-0.031544	0.106118	-0.87369	-0.33657	-0.229053	0.551318	0.621951	0.241797	0.745749	-0.362263	0.412305	0.124219	-0.489503	0.273094	-0.426692	0.196152
ENSPSIG00000003023	black	-0.559208	-0.829589	-0.280443	-0.438341	-0.346751	-0.387492	-0.942256	-0.4988	-0.478802	0.224904	0.665643	0.22286	0.506047	-0.0576294	0.625749	0.321574	-0.320613	0.319358	-0.379469	0.18795
ENSPSIG00000003024	black	0.608576	0.717155	0.225132	0.161087	0.39219	0.60018	0.932028	0.772731	0.65297	-0.199216	-0.389904	0.103689	-0.262522	-0.0854228	-0.798215	-0.463676	0.435469	-0.158247	0.525111	-0.141357
ENSPSIG00000003039	black	-0.453877	-0.755581	-0.170349	-0.470843	-0.341322	-0.211569	-0.919389	-0.392375	-0.402885	0.332319	0.697766	0.306758	0.609541	-0.154949	0.526668	0.229351	-0.349301	0.382144	-0.332736	0.221407
ENSPSIG00000003058	black	0.472468	0.701198	0.144514	0.518226	0.076452	0.0899014	0.914719	0.349863	0.303188	-0.407947	-0.718919	-0.316987	-0.703491	0.229199	-0.497636	-0.211802	0.354764	-0.339169	0.360925	-0.136705
ENSPSIG00000003067	black	0.375543	0.517358	0.00951631	0.0393681	0.358687	0.393034	0.961001	0.759358	0.689199	-0.506773	-0.297216	0.0522024	-0.445375	-0.003435	-0.765257	-0.306854	0.637597	-0.241072	0.487404	-0.00491658
ENSPSIG00000003072	black	0.567779	0.59104	0.0733545	0.303078	-0.111238	0.245374	0.904454	0.551303	0.299026	-0.327829	-0.575584	-0.0149789	-0.506629	0.24065	-0.57574	-0.279328	0.465447	-0.0532886	0.598212	-0.0381896
ENSPSIG00000003073	black	0.44847	0.746603	0.408648	0.818989	0.00826644	-0.110095	0.66517	0.0285886	0.289287	-0.446762	-0.630559	-0.615095	-0.803366	-0.049816	-0.42681	-0.31118	-0.0500924	-0.69912	-0.14641	-0.0253147
ENSPSIG00000003075	black	0.114657	0.650474	0.133958	0.431638	0.602518	0.0447849	0.77343	0.171178	0.427394	-0.426493	-0.616836	-0.57027	-0.731909	0.0872571	-0.382144	-0.0798159	0.289663	-0.602788	0.00862395	-0.116449
ENSPSIG00000003077	black	-0.570799	-0.858259	-0.38554	-0.535884	-0.226663	-0.360335	-0.910692	-0.418907	-0.480527	0.261418	0.680838	0.32487	0.562364	0.00555981	0.611697	0.274889	-0.242823	0.413336	-0.253318	0.0738244
ENSPSIG00000003079	black	0.57659	0.765562	0.383102	0.71387	0.0364321	0.0697245	0.77968	0.25912	0.425168	-0.45152	-0.573634	-0.396635	-0.670085	-0.082967	-0.573967	-0.36721	0.0843665	-0.613594	0.0390961	-0.100528
ENSPSIG00000003080	black	0.364401	0.390201	-0.126504	0.111163	-0.180403	0.147824	0.767837	0.448259	0.0844066	-0.254097	-0.544891	0.000317993	-0.485693	0.428743	-0.378685	-0.141239	0.536589	0.174424	0.66805	0.126005
ENSPSIG00000003081	black	0.46987	0.633597	0.284081	0.157389	0.141812	0.565417	0.763963	0.531414	0.370895	0.0267745	-0.527941	0.00282325	-0.200026	0.0773595	-0.494984	-0.103311	0.344338	0.0306116	0.502752	-0.0986195
ENSPSIG00000003098	black	0.461495	0.788147	0.475402	0.630973	0.261874	0.107794	0.800128	0.319013	0.542439	-0.380759	-0.501298	-0.40802	-0.679334	-0.194158	-0.655201	-0.466988	0.0375502	-0.631614	0.001773	-0.302967
ENSPSIG00000003099	black	0.668027	0.848753	0.444431	0.690494	0.0641027	0.1525	0.76213	0.290984	0.261438	-0.109075	-0.66569	-0.291059	-0.558671	0.00723944	-0.557223	-0.560672	-0.0348187	-0.329397	0.241649	-0.351762
ENSPSIG00000003112	black	0.636445	0.869613	0.465474	0.734504	0.0914833	0.181457	0.80169	0.272188	0.41584	-0.318121	-0.64629	-0.420157	-0.63937	-0.0917419	-0.592643	-0.416719	0.0386221	-0.562067	0.0682199	-0.0763063
ENSPSIG00000003113	black	0.253915	0.39536	-0.24026	0.100844	0.262615	0.0678062	0.897874	0.534145	0.306355	-0.452344	-0.50588	-0.00266908	-0.541546	0.38717	-0.462606	-0.149684	0.651744	-0.0785719	0.630855	-0.299657
ENSPSIG00000003119	black	0.340218	0.526742	0.245609	0.0814015	0.588593	0.416162	0.76872	0.702579	0.815203	-0.346285	-0.0873206	0.0776835	-0.258658	-0.323039	-0.798205	-0.472023	0.32708	-0.395061	0.229448	-0.377166
ENSPSIG00000003122	black	-0.178304	-0.480145	0.191155	0.10767	-0.52512	-0.48887	-0.728577	-0.433599	-0.157083	-0.0557275	0.633107	0.0631874	0.227243	-0.453841	0.237036	-0.0810911	-0.618456	-0.219319	-0.655426	-0.1172
ENSPSIG00000003141	black	0.439576	0.80549	0.48207	0.670602	0.33743	0.133987	0.768773	0.251826	0.57414	-0.413837	-0.520535	-0.486602	-0.658446	-0.225457	-0.602714	-0.349403	0.0336076	-0.745363	-0.108349	-0.214445
ENSPSIG00000003167	black	-0.567979	-0.475307	0.045266	-0.142371	0.00933219	-0.28132	-0.578586	-0.439907	0.0168714	-0.117905	0.46874	-0.165697	0.180968	-0.320711	0.377732	0.50115	-0.258262	-0.320536	-0.690208	0.0657572
ENSPSIG00000003181	black	0.374223	0.426348	-0.163522	0.100371	0.094512	0.181453	0.916841	0.602636	0.299036	-0.376765	-0.519759	0.09381	-0.454352	0.374592	-0.499377	-0.141355	0.648768	0.024748	0.720733	-0.268689
ENSPSIG00000003215	black	0.340919	0.480914	0.116315	0.233074	0.120324	0.152016	0.920659	0.612633	0.664196	-0.670658	-0.294347	-0.0797591	-0.609133	-0.0579015	-0.728382	-0.247506	0.510282	-0.433679	0.302199	-0.12242
ENSPSIG00000003217	black	0.395171	0.290702	0.154944	-0.121096	0.306103	0.504031	0.674803	0.870484	0.946963	-0.523438	0.242565	0.375119	-0.0465975	-0.47047	-0.886821	-0.41818	0.459076	-0.338796	0.252178	-0.097209
ENSPSIG00000003235	black	0.350607	0.372724	0.0829191	-0.0830713	0.296262	0.480596	0.823559	0.832947	0.875257	-0.583636	0.0126579	0.203537	-0.252903	-0.271968	-0.839841	-0.282328	0.602557	-0.322078	0.333432	0.0878082
ENSPSIG00000003276	black	-0.747568	-0.863052	-0.433057	-0.369549	-0.248079	-0.615934	-0.882568	-0.652719	-0.560563	0.0582483	0.50655	0.0106626	0.278073	0.135183	0.770431	0.529892	-0.22099	0.187768	-0.431431	0.117591
ENSPSIG00000003277	black	0.349933	0.764436	0.256582	0.536433	0.293319	0.0850082	0.845107	0.246998	0.336753	-0.326923	-0.700782	-0.500946	-0.773328	0.114645	-0.489838	-0.299186	0.212597	-0.441162	0.165362	-0.0710768
ENSPSIG00000003287	black	0.400619	0.385067	0.196295	0.0966303	0.190727	0.276564	0.798302	0.771435	0.838601	-0.600408	0.0264541	0.201542	-0.322385	-0.328581	-0.864173	-0.436278	0.413241	-0.413721	0.27217	-0.332307
ENSPSIG00000003294	black	-0.0700836	-0.434466	-0.0872506	0.0934428	-0.779239	-0.552185	-0.444593	-0.310564	-0.283125	-0.281498	0.396228	0.0277417	-0.0890526	-0.0993362	0.165203	-0.116468	-0.272352	-0.0475308	-0.323356	0.354509
ENSPSIG00000003298	black	-0.606474	-0.875082	-0.342838	-0.415027	-0.319419	-0.530067	-0.856826	-0.445467	-0.353253	-0.0279959	0.738714	0.207737	0.360212	-0.0995627	0.528149	0.273553	-0.243161	0.149495	-0.426449	0.101532
ENSPSIG00000003299	black	-0.698705	-0.935415	-0.524132	-0.600588	-0.264832	-0.433221	-0.843838	-0.433622	-0.487594	0.0949465	0.635581	0.253091	0.432737	0.128809	0.663295	0.467615	-0.0634184	0.394836	-0.228886	0.24139
ENSPSIG00000003361	black	0.13196	0.00753311	0.550442	0.241902	-0.28879	0.116181	-0.737741	-0.505131	-0.305455	0.658665	0.215219	-0.089558	0.511904	-0.439347	0.323189	-0.0903534	-0.852281	0.027738	-0.579945	0.181025
ENSPSIG00000003388	black	-0.521666	-0.855604	-0.37694	-0.61803	-0.173271	-0.195842	-0.85527	-0.285312	-0.347734	0.252413	0.729026	0.451376	0.69709	-0.0527864	0.544618	0.35672	-0.143873	0.420372	-0.187687	0.0392023
ENSPSIG00000003398	black	0.011889	0.0900645	-0.364501	-0.201107	0.145556	0.0832307	0.797612	0.593204	0.393977	-0.589106	-0.252676	0.150963	-0.409406	0.347875	-0.397055	0.17332	0.839698	-0.00968705	0.614907	-0.169082
ENSPSIG00000003401	black	0.634964	0.760942	0.449597	0.410359	0.217617	0.43346	0.894954	0.656115	0.778994	-0.42288	-0.310548	-0.0845689	-0.443151	-0.328999	-0.881326	-0.523104	0.241817	-0.510228	0.191343	-0.097258
ENSPSIG00000003412	black	0.253747	0.129328	-0.397957	-0.242506	0.0381657	0.199817	0.792584	0.740015	0.33335	-0.455174	-0.196089	0.367185	-0.279729	0.35011	-0.514678	-0.151283	0.813783	0.210638	0.813159	-0.0613904
ENSPSIG00000003422	black	-0.0977584	-0.359183	-0.503118	-0.325294	-0.393466	-0.214882	0.294431	0.368244	0.178973	-0.718344	0.233887	0.268022	-0.29082	0.195136	-0.234199	0.0739719	0.639079	0.0613337	0.326015	0.413576
ENSPSIG00000003430	black	0.382028	0.382864	-0.249059	-0.0182279	0.0987911	0.245383	0.851835	0.623005	0.195551	-0.238006	-0.493523	0.182052	-0.35671	0.443887	-0.459506	-0.211151	0.663755	0.221789	0.828459	-0.140744
ENSPSIG00000003471	black	0.745332	0.776578	0.616274	0.631106	-0.0417501	0.278134	0.646982	0.389058	0.382289	-0.0124191	-0.439858	-0.0586549	-0.28598	-0.228092	-0.630166	-0.586393	-0.158515	-0.302264	0.203518	-0.584629
ENSPSIG00000003477	black	0.325219	0.490187	-0.136051	0.258822	0.273688	0.0372167	0.868672	0.448322	0.302333	-0.439987	-0.549395	-0.10761	-0.580688	0.316098	-0.465409	-0.225576	0.515124	-0.205031	0.504016	-0.302067
ENSPSIG00000003492	black	-0.685246	-0.843969	-0.331618	-0.500467	-0.0992483	-0.390836	-0.899522	-0.473336	-0.34892	0.126554	0.707295	0.169982	0.464695	-0.100427	0.598179	0.369203	-0.243207	0.192268	-0.448168	0.140937
ENSPSIG00000003496	black	-0.666873	-0.876004	-0.474124	-0.49104	-0.28302	-0.563196	-0.739501	-0.38821	-0.369127	-0.110938	0.673202	0.165038	0.206017	0.0320474	0.493709	0.247424	-0.0861279	0.214374	-0.311136	0.254449
ENSPSIG00000003531	black	0.126606	0.160915	-0.396485	-0.355347	0.206224	0.389414	0.761796	0.666495	0.266173	-0.242392	-0.336109	0.282477	-0.167841	0.4543	-0.345681	0.148821	0.874708	0.329455	0.836943	0.0578078
ENSPSIG00000003533	black	0.015277	-0.13763	0.156563	0.318614	-0.490664	-0.376148	-0.678207	-0.690716	-0.787813	0.6111	-0.0866265	-0.128646	0.237477	0.144371	0.606124	-0.0126132	-0.728761	0.277754	-0.256986	-0.210678
ENSPSIG00000003536	black	0.246494	0.350896	-0.0180471	-0.218819	0.564249	0.548189	0.745252	0.802351	0.818499	-0.428603	0.025123	0.198049	-0.163022	-0.22278	-0.759896	-0.307201	0.610456	-0.219708	0.350741	0.150006
ENSPSIG00000003538	black	0.186901	0.408242	-0.242498	0.112161	0.223315	0.118548	0.901892	0.44226	0.286008	-0.490341	-0.610193	-0.144463	-0.581693	0.44476	-0.358389	0.120297	0.725137	-0.128161	0.558728	-0.0279896
ENSPSIG00000003541	black	0.461835	0.450144	-0.145912	-0.135468	0.207606	0.575984	0.753984	0.665814	0.190215	0.0843125	-0.481735	0.285149	-0.0560321	0.371981	-0.425558	-0.17754	0.603757	0.402902	0.873543	-0.00212756
ENSPSIG00000003544	black	0.327331	0.438474	-0.205363	0.12713	0.0362089	0.161288	0.875954	0.465414	0.136601	-0.305284	-0.660349	-0.0346311	-0.50313	0.516481	-0.350055	-0.0022565	0.651606	0.0921585	0.715291	-0.0643112
ENSPSIG00000003555	black	0.21792	0.525391	-0.0800229	0.0839613	0.520988	0.273486	0.95205	0.587861	0.559397	-0.478892	-0.467194	-0.132892	-0.549447	0.167429	-0.584818	-0.133782	0.650885	-0.277238	0.447458	-0.0887423
ENSPSIG00000003577	black	-0.632089	-0.894646	-0.35918	-0.498174	-0.26581	-0.453641	-0.879305	-0.423619	-0.378662	0.0802714	0.737708	0.268172	0.457969	-0.0682631	0.566498	0.324104	-0.222862	0.253217	-0.360575	0.0527025
ENSPSIG00000003592	black	0.0557563	0.0734109	-0.27537	-0.0557763	-0.0279761	-0.0774052	0.756914	0.549921	0.509968	-0.854778	-0.0939254	0.0490789	-0.579011	0.136557	-0.524405	-0.00505658	0.729372	-0.275603	0.361892	0.058649
ENSPSIG00000003594	black	-0.233659	-0.416512	0.211413	-0.122906	-0.18778	-0.188512	-0.778894	-0.343763	-0.0837356	0.192627	0.708876	0.0794816	0.37833	-0.548248	0.182781	-0.214877	-0.611266	-0.0683051	-0.642232	0.200453
ENSPSIG00000003603	black	0.196774	0.27462	-0.235664	0.0603764	0.201803	0.0937337	0.799906	0.502322	0.391807	-0.550597	-0.377859	0.0455049	-0.407595	0.284605	-0.400533	0.0911167	0.676213	-0.188647	0.499411	-0.259944
ENSPSIG00000003618	black	0.309416	0.551691	0.102326	0.136893	0.478127	0.332927	0.936365	0.667696	0.735767	-0.516673	-0.318631	-0.0544174	-0.470715	-0.0740499	-0.726269	-0.237983	0.541071	-0.406455	0.338518	-0.220102
ENSPSIG00000003621	black	0.168529	-0.112307	0.375734	0.241712	-0.50285	-0.145371	-0.738513	-0.486734	-0.503167	0.619451	0.236593	0.0486724	0.418289	-0.25944	0.328088	-0.315397	-0.84823	0.21088	-0.378931	-0.0370488
ENSPSIG00000003636	black	0.359713	0.461584	0.148949	-0.024118	0.413567	0.463399	0.863029	0.824886	0.850362	-0.474314	-0.0689683	0.169284	-0.285787	-0.253637	-0.853604	-0.383585	0.522991	-0.307473	0.366627	-0.166847
ENSPSIG00000003638	black	0.602197	0.813391	0.513472	0.619706	0.155249	0.25784	0.843512	0.436231	0.656394	-0.442388	-0.446479	-0.306071	-0.588955	-0.282618	-0.755386	-0.453509	0.102321	-0.650138	0.0294405	-0.129623
ENSPSIG00000003656	black	-0.673117	-0.808471	-0.312175	-0.302651	-0.312449	-0.58186	-0.923121	-0.668637	-0.539821	0.09715	0.539641	-0.014412	0.287571	0.0260236	0.72226	0.42553	-0.334869	0.150296	-0.513533	0.201768
ENSPSIG00000003657	black	0.109402	0.0662086	-0.167471	-0.277982	0.332212	0.247747	0.682033	0.798792	0.822596	-0.708567	0.235907	0.330809	-0.210487	-0.214211	-0.731218	-0.220336	0.677887	-0.278409	0.328596	-0.0907999
ENSPSIG00000003658	black	-0.445522	-0.705077	-0.154648	-0.215442	-0.39847	-0.461989	-0.968322	-0.624038	-0.600726	0.346616	0.520393	0.135767	0.478535	-0.033871	0.682589	0.246006	-0.514298	0.2808	-0.420534	-0.0350526
ENSPSIG00000003659	black	-0.398589	-0.683305	-0.182703	-0.452952	-0.278075	-0.184832	-0.909841	-0.404795	-0.529773	0.517306	0.580598	0.324506	0.64213	-0.04318	0.569051	0.139802	-0.394574	0.527473	-0.206816	0.0922047
ENSPSIG00000003667	black	-0.550401	-0.607736	-0.246449	-0.622702	0.159723	0.0650385	-0.778276	-0.32242	-0.367769	0.556499	0.474981	0.253473	0.697314	0.00287831	0.587803	0.408311	-0.170938	0.496608	-0.164713	0.152799
ENSPSIG00000003668	black	0.214842	0.685738	0.17822	0.457978	0.575355	0.105881	0.771929	0.221061	0.48842	-0.442429	-0.564042	-0.527049	-0.689943	-0.00139833	-0.458832	-0.176261	0.261142	-0.637383	-0.0135772	-0.0337379
ENSPSIG00000003705	black	-0.594697	-0.797845	-0.305285	-0.40928	-0.255896	-0.390555	-0.959287	-0.587299	-0.589461	0.347556	0.532699	0.171242	0.537656	0.0603253	0.753311	0.435049	-0.338643	0.368999	-0.344548	0.0522973
ENSPSIG00000003706	black	0.224891	0.177785	-0.149719	-0.332446	0.424628	0.450127	0.747294	0.902314	0.791885	-0.495046	0.135981	0.424768	-0.0905221	-0.149459	-0.763175	-0.287465	0.707275	-0.091407	0.518343	-0.123721
ENSPSIG00000003734	black	-0.403543	-0.581173	-0.425875	-0.12098	-0.172269	-0.587531	-0.381723	-0.315491	-0.255965	-0.284973	0.298615	0.0975074	0.0638173	0.162654	0.404776	0.352893	0.0153907	-0.0644157	-0.178515	-0.321549
ENSPSIG00000003735	black	0.0180123	0.209238	-0.243928	-0.37933	0.602234	0.468864	0.752855	0.719824	0.577419	-0.299769	-0.1582	0.224952	-0.130147	0.143801	-0.484303	0.0702896	0.790253	0.0434661	0.58683	-0.121169
ENSPSIG00000003747	black	-0.513766	-0.797953	-0.296097	-0.454245	-0.287345	-0.294903	-0.918371	-0.473709	-0.528422	0.361183	0.570527	0.30631	0.636881	0.0329843	0.687821	0.425652	-0.289727	0.422843	-0.249782	-0.0220289
ENSPSIG00000003750	black	0.750457	0.754999	0.473692	0.658967	-0.29733	0.230083	0.731658	0.339031	0.300609	-0.222751	-0.574569	-0.184844	-0.470071	-0.0495067	-0.568774	-0.378275	0.0405993	-0.30838	0.238399	-0.0706101
ENSPSIG00000003751	black	-0.179174	-0.55555	-0.0438347	-0.101895	-0.457563	-0.287297	-0.665179	-0.323376	-0.221804	0.0365785	0.528825	0.265756	0.461181	-0.207208	0.366558	0.254269	-0.328506	0.0263526	-0.354473	-0.133236
ENSPSIG00000003791	black	0.631901	0.696295	0.278045	0.138811	0.24646	0.687072	0.872931	0.737563	0.555173	-0.0467476	-0.442016	0.162651	-0.125756	-0.0320571	-0.69373	-0.291817	0.412338	-0.0184976	0.5873	-0.169866
ENSPSIG00000003792	black	0.296486	0.18267	-0.277604	-0.336779	0.0812067	0.492228	0.765555	0.801963	0.410542	-0.283088	-0.187273	0.428135	-0.0683079	0.259372	-0.514589	-0.00896293	0.823816	0.289056	0.821115	0.0839318
ENSPSIG00000003795	black	0.327231	0.61257	0.113144	0.453888	0.2213	0.00980927	0.917937	0.383682	0.483432	-0.610162	-0.553618	-0.340727	-0.767846	0.0963133	-0.570147	-0.208793	0.40272	-0.528218	0.218738	-0.176047
ENSPSIG00000003797	black	0.115764	0.295814	-0.162131	-0.32654	0.745855	0.512356	0.691222	0.731154	0.626832	-0.217971	-0.0734865	0.224696	-0.0874698	-0.0108846	-0.581485	-0.230885	0.631057	-0.0133851	0.49434	-0.090897
ENSPSIG00000003803	black	0.101798	0.316884	-0.263708	-0.00659801	0.177907	0.0985269	0.856551	0.459072	0.207162	-0.376164	-0.569129	-0.0526601	-0.524806	0.501311	-0.312149	0.132449	0.722099	0.0488635	0.658276	-0.18028
ENSPSIG00000003817	black	0.340972	0.501079	-0.0626155	-0.0881905	0.47684	0.655431	0.746798	0.589724	0.42828	-0.0810983	-0.446568	0.0768462	-0.078836	0.179061	-0.422355	0.0492671	0.620285	0.0414318	0.556917	0.175569
ENSPSIG00000003834	black	0.206286	0.568978	0.0849574	0.117077	0.600654	0.340164	0.901125	0.568138	0.64586	-0.400557	-0.417138	-0.156238	-0.475143	0.0131043	-0.605339	-0.130022	0.526729	-0.361914	0.323332	-0.218907
ENSPSIG00000003866	black	0.306573	0.337956	-0.0203302	-0.0511527	0.13502	0.402934	0.811196	0.676729	0.525154	-0.360793	-0.28968	0.206423	-0.200851	0.109009	-0.533875	0.058457	0.643123	-0.049137	0.569223	-0.216194
ENSPSIG00000003883	black	0.0932897	0.26942	-0.372265	-0.1901	0.322217	0.312178	0.789575	0.508568	0.188816	-0.22226	-0.540566	0.0766102	-0.277709	0.548153	-0.231463	0.263049	0.821486	0.208219	0.755789	-0.0430544
ENSPSIG00000003886	black	0.275148	0.274614	-0.256844	-0.192438	0.18179	0.362338	0.890577	0.775675	0.485715	-0.448647	-0.278658	0.268271	-0.288351	0.25883	-0.577	-0.0545537	0.830546	0.080661	0.743502	-0.0315646
ENSPSIG00000003887	black	0.740065	0.859316	0.478072	0.738364	-0.118458	0.205559	0.760903	0.272909	0.267347	-0.173719	-0.687962	-0.315648	-0.553291	-0.008391	-0.547008	-0.44484	-0.00633289	-0.364792	0.202685	-0.101388
ENSPSIG00000003923	black	-0.143244	-0.60448	-0.329874	-0.621242	-0.22927	0.17567	-0.671737	-0.0511916	-0.412548	0.555705	0.506443	0.653737	0.869285	0.079441	0.417562	0.178025	-0.0661942	0.756692	0.213334	0.120143
ENSPSIG00000003925	black	0.27521	0.428171	-0.0616673	0.0611743	0.302679	0.18971	0.944476	0.686141	0.590086	-0.554305	-0.316174	0.0373609	-0.531013	0.0996955	-0.684789	-0.267353	0.628352	-0.229311	0.508102	-0.250359
ENSPSIG00000003938	black	0.563488	0.504279	-0.00930524	0.150792	-0.129218	0.375933	0.828555	0.581802	0.213595	-0.165831	-0.55727	0.148003	-0.27961	0.32593	-0.470622	-0.133038	0.530137	0.159274	0.736928	-0.0453224
ENSPSIG00000003972	black	0.482055	0.681805	0.246072	0.214553	0.361914	0.466816	0.962543	0.703811	0.714956	-0.382647	-0.390469	-0.0372871	-0.425987	-0.111456	-0.785698	-0.33511	0.459219	-0.333406	0.387837	-0.139437
ENSPSIG00000003983	black	0.10983	0.110282	-0.070241	-0.235801	0.374394	0.322129	0.65561	0.750227	0.822975	-0.602879	0.1751	0.31056	-0.115982	-0.235275	-0.66408	-0.0762033	0.620674	-0.299526	0.290828	-0.237398
ENSPSIG00000003988	black	0.508635	0.68567	0.139088	0.0622254	0.415289	0.652934	0.883946	0.687051	0.472352	-0.0175266	-0.519042	0.0709878	-0.204279	0.106989	-0.615305	-0.268489	0.490334	0.0437515	0.627293	-0.0572228
ENSPSIG00000003992	black	0.139754	-0.273341	0.176783	0.0715578	-0.446655	-0.0628856	-0.522902	-0.169071	0.0128951	-0.0297433	0.526118	0.211482	0.398275	-0.460149	0.0609319	-0.0843791	-0.399146	-0.159948	-0.439882	0.228473
ENSPSIG00000003999	black	-0.456428	-0.820512	-0.278012	-0.378366	-0.374197	-0.438673	-0.891727	-0.417999	-0.422709	0.154709	0.709154	0.326532	0.513967	-0.0972649	0.532123	0.191374	-0.334174	0.27293	-0.330141	-0.0447579
ENSPSIG00000004017	black	0.359467	0.60017	0.127722	0.0664394	0.475883	0.514969	0.89799	0.68457	0.724088	-0.405123	-0.318184	-0.0665814	-0.397908	-0.102189	-0.733601	-0.260472	0.547819	-0.310881	0.340446	0.169475
ENSPSIG00000004046	black	0.283999	0.520121	0.0128975	0.278967	0.23964	0.0719991	0.953457	0.513806	0.524413	-0.616344	-0.476004	-0.184342	-0.687032	0.135245	-0.60342	-0.173443	0.541565	-0.398919	0.363944	-0.21949
ENSPSIG00000004048	black	0.559013	0.875327	0.346756	0.511648	0.422556	0.401695	0.802883	0.336659	0.327682	0.0095305	-0.748477	-0.287217	-0.395065	0.0848007	-0.468516	-0.287258	0.145525	-0.273242	0.313114	-0.29342
ENSPSIG00000004050	black	0.343405	0.441628	0.0112806	-0.113503	0.344379	0.516435	0.906918	0.826585	0.705376	-0.403762	-0.207169	0.185585	-0.281543	-0.0311557	-0.751736	-0.235053	0.67183	-0.103986	0.552374	-0.000698532
ENSPSIG00000004058	black	0.320054	0.549315	0.0604196	0.282848	0.169693	0.1487	0.957743	0.515585	0.516806	-0.574762	-0.511782	-0.189806	-0.656752	0.134875	-0.593946	-0.110104	0.546239	-0.365673	0.374907	-0.118496
ENSPSIG00000004060	black	0.365886	0.61133	0.141926	0.440676	0.14033	0.0471659	0.932309	0.425805	0.495532	-0.60161	-0.539996	-0.292672	-0.743273	0.0824314	-0.600023	-0.210463	0.412652	-0.488559	0.256807	-0.163787
ENSPSIG00000004082	black	0.384608	0.395767	-0.136154	-0.133454	0.234578	0.487775	0.911105	0.813274	0.570105	-0.402686	-0.2812	0.23996	-0.263486	0.140161	-0.66896	-0.167004	0.763613	0.0201708	0.686995	0.0816593
ENSPSIG00000004093	black	0.634772	0.680286	0.217327	0.12053	0.239209	0.650271	0.923292	0.787897	0.597587	-0.157541	-0.410141	0.169012	-0.1991	-0.0289508	-0.756548	-0.35563	0.478919	-0.0474015	0.605749	-0.0850602
ENSPSIG00000004094	black	-0.54	-0.704342	-0.190205	-0.259999	-0.291793	-0.453816	-0.978083	-0.664905	-0.584037	0.316702	0.518815	0.026644	0.411172	-0.0347095	0.702126	0.272618	-0.480482	0.239884	-0.494931	0.183721
ENSPSIG00000004111	black	-0.008732	0.309542	-0.244603	-0.24869	0.737719	0.450192	0.727619	0.547417	0.518582	-0.296171	-0.309622	-0.00676775	-0.213214	0.189544	-0.37144	0.167767	0.744198	-0.0985451	0.437183	0.0669393
ENSPSIG00000004117	black	-0.672255	-0.77966	-0.285333	-0.311308	-0.232902	-0.549958	-0.932719	-0.66033	-0.519444	0.142691	0.554399	-0.0221249	0.302212	-0.0119114	0.699376	0.35923	-0.369265	0.148001	-0.531724	0.197429
ENSPSIG00000004125	black	0.221209	0.402274	-0.218874	0.115726	0.143909	0.053275	0.923542	0.501996	0.313124	-0.54396	-0.530903	-0.114173	-0.666103	0.387324	-0.47135	-0.0928604	0.689098	-0.118906	0.569857	-0.0116694
ENSPSIG00000004133	black	0.394815	0.746027	0.2493	0.381797	0.39718	0.359351	0.88539	0.429501	0.591306	-0.417335	-0.554855	-0.364319	-0.584932	-0.0452192	-0.605176	-0.174506	0.378954	-0.505824	0.154921	0.167839
ENSPSIG00000004145	black	-0.340518	-0.713941	-0.205069	-0.389743	-0.323375	-0.239481	-0.574411	-0.113549	-0.0660117	-0.0772591	0.686624	0.448567	0.504316	-0.192611	0.278485	0.323055	-0.0799774	0.116747	-0.200459	-0.235567
ENSPSIG00000004160	black	0.412678	0.738589	0.23238	0.488137	0.300937	0.130642	0.928024	0.407456	0.489814	-0.447963	-0.601047	-0.354559	-0.725259	0.0418979	-0.621442	-0.341826	0.308068	-0.483602	0.231488	-0.182524
ENSPSIG00000004191	black	0.252188	0.655365	0.102623	0.368022	0.38023	0.113912	0.928021	0.371214	0.42613	-0.436428	-0.651237	-0.378091	-0.728325	0.184081	-0.50119	-0.137711	0.431731	-0.402687	0.291872	-0.175585
ENSPSIG00000004236	black	0.423868	0.420753	-0.13962	-0.173234	0.274967	0.525227	0.833287	0.789395	0.399239	-0.129689	-0.324085	0.306903	-0.16143	0.221908	-0.608142	-0.320683	0.657253	0.249064	0.808049	-0.020389
ENSPSIG00000004239	black	0.34166	0.344796	-0.182367	-0.049345	0.17843	0.304955	0.918696	0.746735	0.530243	-0.516565	-0.3061	0.207539	-0.3511	0.197081	-0.619417	-0.112214	0.757476	-0.065568	0.660116	-0.129583
ENSPSIG00000004241	black	-0.45917	-0.581462	-0.0859755	-0.257966	-0.293855	-0.350946	-0.859289	-0.55137	-0.526832	0.378059	0.467491	0.0269089	0.345985	-0.0646268	0.563136	0.114946	-0.478756	0.303655	-0.405209	0.214302
ENSPSIG00000004242	black	-0.182508	-0.0606922	0.207335	0.323819	-0.0869452	-0.329664	-0.581448	-0.675675	-0.285168	0.0991302	0.10789	-0.510978	-0.0718012	-0.239915	0.368408	-0.0122433	-0.605882	-0.349417	-0.773845	0.514713
ENSPSIG00000004255	black	-0.232968	-0.176985	0.173326	0.159618	-0.208365	-0.232512	-0.786476	-0.793107	-0.744698	0.732233	-0.0695496	-0.259133	0.338772	0.101514	0.752271	0.269932	-0.707764	0.25444	-0.412932	-0.042136
ENSPSIG00000004291	black	-0.253984	-0.553577	0.0589706	-0.294487	-0.190968	-0.0643049	-0.921312	-0.366092	-0.240414	0.397497	0.719087	0.273775	0.692776	-0.40488	0.386774	0.0245716	-0.540695	0.181479	-0.492594	0.167327
ENSPSIG00000004295	black	0.453387	0.474102	0.0466676	-0.0904467	0.35876	0.558847	0.907071	0.894104	0.740874	-0.361697	-0.160518	0.286509	-0.200685	-0.0940777	-0.823412	-0.37415	0.620907	-0.0924435	0.589747	-0.123088
ENSPSIG00000004296	black	0.287972	0.403473	-0.198194	-0.0305624	0.358495	0.30662	0.927778	0.68478	0.479979	-0.425751	-0.412158	0.121524	-0.369735	0.267549	-0.551367	-0.0831667	0.740407	-0.0637318	0.661183	-0.220921
ENSPSIG00000004305	black	-0.530471	-0.654183	-0.17987	-0.0565947	-0.319665	-0.639292	-0.720172	-0.606603	-0.385836	-0.0726251	0.412205	-0.0506094	0.171424	-0.0231182	0.597548	0.441677	-0.338117	-0.0994451	-0.521547	-0.219068
ENSPSIG00000004318	black	-0.535109	-0.769346	-0.251626	-0.33202	-0.326034	-0.438522	-0.97531	-0.602477	-0.574001	0.298808	0.570796	0.136701	0.477971	-0.0140542	0.694632	0.299618	-0.415867	0.301119	-0.41785	0.13288
ENSPSIG00000004319	black	0.451611	0.798267	0.318216	0.221212	0.630007	0.618725	0.808592	0.533656	0.560613	-0.012325	-0.515163	-0.164537	-0.276351	-0.0836593	-0.611675	-0.323836	0.283285	-0.233339	0.313696	-0.0612854
ENSPSIG00000004329	black	-0.154133	0.0664439	-0.53626	-0.148852	0.320127	-0.186895	0.723038	0.377864	0.174217	-0.575807	-0.353872	-0.0643454	-0.617771	0.529361	-0.241497	0.060052	0.772506	-0.0177552	0.548506	-0.14431
ENSPSIG00000004349	black	0.171628	0.333947	-0.290394	0.0330085	0.102331	0.0674371	0.889077	0.485698	0.22135	-0.470796	-0.554914	-0.0609604	-0.597373	0.490893	-0.377306	0.0281051	0.741197	0.0140926	0.657068	-0.0240446
ENSPSIG00000004359	black	-0.577865	-0.815937	-0.394729	-0.524748	-0.156601	-0.287242	-0.916321	-0.476459	-0.544796	0.366338	0.559946	0.286264	0.628133	0.091441	0.71796	0.434542	-0.225633	0.45143	-0.225444	0.0554305
ENSPSIG00000004360	black	0.293487	0.130146	-0.316439	-0.375369	0.104714	0.459254	0.745665	0.838069	0.405949	-0.265904	-0.128846	0.526477	-0.00876938	0.261672	-0.520759	-0.0580085	0.818527	0.330961	0.872618	-0.1018
ENSPSIG00000004371	black	0.135013	0.371103	-0.295873	0.0491156	0.291821	0.0387875	0.896973	0.475896	0.264994	-0.475764	-0.545902	-0.113799	-0.636749	0.45453	-0.404824	-0.0686668	0.707821	-0.0641993	0.602479	-0.103111
ENSPSIG00000004380	black	0.605622	0.732029	0.283295	0.227859	0.361283	0.603155	0.920288	0.716409	0.668098	-0.218543	-0.42769	0.0546851	-0.247249	-0.107038	-0.750836	-0.324494	0.411637	-0.241847	0.4527	-0.18382
ENSPSIG00000004393	black	0.581273	0.623124	0.0450873	0.239154	0.172887	0.348741	0.685006	0.430441	0.0326205	0.180404	-0.637268	0.0733959	-0.203131	0.343586	-0.371466	-0.408985	0.251717	0.235745	0.694406	-0.30216
ENSPSIG00000004404	black	-0.610995	-0.525877	-0.143697	-0.00382106	-0.219692	-0.589708	-0.888662	-0.913554	-0.731742	0.31606	0.150202	-0.350598	0.140365	0.158867	0.872824	0.479064	-0.522982	0.0856245	-0.59613	0.165329
ENSPSIG00000004413	black	0.533534	0.849616	0.575269	0.611698	0.291695	0.312416	0.796797	0.374448	0.669826	-0.357558	-0.461336	-0.393877	-0.565422	-0.328736	-0.712096	-0.408232	0.0445441	-0.685917	-0.0644277	-0.0954725
ENSPSIG00000004420	black	-0.628508	-0.826282	-0.392188	-0.429016	-0.293451	-0.437189	-0.91902	-0.596898	-0.657629	0.324806	0.460801	0.167524	0.492602	0.186484	0.805937	0.518829	-0.256752	0.428728	-0.259363	0.036209
ENSPSIG00000004424	black	0.65039	0.775021	0.356754	0.55488	-0.0720629	0.272177	0.864713	0.41259	0.334314	-0.229016	-0.673006	-0.196106	-0.518564	0.0821783	-0.565857	-0.287526	0.214411	-0.260471	0.372985	-0.173119
ENSPSIG00000004438	black	-0.0581812	-0.364229	0.193751	0.19371	-0.640585	-0.376093	-0.798734	-0.607406	-0.542934	0.365175	0.285792	0.0335932	0.379057	-0.14394	0.518808	0.100238	-0.701871	0.107486	-0.451738	-0.138891
ENSPSIG00000004469	black	0.436354	0.614707	0.0706522	0.214188	0.302309	0.302196	0.993742	0.664208	0.589722	-0.470797	-0.456013	-0.053052	-0.542526	0.0706584	-0.719035	-0.322308	0.548034	-0.279078	0.481504	-0.147584
ENSPSIG00000004477	black	-0.463243	-0.419983	-0.0385978	-0.130862	-0.0913398	-0.240472	-0.8896	-0.755101	-0.708082	0.663135	0.141652	-0.146554	0.443579	0.113111	0.818287	0.402317	-0.550547	0.334135	-0.408214	0.0796411
ENSPSIG00000004478	black	0.419376	0.497992	-0.0749783	-0.04818	0.300871	0.494227	0.949575	0.778285	0.526668	-0.308802	-0.4023	0.176367	-0.294908	0.180431	-0.652852	-0.196758	0.703545	0.0221275	0.707329	-0.0553534
ENSPSIG00000004480	black	0.54246	0.785357	0.347197	0.458182	0.397509	0.319338	0.891137	0.532155	0.666598	-0.397232	-0.438951	-0.220461	-0.536948	-0.189396	-0.764338	-0.495586	0.237317	-0.537272	0.175666	-0.173128
ENSPSIG00000004481	black	0.651719	0.864812	0.419278	0.507758	0.327182	0.475112	0.766682	0.392676	0.358627	0.0635615	-0.676698	-0.163732	-0.264346	0.00383735	-0.507123	-0.314985	0.0962222	-0.234159	0.33534	-0.37125
ENSPSIG00000004498	black	0.374447	0.412445	-0.200296	-0.066304	0.166957	0.371781	0.915824	0.709787	0.370505	-0.327312	-0.44328	0.171496	-0.349508	0.333468	-0.551885	-0.146775	0.745015	0.123495	0.774406	0.00812192
ENSPSIG00000004504	black	0.0463008	-0.189854	-0.156904	-0.163044	-0.25486	-0.119585	0.43241	0.553124	0.567974	-0.809994	0.354954	0.330457	-0.262662	-0.184249	-0.537781	-0.10932	0.493407	-0.258682	0.183611	-0.112565
ENSPSIG00000004510	black	0.471028	0.40777	-0.0383415	0.0411799	-0.0833161	0.316694	0.892993	0.730894	0.461431	-0.444063	-0.319818	0.192061	-0.390176	0.147898	-0.670484	-0.257614	0.629851	0.00350709	0.653187	0.029184
ENSPSIG00000004521	black	-0.423492	-0.637114	-0.164459	-0.222179	-0.378986	-0.357094	-0.955598	-0.666021	-0.723829	0.520312	0.352386	0.105139	0.533057	0.106677	0.787569	0.36587	-0.489703	0.42154	-0.31637	0.0138848
ENSPSIG00000004528	black	0.109021	0.252056	-0.0717237	-0.174717	0.276609	0.332015	0.796649	0.696178	0.701805	-0.592614	-0.0857654	0.0811716	-0.377196	-0.0480437	-0.644825	-0.0463824	0.703626	-0.220753	0.366467	0.150632
ENSPSIG00000004535	black	0.0812531	0.0601524	-0.363321	-0.409898	0.374673	0.372347	0.732295	0.797236	0.637002	-0.549565	0.0254682	0.36809	-0.126228	0.0929039	-0.559753	0.0255321	0.878361	-0.0087071	0.586527	0.0253381
ENSPSIG00000004536	black	-0.591461	-0.784278	-0.468599	-0.467839	-0.272574	-0.352009	-0.855737	-0.568034	-0.737326	0.411803	0.329019	0.192469	0.523109	0.337562	0.853645	0.592828	-0.158461	0.564937	-0.101819	0.0794687
ENSPSIG00000004539	black	-0.129093	-0.42205	0.0167355	-0.359426	-0.123952	0.175721	-0.828814	-0.297878	-0.435681	0.769561	0.436481	0.394683	0.87407	-0.130058	0.491351	0.12108	-0.457249	0.548297	-0.126969	-0.0027078
ENSPSIG00000004548	black	-0.404068	-0.756764	-0.189542	-0.37654	-0.384008	-0.354813	-0.870749	-0.362121	-0.313969	0.11157	0.775561	0.282963	0.464426	-0.234599	0.404596	0.0519946	-0.358323	0.211239	-0.409714	0.233197
ENSPSIG00000004573	black	0.628036	0.769058	0.396535	0.664031	0.0265431	0.132483	0.832466	0.373625	0.489259	-0.446305	-0.530037	-0.288501	-0.624589	-0.113926	-0.660464	-0.430909	0.123358	-0.562516	0.126855	-0.181801
ENSPSIG00000004576	black	0.192223	0.0989428	0.0734028	-0.158141	0.191495	0.252027	0.576042	0.759774	0.910496	-0.703714	0.373446	0.309164	-0.175306	-0.473608	-0.813921	-0.350213	0.453124	-0.418089	0.114523	-0.071058
ENSPSIG00000004593	black	0.395125	0.672441	0.109099	0.167863	0.440964	0.461078	0.944105	0.593508	0.488723	-0.202802	-0.5929	-0.0821025	-0.392622	0.158194	-0.569125	-0.139768	0.521493	-0.143929	0.530426	-0.202638
ENSPSIG00000004595	black	0.655513	0.712048	0.150457	0.296324	0.163293	0.429472	0.812944	0.531347	0.201022	0.0741842	-0.651485	0.0650001	-0.24821	0.246686	-0.503427	-0.394104	0.298455	0.111323	0.678174	-0.321693
ENSPSIG00000004607	black	0.439017	0.520731	0.0338264	0.0472173	0.171686	0.455965	0.952749	0.740969	0.570584	-0.388472	-0.396905	0.105607	-0.363415	0.100406	-0.680309	-0.165858	0.64699	-0.0901991	0.600225	-0.0136626
ENSPSIG00000004612	black	0.136427	0.167042	-0.197323	-0.362487	0.566051	0.45741	0.677146	0.814731	0.771043	-0.476832	0.137675	0.325317	-0.0905066	-0.14824	-0.687891	-0.239372	0.699026	-0.13422	0.417532	0.0543628
ENSPSIG00000004615	black	0.405259	0.473534	-0.0317704	0.18576	-0.0160586	0.262549	0.889073	0.541372	0.398502	-0.477044	-0.506147	-0.0351942	-0.474998	0.232916	-0.510381	-0.0011708	0.618589	-0.154416	0.517027	0.077756
ENSPSIG00000004620	black	-0.252016	-0.215813	0.102655	0.042172	0.0150601	-0.146184	-0.774727	-0.680851	-0.634683	0.746649	0.0240846	-0.116384	0.48514	0.0585649	0.709968	0.261006	-0.636614	0.259857	-0.35356	-0.238538
ENSPSIG00000004624	black	-0.141269	-0.0658735	0.158523	0.123526	-0.0704933	-0.0886656	-0.684031	-0.683674	-0.738136	0.856368	-0.164517	-0.198873	0.384745	0.164762	0.691117	0.175291	-0.65066	0.36999	-0.246248	-0.0919828
ENSPSIG00000004638	black	-0.00253169	-0.0629325	0.290471	0.294497	-0.344324	-0.178636	-0.687312	-0.685817	-0.692139	0.735548	-0.113465	-0.15563	0.368845	0.0506275	0.623861	0.141777	-0.753732	0.240849	-0.321644	-0.234829
ENSPSIG00000004652	black	-0.0287219	-0.332153	0.40463	-0.0190843	-0.472753	-0.0285867	-0.735663	-0.282428	-0.0403104	0.238143	0.655637	0.16386	0.492232	-0.620623	0.133981	-0.100359	-0.645531	-0.0528755	-0.601672	0.193704
ENSPSIG00000004670	black	0.54012	0.828986	0.545015	0.79515	0.0928484	0.0704335	0.728436	0.168226	0.419218	-0.334333	-0.610788	-0.490629	-0.661518	-0.157311	-0.533947	-0.347366	-0.0699887	-0.67166	-0.0751019	-0.267597
ENSPSIG00000004688	black	0.022679	-0.108347	-0.528064	-0.515083	-0.0177468	0.221077	0.568498	0.637549	0.124537	-0.236968	-0.109155	0.458501	-0.0814649	0.479651	-0.265943	0.0907692	0.840377	0.515342	0.873161	0.0410907
ENSPSIG00000004689	black	0.330874	0.517716	0.136764	0.188945	0.157191	0.268415	0.425095	0.157054	-0.199366	0.464688	-0.648859	-0.0610405	-0.130935	0.382562	-0.0913404	-0.217277	0.0389753	0.365409	0.544935	-0.374742
ENSPSIG00000004693	black	0.33231	0.410082	-0.197699	-0.164642	0.42913	0.528767	0.572216	0.48626	0.0224102	0.306902	-0.505462	0.22456	0.0527245	0.437188	-0.223659	-0.146722	0.469834	0.4703	0.803497	-0.134144
ENSPSIG00000004708	black	-0.641303	-0.87177	-0.606693	-0.56399	-0.148742	-0.378754	-0.74004	-0.399065	-0.468186	0.0613928	0.507337	0.263191	0.455761	0.231062	0.684563	0.583978	0.0534579	0.359186	-0.138198	0.148066
ENSPSIG00000004712	black	0.515487	0.724928	0.242671	0.247558	0.268275	0.491872	0.926209	0.602091	0.473641	-0.142237	-0.587052	-0.0546463	-0.370607	0.0874555	-0.619529	-0.235066	0.413333	-0.117869	0.522787	-0.194986
ENSPSIG00000004732	black	0.252744	0.304283	0.060241	0.28939	-0.224469	0.0807981	0.547591	0.186941	0.193383	-0.382618	-0.446339	-0.149555	-0.351815	0.189879	-0.189875	0.301784	0.357897	-0.229457	0.214561	0.0142148
ENSPSIG00000004739	black	0.368765	0.437843	0.260289	-0.0575585	0.49446	0.529468	0.633758	0.730892	0.675178	-0.0500437	-0.0296699	0.305702	0.023053	-0.280471	-0.703972	-0.447472	0.259173	-0.0910977	0.391006	-0.571747
ENSPSIG00000004814	black	-0.436834	-0.742376	-0.121228	-0.450249	-0.238546	-0.185603	-0.84318	-0.301331	-0.248893	0.265701	0.730491	0.389828	0.670409	-0.233667	0.456437	0.287308	-0.319087	0.267647	-0.325551	-0.135197
ENSPSIG00000004824	black	-0.412935	-0.605819	-0.209873	-0.571634	0.0769318	-0.000925282	-0.765543	-0.230277	-0.383088	0.60486	0.536582	0.43034	0.751019	-0.0285399	0.49059	0.161695	-0.264609	0.566827	-0.0487511	-0.219853
ENSPSIG00000004825	black	0.249727	0.281619	-0.329121	-0.348381	0.466513	0.537465	0.689465	0.697195	0.274568	-0.00370884	-0.300526	0.340893	-0.00385187	0.34778	-0.401838	-0.138464	0.715721	0.377505	0.831403	-0.00574187
ENSPSIG00000004843	black	-0.501104	-0.678561	-0.245685	-0.654933	0.0201581	0.0588274	-0.774726	-0.218176	-0.195313	0.31728	0.685021	0.316314	0.661569	-0.175229	0.426035	0.300808	-0.122348	0.369848	-0.260229	0.429329
ENSPSIG00000004846	black	0.49613	0.707816	0.308725	0.118298	0.492026	0.692222	0.813349	0.654069	0.580682	0.0246822	-0.439979	0.0594738	-0.109157	-0.0771652	-0.628146	-0.237937	0.350426	-0.0949528	0.464168	-0.255763
ENSPSIG00000004847	black	-0.264014	-0.0805919	-0.402703	-0.149137	0.324946	-0.339632	0.525983	0.331139	0.324614	-0.680277	-0.00928993	-0.0328177	-0.57503	0.202285	-0.313351	-0.101492	0.55148	-0.228791	0.244553	-0.316167
ENSPSIG00000004852	black	-0.185338	-0.599951	0.061225	-0.359343	-0.456441	0.0133751	-0.77294	-0.188039	-0.139988	0.257281	0.729258	0.426705	0.701716	-0.379249	0.288921	0.184424	-0.348755	0.244668	-0.325682	0.16362
ENSPSIG00000004855	black	0.106452	-0.0992284	0.537766	0.282129	-0.460725	-0.0572195	-0.765029	-0.524337	-0.312569	0.527343	0.298382	-0.0421491	0.46476	-0.456476	0.323201	-0.0835835	-0.876658	-0.0265992	-0.610778	0.00469521
ENSPSIG00000004857	black	0.151278	0.343185	-0.295887	0.146491	0.00791824	-0.0310308	0.788497	0.272859	-0.0272619	-0.323229	-0.726328	-0.173247	-0.6002	0.653875	-0.157625	0.165622	0.633368	0.0859702	0.641505	-0.0758695
ENSPSIG00000004875	black	-0.562458	-0.751993	-0.314479	-0.57945	-0.134558	-0.140653	-0.863121	-0.410586	-0.525768	0.497105	0.502242	0.313363	0.680832	0.0980829	0.692998	0.472402	-0.204706	0.557619	-0.137926	0.0333236
ENSPSIG00000004916	black	0.558232	0.772398	0.432424	0.709921	-0.0521717	0.0787618	0.806127	0.262733	0.422802	-0.451054	-0.598539	-0.424763	-0.71544	-0.0769745	-0.581769	-0.323415	0.094069	-0.58772	0.0482206	-0.0545422
ENSPSIG00000004928	black	0.425257	0.469673	-0.0595029	0.201486	-0.127526	0.12715	0.803907	0.462008	0.150225	-0.295654	-0.540336	-0.0461113	-0.551515	0.34692	-0.466407	-0.289097	0.471687	0.0668488	0.605933	0.0932153
ENSPSIG00000004940	black	-0.236054	0.0825532	0.309186	0.00856155	0.386775	0.269062	-0.44796	-0.439239	-0.118073	0.534476	-0.0302855	-0.340675	0.327506	-0.214216	0.382171	0.335125	-0.409632	-0.0775053	-0.503714	0.283355
ENSPSIG00000004946	black	0.437639	0.377244	-0.090877	-0.17138	0.253224	0.535464	0.887177	0.895252	0.617106	-0.331756	-0.188	0.385428	-0.137163	0.0620707	-0.727006	-0.261662	0.714456	0.0687524	0.734545	-0.13682
ENSPSIG00000004994	black	-0.357202	-0.284663	-0.0398626	-0.016925	-0.107992	-0.259649	-0.77223	-0.758452	-0.825216	0.748835	-0.0763393	-0.191131	0.349725	0.275493	0.824234	0.331889	-0.55005	0.417999	-0.255094	-0.0481978
ENSPSIG00000005014	black	0.26122	0.424037	0.11082	0.385667	0.00556489	-0.137124	0.781224	0.359022	0.370942	-0.543697	-0.410963	-0.172237	-0.667934	0.102806	-0.499746	-0.212672	0.310046	-0.380475	0.26748	-0.497285
ENSPSIG00000005020	black	-0.298485	-0.482049	-0.100496	-0.027634	-0.496954	-0.470781	-0.837558	-0.678475	-0.722094	0.376286	0.261306	-0.0772427	0.228678	0.0892743	0.639764	0.0776672	-0.546405	0.300586	-0.372654	0.279184
ENSPSIG00000005029	black	-0.0769854	-0.0468748	-0.37034	-0.481753	0.424146	0.344028	0.614315	0.710949	0.662967	-0.580719	0.130746	0.315986	-0.0883135	0.0237656	-0.476541	0.167318	0.859038	-0.0777342	0.431391	0.111904
ENSPSIG00000005036	black	0.475296	0.581544	0.00334004	0.0451916	0.174623	0.524066	0.882095	0.636453	0.323013	-0.101147	-0.569195	0.0738866	-0.28771	0.281058	-0.522272	-0.156344	0.584659	0.145695	0.716592	0.0713093
ENSPSIG00000005039	black	0.349402	0.656396	0.319811	0.674022	0.080568	-0.0625704	0.746794	0.139788	0.38077	-0.511462	-0.605415	-0.497614	-0.734972	0.00484991	-0.422968	-0.0992529	0.134546	-0.662513	-0.0289609	-0.230093
ENSPSIG00000005063	black	0.419504	0.501251	-0.0312338	-0.126131	0.330751	0.705788	0.549731	0.484003	0.100253	0.337745	-0.495897	0.153968	0.0875404	0.293091	-0.275949	-0.11864	0.415532	0.416526	0.684761	0.236001
ENSPSIG00000005093	black	0.1732	0.519482	0.0772821	-0.0961	0.734379	0.62221	0.726632	0.575329	0.653755	-0.181691	-0.292633	-0.0745506	-0.185971	-0.0760254	-0.533538	-0.049865	0.52334	-0.216585	0.28309	0.153266
ENSPSIG00000005096	black	-0.546838	-0.913229	-0.407587	-0.507581	-0.363169	-0.437472	-0.794904	-0.312981	-0.322393	-0.0232935	0.754369	0.382326	0.473241	-0.0493096	0.494553	0.333732	-0.119083	0.261872	-0.255742	0.00735326
ENSPSIG00000005105	black	-0.154033	-0.370902	0.150158	-0.159018	-0.405527	0.0205525	-0.846874	-0.489769	-0.512451	0.647681	0.335124	0.114862	0.613804	-0.142075	0.540061	0.189021	-0.564228	0.398378	-0.333753	0.312139
ENSPSIG00000005123	black	0.449996	0.751052	0.395399	0.470284	0.33018	0.303727	0.845615	0.422211	0.555102	-0.276727	-0.547988	-0.252156	-0.476778	-0.0906292	-0.592753	-0.214965	0.210317	-0.470464	0.18944	-0.392122
ENSPSIG00000005134	black	0.54726	0.733193	0.344816	0.218457	0.405699	0.611828	0.90585	0.709297	0.765994	-0.285179	-0.354923	-0.0181932	-0.296113	-0.222936	-0.799456	-0.338313	0.388572	-0.349625	0.323251	-0.0561762
ENSPSIG00000005138	black	-0.0942299	-0.142484	0.0761634	0.143227	-0.159235	-0.289817	-0.673097	-0.601861	-0.656901	0.602092	0.0411433	-0.143642	0.225158	0.0566509	0.5059	-0.187319	-0.66422	0.263456	-0.294922	-0.00530694
ENSPSIG00000005165	black	0.484975	0.71723	0.152334	0.224282	0.348015	0.448577	0.968431	0.621676	0.489008	-0.21994	-0.588665	-0.0783282	-0.443294	0.126678	-0.642866	-0.28171	0.480244	-0.143279	0.540377	-0.139121
ENSPSIG00000005168	black	0.384763	0.794096	0.443167	0.668775	0.215649	0.0544599	0.783131	0.184058	0.407514	-0.348162	-0.64371	-0.549172	-0.759059	-0.0575162	-0.513127	-0.299681	0.0496469	-0.603881	-0.0156094	-0.187457
ENSPSIG00000005199	black	0.410332	0.451402	0.119318	0.028842	0.317332	0.425981	0.875707	0.818829	0.865846	-0.592148	-0.0614333	0.159041	-0.323638	-0.258648	-0.868417	-0.365845	0.553425	-0.379176	0.335822	-0.0507068
ENSPSIG00000005200	black	0.635183	0.842402	0.399046	0.583637	0.161293	0.326088	0.882343	0.419421	0.465184	-0.259485	-0.652836	-0.257567	-0.508982	-0.0252468	-0.61286	-0.3092	0.193523	-0.420416	0.260953	-0.210829
ENSPSIG00000005214	black	0.24845	0.476964	0.149658	-0.124935	0.445706	0.70783	0.523058	0.441502	0.255376	0.327507	-0.433298	0.0862438	0.117038	0.130998	-0.256427	0.0903812	0.342595	0.24416	0.502255	-0.0817477
ENSPSIG00000005228	black	-0.431149	-0.633796	-0.128418	-0.299272	-0.168506	-0.235717	-0.88409	-0.509395	-0.481943	0.452592	0.467666	0.21867	0.641624	-0.0432663	0.661986	0.38678	-0.417825	0.308297	-0.32515	-0.208118
ENSPSIG00000005239	black	0.200683	0.574232	0.112076	0.182489	0.424219	0.255653	0.902179	0.494311	0.544824	-0.407033	-0.493025	-0.237391	-0.583665	0.0815644	-0.56107	-0.104044	0.496065	-0.330174	0.321194	-0.14102
ENSPSIG00000005246	black	-0.449425	-0.786122	-0.211765	-0.289601	-0.46736	-0.518716	-0.818795	-0.404197	-0.294251	-0.0760674	0.754607	0.204403	0.309309	-0.211988	0.402471	0.109823	-0.328414	0.0755443	-0.46842	0.164137
ENSPSIG00000005259	black	0.27194	0.390616	-0.258723	0.0483128	0.0628409	0.176554	0.649981	0.290244	-0.194978	0.0927744	-0.728472	-0.0168312	-0.326087	0.680086	-0.102138	-0.0135622	0.495096	0.40943	0.790529	-0.0657167
ENSPSIG00000005267	black	0.236073	0.0601086	-0.21084	-0.281966	-0.27207	0.316823	0.557704	0.592701	0.15443	-0.161047	-0.172977	0.390054	-0.064355	0.311687	-0.329663	0.0557034	0.631067	0.418372	0.747579	0.0906971
ENSPSIG00000005275	black	-0.311966	-0.698984	-0.35457	-0.792687	-0.100748	0.134556	-0.539006	0.136359	-0.199446	0.399436	0.65118	0.749051	0.790764	0.00987503	0.262745	0.161032	0.0789847	0.723201	0.277667	-0.171675
ENSPSIG00000005279	black	0.508368	0.709567	0.235639	0.597527	0.022896	0.0356585	0.883752	0.338671	0.378913	-0.490748	-0.62777	-0.343126	-0.743141	0.0869932	-0.571864	-0.321501	0.258064	-0.471347	0.230342	-0.128571
ENSPSIG00000005285	black	0.218704	0.301422	-0.0323179	-0.0845369	0.431925	0.282629	0.81661	0.775562	0.83203	-0.651293	0.0203628	0.166977	-0.347674	-0.197143	-0.78872	-0.314985	0.60611	-0.370151	0.321892	-0.16675
ENSPSIG00000005308	black	0.181999	0.313275	0.0243159	-0.0731701	0.461379	0.272464	0.787135	0.742337	0.845523	-0.630464	0.0408688	0.114085	-0.371182	-0.250178	-0.792323	-0.344528	0.546333	-0.404263	0.250026	-0.153695
ENSPSIG00000005310	black	0.221968	0.561166	0.237352	0.143191	0.621406	0.385235	0.805542	0.568377	0.788561	-0.418352	-0.246308	-0.140574	-0.385663	-0.232501	-0.676003	-0.192471	0.391783	-0.509473	0.130273	-0.227813
ENSPSIG00000005345	black	0.506564	0.336711	-0.142124	-0.141289	0.0794316	0.499538	0.795396	0.809446	0.38788	-0.168734	-0.272446	0.463823	-0.0268881	0.217251	-0.575065	-0.205091	0.657808	0.258204	0.852151	-0.228441
ENSPSIG00000005407	black	0.602328	0.94348	0.468802	0.556416	0.350493	0.445465	0.787239	0.324204	0.362735	0.0167277	-0.722544	-0.373423	-0.46115	-0.0254775	-0.54167	-0.406104	0.0612347	-0.313263	0.212943	-0.0348951
ENSPSIG00000005419	black	0.322857	0.392697	-0.164274	0.0421165	0.06288	0.206151	0.933633	0.634319	0.375353	-0.470086	-0.460736	0.0696071	-0.49725	0.325148	-0.540495	-0.0960022	0.712501	-0.0137616	0.675425	-0.0779759
ENSPSIG00000005422	black	0.146742	0.513697	0.0244155	0.229285	0.436812	0.0934414	0.901093	0.456198	0.610135	-0.652247	-0.412101	-0.315059	-0.722679	0.038081	-0.592765	-0.14294	0.528526	-0.523294	0.188149	-0.0305895
ENSPSIG00000005428	black	0.48436	0.495422	0.193768	0.30467	-0.237952	0.131352	0.775431	0.487594	0.289459	-0.302851	-0.428066	-0.00436015	-0.49913	0.1125	-0.567044	-0.334932	0.301432	-0.0687546	0.471508	-0.184275
ENSPSIG00000005454	black	0.496746	0.551396	0.160044	0.307512	0.00996886	0.349928	0.701862	0.38375	0.226657	-0.0828282	-0.595436	0.000753169	-0.200276	0.210591	-0.332275	0.0497186	0.328851	-0.0541506	0.47977	-0.303091
ENSPSIG00000005457	black	-0.559376	-0.700036	-0.25495	-0.243483	-0.320624	-0.479863	-0.960715	-0.730772	-0.7367	0.410886	0.356848	0.01044	0.418338	0.155178	0.837005	0.425364	-0.440655	0.354163	-0.378741	0.0627715
ENSPSIG00000005464	black	0.516607	0.724824	0.0723155	0.258278	0.400442	0.455273	0.868587	0.501272	0.315179	-0.0690563	-0.68511	-0.089473	-0.335456	0.248117	-0.47994	-0.222214	0.430192	-0.0607844	0.56502	-0.129876
ENSPSIG00000005466	black	0.365624	0.479171	-0.133852	0.0335106	0.191529	0.311175	0.930289	0.635481	0.312435	-0.266262	-0.547987	0.0824521	-0.41389	0.370497	-0.511294	-0.148662	0.663623	0.0979762	0.753719	-0.163014
ENSPSIG00000005474	black	0.307798	0.427264	0.0629475	-0.0740436	0.330336	0.460987	0.860166	0.780665	0.772945	-0.506262	-0.119701	0.101487	-0.350511	-0.151904	-0.788026	-0.282696	0.611105	-0.244367	0.386187	0.14329
ENSPSIG00000005481	black	0.484202	0.701972	0.13751	0.578327	0.111852	0.00369287	0.829046	0.262316	0.197763	-0.318938	-0.726454	-0.330766	-0.684655	0.249268	-0.436765	-0.318616	0.232273	-0.321096	0.332062	-0.2596
ENSPSIG00000005482	black	-0.290603	-0.661317	-0.27521	-0.620273	-0.266842	0.0710046	-0.785887	-0.188786	-0.452044	0.543408	0.567728	0.504294	0.773523	0.0173198	0.479259	0.187982	-0.169964	0.698695	0.028755	0.287049
ENSPSIG00000005483	black	-0.181254	-0.334047	0.282274	0.209923	-0.387751	-0.417198	-0.879311	-0.682385	-0.419849	0.327198	0.409194	-0.136229	0.293245	-0.347941	0.462856	-0.0594038	-0.83876	-0.10089	-0.722703	-0.0274323
ENSPSIG00000005484	black	-0.503407	-0.668255	-0.278885	-0.428197	-0.190076	-0.243341	-0.913895	-0.540864	-0.626541	0.494009	0.446473	0.141212	0.53019	0.0905525	0.699572	0.279681	-0.343808	0.490225	-0.260136	0.288955
ENSPSIG00000005503	black	0.349732	0.38097	-0.0356529	-0.07134	0.192873	0.438569	0.902619	0.787475	0.658321	-0.488987	-0.232256	0.203746	-0.287055	0.0336919	-0.687531	-0.0937216	0.712444	-0.123217	0.565037	-0.0439362
ENSPSIG00000005526	black	-0.228045	-0.558202	-0.302191	-0.686389	0.03078	0.294416	-0.65468	-0.0322175	-0.288403	0.575225	0.520182	0.586343	0.897065	0.00160595	0.397439	0.234313	-0.0338297	0.672984	0.132416	0.179936
ENSPSIG00000005530	black	0.254324	0.458923	-0.119633	0.131449	0.195673	0.198082	0.943132	0.52982	0.4329	-0.54138	-0.534081	-0.12222	-0.580193	0.288427	-0.49415	0.0373483	0.69903	-0.210544	0.503743	0.0155846
ENSPSIG00000005535	black	0.361369	0.697181	0.267476	0.422944	0.341769	0.17172	0.918576	0.453402	0.579603	-0.461656	-0.51724	-0.30629	-0.668413	-0.0372172	-0.650585	-0.29382	0.321666	-0.507954	0.203236	-0.259166
ENSPSIG00000005541	black	-0.131368	-0.468784	0.134406	-0.478185	-0.0862806	0.246342	-0.725247	-0.0131623	0.00782047	0.454954	0.798657	0.514948	0.818917	-0.517008	0.115475	-0.117188	-0.387083	0.315837	-0.258675	0.0899139
ENSPSIG00000005547	black	0.378894	0.486335	-0.113923	0.104019	0.161493	0.233121	0.965167	0.643441	0.406943	-0.44011	-0.494572	0.0268551	-0.525287	0.28486	-0.594392	-0.215527	0.660341	-0.0634086	0.652188	-0.0979275
ENSPSIG00000005554	black	0.189738	0.472917	-0.184981	0.175975	0.267801	0.0621172	0.924854	0.418209	0.253626	-0.434016	-0.661767	-0.202044	-0.661039	0.450196	-0.381313	-0.00533252	0.64263	-0.129005	0.55774	-0.161672
ENSPSIG00000005558	black	-0.53442	-0.73005	-0.348587	-0.500141	-0.142847	-0.227468	-0.913186	-0.506003	-0.649241	0.544067	0.44286	0.255499	0.642126	0.163561	0.756933	0.391781	-0.282139	0.571988	-0.153264	0.0471318
ENSPSIG00000005622	black	0.155045	0.255207	-0.383093	-0.0414838	0.0343305	0.0617024	0.748485	0.389952	-0.0546555	-0.19676	-0.622142	0.0360517	-0.431946	0.682483	-0.173384	0.089948	0.687127	0.307404	0.809189	-0.130459
ENSPSIG00000005649	black	0.289937	0.655239	0.0770468	0.303784	0.512083	0.193382	0.931257	0.463364	0.508726	-0.418361	-0.569093	-0.275917	-0.630417	0.119919	-0.569928	-0.231332	0.45163	-0.397174	0.324079	-0.231142
ENSPSIG00000005660	black	0.219213	0.373952	-0.165001	0.0246762	0.260776	0.131839	0.937323	0.64284	0.485509	-0.551549	-0.371157	0.0272416	-0.558561	0.231882	-0.596872	-0.180913	0.69009	-0.147652	0.57367	-0.217495
ENSPSIG00000005663	black	0.352732	0.425602	-0.00671107	-0.123158	0.299907	0.53945	0.900001	0.816106	0.654562	-0.355951	-0.250963	0.223312	-0.222277	0.0305989	-0.69271	-0.133633	0.694988	-0.0428705	0.609379	-0.0593295
ENSPSIG00000005695	black	0.569493	0.742865	0.232432	0.176945	0.307398	0.670735	0.86011	0.607164	0.441765	-0.000297086	-0.590218	-0.00469797	-0.203872	0.0880004	-0.570236	-0.18228	0.422045	-0.0158652	0.55088	0.0150738
ENSPSIG00000005700	black	-0.747395	-0.746082	-0.364684	-0.184652	-0.249273	-0.71943	-0.863301	-0.806609	-0.653977	0.0679172	0.332064	-0.211555	0.106179	0.194067	0.834154	0.528134	-0.320403	0.088118	-0.528409	0.143391
ENSPSIG00000005701	black	0.239718	0.153976	-0.347022	-0.304251	0.181593	0.327438	0.824236	0.826265	0.50339	-0.487433	-0.118866	0.388211	-0.222357	0.221322	-0.601127	-0.136271	0.853481	0.127596	0.75941	-0.0233737
ENSPSIG00000005703	black	0.367378	0.483485	-0.0194179	-0.0685592	0.425269	0.510489	0.83025	0.737281	0.650343	-0.375988	-0.213099	0.0863963	-0.30376	-0.0462188	-0.720268	-0.346275	0.601089	-0.145806	0.45274	0.26095
ENSPSIG00000005705	black	0.545255	0.0772879	0.599646	0.215293	-0.541449	0.331501	-0.423548	0.00301592	0.0191754	0.450005	0.353273	0.363487	0.625128	-0.581782	-0.117027	-0.354353	-0.638631	0.0762645	-0.228887	-0.0477991
ENSPSIG00000005739	black	-0.606569	-0.755358	-0.24885	-0.349956	-0.202233	-0.481024	-0.873228	-0.519505	-0.362706	0.0620052	0.670064	0.0500362	0.298311	-0.145617	0.527251	0.189966	-0.342365	0.0994408	-0.531187	0.26446
ENSPSIG00000005745	black	-0.316884	-0.673269	-0.222954	-0.451857	-0.133551	-0.116723	-0.851538	-0.293208	-0.388754	0.444636	0.628871	0.456965	0.765356	-0.100234	0.500774	0.155721	-0.32558	0.431361	-0.16814	-0.138732
ENSPSIG00000005746	black	-0.196083	-0.499004	-0.336835	-0.664712	-0.0466147	0.314211	-0.588655	-0.0557971	-0.421377	0.658076	0.341311	0.543151	0.842246	0.176333	0.461327	0.300161	0.0207582	0.806587	0.268003	0.241891
ENSPSIG00000005766	black	0.298621	0.490901	0.00754101	-0.0189323	0.471717	0.466672	0.904072	0.726203	0.747297	-0.507326	-0.251114	0.0134938	-0.377615	-0.0623743	-0.72056	-0.182678	0.655859	-0.302355	0.386535	0.123214
ENSPSIG00000005816	black	-0.364716	-0.319545	-0.104187	0.0373961	-0.238396	-0.355004	-0.790501	-0.838465	-0.887562	0.633986	-0.105015	-0.270478	0.257018	0.33216	0.877798	0.394776	-0.522135	0.367757	-0.307178	0.159951
ENSPSIG00000005828	black	-0.367702	-0.726344	-0.292466	-0.644049	-0.198014	0.0177517	-0.678666	-0.0970354	-0.309422	0.404467	0.592771	0.600278	0.792036	0.0132829	0.450096	0.372221	-0.0571558	0.596597	0.079572	-0.188731
ENSPSIG00000005840	black	0.624384	0.634652	0.0823798	0.360112	-0.0686793	0.222661	0.865362	0.514155	0.24072	-0.253893	-0.592623	-0.0252657	-0.495494	0.239972	-0.569461	-0.413772	0.375294	-0.0414498	0.588708	-0.0731029
ENSPSIG00000005857	black	0.548089	0.755028	0.425928	0.493969	0.327685	0.2917	0.856413	0.530741	0.738022	-0.459123	-0.351021	-0.20145	-0.516796	-0.303277	-0.79809	-0.488017	0.179791	-0.630081	0.0827819	-0.242159
ENSPSIG00000005868	black	0.100552	0.0106668	-0.0816918	-0.25787	0.217369	0.187175	0.561241	0.749794	0.841681	-0.737285	0.388789	0.317468	-0.212581	-0.366715	-0.762051	-0.335191	0.543145	-0.338196	0.173111	0.0276665
ENSPSIG00000005875	black	0.343133	0.375644	-0.185708	-0.106124	0.15039	0.442544	0.878241	0.697463	0.410285	-0.33795	-0.412274	0.178997	-0.270514	0.296415	-0.510583	0.0140189	0.776419	0.0975966	0.723703	0.0961393
ENSPSIG00000005876	black	0.483283	0.475039	-0.0531594	0.0381544	0.193286	0.350056	0.932449	0.779514	0.499247	-0.350693	-0.346907	0.233923	-0.333404	0.149096	-0.701518	-0.369605	0.60711	-0.00159112	0.709249	-0.275819
ENSPSIG00000005882	black	-0.223676	-0.642787	-0.147355	-0.330011	-0.440716	-0.199004	-0.902532	-0.395189	-0.5768	0.526231	0.541631	0.403052	0.692596	-0.0325747	0.553891	0.0863837	-0.450467	0.534526	-0.152462	-0.0222322
ENSPSIG00000005885	black	0.515086	0.836491	0.477307	0.5769	0.203151	0.27089	0.697237	0.250554	0.401094	-0.184304	-0.554098	-0.464377	-0.605518	-0.150773	-0.577255	-0.488765	-0.000809474	-0.458009	0.00661272	0.2121
ENSPSIG00000005889	black	-0.336539	-0.830691	-0.538214	-0.778254	-0.338266	-0.0562933	-0.579809	0.04952	-0.358534	0.254372	0.636252	0.742193	0.698618	0.172889	0.369635	0.240981	0.156813	0.765455	0.314293	-0.00285839
ENSPSIG00000005917	black	0.503466	0.430522	-0.0785438	0.117432	-0.155945	0.230659	0.821352	0.602554	0.258924	-0.339374	-0.418887	0.118749	-0.433886	0.266537	-0.565014	-0.3312	0.539889	0.0929362	0.667457	0.120918
ENSPSIG00000005930	black	0.528731	0.708959	0.214093	0.21143	0.445494	0.520903	0.929547	0.700777	0.716285	-0.354588	-0.374991	-0.0357195	-0.376969	-0.132963	-0.789796	-0.402612	0.446564	-0.342029	0.365915	-0.00748147
ENSPSIG00000005933	black	0.189247	0.293648	-0.336978	-0.121828	0.203163	0.227789	0.895392	0.625372	0.323676	-0.438729	-0.448051	0.0996307	-0.434521	0.437267	-0.438826	0.0293011	0.834538	0.0876551	0.73924	-0.00241054
ENSPSIG00000005935	black	0.318176	0.320431	-0.130744	-0.203402	0.276784	0.403502	0.758748	0.747822	0.351183	-0.0771805	-0.257848	0.363893	-0.12236	0.223019	-0.547256	-0.305875	0.580826	0.2864	0.803355	-0.374748
ENSPSIG00000005951	black	0.220589	0.410755	0.0704986	-0.0016195	0.136297	0.405059	0.776691	0.542331	0.500883	-0.357172	-0.352411	-0.0514992	-0.362664	0.0709447	-0.499958	0.0763019	0.57616	-0.12849	0.386977	0.19461
ENSPSIG00000005981	black	0.399641	0.346569	-0.108124	0.0743182	-0.0558702	0.165673	0.902183	0.693868	0.469623	-0.57249	-0.30355	0.168336	-0.463818	0.176028	-0.644881	-0.218809	0.652983	-0.0954583	0.614671	-0.137042
ENSPSIG00000005984	black	-0.229344	-0.51474	0.147135	0.0320688	-0.475161	-0.445235	-0.797253	-0.463532	-0.174545	-0.0263704	0.679028	0.0386434	0.260509	-0.464849	0.273389	-0.0719229	-0.608717	-0.189092	-0.700356	0.112784
ENSPSIG00000005986	black	0.272834	0.406057	-0.00741324	-0.00947887	0.251663	0.333512	0.923711	0.72402	0.664339	-0.541951	-0.267648	0.0781878	-0.422986	0.0295285	-0.684722	-0.114891	0.67272	-0.220234	0.482198	-0.103529
ENSPSIG00000005987	black	0.46688	0.510907	0.0913851	0.0287169	0.195243	0.515676	0.928294	0.790463	0.661857	-0.389329	-0.30472	0.173881	-0.274846	-0.0126837	-0.73242	-0.186688	0.617469	-0.132407	0.55963	-0.0727168
ENSPSIG00000005993	black	0.304761	0.441471	-0.136614	0.184741	0.0846761	0.0625615	0.941866	0.53176	0.352997	-0.54721	-0.521202	-0.0779849	-0.646411	0.324701	-0.525863	-0.144669	0.635083	-0.158146	0.563027	-0.127106
ENSPSIG00000005996	black	0.442599	0.473651	-0.154596	0.0838594	0.0492112	0.370601	0.813314	0.5137	0.176654	-0.189826	-0.608089	0.0566663	-0.303572	0.425892	-0.367199	-0.00365091	0.62788	0.142793	0.712789	0.116372
ENSPSIG00000006005	black	-0.412311	-0.417209	-0.171667	-0.62719	0.404675	0.270903	-0.601697	-0.119192	-0.15351	0.558412	0.461528	0.28037	0.684736	-0.114525	0.352885	0.177541	-0.11679	0.435695	-0.101509	0.186094
ENSPSIG00000006010	black	-0.421398	-0.701204	-0.146146	-0.402808	-0.228835	-0.182822	-0.968021	-0.46217	-0.430991	0.414167	0.648454	0.26949	0.67922	-0.163701	0.587291	0.247636	-0.423893	0.334454	-0.388335	0.152854
ENSPSIG00000006017	black	0.338697	0.519339	-0.143402	0.0934425	0.21112	0.296938	0.734816	0.366925	-0.0526898	0.110017	-0.751475	-0.0377869	-0.3179	0.572388	-0.213314	-0.0795011	0.475704	0.314479	0.763058	-0.135558
ENSPSIG00000006028	black	-0.372367	-0.420374	-0.0683193	-0.0847504	-0.207317	-0.295972	-0.887381	-0.747444	-0.801066	0.69564	0.110932	-0.0773879	0.449456	0.181895	0.821114	0.311132	-0.577681	0.417827	-0.312002	-0.0152487
ENSPSIG00000006037	black	0.29393	0.670874	0.338751	0.710965	0.221873	-0.204877	0.639853	0.0382123	0.26055	-0.361358	-0.579034	-0.560567	-0.788584	-0.00548603	-0.396483	-0.385586	-0.0677368	-0.621432	-0.0866059	-0.399963
ENSPSIG00000006042	black	-0.215556	-0.624196	-0.147392	-0.396949	-0.310843	-0.116857	-0.852063	-0.295464	-0.506166	0.576509	0.561519	0.491722	0.763789	-0.0509032	0.497221	0.051559	-0.410778	0.574667	-0.0710592	-0.189429
ENSPSIG00000006048	black	0.49178	0.454823	0.0700311	0.140759	-0.0674385	0.323202	0.40168	0.254894	-0.262359	0.495821	-0.588471	0.159278	0.0141826	0.423493	-0.116293	-0.275852	0.0805204	0.536357	0.711443	-0.333712
ENSPSIG00000006060	black	0.146719	0.262345	-0.329777	-0.086305	0.157653	0.118866	0.894289	0.601006	0.356855	-0.55761	-0.396891	0.0456404	-0.539399	0.391826	-0.471112	-0.0136561	0.815069	-0.00732163	0.656266	0.018129
ENSPSIG00000006066	black	0.349547	0.307266	-0.178474	-0.0209967	0.101566	0.238798	0.882907	0.734484	0.57796	-0.642292	-0.206961	0.18407	-0.406758	0.108009	-0.669164	-0.187882	0.729873	-0.164012	0.554656	0.0239018
ENSPSIG00000006079	black	0.406079	0.506194	-0.147661	0.114007	0.195449	0.302424	0.770008	0.43865	0.0263582	0.0351299	-0.70449	0.0601908	-0.262349	0.528454	-0.268922	-0.0787846	0.504987	0.258261	0.788869	-0.290913
ENSPSIG00000006093	black	0.0504105	0.337883	-0.315073	0.0743136	0.29512	-0.0532333	0.870362	0.391338	0.219762	-0.503313	-0.574821	-0.188356	-0.692142	0.495085	-0.3307	0.0154216	0.694227	-0.104833	0.548412	-0.150731
ENSPSIG00000006114	black	0.21131	0.263207	-0.28099	-0.350459	0.34379	0.525203	0.800084	0.766977	0.406438	-0.18958	-0.284068	0.317633	-0.112077	0.303549	-0.483031	-0.0124814	0.821061	0.279747	0.812463	0.023751
ENSPSIG00000006116	black	-0.297665	-0.238141	0.128017	-0.00442912	-0.16164	-0.112665	-0.783505	-0.710765	-0.681821	0.745236	-3.55664e-05	-0.184417	0.422997	0.0900429	0.740262	0.36127	-0.597258	0.333759	-0.361807	0.0802062
ENSPSIG00000006125	black	0.214928	0.563129	0.123058	0.350516	0.297048	0.036736	0.903806	0.408521	0.543618	-0.605668	-0.482479	-0.339099	-0.757359	0.0495415	-0.580335	-0.168831	0.428603	-0.519255	0.190169	-0.174435
ENSPSIG00000006140	black	0.459408	0.665784	0.13679	0.441738	0.146231	0.149947	0.930094	0.433041	0.382435	-0.402598	-0.653948	-0.211246	-0.608501	0.190392	-0.531363	-0.179318	0.400511	-0.323953	0.406108	-0.288067
ENSPSIG00000006141	black	0.350931	0.332691	-0.186504	-0.239754	0.199422	0.525762	0.839173	0.795517	0.405919	-0.185536	-0.317302	0.34668	-0.125724	0.271292	-0.547831	-0.102424	0.75684	0.270181	0.839371	-0.0477072
ENSPSIG00000006148	black	0.433594	0.498044	0.218566	0.150319	0.180468	0.448392	0.816504	0.657491	0.696187	-0.416108	-0.255745	0.0906619	-0.240636	-0.147183	-0.668582	-0.0889255	0.46383	-0.321894	0.334977	-0.192144
ENSPSIG00000006160	black	0.499744	0.575475	0.137519	0.0571988	0.252646	0.550179	0.635571	0.511269	0.11298	0.354136	-0.54541	0.194591	0.0078255	0.255331	-0.363406	-0.273817	0.261697	0.358611	0.728539	-0.406446
ENSPSIG00000006174	black	0.277326	0.711835	0.137486	0.258159	0.589912	0.42928	0.822667	0.353728	0.399136	-0.13139	-0.697281	-0.323435	-0.414677	0.17607	-0.378875	0.0367141	0.415622	-0.269209	0.313676	-0.0657079
ENSPSIG00000006180	black	0.196016	0.410992	-0.12013	-0.212982	0.527598	0.648971	0.460459	0.353582	0.0159027	0.420331	-0.530426	0.0831373	0.131416	0.39231	-0.0834525	0.105218	0.430285	0.438233	0.639737	0.0866523
ENSPSIG00000006192	black	-0.616702	-0.874415	-0.405085	-0.491072	-0.278821	-0.43154	-0.917131	-0.502028	-0.558112	0.254351	0.599117	0.263424	0.521186	0.0913517	0.705419	0.40571	-0.23829	0.407447	-0.260028	0.0198742
ENSPSIG00000006215	black	0.147676	0.150858	-0.158291	-0.403706	0.478246	0.517019	0.688211	0.862026	0.804875	-0.476386	0.167638	0.369714	-0.0586191	-0.178031	-0.716065	-0.195287	0.726243	-0.0964459	0.441131	0.107483
ENSPSIG00000006231	black	0.629963	0.786195	0.460092	0.255048	0.29971	0.6805	0.707821	0.546513	0.395376	0.254131	-0.513212	0.043403	-0.0638653	-0.0737682	-0.571135	-0.378192	0.118135	0.0254141	0.46182	-0.296743
ENSPSIG00000006253	black	-0.412459	-0.500264	-0.165776	-0.56533	0.0180926	0.175303	-0.64776	-0.24262	-0.389735	0.633031	0.316404	0.305391	0.71289	0.0856675	0.555113	0.477699	-0.122378	0.59937	0.00585631	0.0491263
ENSPSIG00000006258	black	-0.731181	-0.636262	-0.391636	-0.621835	0.382848	-0.0886654	-0.613886	-0.287657	-0.0945907	0.067824	0.543217	0.0417702	0.373478	-0.0688359	0.456898	0.45942	0.0509507	0.103567	-0.363747	0.406291
ENSPSIG00000006264	black	0.0480401	0.0795898	0.497746	-0.00109311	0.231424	0.293151	-0.463601	-0.124614	0.158835	0.437995	0.413083	-0.0196205	0.396416	-0.652511	-0.0759592	-0.396991	-0.605056	-0.119703	-0.526418	0.206891
ENSPSIG00000006272	black	0.382263	0.607589	0.20595	0.18841	0.31652	0.402403	0.934949	0.653146	0.733132	-0.502632	-0.347125	-0.105496	-0.492023	-0.119596	-0.749628	-0.225777	0.504383	-0.405137	0.29709	0.0183032
ENSPSIG00000006277	black	0.382305	0.538876	-0.0846981	0.0259226	0.329433	0.411761	0.94275	0.665119	0.385469	-0.216795	-0.547717	0.0774676	-0.357935	0.307245	-0.543242	-0.158826	0.650793	0.0602977	0.726769	-0.177715
ENSPSIG00000006288	black	-0.325255	-0.692279	-0.279737	-0.616553	-0.141671	0.0223324	-0.829859	-0.200514	-0.420501	0.551869	0.630249	0.541422	0.829507	-0.0323044	0.488193	0.154056	-0.224323	0.640294	-0.0158012	0.0466538
ENSPSIG00000006291	black	-0.508574	-0.700108	-0.182159	-0.277362	-0.350114	-0.394871	-0.977372	-0.659589	-0.659086	0.434817	0.448091	0.0907394	0.499963	0.0451086	0.762967	0.366332	-0.469787	0.363341	-0.388268	0.0742653
ENSPSIG00000006314	black	-0.407843	-0.676324	-0.230308	-0.401231	-0.272059	-0.239394	-0.92517	-0.490584	-0.65223	0.580851	0.4658	0.29132	0.647006	0.0822625	0.68453	0.229795	-0.406132	0.56699	-0.165883	-0.0278458
ENSPSIG00000006326	black	0.337527	0.339596	-0.0861414	-0.199202	0.329543	0.478278	0.883256	0.890501	0.694407	-0.417506	-0.114721	0.337104	-0.201454	-0.00519422	-0.757023	-0.271106	0.716027	-0.0244443	0.644325	-0.149827
ENSPSIG00000006335	black	0.709363	0.538759	0.266985	0.577343	-0.316718	0.0280152	0.485807	0.230409	0.0030377	-0.0185217	-0.469819	0.0364235	-0.256168	0.105919	-0.362152	-0.488323	-0.0857787	-0.0549249	0.362323	-0.469377
ENSPSIG00000006342	black	0.582899	0.730751	0.449125	0.619908	0.171123	0.144104	0.77565	0.415082	0.637401	-0.484675	-0.353287	-0.244891	-0.560018	-0.299886	-0.739529	-0.526152	0.0606412	-0.677951	0.00261963	-0.279564
ENSPSIG00000006379	black	0.00684823	0.131802	-0.150665	-0.375762	0.485981	0.435701	0.682711	0.747206	0.777284	-0.528329	0.0981671	0.214275	-0.165946	-0.132162	-0.620411	-0.0111677	0.737486	-0.175374	0.343911	0.135741
ENSPSIG00000006386	black	0.178265	0.481456	-0.186533	0.0278891	0.490864	0.288366	0.922568	0.52806	0.395048	-0.361798	-0.580947	-0.109591	-0.478868	0.357231	-0.425458	0.0464556	0.716108	-0.111192	0.571032	-0.100521
ENSPSIG00000006404	black	0.425266	0.634506	0.0176481	0.199914	0.311682	0.338938	0.986238	0.612239	0.493002	-0.398411	-0.555505	-0.101369	-0.538225	0.179584	-0.633012	-0.239707	0.583626	-0.200428	0.526307	-0.0118287
ENSPSIG00000006407	black	0.239922	0.255419	-0.170232	-0.279106	0.232234	0.512317	0.754214	0.725085	0.391514	-0.13853	-0.285862	0.349938	-0.0368031	0.260079	-0.440745	0.0778443	0.728284	0.260142	0.776533	-0.196231
ENSPSIG00000006408	black	0.370063	0.431602	-0.0944291	-0.075177	0.389987	0.551496	0.448576	0.361864	-0.0717302	0.469094	-0.547301	0.210569	0.186609	0.415484	-0.100938	-0.0563516	0.313614	0.476605	0.728653	-0.263749
ENSPSIG00000006410	black	0.121962	0.473034	0.156001	0.060012	0.701424	0.319134	0.746178	0.548745	0.748813	-0.39439	-0.183452	-0.105691	-0.360544	-0.202444	-0.62811	-0.207785	0.393246	-0.459638	0.140333	-0.322843
ENSPSIG00000006423	black	0.0570573	0.180928	-0.367412	-0.276461	0.221914	0.278919	0.80984	0.616031	0.321751	-0.386422	-0.359084	0.141744	-0.336359	0.425924	-0.368409	0.168987	0.872152	0.167837	0.72337	0.0669309
ENSPSIG00000006457	black	-0.167831	-0.705488	-0.350017	-0.545863	-0.376705	-0.102477	-0.691521	-0.0671931	-0.41935	0.381374	0.627778	0.681639	0.728196	0.0376155	0.356927	-0.00319027	-0.143231	0.668599	0.162496	-0.114728
ENSPSIG00000006467	black	0.166807	0.670472	0.250233	0.402772	0.698411	0.173156	0.718797	0.236062	0.537065	-0.327056	-0.502875	-0.466218	-0.558571	-0.0805807	-0.446278	-0.147134	0.19935	-0.62264	-0.0372256	-0.259661
ENSPSIG00000006471	black	0.429105	0.441542	-0.117068	0.0584177	0.156229	0.243182	0.918686	0.706073	0.402357	-0.366826	-0.400056	0.1804	-0.405065	0.246723	-0.626767	-0.332324	0.612927	0.0197946	0.718832	-0.287343
ENSPSIG00000006482	black	-0.271975	-0.667946	-0.15909	-0.484188	-0.213692	-0.0327136	-0.888362	-0.260519	-0.351626	0.465407	0.704052	0.477212	0.80105	-0.19376	0.444435	0.0892697	-0.356693	0.455707	-0.205764	0.0836968
ENSPSIG00000006558	black	0.387066	0.783025	0.433352	0.691534	0.304452	-0.0110433	0.703661	0.137761	0.341688	-0.252785	-0.612575	-0.518422	-0.706982	-0.0637336	-0.47977	-0.429461	-0.0623359	-0.579945	-0.0278285	-0.382883
ENSPSIG00000006577	black	0.230383	0.569272	-0.129596	0.155211	0.466782	0.214807	0.889539	0.417759	0.232692	-0.211282	-0.709555	-0.194231	-0.53254	0.432179	-0.361699	-0.0706571	0.567481	-0.0531008	0.580714	-0.203144
ENSPSIG00000006600	black	0.701649	0.780061	0.404611	0.261748	0.213025	0.677364	0.881779	0.723758	0.671183	-0.164899	-0.390809	0.0498132	-0.232232	-0.204405	-0.80995	-0.429865	0.321676	-0.214889	0.407069	0.0324861
ENSPSIG00000006603	black	0.42391	0.677435	0.159212	0.540279	0.139892	0.000309152	0.900555	0.341935	0.374698	-0.499956	-0.633386	-0.348448	-0.765168	0.140928	-0.547492	-0.299663	0.310658	-0.457434	0.260806	-0.208592
ENSPSIG00000006615	black	-0.552176	-0.7943	-0.220458	-0.470083	-0.244779	-0.353826	-0.859149	-0.366628	-0.290673	0.127592	0.773711	0.247821	0.448034	-0.205505	0.442851	0.151282	-0.303389	0.224258	-0.410128	0.160795
ENSPSIG00000006632	black	0.593191	0.678312	0.145531	0.171722	0.192895	0.560497	0.942097	0.70027	0.516132	-0.228091	-0.509453	0.0558336	-0.315416	0.0827682	-0.679726	-0.26371	0.524301	-0.0765697	0.590388	0.0380094
ENSPSIG00000006635	black	0.385932	0.435638	-0.149909	-0.0444777	0.201227	0.4017	0.941104	0.73621	0.453538	-0.365494	-0.424781	0.170653	-0.338725	0.267212	-0.592052	-0.124312	0.743584	0.0453018	0.733381	-0.0469262
ENSPSIG00000006651	black	-0.353259	-0.686313	-0.263748	-0.652672	-0.117002	0.127964	-0.79227	-0.167705	-0.279751	0.428415	0.660936	0.488863	0.824683	-0.11141	0.452022	0.305706	-0.124184	0.521519	-0.105213	0.308643
ENSPSIG00000006654	black	-0.413409	-0.758578	-0.30214	-0.595823	-0.0859316	-0.0502898	-0.805756	-0.20239	-0.241504	0.286533	0.72701	0.49035	0.772087	-0.140797	0.456146	0.302609	-0.148817	0.378731	-0.181339	0.0393421
ENSPSIG00000006656	black	0.16939	0.205113	-0.248816	-0.12925	-0.0881111	0.153554	0.710184	0.511627	0.169445	-0.330185	-0.349126	0.0880742	-0.42506	0.388377	-0.375226	-0.0569016	0.659443	0.214423	0.655857	0.205657
ENSPSIG00000006661	black	0.393997	0.571728	-0.062458	0.0684788	0.439717	0.404844	0.951724	0.680072	0.520987	-0.346348	-0.466968	0.0179687	-0.411283	0.171835	-0.635531	-0.259126	0.63215	-0.123923	0.587229	-0.0651405
ENSPSIG00000006674	black	0.14904	0.430024	-0.191679	0.33888	0.136236	-0.19915	0.828487	0.229547	0.152323	-0.563841	-0.65236	-0.361906	-0.83031	0.445731	-0.309638	-0.0633828	0.510012	-0.281136	0.370071	-0.0972663
ENSPSIG00000006678	black	-0.0196431	0.299164	-0.349338	0.0362415	0.250671	-0.0385027	0.798578	0.285587	0.0549102	-0.351412	-0.676459	-0.211409	-0.621907	0.635878	-0.152975	0.213626	0.693612	0.0374756	0.599393	-0.152881
ENSPSIG00000006685	black	0.0783244	0.13042	-0.269758	-0.322365	0.533153	0.296294	0.728173	0.76929	0.632151	-0.444891	0.00471919	0.345707	-0.144586	0.0481187	-0.583571	-0.143057	0.723434	-0.0506545	0.559153	-0.375963
ENSPSIG00000006693	black	0.528883	0.508144	-0.0462827	0.132108	0.00971991	0.271072	0.797278	0.57982	0.171985	-0.114337	-0.497642	0.134806	-0.357416	0.31295	-0.524385	-0.437455	0.439219	0.196926	0.7372	-0.119235
ENSPSIG00000006694	black	0.205244	0.576558	0.135545	0.182117	0.573227	0.272941	0.889473	0.540935	0.697554	-0.492511	-0.36707	-0.219219	-0.553398	-0.0746896	-0.652621	-0.200149	0.469839	-0.481845	0.209764	-0.170268
ENSPSIG00000006704	black	0.259003	0.516994	-0.0993286	0.350477	0.11924	-0.043618	0.899819	0.321091	0.216203	-0.494617	-0.699447	-0.2968	-0.748652	0.412495	-0.372689	-0.0403816	0.527937	-0.246347	0.445521	-0.147307
ENSPSIG00000006717	black	0.520605	0.618366	0.0214587	0.0696132	0.306836	0.56238	0.931977	0.712501	0.480332	-0.199769	-0.505829	0.10262	-0.2683	0.168315	-0.624387	-0.214533	0.603508	-0.000180414	0.664102	-0.0034657
ENSPSIG00000006722	black	0.267251	0.455354	0.096662	-0.0752512	0.641653	0.485833	0.805432	0.764271	0.81395	-0.368147	-0.0920424	0.137006	-0.216428	-0.216476	-0.760098	-0.330553	0.508236	-0.292462	0.343939	-0.250514
ENSPSIG00000006728	black	-0.569514	-0.835644	-0.431821	-0.523265	-0.286361	-0.309576	-0.885768	-0.482607	-0.612104	0.352131	0.495642	0.294297	0.599168	0.188085	0.757671	0.52111	-0.168626	0.518755	-0.149274	0.0859676
ENSPSIG00000006739	black	0.147195	0.366315	-0.317302	0.00879242	0.277844	0.105156	0.856254	0.447152	0.130095	-0.282883	-0.63365	-0.0487	-0.50828	0.573854	-0.289659	0.0312179	0.70117	0.113877	0.724621	-0.215233
ENSPSIG00000006747	black	0.290572	0.452225	-0.0912148	-0.0554413	0.515241	0.376891	0.916959	0.748615	0.610022	-0.382437	-0.304827	0.134055	-0.338619	0.0964668	-0.668083	-0.260382	0.655357	-0.123596	0.58401	-0.274014
ENSPSIG00000006748	black	0.0771398	0.103124	-0.105815	-0.1378	0.427222	0.0764474	0.558646	0.629809	0.744201	-0.664334	0.256317	0.177434	-0.304849	-0.286101	-0.693723	-0.436394	0.445904	-0.397148	0.133849	-0.147449
ENSPSIG00000006749	black	-0.69902	-0.88369	-0.420707	-0.414837	-0.275752	-0.565058	-0.897965	-0.584311	-0.528556	0.0852576	0.582045	0.112681	0.356878	0.0841258	0.719554	0.460332	-0.227848	0.236996	-0.392603	0.0962622
ENSPSIG00000006770	black	-0.0848719	-0.0714388	0.265971	0.258896	-0.279607	-0.185837	-0.731545	-0.7506	-0.732742	0.766351	-0.122515	-0.243856	0.330488	0.0695472	0.674481	0.154104	-0.763129	0.251548	-0.376592	-0.072356
ENSPSIG00000006787	black	0.639233	0.760579	0.375517	0.34218	0.210007	0.511072	0.934141	0.685182	0.717763	-0.360005	-0.394354	-0.0457826	-0.399268	-0.205248	-0.830127	-0.416324	0.344866	-0.381451	0.323095	-0.0377755
ENSPSIG00000006818	black	0.343453	0.559048	-0.0225045	0.327463	0.121182	0.0594817	0.951521	0.451405	0.365004	-0.537231	-0.605122	-0.226171	-0.723129	0.272259	-0.529714	-0.170493	0.535426	-0.284686	0.442848	-0.0848707
ENSPSIG00000006852	black	-0.202334	-0.128926	-0.0109207	0.190137	-0.235544	-0.275792	-0.64985	-0.806428	-0.887181	0.68862	-0.30404	-0.318938	0.209885	0.383462	0.827427	0.368374	-0.531111	0.347727	-0.223236	0.0614831
ENSPSIG00000006907	black	-0.548644	-0.755321	-0.270494	-0.36862	-0.259655	-0.397221	-0.954729	-0.573627	-0.525291	0.268866	0.589792	0.114188	0.456581	-0.0378816	0.657521	0.272495	-0.376671	0.280188	-0.433662	0.26725
ENSPSIG00000006921	black	0.470776	0.726741	0.133961	0.566046	0.112253	0.0509249	0.850793	0.25505	0.21453	-0.34729	-0.756607	-0.396026	-0.725715	0.255208	-0.437545	-0.268935	0.277921	-0.338363	0.30675	-0.0478523
ENSPSIG00000006938	black	0.733832	0.839897	0.382478	0.407528	0.177771	0.541638	0.761471	0.480841	0.247011	0.208864	-0.668283	-0.0112595	-0.189632	0.0871194	-0.529611	-0.439738	0.11539	0.0346857	0.538711	-0.315283
ENSPSIG00000006950	black	0.466423	0.37221	-0.0642402	-0.0775309	0.186619	0.40304	0.888844	0.877876	0.631071	-0.427311	-0.148239	0.369488	-0.223123	0.0140016	-0.776516	-0.380007	0.645997	-0.0254045	0.677211	-0.24684
ENSPSIG00000006956	black	-0.546382	-0.884817	-0.379982	-0.620247	-0.32189	-0.336108	-0.741852	-0.192931	-0.265327	0.0353177	0.802521	0.428588	0.458976	-0.0887721	0.379737	0.183066	-0.0847272	0.370714	-0.175093	0.118225
ENSPSIG00000006970	black	0.247513	0.347119	-0.369789	-0.0586927	0.219345	0.256468	0.784187	0.47392	0.0956385	-0.210092	-0.594512	0.0491665	-0.340069	0.573652	-0.261485	0.0559417	0.734609	0.215975	0.767722	0.0684652
ENSPSIG00000006981	black	-0.660591	-0.822782	-0.369918	-0.33582	-0.37845	-0.574787	-0.867625	-0.619362	-0.523898	0.0140473	0.535966	-0.00358038	0.235656	0.0638382	0.686594	0.436333	-0.239994	0.169728	-0.462159	0.354182
ENSPSIG00000006986	black	-0.258362	-0.51977	-0.335547	-0.748442	-0.0104393	0.297546	-0.529883	0.0376478	-0.325292	0.581424	0.430235	0.549925	0.745458	0.116109	0.34112	0.171172	0.0660309	0.804175	0.276989	0.290131
ENSPSIG00000006990	black	-0.222502	-0.335528	0.217555	0.0101467	-0.169779	-0.215348	-0.742672	-0.442541	-0.066248	0.0703924	0.600109	-0.109508	0.254259	-0.538136	0.215746	-0.114206	-0.595372	-0.250399	-0.774102	0.426258
ENSPSIG00000007005	black	0.113942	0.423211	-0.0485887	0.00898787	0.530509	0.292452	0.874332	0.58695	0.709316	-0.60998	-0.283426	-0.138682	-0.506135	-0.00466879	-0.606787	-0.028269	0.663052	-0.419287	0.266589	0.0615153
ENSPSIG00000007017	black	0.152633	0.149666	-0.108899	-0.27184	0.361308	0.373032	0.694625	0.801997	0.852264	-0.66247	0.196351	0.266767	-0.205757	-0.252987	-0.755405	-0.221999	0.675271	-0.285653	0.293414	0.155305
ENSPSIG00000007037	black	0.0692236	0.122303	-0.495991	-0.230518	0.0727638	0.139316	0.72729	0.477197	0.0307611	-0.267292	-0.488489	0.155346	-0.320899	0.664151	-0.17323	0.22279	0.837244	0.348145	0.843191	-0.0210314
ENSPSIG00000007043	black	0.0754932	-0.242979	0.29687	0.286539	-0.651766	-0.405136	-0.70883	-0.513213	-0.488607	0.362804	0.296773	0.039416	0.259893	-0.228974	0.328039	-0.258605	-0.796849	0.0891332	-0.418435	-0.217036
ENSPSIG00000007046	black	0.31926	0.504337	-0.149925	-0.114606	0.49282	0.549062	0.749973	0.560615	0.200692	0.112668	-0.561212	0.105707	-0.128771	0.387589	-0.352444	-0.111966	0.579572	0.290071	0.757325	-0.0471894
ENSPSIG00000007053	black	0.454024	0.554623	0.163374	0.141539	0.316628	0.442151	0.906265	0.740844	0.814491	-0.561364	-0.208882	0.0345427	-0.382412	-0.20663	-0.820446	-0.306064	0.526216	-0.424087	0.304809	0.0282337
ENSPSIG00000007058	black	-0.265457	-0.424624	-0.0242037	-0.434097	-0.0407927	0.187758	-0.661984	-0.185705	-0.0784873	0.28461	0.581679	0.180394	0.554684	-0.322507	0.256212	0.131864	-0.217307	0.201715	-0.359271	0.68162
ENSPSIG00000007087	black	0.378057	0.664063	0.0784526	0.472494	0.18516	0.0333967	0.893231	0.309457	0.228921	-0.336682	-0.752436	-0.320058	-0.697181	0.318062	-0.418725	-0.180803	0.358134	-0.274706	0.406073	-0.309835
ENSPSIG00000007090	black	0.426483	0.629688	-0.0182189	0.425468	0.10352	0.103037	0.848004	0.296251	0.162148	-0.330856	-0.75939	-0.288069	-0.625415	0.381688	-0.359523	-0.107854	0.42792	-0.198392	0.443364	-0.00571389
ENSPSIG00000007113	black	0.383319	0.570405	0.0347733	0.0949456	0.346216	0.424149	0.979289	0.698023	0.628186	-0.446266	-0.428697	-0.0118121	-0.442302	0.0737613	-0.683893	-0.16458	0.640844	-0.229834	0.502282	-0.0227892
ENSPSIG00000007118	black	0.363992	0.431186	-0.151937	0.0894087	0.00900885	0.227274	0.913443	0.576682	0.293002	-0.403971	-0.541764	0.0287363	-0.488086	0.378665	-0.4814	-0.0576498	0.684492	0.0249678	0.683612	0.00583279
ENSPSIG00000007119	black	-0.00766139	0.16774	-0.350711	-0.292441	0.321891	0.259422	0.807508	0.617565	0.385771	-0.41535	-0.315634	0.122432	-0.34667	0.372121	-0.384588	0.17221	0.861959	0.0995032	0.665944	-0.0254614
ENSPSIG00000007125	black	0.629612	0.573852	0.113808	0.173782	0.0356374	0.392997	0.907223	0.744012	0.447305	-0.233893	-0.406302	0.225181	-0.298348	0.0977914	-0.713722	-0.438256	0.457274	0.0173477	0.690768	-0.310574
ENSPSIG00000007133	black	0.23277	0.465491	-0.119962	-0.19012	0.556789	0.637332	0.750899	0.588856	0.340961	0.0368941	-0.490018	0.0932596	-0.081637	0.293186	-0.362246	0.0660654	0.650711	0.195208	0.66728	0.0382461
ENSPSIG00000007135	black	0.391219	0.60685	0.00623318	0.312036	0.16309	0.174116	0.948522	0.46063	0.306493	-0.36021	-0.689526	-0.168078	-0.594514	0.33058	-0.473684	-0.104168	0.522584	-0.166891	0.541279	-0.213335
ENSPSIG00000007143	black	-0.034479	-0.182444	0.465329	0.0923426	-0.130438	0.0216943	-0.813819	-0.443831	-0.144079	0.505664	0.490916	0.0273107	0.578458	-0.585273	0.275336	-0.110144	-0.819406	-0.0845195	-0.680032	-0.0215311
ENSPSIG00000007146	black	0.135763	0.42675	-0.211731	0.196954	0.22256	-0.0413472	0.904141	0.370046	0.247382	-0.530635	-0.630467	-0.257037	-0.743547	0.44504	-0.368448	-0.00109473	0.638108	-0.19425	0.488322	-0.107839
ENSPSIG00000007149	black	-0.442457	-0.368837	0.203331	-0.0725816	0.0918605	-0.242428	-0.756635	-0.502689	-0.0580299	0.144311	0.569934	-0.185825	0.25234	-0.500088	0.312503	0.0345534	-0.58468	-0.264476	-0.811846	0.17313
ENSPSIG00000007155	black	0.344919	0.54112	-0.0567799	-0.04519	0.403933	0.555886	0.899365	0.658572	0.441297	-0.172194	-0.521383	0.0544656	-0.264485	0.248136	-0.513591	-0.0325419	0.677009	0.0486463	0.660535	0.0255452
ENSPSIG00000007156	black	0.339658	0.672166	0.148854	0.629335	0.142281	-0.137059	0.798175	0.135421	0.182194	-0.398825	-0.746195	-0.492222	-0.816576	0.251312	-0.365691	-0.228044	0.194063	-0.445456	0.187454	-0.271857
ENSPSIG00000007166	black	0.316722	0.279835	-0.14127	0.0915714	0.0554605	0.0528728	0.843375	0.638916	0.497811	-0.633339	-0.232742	0.163104	-0.450222	0.134712	-0.604893	-0.197817	0.61022	-0.209598	0.518736	-0.353653
ENSPSIG00000007171	black	-0.263697	-0.623506	-0.141815	-0.212469	-0.453051	-0.258374	-0.641312	-0.295099	-0.198562	-0.0386144	0.545063	0.267745	0.448277	-0.154844	0.389616	0.388269	-0.18841	0.0541937	-0.324099	0.0437077
ENSPSIG00000007173	black	0.257496	0.114875	-0.375508	-0.303451	0.0755035	0.311672	0.783155	0.78802	0.392926	-0.413874	-0.161791	0.441044	-0.155285	0.309104	-0.512218	-0.0520705	0.846272	0.228994	0.829616	-0.100616
ENSPSIG00000007178	black	0.445496	0.625158	0.228886	0.707827	-0.0467982	-0.192882	0.639917	0.0638166	0.0518922	-0.250967	-0.684174	-0.372918	-0.659243	0.210924	-0.298727	-0.308832	-0.0046112	-0.361934	0.177833	-0.491288
ENSPSIG00000007194	black	0.359143	0.39723	0.0506285	-0.0262894	0.350393	0.375916	0.872702	0.83273	0.83676	-0.588525	-0.0405978	0.203013	-0.322092	-0.208571	-0.850855	-0.378703	0.583394	-0.325505	0.391237	-0.156391
ENSPSIG00000007232	black	0.453212	0.537871	0.166171	0.649406	-0.238827	-0.168869	0.656116	0.127729	0.203454	-0.55855	-0.529577	-0.389021	-0.738819	0.10001	-0.400087	-0.24755	0.146769	-0.497739	0.0636547	0.0819682
ENSPSIG00000007249	black	0.42626	0.391971	-0.0434147	-0.0117283	0.27304	0.346977	0.879104	0.825028	0.722891	-0.564063	-0.105718	0.244346	-0.317623	-0.0858838	-0.80857	-0.403144	0.617119	-0.227193	0.500021	-0.121756
ENSPSIG00000007278	black	0.580516	0.637575	0.156289	0.302435	0.0140717	0.400109	0.89864	0.568852	0.429524	-0.311775	-0.559119	-0.0189286	-0.384537	0.127967	-0.581538	-0.139916	0.469353	-0.161773	0.509221	-0.0335003
ENSPSIG00000007280	black	0.313829	0.559349	-0.015291	0.229338	0.351532	0.169883	0.97422	0.56286	0.53583	-0.545508	-0.494908	-0.149668	-0.628278	0.151442	-0.620571	-0.209814	0.575764	-0.342619	0.425256	-0.181499
ENSPSIG00000007287	black	0.511095	0.594935	0.196777	0.606378	-0.230613	-0.046888	0.771322	0.254307	0.267283	-0.523714	-0.578881	-0.311553	-0.706777	0.119864	-0.475483	-0.22805	0.232463	-0.425833	0.199385	0.00150669
ENSPSIG00000007302	black	0.424063	0.692387	0.24801	0.659743	-0.0237985	-0.0433434	0.807857	0.179479	0.303059	-0.512521	-0.675462	-0.500572	-0.813833	0.11	-0.455044	-0.193462	0.206137	-0.54465	0.0906175	0.0270327
ENSPSIG00000007308	black	-0.0537268	-0.138161	0.0465183	0.0257753	-0.218498	-0.0199228	-0.678996	-0.58782	-0.791576	0.872664	-0.135809	-0.01624	0.503679	0.251308	0.693554	0.202043	-0.53947	0.543765	-0.0677289	-0.0141543
ENSPSIG00000007309	black	0.269887	0.466118	-0.0984409	-0.0148803	0.424952	0.342494	0.96411	0.712719	0.604199	-0.48127	-0.368956	0.033629	-0.45566	0.137764	-0.655978	-0.171366	0.710045	-0.175648	0.552512	-0.0954227
ENSPSIG00000007332	black	0.459768	0.741793	0.336464	0.557821	0.298158	0.134237	0.865907	0.400105	0.613845	-0.526647	-0.472449	-0.355424	-0.681723	-0.155083	-0.688606	-0.401524	0.206946	-0.659082	0.0575559	-0.17102
ENSPSIG00000007348	black	0.452889	0.828012	0.362009	0.519828	0.386229	0.251238	0.889469	0.382088	0.489258	-0.270881	-0.642493	-0.372504	-0.624178	-0.0186645	-0.60328	-0.345624	0.200081	-0.464121	0.198025	-0.252993
ENSPSIG00000007359	black	0.272283	0.0273178	0.338344	0.129241	-0.444858	0.226839	-0.588804	-0.373172	-0.54544	0.83635	-0.0247819	0.106724	0.580436	-0.0553195	0.389149	-0.0313328	-0.622722	0.458604	-0.0969789	0.167079
ENSPSIG00000007370	black	0.429113	0.723124	0.443107	0.569531	0.28747	0.158065	0.802613	0.374659	0.699051	-0.546892	-0.38108	-0.376442	-0.638243	-0.298498	-0.701832	-0.356673	0.134397	-0.760487	-0.0841084	-0.160029
ENSPSIG00000007386	black	0.218599	0.417541	-0.176693	-0.11163	0.469658	0.386301	0.91558	0.687964	0.47365	-0.308543	-0.427187	0.104869	-0.332562	0.274982	-0.527504	-0.0584272	0.74032	0.0116968	0.679644	-0.210804
ENSPSIG00000007393	black	0.624558	0.717972	0.229064	0.232071	0.204887	0.543614	0.942594	0.695681	0.514954	-0.163461	-0.525863	0.0704343	-0.296567	0.0506608	-0.693439	-0.316323	0.43751	-0.0863811	0.589377	-0.193501
ENSPSIG00000007420	black	-0.475362	-0.830813	-0.351165	-0.580885	-0.179641	-0.200272	-0.689342	-0.139743	-0.136055	0.0213267	0.764912	0.496024	0.617775	-0.134811	0.382367	0.370965	-0.0286374	0.252468	-0.175633	-0.102251
ENSPSIG00000007428	black	-0.260165	-0.489606	0.106623	-0.255246	-0.211094	-0.0343054	-0.832742	-0.384645	-0.353227	0.567391	0.492691	0.283585	0.724356	-0.223291	0.495813	0.235154	-0.516318	0.317172	-0.31711	-0.225126
ENSPSIG00000007429	black	0.244363	0.214218	-0.254931	-0.222947	0.166513	0.347541	0.861446	0.79441	0.558085	-0.528605	-0.176424	0.29987	-0.265919	0.179657	-0.603666	-0.0352829	0.838362	0.0173529	0.680662	-0.0201285
ENSPSIG00000007436	black	0.284107	0.405175	-0.164785	0.112379	0.101184	0.116648	0.94548	0.580935	0.415103	-0.589897	-0.461609	-0.039455	-0.610395	0.292357	-0.551325	-0.104914	0.699056	-0.160652	0.563053	-0.0305702
ENSPSIG00000007458	black	0.453552	0.369146	0.0424331	-0.0672861	0.250782	0.468334	0.837338	0.887404	0.823209	-0.533875	0.00383792	0.336324	-0.179145	-0.218456	-0.853515	-0.367003	0.596734	-0.233188	0.46293	-0.115757
ENSPSIG00000007461	black	0.520839	0.838488	0.453702	0.817176	0.0648595	-0.0126418	0.700164	0.0705302	0.250635	-0.288648	-0.706398	-0.587335	-0.761287	-0.017065	-0.450913	-0.40564	-0.0811624	-0.586322	-0.0456415	-0.0804242
ENSPSIG00000007464	black	-0.52388	-0.653261	-0.279181	-0.511028	-0.039421	-0.0271137	-0.788605	-0.400089	-0.328435	0.294093	0.491865	0.161744	0.606191	-0.0279414	0.611864	0.5661	-0.120077	0.292511	-0.317172	0.434484
ENSPSIG00000007475	black	-0.499608	-0.701441	-0.148246	-0.485818	-0.156843	-0.135296	-0.921978	-0.41565	-0.359952	0.382691	0.668578	0.23236	0.626682	-0.184294	0.542767	0.264157	-0.354686	0.333233	-0.393211	0.271519
ENSPSIG00000007481	black	-0.73192	-0.718663	-0.321004	-0.273009	-0.0906878	-0.567486	-0.896645	-0.732452	-0.548587	0.14221	0.435882	-0.162314	0.21469	0.063057	0.757214	0.422703	-0.343194	0.0930182	-0.565037	0.250375
ENSPSIG00000007486	black	0.303205	0.405008	-0.126684	-0.00434064	0.135342	0.305431	0.930293	0.658414	0.431186	-0.424927	-0.448081	0.0817614	-0.425715	0.282147	-0.540824	-0.0244802	0.72753	-0.0149936	0.661142	-0.0691227
ENSPSIG00000007489	black	-0.682546	-0.805042	-0.334418	-0.486517	-0.039928	-0.338664	-0.916757	-0.524346	-0.409063	0.222912	0.620483	0.135999	0.513621	-0.0418986	0.676024	0.451469	-0.252199	0.227235	-0.434059	0.142635
ENSPSIG00000007529	black	0.597263	0.515763	0.091604	0.204639	0.0277358	0.382028	0.578714	0.425893	0.00846968	0.260101	-0.554692	0.238709	0.0153207	0.307072	-0.291062	-0.241881	0.205597	0.303557	0.713266	-0.541411
ENSPSIG00000007541	black	0.574677	0.76338	0.247343	0.285294	0.394336	0.630093	0.681959	0.396581	0.258713	0.20214	-0.669513	-0.0739592	-0.0787942	0.134208	-0.367333	-0.131443	0.234364	-0.011816	0.452167	-0.108338
ENSPSIG00000007563	black	0.354774	0.308968	0.173002	-0.147971	0.429489	0.511055	0.66469	0.865948	0.909742	-0.391534	0.214136	0.392112	-0.00724326	-0.442959	-0.860011	-0.456364	0.411536	-0.268989	0.29892	-0.317771
ENSPSIG00000007613	black	0.392272	0.312586	-0.174172	-0.152105	0.0997283	0.405662	0.886934	0.828692	0.506457	-0.402807	-0.241572	0.345771	-0.232846	0.186486	-0.649401	-0.177372	0.759807	0.104479	0.766614	-0.0878487
ENSPSIG00000007628	black	0.254399	0.43509	-0.0841778	0.181391	0.25843	0.0626595	0.936327	0.572101	0.565044	-0.691229	-0.365274	-0.106617	-0.660668	0.117958	-0.636846	-0.21284	0.611619	-0.382601	0.383143	-0.138081
ENSPSIG00000007642	black	0.202923	0.548693	0.045511	0.519312	0.238983	-0.142585	0.71467	0.112959	0.323991	-0.618235	-0.553008	-0.55431	-0.829985	0.121989	-0.373684	-0.146977	0.282497	-0.623847	-0.0218062	0.139254
ENSPSIG00000007667	black	0.193654	0.331115	-0.278267	-0.0799319	0.157278	0.232477	0.562158	0.295712	-0.198212	0.188179	-0.630713	0.0241032	-0.237217	0.638802	-0.0820798	-0.0479197	0.475146	0.49111	0.774647	0.00487005
ENSPSIG00000007684	black	0.458499	0.575804	0.179867	0.18175	0.297216	0.354124	0.949431	0.747318	0.755526	-0.516498	-0.262311	0.0467838	-0.446469	-0.146458	-0.83341	-0.399473	0.485154	-0.367829	0.384989	-0.222829
ENSPSIG00000007711	black	-0.403713	-0.806821	-0.221901	-0.496071	-0.358533	-0.209859	-0.883099	-0.298634	-0.33844	0.260874	0.757223	0.453103	0.691242	-0.163251	0.48418	0.251881	-0.281508	0.37389	-0.255658	0.0248854
ENSPSIG00000007736	black	-0.280784	-0.697269	-0.154648	-0.565702	-0.238243	0.0437142	-0.808609	-0.145298	-0.269882	0.444137	0.718358	0.586561	0.859752	-0.187521	0.401679	0.203666	-0.24857	0.503832	-0.0998597	-0.0610664
ENSPSIG00000007737	black	-0.445215	-0.766976	-0.418938	-0.669169	-0.0434515	-0.109597	-0.790013	-0.193663	-0.3912	0.395492	0.668458	0.507189	0.707868	0.0178865	0.478936	0.142914	-0.126508	0.577816	-0.0219218	0.0322835
ENSPSIG00000007754	black	0.46807	0.645899	0.173822	0.058561	0.446209	0.711896	0.802474	0.642432	0.612658	-0.152267	-0.395437	0.00503224	-0.155407	-0.0623555	-0.614154	-0.138	0.49141	-0.158054	0.40029	0.229948
ENSPSIG00000007767	black	0.210454	0.40644	-0.229098	0.250356	0.00635127	-0.0668577	0.798853	0.248395	-0.024287	-0.319879	-0.756961	-0.210271	-0.635541	0.618438	-0.184504	0.0850542	0.552567	0.0200452	0.601024	-0.170523
ENSPSIG00000007784	black	0.632127	0.7042	0.266004	0.307895	0.156681	0.416562	0.964684	0.711601	0.614654	-0.344398	-0.428898	0.0397274	-0.418161	-0.0639124	-0.800557	-0.449315	0.396063	-0.251279	0.480884	-0.226096
ENSPSIG00000007793	black	-0.617096	-0.631542	-0.246365	-0.534625	0.0960202	-0.0655544	-0.754194	-0.410271	-0.40619	0.475771	0.390139	0.176154	0.614476	0.0745098	0.672443	0.584944	-0.162897	0.412104	-0.200244	-0.0373581
ENSPSIG00000007800	black	0.47151	0.791861	0.520167	0.585684	0.288577	0.235527	0.799626	0.373502	0.690923	-0.45654	-0.41316	-0.406423	-0.626483	-0.327594	-0.720657	-0.407143	0.083288	-0.72659	-0.0905186	-0.0729427
ENSPSIG00000007808	black	0.533378	0.836533	0.353781	0.284419	0.575665	0.637214	0.829947	0.54583	0.57037	-0.0200472	-0.542262	-0.144886	-0.257306	-0.0960758	-0.630866	-0.325827	0.267321	-0.258813	0.323596	-0.0996671
ENSPSIG00000007826	black	-0.21192	-0.268649	0.192134	0.0712916	-0.190646	-0.088074	-0.650536	-0.516244	-0.160246	0.152231	0.290736	-0.155506	0.351901	-0.303009	0.429617	0.407175	-0.44497	-0.209664	-0.649475	0.287874
ENSPSIG00000007831	black	-0.535214	-0.831458	-0.448727	-0.675336	-0.214876	-0.15166	-0.835605	-0.317243	-0.536238	0.42416	0.565218	0.43437	0.690639	0.157996	0.651163	0.418228	-0.0887584	0.655459	-0.0141646	0.131614
ENSPSIG00000007838	black	0.465019	0.53945	0.145368	0.0461168	0.200621	0.533006	0.920777	0.778475	0.69034	-0.389867	-0.292784	0.125511	-0.302003	-0.0669257	-0.757371	-0.218393	0.581738	-0.17049	0.500088	0.0110529
ENSPSIG00000007864	black	0.158313	0.425396	-0.0749533	-0.103836	0.754441	0.483556	0.686061	0.561952	0.63312	-0.308997	-0.207278	-0.0310442	-0.208553	-0.0503357	-0.524965	-0.130489	0.552356	-0.26439	0.269517	0.144599
ENSPSIG00000007871	black	0.319168	0.413197	0.0661939	0.104801	-0.130661	0.348685	0.697462	0.417307	0.291454	-0.283598	-0.45308	-0.0817912	-0.360561	0.183179	-0.380489	0.110812	0.500367	-0.0306377	0.409713	0.350325
ENSPSIG00000007876	black	-0.317086	-0.467697	-0.0188397	-0.0723347	-0.36793	-0.271491	-0.941564	-0.730479	-0.712095	0.574327	0.244934	-0.0475166	0.483287	0.0392766	0.763506	0.31623	-0.593676	0.323299	-0.426951	0.215331
ENSPSIG00000007879	black	0.414488	0.541005	0.258314	0.228922	0.20543	0.333179	0.882257	0.66752	0.808877	-0.60699	-0.204966	-0.0351566	-0.457858	-0.251824	-0.803085	-0.269734	0.439268	-0.508038	0.206407	-0.0843867
ENSPSIG00000007895	black	0.420877	0.449396	0.133793	0.50402	-0.210227	-0.164202	0.475707	0.123015	0.112666	-0.387341	-0.343224	-0.299992	-0.641181	0.0323164	-0.407108	-0.532736	0.0203229	-0.315163	0.0555431	0.246122
ENSPSIG00000007902	black	-0.673817	-0.844041	-0.393657	-0.40448	-0.251604	-0.510797	-0.928991	-0.621132	-0.608296	0.232146	0.511556	0.114938	0.426558	0.130963	0.782218	0.482054	-0.276284	0.320912	-0.352374	0.0432732
ENSPSIG00000007907	black	-0.0808704	-0.0264256	0.190098	0.274704	-0.176848	-0.210923	-0.627963	-0.720453	-0.763523	0.772642	-0.243943	-0.240668	0.285012	0.199409	0.685682	0.170701	-0.685554	0.283154	-0.251379	-0.268625
ENSPSIG00000007927	black	0.270682	0.401769	-0.0401567	-0.146447	0.594864	0.562166	0.793188	0.745626	0.704429	-0.312993	-0.185202	0.203176	-0.0939887	-0.0440019	-0.617041	-0.0815416	0.641095	-0.158972	0.473323	-0.171255
ENSPSIG00000007929	black	0.366342	0.450436	0.00141057	-0.0528535	0.346635	0.518103	0.852824	0.755489	0.735414	-0.496376	-0.181552	0.0994324	-0.292499	-0.0942302	-0.731964	-0.202096	0.654437	-0.242577	0.405036	0.26513
ENSPSIG00000007932	black	0.329354	0.506628	-0.121445	0.0644335	0.290874	0.291172	0.96984	0.63511	0.410909	-0.374382	-0.534254	0.00359602	-0.49015	0.309068	-0.556906	-0.148265	0.681793	-0.046175	0.661171	-0.129285
ENSPSIG00000007941	black	0.250366	0.384623	-0.160105	-0.00325305	0.190355	0.19766	0.898941	0.612116	0.329693	-0.341871	-0.469481	0.0798799	-0.455897	0.351722	-0.494598	-0.118516	0.663264	0.0566286	0.702806	-0.278146
ENSPSIG00000007945	black	0.432999	0.436486	-0.148938	-0.0317239	0.184669	0.368315	0.924206	0.761171	0.462128	-0.383016	-0.360246	0.198555	-0.357893	0.217499	-0.6558	-0.294334	0.696759	0.0411697	0.722447	-0.0154677
ENSPSIG00000007954	black	0.0910346	0.557837	0.0257415	0.143315	0.734353	0.219207	0.73557	0.354877	0.474106	-0.299221	-0.435545	-0.342148	-0.545376	0.0566755	-0.462463	-0.231623	0.384049	-0.364353	0.170589	-0.00903486
ENSPSIG00000007969	black	0.0411305	0.180848	-0.408978	-0.234559	0.326694	0.181962	0.851479	0.627961	0.362554	-0.468493	-0.351564	0.140748	-0.391416	0.426552	-0.399895	0.106382	0.876744	0.0772252	0.715794	-0.145329
ENSPSIG00000007972	black	0.201436	0.14216	-0.168647	-0.125788	-0.198217	0.259078	0.651605	0.517495	0.264099	-0.361042	-0.280273	0.190173	-0.219682	0.285714	-0.324598	0.231417	0.67105	0.133717	0.586269	0.108222
ENSPSIG00000007983	black	0.718531	0.850882	0.35392	0.337219	0.314645	0.612543	0.82308	0.580383	0.395712	0.112461	-0.595177	0.00131232	-0.205502	0.00878292	-0.635689	-0.490302	0.202439	-0.0385394	0.520185	-0.201806
ENSPSIG00000007991	black	0.158297	0.360216	0.0365246	-0.0332289	0.299397	0.443194	0.718457	0.516613	0.587666	-0.399236	-0.286196	-0.0359121	-0.243077	0.00563982	-0.444893	0.232016	0.59978	-0.24954	0.285537	0.124076
ENSPSIG00000008002	black	0.422939	0.574358	0.206508	0.0477358	0.439988	0.585227	0.886205	0.768168	0.785861	-0.337442	-0.249267	0.106868	-0.223608	-0.176374	-0.764405	-0.225908	0.514168	-0.275856	0.398869	-0.157849
ENSPSIG00000008009	black	0.515993	0.585711	0.0616649	0.289777	-0.0365785	0.211109	0.919481	0.548165	0.293292	-0.308202	-0.592212	-0.0207765	-0.523561	0.267612	-0.562352	-0.276112	0.46641	-0.0463457	0.617739	-0.186324
ENSPSIG00000008011	black	0.471313	0.454202	-0.00562894	-0.0971024	0.164144	0.565021	0.879603	0.814053	0.495748	-0.186438	-0.333713	0.311199	-0.146202	0.137601	-0.647365	-0.198196	0.644068	0.149978	0.761121	-0.132678
ENSPSIG00000008035	black	0.365466	0.386291	-0.245924	-0.116162	0.150336	0.435435	0.806702	0.616686	0.16639	-0.0812069	-0.537396	0.213128	-0.18844	0.479556	-0.365712	-0.0168064	0.709564	0.335209	0.870334	-0.0172712
ENSPSIG00000008046	black	0.452363	0.695016	0.127139	0.0965384	0.503492	0.617123	0.76319	0.51755	0.269409	0.209646	-0.634899	0.00593491	-0.129714	0.225772	-0.418479	-0.198124	0.370738	0.143513	0.621988	-0.199863
ENSPSIG00000008064	black	-0.291645	-0.187244	0.280639	0.0790913	0.0643777	-0.216493	-0.761416	-0.606823	-0.325006	0.475943	0.302323	-0.245493	0.261273	-0.323855	0.413003	-0.0970626	-0.750076	-0.0597424	-0.669047	0.0354652
ENSPSIG00000008081	black	0.578492	0.715491	0.219618	0.287733	0.0609303	0.509601	0.840702	0.49138	0.284657	-0.0396666	-0.682972	-0.0751754	-0.315731	0.203643	-0.478438	-0.121984	0.38413	0.00629091	0.55435	0.0264388
ENSPSIG00000008098	black	0.480685	0.407762	0.0895926	0.0432906	0.184322	0.402221	0.835253	0.822032	0.821755	-0.607333	-0.0231803	0.236135	-0.272354	-0.250441	-0.859317	-0.38828	0.54192	-0.342234	0.364081	-0.0274023
ENSPSIG00000008109	black	0.348018	0.690081	0.233076	0.399054	0.611673	0.224604	0.702678	0.315155	0.399641	-0.110223	-0.533237	-0.243569	-0.386767	0.00800496	-0.449159	-0.315743	0.139456	-0.376488	0.198811	-0.532611
ENSPSIG00000008122	black	0.057245	0.0871326	-0.322652	-0.26897	-0.0189363	0.188474	0.716417	0.580202	0.275589	-0.415924	-0.250574	0.18202	-0.337446	0.368957	-0.363399	0.131005	0.790846	0.195133	0.670379	0.113894
ENSPSIG00000008129	black	0.266547	0.38992	-0.188389	-0.0423405	0.207743	0.310245	0.934261	0.663993	0.472835	-0.498767	-0.415642	0.0459581	-0.459564	0.269877	-0.555955	-0.029315	0.782409	-0.0637451	0.620851	0.0997427
ENSPSIG00000008134	black	0.0342505	0.339128	-0.0460379	-0.0467735	0.415977	0.197462	0.814204	0.545726	0.543856	-0.45044	-0.299489	-0.069999	-0.479796	0.103705	-0.512967	-0.0202364	0.598921	-0.213336	0.380638	-0.217137
ENSPSIG00000008142	black	-0.203626	-0.450707	-0.0195614	-0.167229	-0.408856	-0.10681	-0.898098	-0.575847	-0.654704	0.624766	0.298677	0.105468	0.59193	0.00708258	0.660221	0.229942	-0.526233	0.446902	-0.295445	0.323613
ENSPSIG00000008157	black	0.456784	0.743486	0.312461	0.503341	0.283983	0.187119	0.920657	0.454574	0.616936	-0.513403	-0.506463	-0.321736	-0.676772	-0.102879	-0.698687	-0.351387	0.285095	-0.587731	0.146639	-0.155195
ENSPSIG00000008161	black	0.430575	0.604491	0.242674	0.176289	0.271505	0.425574	0.920603	0.699818	0.761894	-0.49097	-0.279837	-0.047058	-0.461221	-0.184018	-0.810214	-0.327033	0.469866	-0.384341	0.302136	0.0294748
ENSPSIG00000008163	black	0.264646	0.296306	-0.0605637	-0.118219	0.416375	0.328188	0.826652	0.820147	0.79603	-0.581399	0.0017759	0.259018	-0.269228	-0.146121	-0.779088	-0.312012	0.631553	-0.270566	0.428741	-0.256683
ENSPSIG00000008179	black	0.632482	0.721313	0.191662	0.197572	0.156193	0.640314	0.813528	0.56597	0.297264	0.072491	-0.634141	0.0371845	-0.171992	0.183055	-0.50361	-0.197055	0.39557	0.108003	0.628476	0.0560183
ENSPSIG00000008186	black	-0.325264	-0.690243	-0.114723	-0.526631	-0.234707	0.00843664	-0.887511	-0.248033	-0.293079	0.441705	0.737519	0.463965	0.806903	-0.242026	0.436839	0.181143	-0.332297	0.43396	-0.246236	0.138194
ENSPSIG00000008192	black	-0.368127	-0.783152	-0.265618	-0.512436	-0.243543	-0.17224	-0.748622	-0.160922	-0.181461	0.127424	0.772531	0.525841	0.684112	-0.187707	0.372213	0.252812	-0.155519	0.284164	-0.191389	-0.124609
ENSPSIG00000008201	black	0.451917	0.671979	0.222488	0.247556	0.362961	0.422676	0.961284	0.658369	0.725251	-0.464056	-0.40218	-0.102059	-0.476038	-0.107591	-0.760245	-0.27131	0.478229	-0.416146	0.323134	-0.0682043
ENSPSIG00000008202	black	-0.558879	-0.727557	-0.339335	-0.440239	-0.164637	-0.249925	-0.919817	-0.574238	-0.626871	0.455687	0.413204	0.165179	0.604282	0.151463	0.801262	0.527496	-0.269199	0.452877	-0.254536	0.144447
ENSPSIG00000008225	black	0.266354	0.160298	-0.400276	-0.182964	-0.0350638	0.17058	0.784619	0.65793	0.210194	-0.389507	-0.315673	0.303618	-0.312402	0.454741	-0.427309	-0.0892911	0.790316	0.26581	0.841902	-0.0366659
ENSPSIG00000008229	black	0.599472	0.739572	0.457108	0.640209	0.00510967	0.136157	0.810888	0.3863	0.494294	-0.381832	-0.50038	-0.230473	-0.562978	-0.140585	-0.649953	-0.395014	0.0827374	-0.522619	0.144524	-0.392519
ENSPSIG00000008231	black	0.756719	0.652176	0.4464	0.201699	-0.103586	0.727876	0.403728	0.419646	0.0755013	0.539102	-0.429382	0.207815	0.207995	-0.0187598	-0.383764	-0.40364	-0.052906	0.361357	0.514641	0.0155165
ENSPSIG00000008243	black	0.643434	0.731304	0.313383	0.133744	0.438858	0.741906	0.85123	0.773685	0.686699	-0.0698284	-0.340988	0.159845	-0.0850231	-0.181909	-0.77729	-0.416692	0.365856	-0.14038	0.479776	-0.151422
ENSPSIG00000008244	black	0.780023	0.815594	0.337153	0.513821	0.00994137	0.367248	0.810355	0.47429	0.264739	-0.0258461	-0.641549	-0.0542629	-0.365113	0.082634	-0.598151	-0.531062	0.136023	-0.0931038	0.491331	-0.229015
ENSPSIG00000008254	black	0.618404	0.714308	0.189334	0.405883	-0.029667	0.311884	0.789586	0.385013	0.0738105	0.0535655	-0.764667	-0.0806273	-0.373992	0.329992	-0.397149	-0.270634	0.249343	0.0929502	0.616311	-0.237052
ENSPSIG00000008257	black	0.126494	0.194941	-0.344656	-0.170132	0.253453	0.15257	0.877388	0.689231	0.464594	-0.577446	-0.264544	0.181841	-0.418838	0.304972	-0.519808	-0.0221662	0.836944	-0.0268309	0.666246	-0.183583
ENSPSIG00000008262	black	0.389517	0.486347	0.0217712	0.295243	0.126566	0.0307368	0.634762	0.308757	-0.00235649	0.0299183	-0.575189	-0.00296517	-0.359488	0.353369	-0.302744	-0.365249	0.184331	0.107319	0.574008	-0.643894
ENSPSIG00000008266	black	0.433519	0.638253	0.0234895	0.295121	0.153828	0.240385	0.964008	0.499392	0.334311	-0.352729	-0.678146	-0.163328	-0.591457	0.300587	-0.521499	-0.1574	0.534332	-0.149894	0.549503	-0.0681961
ENSPSIG00000008282	black	0.309709	0.423304	-0.117901	0.258664	-0.161147	0.0254363	0.791059	0.325972	0.142392	-0.469748	-0.596058	-0.216659	-0.665639	0.39482	-0.354026	-0.0347644	0.536848	-0.0979363	0.459828	0.275015
ENSPSIG00000008284	black	0.568044	0.669391	0.248372	0.453198	-0.129802	0.293162	0.818042	0.387744	0.329996	-0.31809	-0.624091	-0.203539	-0.495316	0.116595	-0.49559	-0.105636	0.331272	-0.251741	0.341696	0.12599
ENSPSIG00000008285	black	0.27626	0.561508	0.0556776	0.225371	0.393643	0.199001	0.958943	0.565832	0.641879	-0.599094	-0.422979	-0.191965	-0.635199	0.0301821	-0.664606	-0.196761	0.551764	-0.449849	0.307807	-0.113863
ENSPSIG00000008288	black	0.146086	0.415529	-0.104466	0.0248887	0.322734	0.300662	0.847099	0.477455	0.381549	-0.34184	-0.543623	-0.090766	-0.402605	0.31455	-0.356972	0.225312	0.676251	-0.104871	0.511427	-0.114906
ENSPSIG00000008298	black	0.557477	0.663144	0.234851	0.249776	0.233527	0.407752	0.966089	0.735716	0.711545	-0.453248	-0.339261	0.0122541	-0.459114	-0.133327	-0.845982	-0.455051	0.443743	-0.336404	0.403955	-0.10596
ENSPSIG00000008330	black	-0.228019	0.0456125	0.199924	0.0122632	0.350491	0.212441	-0.527035	-0.533354	-0.313884	0.644634	-0.103846	-0.326475	0.375629	-0.0605083	0.521992	0.35499	-0.431764	0.0551959	-0.429643	0.285107
ENSPSIG00000008332	black	0.625835	0.485564	0.0603431	-0.0268608	0.093608	0.54199	0.842706	0.863657	0.494056	-0.139458	-0.24864	0.417465	-0.0969233	0.0413808	-0.748164	-0.479029	0.508581	0.168191	0.775472	-0.251381
ENSPSIG00000008341	black	0.699177	0.667245	0.267823	0.577321	-0.228343	0.147053	0.730204	0.357101	0.287027	-0.3541	-0.512935	-0.16581	-0.524324	0.0206864	-0.568486	-0.437876	0.155877	-0.308396	0.267285	0.0974407
ENSPSIG00000008343	black	-0.429828	-0.716527	-0.505387	-0.717636	-0.116231	0.0538684	-0.698267	-0.204974	-0.504901	0.473589	0.426611	0.466999	0.737293	0.255042	0.61322	0.475428	0.0697893	0.737595	0.151001	0.284182
ENSPSIG00000008350	black	0.281008	0.49154	-0.120882	-0.00486496	0.480978	0.338205	0.942704	0.675359	0.498351	-0.34713	-0.444562	0.0444783	-0.415217	0.22432	-0.590046	-0.196511	0.66899	-0.0805424	0.623138	-0.22682
ENSPSIG00000008370	black	0.13199	0.497061	0.114061	0.275686	0.429054	0.00204421	0.818502	0.405133	0.557335	-0.545126	-0.363954	-0.28842	-0.691747	-0.0155021	-0.576374	-0.26094	0.360088	-0.503412	0.149952	-0.331582
ENSPSIG00000008374	black	-0.657445	-0.844154	-0.362882	-0.400967	-0.251058	-0.510098	-0.938556	-0.595363	-0.54272	0.181671	0.586564	0.11774	0.413189	0.0421291	0.716957	0.396919	-0.302069	0.26296	-0.410895	0.107751
ENSPSIG00000008377	black	-0.682289	-0.781553	-0.363228	-0.393739	-0.207832	-0.452156	-0.942848	-0.675529	-0.657718	0.322204	0.434599	0.0243732	0.411299	0.157673	0.824264	0.498876	-0.303359	0.351065	-0.375153	0.197794
ENSPSIG00000008379	black	-0.132009	-0.144157	0.209208	-0.022986	0.0303416	0.073057	-0.778777	-0.559106	-0.541496	0.861782	0.103114	-0.0233717	0.61178	-0.0790508	0.586548	0.115549	-0.669624	0.333287	-0.327749	-0.0597658
ENSPSIG00000008386	black	0.329163	0.51755	0.0790254	0.0883186	0.424811	0.330639	0.938387	0.726572	0.751039	-0.541468	-0.249549	0.00998633	-0.470704	-0.0947846	-0.782801	-0.330076	0.559681	-0.359896	0.377568	-0.16608
ENSPSIG00000008394	black	0.453458	0.387084	-0.0931378	0.0762017	-0.106824	0.292347	0.86077	0.648223	0.413392	-0.48621	-0.369387	0.134984	-0.38736	0.203597	-0.576424	-0.111666	0.658465	-0.0428824	0.606735	0.132722
ENSPSIG00000008405	black	0.449625	0.673312	0.00987646	0.268278	0.278162	0.31651	0.951691	0.507947	0.327334	-0.262257	-0.698585	-0.146859	-0.519742	0.309152	-0.506618	-0.177391	0.528875	-0.113384	0.574653	-0.0762512
ENSPSIG00000008409	black	0.182422	0.084632	-0.301243	-0.170233	-0.303206	0.140958	0.594455	0.453175	0.00748494	-0.227764	-0.345505	0.214624	-0.262236	0.490417	-0.222585	0.114266	0.650629	0.381983	0.740918	0.135967
ENSPSIG00000008414	black	0.212598	0.0969379	-0.402408	-0.296489	-0.0686818	0.242356	0.702197	0.644597	0.128162	-0.230604	-0.294941	0.372415	-0.186675	0.493414	-0.343296	-0.00526505	0.780615	0.435135	0.90137	-0.0315357
ENSPSIG00000008443	black	0.256302	0.28202	-0.359429	-0.161926	0.154214	0.251436	0.813849	0.622097	0.175646	-0.241644	-0.444163	0.202223	-0.328404	0.497458	-0.39945	-0.114563	0.75469	0.294403	0.852576	-0.0361619
ENSPSIG00000008474	black	0.0571688	0.201597	-0.458926	-0.288436	0.423598	0.278151	0.813577	0.617058	0.29947	-0.339314	-0.390584	0.160926	-0.295915	0.481778	-0.342759	0.114344	0.887052	0.175993	0.768273	-0.054489
ENSPSIG00000008486	black	0.569082	0.507309	-0.0156009	-0.0494455	0.175092	0.584789	0.891621	0.833543	0.494925	-0.188496	-0.343206	0.320864	-0.146067	0.125493	-0.691631	-0.317817	0.624558	0.136568	0.772031	-0.0578846
ENSPSIG00000008497	black	0.25448	0.454038	-0.0887886	0.214157	0.111066	0.104421	0.922621	0.464492	0.398284	-0.581857	-0.549975	-0.172715	-0.637508	0.286504	-0.468645	0.0442947	0.641711	-0.267654	0.445953	-0.0319826
ENSPSIG00000008523	black	0.339172	0.211722	0.0806083	0.0222056	-0.373983	0.261692	0.582644	0.503025	0.32576	-0.331827	-0.183188	0.185539	-0.2058	0.0572785	-0.433818	0.0365187	0.440242	0.0346892	0.432943	0.0882731
ENSPSIG00000008530	black	0.846403	0.72241	0.366929	0.196286	0.107923	0.766349	0.653588	0.670321	0.353299	0.282688	-0.393657	0.309479	0.133476	-0.0775267	-0.629487	-0.53011	0.146504	0.18911	0.617346	-0.176266
ENSPSIG00000008532	black	0.222624	0.164685	-0.441578	-0.236078	0.0831882	0.225786	0.786478	0.654496	0.197856	-0.328586	-0.354129	0.300821	-0.265567	0.50277	-0.379814	-0.015999	0.832351	0.304361	0.874697	-0.0523174
ENSPSIG00000008557	black	-0.0842434	-0.356091	0.113694	-0.379747	-0.0630751	0.279977	-0.757215	-0.162566	-0.162313	0.577668	0.600811	0.346125	0.77699	-0.387026	0.244046	-0.0780804	-0.431144	0.354065	-0.279038	0.369223
ENSPSIG00000008562	black	0.42893	0.40071	0.123937	0.154228	0.11894	0.280213	0.818615	0.702287	0.772366	-0.658228	-0.094601	0.131113	-0.346794	-0.216437	-0.770856	-0.253049	0.493452	-0.44087	0.277222	-0.149091
ENSPSIG00000008578	black	0.558598	0.73493	0.367506	0.585154	0.00980523	0.164582	0.87737	0.412812	0.541005	-0.517919	-0.51723	-0.304966	-0.666803	-0.10248	-0.676303	-0.33279	0.228087	-0.557837	0.138654	-0.0425004
ENSPSIG00000008584	black	0.620325	0.753255	0.202658	0.383378	0.0792839	0.342258	0.912286	0.522685	0.317305	-0.17275	-0.657672	-0.111006	-0.499363	0.176541	-0.604315	-0.400924	0.341829	-0.0919872	0.540883	-0.0748864
ENSPSIG00000008600	black	0.237257	0.125657	-0.413602	-0.284178	0.0703374	0.240684	0.767751	0.723047	0.248431	-0.314453	-0.25195	0.405269	-0.199629	0.42958	-0.439144	-0.0948551	0.807906	0.332921	0.895477	-0.169494
ENSPSIG00000008618	black	0.515721	0.71472	0.349373	0.379503	0.285242	0.356053	0.928723	0.615443	0.753504	-0.492581	-0.36662	-0.145305	-0.517264	-0.224296	-0.809276	-0.384	0.334915	-0.531752	0.204465	-0.140064
ENSPSIG00000008628	black	0.519924	0.517303	0.121942	0.103137	0.129666	0.4328	0.941582	0.804358	0.696437	-0.475908	-0.258707	0.179968	-0.336468	-0.0723993	-0.803375	-0.310041	0.568165	-0.209979	0.521155	-0.1326
ENSPSIG00000008633	black	-0.466415	-0.756938	-0.176664	-0.400539	-0.26696	-0.280693	-0.961185	-0.466951	-0.435614	0.347932	0.672327	0.285523	0.637759	-0.14337	0.594207	0.264325	-0.411011	0.314857	-0.382523	0.0188809
ENSPSIG00000008638	black	-0.655357	-0.886187	-0.428109	-0.681017	-0.107934	-0.236473	-0.849786	-0.326243	-0.372537	0.235731	0.705797	0.360834	0.607474	0.00381279	0.588258	0.414559	-0.0945408	0.434881	-0.206007	0.136891
ENSPSIG00000008641	black	0.312047	0.622894	0.105907	0.283379	0.498048	0.206122	0.928244	0.531022	0.615814	-0.493758	-0.452275	-0.205896	-0.594953	0.00786161	-0.652495	-0.283249	0.450049	-0.45964	0.285783	-0.259904
ENSPSIG00000008646	black	0.31426	0.296464	0.0279752	0.186096	-0.107841	-0.0118465	0.799672	0.573671	0.499616	-0.6337	-0.205183	0.0865957	-0.520638	0.0300861	-0.625595	-0.23427	0.467544	-0.272968	0.395138	-0.368251
ENSPSIG00000008652	black	-0.0262264	-0.219297	0.286229	0.348087	-0.439398	-0.423059	-0.769616	-0.651068	-0.408337	0.247733	0.302232	-0.168765	0.205294	-0.314213	0.391782	-0.14268	-0.81659	-0.170018	-0.680022	0.0136549
ENSPSIG00000008662	black	-0.132745	-0.0732329	0.141944	0.268143	-0.302696	-0.236145	-0.6584	-0.799364	-0.821394	0.703952	-0.27574	-0.32531	0.230371	0.257998	0.767354	0.326393	-0.630081	0.277064	-0.300461	0.0171253
ENSPSIG00000008681	black	0.290554	0.512646	-0.117779	0.21416	0.198242	0.101852	0.957216	0.491449	0.350482	-0.505889	-0.596154	-0.171489	-0.675082	0.337584	-0.503541	-0.126779	0.62392	-0.193165	0.526285	-0.0642421
ENSPSIG00000008685	black	0.0779438	0.0753396	0.308562	0.386817	-0.200737	-0.197215	-0.625126	-0.659733	-0.584608	0.608723	-0.0844747	-0.306541	0.170871	-0.0714	0.444755	-0.208858	-0.800574	0.0676899	-0.449596	0.10863
ENSPSIG00000008698	black	0.613221	0.755438	0.359902	0.685499	-0.148812	0.0904758	0.743812	0.204373	0.128091	-0.145855	-0.75886	-0.302159	-0.560078	0.174026	-0.396301	-0.262892	0.0576342	-0.257619	0.297424	-0.302539
ENSPSIG00000008733	black	0.368867	0.523182	-0.132617	0.300635	0.261718	0.0937976	0.741457	0.304919	0.0950715	-0.194595	-0.670219	-0.131865	-0.442333	0.422739	-0.281759	-0.142456	0.40932	-0.0691958	0.523294	-0.269628
ENSPSIG00000008742	black	0.347236	0.269716	-0.177057	-0.271039	0.194956	0.505423	0.844343	0.878831	0.558504	-0.335349	-0.155869	0.422548	-0.112217	0.132325	-0.65381	-0.152429	0.778908	0.157269	0.77501	-0.0891294
ENSPSIG00000008743	black	0.324626	0.576718	0.0935582	0.290179	0.275272	0.152632	0.949914	0.542304	0.622428	-0.637305	-0.41761	-0.224628	-0.695336	0.00445545	-0.690968	-0.267537	0.503076	-0.476422	0.269414	-0.0203655
ENSPSIG00000008748	black	0.566386	0.79716	0.551288	0.705538	0.0492567	0.152766	0.780157	0.303696	0.533935	-0.39464	-0.516285	-0.378747	-0.618542	-0.224704	-0.639545	-0.363878	0.0126387	-0.6475	-0.0180417	-0.231149
ENSPSIG00000008754	black	0.257953	0.419987	0.0198068	-0.0573641	0.533821	0.482256	0.802031	0.708084	0.816841	-0.526404	-0.114698	0.0553779	-0.26587	-0.182147	-0.705588	-0.148198	0.61116	-0.380799	0.26972	0.107322
ENSPSIG00000008766	black	0.452489	0.714376	0.235074	0.676945	-0.0028014	-0.0489198	0.808589	0.164423	0.201689	-0.380573	-0.761221	-0.453561	-0.758616	0.207976	-0.394651	-0.192897	0.176545	-0.437263	0.197929	-0.201437
ENSPSIG00000008825	black	0.444109	0.423136	0.0747185	0.0657711	0.2095	0.382483	0.821785	0.758975	0.802407	-0.63537	-0.0559759	0.135648	-0.33506	-0.236655	-0.825624	-0.359911	0.541863	-0.389694	0.296795	0.134934
ENSPSIG00000008834	black	-0.123479	-0.0988869	-0.548853	-0.272182	0.00939946	-0.111583	0.684381	0.482542	0.240064	-0.676805	-0.190992	0.14308	-0.46212	0.47097	-0.259364	0.251519	0.88321	0.0553896	0.601906	-0.0342094
ENSPSIG00000008843	black	0.534625	0.725872	0.291712	0.665493	-0.0303692	0.00497479	0.840169	0.281789	0.344242	-0.462653	-0.636439	-0.373663	-0.741599	0.0610417	-0.548122	-0.338209	0.174366	-0.497798	0.175663	-0.151898
ENSPSIG00000008878	black	-0.602669	-0.871229	-0.447282	-0.62672	-0.13644	-0.247954	-0.852033	-0.35632	-0.439928	0.277834	0.634223	0.385904	0.652521	0.072939	0.646451	0.467755	-0.104396	0.460266	-0.156796	0.0167448
ENSPSIG00000008896	black	0.192711	0.131963	-0.357703	-0.386425	0.204406	0.47125	0.746557	0.765833	0.429657	-0.332838	-0.175587	0.391208	-0.0642191	0.283887	-0.45431	0.106876	0.883595	0.235817	0.775654	0.0965965
ENSPSIG00000008904	black	-0.390385	-0.320443	-0.166923	0.0521261	-0.263712	-0.439321	-0.710212	-0.833481	-0.947141	0.604877	-0.199284	-0.281482	0.164817	0.461293	0.898589	0.424374	-0.457963	0.413138	-0.20346	0.0193655
ENSPSIG00000008911	black	0.492247	0.512661	-0.0388695	-0.0737038	0.295206	0.58505	0.913111	0.822936	0.552408	-0.247378	-0.341415	0.244955	-0.201539	0.109529	-0.696389	-0.280582	0.666869	0.0601292	0.711413	0.0197143
ENSPSIG00000008935	black	0.039603	0.329088	-0.196393	-0.010606	0.376114	0.155569	0.876051	0.513831	0.552574	-0.671046	-0.363849	-0.167035	-0.596535	0.192641	-0.485386	0.110601	0.758389	-0.327974	0.34987	0.126902
ENSPSIG00000008939	black	-0.561841	-0.898873	-0.53836	-0.660669	-0.269604	-0.252073	-0.734964	-0.261426	-0.442981	0.179974	0.581718	0.466445	0.611979	0.188589	0.616203	0.545581	0.0559731	0.532077	0.00646615	0.0135243
ENSPSIG00000008947	black	0.277585	0.531499	0.0595642	0.17423	0.39498	0.229639	0.954305	0.619038	0.680755	-0.59212	-0.361878	-0.119338	-0.581782	-0.00607152	-0.696868	-0.214104	0.563585	-0.422574	0.333336	-0.165665
ENSPSIG00000008959	black	0.315753	0.158095	-0.298305	-0.310194	0.123318	0.362671	0.788504	0.860746	0.455138	-0.356622	-0.096609	0.498798	-0.120405	0.210111	-0.613025	-0.229956	0.778726	0.241966	0.836963	-0.177544
ENSPSIG00000008962	black	-0.441127	-0.804524	-0.386398	-0.483133	-0.444896	-0.291933	-0.884013	-0.440033	-0.638198	0.373331	0.514687	0.350464	0.601324	0.160231	0.688649	0.372713	-0.216662	0.578165	-0.104414	0.174875
ENSPSIG00000008965	black	-0.274902	-0.307843	0.165362	0.0938521	-0.238598	-0.288831	-0.855195	-0.743663	-0.65477	0.646214	0.128809	-0.129953	0.422547	-0.0181557	0.710495	0.24825	-0.724502	0.205758	-0.464949	-0.200925
ENSPSIG00000008967	black	0.5858	0.719403	0.337818	0.223875	0.341949	0.576707	0.928519	0.753248	0.767335	-0.311257	-0.329594	0.039686	-0.308769	-0.221854	-0.843857	-0.41168	0.39042	-0.325308	0.37277	-0.131112
ENSPSIG00000008975	black	0.51845	0.857141	0.539002	0.840804	0.022159	0.0464606	0.67491	0.0286997	0.227295	-0.198158	-0.759726	-0.596575	-0.688436	-0.0172782	-0.385014	-0.258703	-0.119804	-0.566926	-0.058674	-0.164035
ENSPSIG00000008983	black	-0.645789	-0.914914	-0.46599	-0.554335	-0.28446	-0.445019	-0.879123	-0.441469	-0.500778	0.148466	0.659646	0.279999	0.465849	0.0806962	0.644699	0.370676	-0.155455	0.395969	-0.246235	0.143876
ENSPSIG00000009000	black	0.501855	0.734948	0.235042	0.321864	0.432349	0.389452	0.945874	0.618865	0.678131	-0.40644	-0.441427	-0.139868	-0.497315	-0.103114	-0.761489	-0.406538	0.393716	-0.430194	0.307391	-0.119949
ENSPSIG00000009002	black	0.172316	0.437072	-0.229417	0.122216	0.264453	0.0680888	0.889165	0.409906	0.170503	-0.338248	-0.674742	-0.14773	-0.599103	0.520671	-0.323113	0.009983	0.644376	-0.00986979	0.634672	-0.223545
ENSPSIG00000009014	black	0.623895	0.735705	0.244806	0.461447	0.0222613	0.297253	0.89649	0.473464	0.325372	-0.210549	-0.676805	-0.110208	-0.464306	0.164068	-0.551259	-0.259356	0.312698	-0.177156	0.490778	-0.265185
ENSPSIG00000009040	black	-0.261166	-0.141814	0.0677604	0.184607	-0.179558	-0.291628	-0.696589	-0.826004	-0.84055	0.714806	-0.235797	-0.336741	0.222561	0.288208	0.8144	0.338973	-0.611952	0.298798	-0.311101	-0.0428347
ENSPSIG00000009058	black	0.462187	0.725145	0.259959	0.421161	0.151231	0.29746	0.89776	0.414676	0.379672	-0.247549	-0.691791	-0.242875	-0.528558	0.146802	-0.503968	-0.10586	0.34647	-0.265453	0.381816	-0.20068
ENSPSIG00000009063	black	0.720427	0.738918	0.198702	0.41703	0.0256914	0.362131	0.742362	0.423588	0.107229	0.0887306	-0.682693	-0.00911444	-0.286111	0.240009	-0.459217	-0.444721	0.183374	0.0806351	0.595776	-0.204807
ENSPSIG00000009064	black	-0.686871	-0.756102	-0.26756	-0.212535	-0.265367	-0.6091	-0.872231	-0.700974	-0.454393	-0.0217235	0.502118	-0.127258	0.196865	-0.0226569	0.70034	0.490682	-0.327938	-0.0268558	-0.623733	0.221261
ENSPSIG00000009066	black	0.348053	0.705451	0.245223	0.559094	0.328496	0.0177428	0.860587	0.301068	0.486841	-0.509766	-0.574605	-0.435844	-0.75996	0.000504284	-0.563509	-0.297188	0.234826	-0.616446	0.0884475	-0.253205
ENSPSIG00000009071	black	-0.318017	-0.404544	0.291111	0.0155896	-0.316078	-0.315471	-0.757594	-0.501014	-0.205928	0.221864	0.509506	-0.0480593	0.298597	-0.413687	0.352075	0.0858933	-0.652584	-0.100249	-0.658572	-0.115638
ENSPSIG00000009085	black	0.499327	0.796653	0.412665	0.579269	0.353619	0.221705	0.843266	0.394338	0.633241	-0.435857	-0.486229	-0.355702	-0.604785	-0.207096	-0.686326	-0.398007	0.14937	-0.665791	0.0295101	-0.197987
ENSPSIG00000009087	black	0.377368	0.38798	0.101648	-0.0644228	0.319952	0.493715	0.815103	0.837431	0.893587	-0.575099	0.0256363	0.214739	-0.22782	-0.303353	-0.853537	-0.310682	0.577135	-0.345528	0.316533	0.0577763
ENSPSIG00000009089	black	0.473568	0.720184	0.290059	0.522309	0.129682	0.162	0.919168	0.415288	0.500486	-0.468228	-0.593965	-0.30121	-0.662647	0.0157118	-0.611718	-0.230404	0.306176	-0.488527	0.232307	-0.198968
ENSPSIG00000009094	black	0.0166491	-0.0726227	0.228079	0.428555	-0.576785	-0.407858	-0.623084	-0.752999	-0.784065	0.540082	-0.191094	-0.266888	0.114078	0.157397	0.619055	0.0875988	-0.731811	0.17902	-0.325246	-0.1278
ENSPSIG00000009103	black	0.0459517	-0.0127417	-0.488383	-0.389114	0.125892	0.162149	0.730612	0.69718	0.306104	-0.436191	-0.152829	0.38657	-0.221338	0.414577	-0.388879	0.0674187	0.885248	0.264892	0.815657	-0.186517
ENSPSIG00000009115	black	0.424023	0.550849	0.20772	0.0933814	0.242816	0.459113	0.909709	0.751432	0.750333	-0.451814	-0.238626	0.0518173	-0.387493	-0.162191	-0.807275	-0.310745	0.50853	-0.286597	0.382587	-0.0170912
ENSPSIG00000009132	black	0.476448	0.662109	0.166717	0.308784	0.129568	0.356476	0.94665	0.54439	0.498159	-0.398785	-0.575752	-0.150456	-0.518147	0.103915	-0.604756	-0.12211	0.494739	-0.275135	0.420979	0.0185384
ENSPSIG00000009159	black	0.299109	0.264888	-0.265173	-0.186534	0.133069	0.329998	0.81021	0.705573	0.2632	-0.192784	-0.369143	0.342368	-0.183281	0.401384	-0.445616	-0.079903	0.725759	0.304985	0.881628	-0.302037
ENSPSIG00000009190	black	0.557853	0.68728	0.239783	0.0915032	0.369846	0.690144	0.891359	0.758786	0.68654	-0.20304	-0.353568	0.0733858	-0.22166	-0.126011	-0.770019	-0.337084	0.473922	-0.15939	0.462854	0.108736
ENSPSIG00000009206	black	0.802172	0.863913	0.53612	0.415751	0.15351	0.623143	0.758007	0.576681	0.428534	0.161406	-0.514576	0.0491075	-0.139323	-0.142871	-0.685004	-0.559952	0.0443186	-0.0700691	0.440212	-0.313921
ENSPSIG00000009207	black	0.29905	0.308732	0.0131059	-0.195183	0.447052	0.508608	0.766183	0.868757	0.889785	-0.523333	0.106858	0.296514	-0.142767	-0.290175	-0.830212	-0.328506	0.610987	-0.26637	0.359727	-0.00328076
ENSPSIG00000009233	black	0.724929	0.842331	0.430947	0.465703	0.252597	0.439566	0.880591	0.609063	0.584266	-0.187164	-0.465252	-0.0582409	-0.387714	-0.17656	-0.798569	-0.622757	0.159566	-0.330984	0.340254	-0.280482
ENSPSIG00000009236	black	-0.0289998	-0.35483	0.296802	0.0114207	-0.53148	-0.100128	-0.759071	-0.391864	-0.339841	0.467481	0.423213	0.225187	0.58721	-0.306804	0.376045	0.0907264	-0.643924	0.191818	-0.372154	-0.200509
ENSPSIG00000009254	black	-0.587144	-0.632986	-0.385092	-0.72501	0.382304	0.0483145	-0.624775	-0.124185	-0.105292	0.257583	0.627085	0.297645	0.573759	-0.0932028	0.364775	0.239441	0.0229037	0.327875	-0.163303	0.236857
ENSPSIG00000009265	black	0.270265	0.336579	-0.260971	-0.156829	0.320363	0.356719	0.90043	0.75083	0.515461	-0.469853	-0.292687	0.174329	-0.356942	0.227178	-0.607218	-0.154547	0.805368	-0.00184293	0.671322	0.0760183
ENSPSIG00000009269	black	0.654744	0.553478	0.124463	0.0959917	0.0856399	0.550112	0.556969	0.51859	0.0308303	0.405105	-0.49178	0.317644	0.113972	0.24527	-0.367415	-0.40249	0.188631	0.440709	0.775083	-0.364851
ENSPSIG00000009293	black	0.350389	0.410067	0.101614	-0.0831815	0.563196	0.480377	0.749477	0.806883	0.784975	-0.305935	-0.0121021	0.291425	-0.0934728	-0.245617	-0.776665	-0.425994	0.447567	-0.215339	0.406017	-0.428452
ENSPSIG00000009315	black	0.224863	0.104173	-0.24982	0.0112757	-0.0885288	-0.130629	0.713026	0.579566	0.344204	-0.617962	-0.118193	0.240208	-0.452349	0.200884	-0.527003	-0.277997	0.563061	-0.0712896	0.550486	-0.406335
ENSPSIG00000009323	black	0.381531	0.614834	0.118598	0.408481	0.277048	0.0777881	0.894588	0.436166	0.431449	-0.427898	-0.557806	-0.191153	-0.605164	0.129754	-0.551089	-0.255679	0.36337	-0.37948	0.352758	-0.464784
ENSPSIG00000009327	black	-0.700368	-0.768395	-0.376465	-0.499963	0.180093	-0.342872	-0.70429	-0.33612	-0.106682	-0.0738387	0.687422	0.14893	0.386481	-0.146312	0.460695	0.400507	-0.0765591	-0.015944	-0.444665	0.00518916
ENSPSIG00000009344	black	0.575371	0.831158	0.500301	0.576345	0.255653	0.339083	0.851162	0.440589	0.666527	-0.386964	-0.4835	-0.311198	-0.534415	-0.258815	-0.721029	-0.365937	0.142088	-0.628017	0.0486265	-0.119248
ENSPSIG00000009409	black	0.383119	0.700228	0.177288	0.341798	0.470808	0.296834	0.925439	0.49412	0.551157	-0.354968	-0.569433	-0.215478	-0.517331	0.0514917	-0.589555	-0.19383	0.407056	-0.403804	0.323969	-0.310495
ENSPSIG00000009413	black	0.229489	0.165736	-0.0494492	-0.310556	0.415639	0.45863	0.686475	0.895856	0.86084	-0.492355	0.232882	0.442314	-0.0357852	-0.286742	-0.795295	-0.318681	0.613426	-0.165964	0.413126	-0.190568
ENSPSIG00000009415	black	0.618006	0.659405	0.305004	0.357357	-0.098044	0.375056	0.836801	0.536131	0.359846	-0.157223	-0.550839	0.00993089	-0.347998	0.0793247	-0.579589	-0.242812	0.298508	-0.0833587	0.507778	-0.241655
ENSPSIG00000009417	black	0.0547923	0.121551	-0.431906	-0.178527	0.0844931	0.0553714	0.82112	0.566585	0.271587	-0.550495	-0.35254	0.119779	-0.472986	0.475229	-0.363331	0.121348	0.861802	0.0883335	0.703575	-0.0468903
ENSPSIG00000009419	black	0.120166	0.165814	-0.0548963	-0.110228	0.293648	0.167238	0.741416	0.719427	0.824759	-0.757958	0.118056	0.172085	-0.361723	-0.221255	-0.734189	-0.199274	0.606578	-0.413533	0.239645	-0.166442
ENSPSIG00000009420	black	0.490179	0.746682	0.384889	0.288195	0.393774	0.474109	0.827865	0.560234	0.530631	-0.0538993	-0.481118	-0.0740786	-0.319794	-0.0877244	-0.652533	-0.383716	0.219459	-0.205133	0.371581	-0.387231
ENSPSIG00000009425	black	0.461647	0.571086	-0.0506721	0.233656	0.268223	0.241774	0.913267	0.573987	0.425033	-0.41167	-0.507764	-0.0324476	-0.48577	0.200108	-0.58958	-0.292299	0.536529	-0.197751	0.527978	-0.126918
ENSPSIG00000009455	black	0.458384	0.783488	0.402625	0.856846	-0.0459186	-0.11796	0.619111	-0.0865008	0.0458621	-0.203865	-0.818154	-0.641086	-0.758299	0.144532	-0.255922	-0.234223	-0.116862	-0.498739	-0.0267851	-0.148412
ENSPSIG00000009461	black	0.211966	0.251469	-0.300329	-0.245944	0.303812	0.305229	0.822674	0.734003	0.350985	-0.260019	-0.292113	0.301568	-0.248057	0.340425	-0.507158	-0.175942	0.747722	0.233591	0.82041	-0.257331
ENSPSIG00000009464	black	0.651574	0.772951	0.263181	0.476964	0.0330102	0.339223	0.91417	0.489064	0.402019	-0.292551	-0.647294	-0.168564	-0.513435	0.0904865	-0.615026	-0.303289	0.329158	-0.264819	0.413077	-0.0181237
ENSPSIG00000009470	black	-0.206916	-0.163615	0.181426	-0.075428	0.0640316	0.0306787	-0.750259	-0.541517	-0.536557	0.836955	0.116746	-0.0532181	0.527157	-0.0593146	0.560465	0.0661028	-0.638605	0.35777	-0.311346	-0.0351046
ENSPSIG00000009471	black	0.161837	0.191032	-0.444486	-0.158679	0.159726	0.144893	0.829353	0.601452	0.283368	-0.504834	-0.36939	0.148219	-0.4132	0.46028	-0.399338	0.0263244	0.855756	0.0948245	0.729517	0.041492
ENSPSIG00000009474	black	0.422984	0.463942	0.0201969	-0.00336588	0.21976	0.388714	0.534639	0.465491	0.052881	0.265372	-0.397079	0.166518	-0.0987226	0.237539	-0.379238	-0.493522	0.226792	0.371306	0.654897	-0.152691
ENSPSIG00000009481	black	0.432732	0.417756	0.154698	-0.126955	0.483644	0.622178	0.71453	0.872755	0.89766	-0.362015	0.11585	0.316514	-0.0403161	-0.4038	-0.879295	-0.494243	0.455021	-0.254775	0.320628	-0.0112211
ENSPSIG00000009482	black	0.498547	0.677663	0.269576	0.268693	0.237181	0.475823	0.924135	0.627387	0.679649	-0.410654	-0.428858	-0.0957196	-0.419417	-0.103427	-0.716727	-0.190729	0.453246	-0.373755	0.320551	0.0256946
ENSPSIG00000009492	black	0.532969	0.806013	0.554509	0.670041	0.0972343	0.203889	0.787183	0.30901	0.571771	-0.403987	-0.512312	-0.415054	-0.624846	-0.244543	-0.645001	-0.324156	0.0445498	-0.665124	-0.0475863	-0.107995
ENSPSIG00000009502	black	0.479774	0.408044	-0.0727031	-0.138597	0.22541	0.566924	0.82493	0.815303	0.438778	-0.101456	-0.312271	0.413039	-0.0235898	0.181474	-0.591339	-0.200978	0.633413	0.228178	0.826888	-0.301889
ENSPSIG00000009510	black	-0.166438	0.230313	-0.381516	0.0352588	0.441823	-0.206743	0.71885	0.226055	0.184697	-0.552179	-0.476436	-0.336157	-0.760402	0.456892	-0.222304	0.0327292	0.622971	-0.212955	0.334115	-0.0385041
ENSPSIG00000009527	black	0.464417	0.500063	-0.0261014	0.0456628	0.111896	0.42906	0.947192	0.734079	0.510345	-0.394337	-0.414138	0.12781	-0.367334	0.16189	-0.656852	-0.175715	0.670642	-0.0403687	0.648628	0.0375683
ENSPSIG00000009529	black	0.11535	0.175195	-0.38912	0.0170867	-0.0736596	-0.0939697	0.730269	0.380427	0.152397	-0.611252	-0.395279	-0.0839315	-0.638495	0.454179	-0.321903	-0.0113873	0.702354	-0.0309009	0.514183	0.28777
ENSPSIG00000009539	black	0.592934	0.770198	0.457846	0.550071	0.114274	0.37255	0.768257	0.390559	0.605566	-0.393449	-0.45826	-0.298507	-0.467109	-0.240196	-0.646293	-0.256445	0.163009	-0.587821	0.0212919	0.148031
ENSPSIG00000009552	black	0.440762	0.732761	0.139753	0.217925	0.469067	0.451443	0.923339	0.560486	0.427682	-0.115009	-0.630211	-0.116714	-0.411942	0.164161	-0.572096	-0.275364	0.4356	-0.112362	0.529634	-0.198059
ENSPSIG00000009556	black	0.443828	0.46766	-0.0566155	-0.0149809	0.219167	0.377343	0.901745	0.775425	0.521247	-0.362643	-0.29128	0.183898	-0.369292	0.100688	-0.728568	-0.43225	0.60648	-0.00362483	0.648877	-0.0229594
ENSPSIG00000009557	black	0.249752	0.575852	0.159368	0.456064	0.294724	-0.0564891	0.855603	0.342862	0.511085	-0.600376	-0.478185	-0.356915	-0.760823	0.0181621	-0.561533	-0.241331	0.315622	-0.590515	0.124102	-0.341046
ENSPSIG00000009566	black	-0.471829	-0.699688	-0.193093	-0.560725	-0.187154	-0.00290148	-0.825778	-0.322148	-0.346189	0.409752	0.581417	0.330472	0.716632	-0.0789881	0.564855	0.472913	-0.194675	0.439044	-0.223272	0.213961
ENSPSIG00000009567	black	0.335615	0.635895	0.31269	0.630319	0.156998	-0.137925	0.627511	0.0924193	0.150645	-0.174486	-0.616306	-0.389713	-0.631569	0.104648	-0.339016	-0.345167	-0.051972	-0.385958	0.117048	-0.632556
ENSPSIG00000009570	black	0.0108941	-0.0205017	0.345811	0.187932	-0.221124	-0.0116335	-0.686993	-0.592461	-0.621601	0.860464	-0.0568365	-0.0979752	0.460389	-0.0302178	0.548063	0.0416794	-0.760488	0.323989	-0.28691	-0.161523
ENSPSIG00000009608	black	0.219096	0.417719	-0.14554	0.0983817	0.13187	0.105724	0.912829	0.511372	0.303101	-0.44166	-0.541926	-0.0876665	-0.612407	0.372734	-0.463303	-0.072802	0.648355	-0.0566231	0.595846	-0.111456
ENSPSIG00000009616	black	0.71189	0.800996	0.325898	0.314159	0.265719	0.559275	0.904902	0.682429	0.520504	-0.0745147	-0.509074	0.0603437	-0.271367	-0.0418676	-0.74452	-0.511026	0.292021	-0.1195	0.533678	-0.260524
ENSPSIG00000009621	black	0.165225	0.371416	-0.23573	-0.0637801	0.349912	0.242287	0.909979	0.596893	0.358268	-0.359397	-0.499136	0.0396548	-0.434127	0.3934	-0.43781	0.024195	0.752329	0.0241948	0.68884	-0.229034
ENSPSIG00000009637	black	-0.657547	-0.866479	-0.422697	-0.500701	-0.196908	-0.456396	-0.908995	-0.510698	-0.554033	0.25221	0.595082	0.226938	0.480044	0.0975059	0.700843	0.366606	-0.239407	0.392442	-0.273253	0.00813665
ENSPSIG00000009650	black	0.20242	0.26381	-0.284513	-0.222767	0.34126	0.280097	0.611156	0.545201	0.100323	0.0373782	-0.328827	0.236202	-0.163134	0.392842	-0.342629	-0.307841	0.52572	0.391495	0.769353	-0.17545
ENSPSIG00000009651	black	0.233553	-0.121618	-0.196031	-0.119627	-0.419538	-0.106228	0.459278	0.592364	0.408709	-0.697031	0.268623	0.40298	-0.274125	-0.0664152	-0.570467	-0.3342	0.467622	-0.0590065	0.366944	0.00206122
ENSPSIG00000009654	black	-0.708089	-0.892982	-0.448545	-0.533119	-0.165349	-0.435881	-0.891319	-0.505491	-0.506317	0.193678	0.597946	0.215186	0.486945	0.0998402	0.719575	0.493188	-0.170912	0.348327	-0.292898	0.0336738
ENSPSIG00000009670	black	0.300804	0.605057	0.222149	0.583187	0.153067	-0.148609	0.785906	0.234676	0.451138	-0.639246	-0.472579	-0.471659	-0.859043	-0.0350266	-0.558271	-0.353392	0.188109	-0.668882	-0.0124444	-0.126583
ENSPSIG00000009695	black	-0.628295	-0.798302	-0.27493	-0.34455	-0.323344	-0.51154	-0.935827	-0.612998	-0.529416	0.17481	0.581974	0.0568254	0.352903	-0.0141788	0.677567	0.340025	-0.361666	0.225917	-0.470004	0.203258
ENSPSIG00000009698	black	0.11359	0.294809	-0.143691	0.264821	0.0649867	-0.242761	0.808737	0.359814	0.40099	-0.804213	-0.347492	-0.234134	-0.810344	0.188979	-0.484033	-0.1395	0.524072	-0.447518	0.242243	-0.140189
ENSPSIG00000009717	black	0.145763	0.675448	0.297473	0.437406	0.703528	0.121945	0.643406	0.156663	0.448979	-0.213614	-0.514507	-0.497299	-0.548404	-0.0780336	-0.391116	-0.207473	0.0786524	-0.583235	-0.0705741	-0.360959
ENSPSIG00000009727	black	0.129491	0.223052	-0.246547	0.173136	-0.126208	-0.184343	0.794193	0.356768	0.214039	-0.670444	-0.453221	-0.118811	-0.692941	0.405356	-0.339322	0.0704329	0.628814	-0.179602	0.459561	-0.122288
ENSPSIG00000009753	black	0.549429	0.848819	0.453391	0.639346	0.37494	0.273695	0.744804	0.288945	0.535142	-0.28991	-0.542462	-0.407043	-0.521953	-0.202161	-0.594234	-0.392504	0.0397478	-0.640963	-0.0275669	-0.104928
ENSPSIG00000009766	black	0.603	0.516811	0.126341	-0.0103801	0.203866	0.611287	0.88865	0.907304	0.728119	-0.326878	-0.162666	0.343541	-0.130908	-0.140964	-0.851231	-0.415213	0.55553	-0.0811374	0.597605	-0.0955703
ENSPSIG00000009774	black	0.295378	0.488703	0.277263	0.14892	0.299976	0.352781	0.795611	0.608834	0.74007	-0.433851	-0.206507	-0.0136691	-0.345991	-0.220324	-0.686257	-0.156048	0.387358	-0.408504	0.215746	-0.295172
ENSPSIG00000009799	black	0.0559969	0.336465	0.130134	-0.0360893	0.356987	0.267754	0.594833	0.426092	0.393687	-0.103431	-0.264559	-0.0200934	-0.256565	0.0306886	-0.38994	-0.0526103	0.331306	-0.0566059	0.324839	-0.371995
ENSPSIG00000009813	black	0.606495	0.788513	0.330614	0.156574	0.423613	0.765496	0.771017	0.614949	0.476466	0.142363	-0.498298	0.0155385	-0.104402	-0.0536985	-0.619854	-0.365876	0.28384	-0.00189535	0.476492	0.0533633
ENSPSIG00000009818	black	0.28544	0.602263	-0.062228	0.355172	0.296179	0.0307349	0.900048	0.330435	0.22859	-0.379883	-0.72612	-0.317491	-0.71443	0.382584	-0.397644	-0.154124	0.471038	-0.236085	0.443516	-0.18225
ENSPSIG00000009837	black	0.307101	0.0682742	-0.339361	-0.365112	-0.0526951	0.428257	0.66257	0.769587	0.307491	-0.244453	-0.123769	0.547642	0.0426265	0.302181	-0.432711	0.0234317	0.793481	0.384178	0.865215	-0.0211209
ENSPSIG00000009844	black	0.236218	0.424002	0.0231014	0.166159	0.260037	0.107924	0.907599	0.603607	0.697674	-0.73825	-0.243854	-0.10418	-0.634596	-0.0523636	-0.711979	-0.229398	0.565031	-0.481368	0.262901	-0.0984707
ENSPSIG00000009849	black	0.3307	0.42488	-0.18941	0.0405655	0.169063	0.240747	0.95224	0.644913	0.40427	-0.473749	-0.476453	0.0529959	-0.490586	0.323428	-0.550721	-0.109119	0.734686	-0.0457875	0.669457	-0.0488118
ENSPSIG00000009868	black	0.422396	0.616825	0.356452	0.715206	-0.172632	-0.185126	0.708225	0.150446	0.31369	-0.538625	-0.519402	-0.448844	-0.813552	-0.0309188	-0.496997	-0.334521	0.0369065	-0.596968	-0.0146085	-0.18186
ENSPSIG00000009876	black	0.101337	0.359547	-0.137147	0.0605525	0.338519	0.0664632	0.911093	0.549523	0.524276	-0.621845	-0.373837	-0.101613	-0.624021	0.193463	-0.543561	-0.0603328	0.667427	-0.292096	0.424462	-0.228488
ENSPSIG00000009878	black	0.502413	0.499465	-0.0149127	-0.0422012	0.123853	0.625087	0.814523	0.692348	0.404964	-0.143162	-0.426545	0.190599	-0.133723	0.18305	-0.539018	-0.0848068	0.627348	0.138152	0.68278	0.22007
ENSPSIG00000009881	black	-0.373561	-0.617706	-0.118301	-0.435515	-0.100927	0.0132599	-0.848346	-0.350382	-0.290394	0.409954	0.58441	0.305652	0.75938	-0.180967	0.53442	0.394825	-0.29866	0.297013	-0.326245	0.131863
ENSPSIG00000009885	black	-0.463365	-0.626443	-0.0293748	-0.300197	-0.117869	-0.223345	-0.960323	-0.521419	-0.326143	0.34034	0.65666	0.110021	0.568449	-0.295349	0.538228	0.203015	-0.514442	0.124239	-0.58135	0.162498
ENSPSIG00000009901	black	-0.395986	-0.679873	-0.0899227	-0.364591	-0.310373	-0.247535	-0.941473	-0.438667	-0.422342	0.383572	0.675749	0.252923	0.578796	-0.205338	0.504285	0.0864438	-0.477786	0.32991	-0.394641	0.148814
ENSPSIG00000009934	black	0.380305	0.633869	0.144278	0.165521	0.482828	0.437812	0.952623	0.664029	0.711335	-0.428845	-0.401578	-0.0782751	-0.433922	-0.0545921	-0.715067	-0.218454	0.532362	-0.36834	0.365111	-0.118561
ENSPSIG00000009944	black	-0.262907	-0.461353	-0.264556	-0.0554633	-0.467492	-0.366289	-0.748355	-0.671114	-0.796356	0.380436	0.0676385	-0.057244	0.295198	0.314418	0.761915	0.368214	-0.337233	0.380645	-0.205222	0.358708
ENSPSIG00000009947	black	0.496858	0.795305	0.340575	0.547574	0.240186	0.231439	0.917992	0.408526	0.551282	-0.442052	-0.600128	-0.365621	-0.665596	-0.0525211	-0.646346	-0.291096	0.267752	-0.550983	0.160963	-0.0815264
ENSPSIG00000009949	black	0.146442	0.23181	-0.357412	-0.165119	0.12988	0.200761	0.853939	0.612244	0.320525	-0.485558	-0.382287	0.094292	-0.453727	0.41602	-0.434385	0.0371581	0.845006	0.0939922	0.700168	0.14593
ENSPSIG00000009976	black	0.488487	0.490028	-0.094142	0.047012	0.0577898	0.413963	0.791585	0.563698	0.104085	0.0294008	-0.612832	0.187311	-0.187756	0.446776	-0.371908	-0.122012	0.539145	0.326389	0.849825	-0.19499
ENSPSIG00000009978	black	-0.00407201	0.0119215	-0.266112	-0.461258	0.457273	0.303492	0.612491	0.788971	0.688862	-0.496102	0.230361	0.368625	-0.136783	-0.0974979	-0.640937	-0.247349	0.699849	-0.032048	0.446256	-0.0324052
ENSPSIG00000010002	black	0.278605	0.426346	0.0693457	0.0150458	0.429397	0.362855	0.87708	0.745606	0.839691	-0.608094	-0.117998	0.0691822	-0.377184	-0.189172	-0.780867	-0.233079	0.587559	-0.417789	0.301506	-0.12605
ENSPSIG00000010016	black	0.433049	0.539316	-0.130375	0.187327	0.0799325	0.234317	0.881298	0.483506	0.159206	-0.240638	-0.675155	-0.049514	-0.486816	0.45044	-0.413704	-0.148721	0.576248	0.0743007	0.694168	6.47159e-05
ENSPSIG00000010026	black	-0.685485	-0.930197	-0.441626	-0.619849	-0.192349	-0.370954	-0.835301	-0.355785	-0.345337	0.0765806	0.735336	0.319389	0.503532	-0.0126614	0.575104	0.433329	-0.0883296	0.31961	-0.274423	0.101298
ENSPSIG00000010030	black	-0.18745	-0.470241	-0.0357401	-0.226024	-0.281393	-0.1196	-0.892541	-0.479758	-0.639524	0.720397	0.369214	0.262264	0.68026	-0.0079268	0.600073	0.0522611	-0.564764	0.535146	-0.181895	-0.058537
ENSPSIG00000010042	black	0.344213	0.488472	0.0392778	-0.117662	0.362954	0.621695	0.808214	0.693588	0.448111	-0.0268292	-0.409492	0.185699	-0.100821	0.154896	-0.517271	-0.0593864	0.582345	0.149587	0.673291	-0.151874
ENSPSIG00000010052	black	0.0234999	0.139006	-0.464081	-0.218657	0.243326	0.0523442	0.780485	0.542494	0.17271	-0.369105	-0.388863	0.140415	-0.423252	0.542734	-0.312527	0.0143205	0.798992	0.211318	0.775361	-0.220217
ENSPSIG00000010058	black	0.0390989	-0.247164	0.195179	0.159895	-0.541339	-0.271013	-0.787057	-0.558486	-0.622195	0.560344	0.236442	0.0360633	0.375122	-0.111178	0.451871	-0.198582	-0.756953	0.280175	-0.343815	0.0437029
ENSPSIG00000010065	black	0.344995	0.536881	-0.083229	0.0722445	0.277257	0.366225	0.922942	0.574223	0.306416	-0.199926	-0.629416	0.0034188	-0.389134	0.376671	-0.449429	-0.036353	0.63756	0.0583868	0.703587	-0.177699
ENSPSIG00000010071	black	0.249821	0.425767	-0.24602	0.189332	0.0999905	0.046157	0.872589	0.380887	0.161017	-0.446063	-0.667235	-0.164564	-0.620592	0.510037	-0.320528	0.0433762	0.657613	-0.0714293	0.585296	-0.00557794
ENSPSIG00000010073	black	0.443052	0.380269	0.203954	0.338077	-0.546543	0.0869489	0.515757	0.22529	0.0231685	-0.166856	-0.452429	-0.0784592	-0.388123	0.186847	-0.288504	-0.0822967	0.171933	0.0378108	0.347874	0.126442
ENSPSIG00000010075	black	0.805493	0.830348	0.578743	0.40772	0.0515377	0.679614	0.630582	0.482467	0.313188	0.316192	-0.530246	0.0662813	0.000563421	-0.123042	-0.553212	-0.428619	-0.0333245	0.027386	0.418959	-0.263441
ENSPSIG00000010076	black	0.590542	0.620258	0.453154	0.350964	-0.237197	0.457308	0.63727	0.417368	0.378544	-0.119884	-0.408091	-0.0817442	-0.272243	-0.122068	-0.537963	-0.193223	0.151064	-0.149397	0.245948	0.214316
ENSPSIG00000010087	black	0.242628	0.433859	-0.155358	-0.184177	0.428106	0.617404	0.575994	0.419589	0.0610066	0.269262	-0.563379	0.0666211	0.00264348	0.425398	-0.167148	0.0799539	0.530349	0.400842	0.690373	0.203488
ENSPSIG00000010098	black	-0.482889	-0.795304	-0.413964	-0.627648	-0.174958	-0.112551	-0.859587	-0.329964	-0.494606	0.417341	0.582406	0.421453	0.731733	0.0902068	0.637037	0.399999	-0.129308	0.578225	-0.0833842	0.176489
ENSPSIG00000010114	black	-0.555203	-0.821589	-0.448233	-0.563887	-0.294582	-0.259427	-0.878059	-0.460789	-0.638294	0.397481	0.479919	0.3015	0.602921	0.216427	0.750105	0.489907	-0.145219	0.593598	-0.101198	0.207605
ENSPSIG00000010133	black	0.29542	0.309436	-0.249384	-0.0975818	0.100474	0.275316	0.907132	0.71134	0.424006	-0.488685	-0.350656	0.178143	-0.400984	0.304048	-0.56009	-0.081682	0.798763	0.0452233	0.717286	0.0233349
ENSPSIG00000010138	black	0.232702	-0.0487374	-0.24346	-0.0592468	-0.333863	-0.175023	0.463842	0.479847	0.0876902	-0.34691	-0.0233049	0.409772	-0.229409	0.24801	-0.362407	-0.305822	0.385902	0.215718	0.614835	-0.520786
ENSPSIG00000010139	black	0.465379	0.403312	-0.0631346	-0.115921	0.232758	0.479327	0.900336	0.893696	0.635129	-0.381172	-0.170729	0.351446	-0.212382	0.0213866	-0.781715	-0.378397	0.670489	0.0133166	0.694502	-0.122677
ENSPSIG00000010151	black	0.276037	0.382345	-0.0499298	-0.13025	0.394318	0.521967	0.81276	0.736114	0.735036	-0.499267	-0.14576	0.105484	-0.253143	-0.0796108	-0.676122	-0.097928	0.696221	-0.229073	0.387729	0.288055
ENSPSIG00000010153	black	-0.435845	-0.584177	-0.130209	-0.230376	-0.150643	-0.262035	-0.918661	-0.620654	-0.584372	0.513933	0.366071	0.103016	0.597277	0.0215204	0.747081	0.406751	-0.470357	0.306849	-0.367739	-0.10608
ENSPSIG00000010155	black	0.266231	0.327288	-0.143381	-0.237965	0.393695	0.46851	0.866773	0.834821	0.586381	-0.311688	-0.202069	0.313457	-0.185602	0.118596	-0.649743	-0.183143	0.734046	0.0755182	0.708853	-0.223372
ENSPSIG00000010170	black	0.32359	0.503979	-0.0710874	-0.13739	0.399637	0.604956	0.801558	0.637172	0.33847	-0.00305732	-0.487638	0.10258	-0.172588	0.273646	-0.458984	-0.0907755	0.624926	0.217494	0.704769	0.108241
ENSPSIG00000010176	black	0.395061	0.559602	0.227953	0.00181458	0.635517	0.577126	0.719929	0.70473	0.652574	-0.029222	-0.196122	0.188933	-0.0505086	-0.187355	-0.68323	-0.422265	0.309483	-0.120705	0.418809	-0.480944
ENSPSIG00000010182	black	-0.741899	-0.786961	-0.349791	-0.334736	-0.147531	-0.575714	-0.903132	-0.679003	-0.524619	0.107902	0.512381	-0.0741877	0.251046	0.0483191	0.732228	0.42177	-0.307428	0.130304	-0.52625	0.21159
ENSPSIG00000010198	black	0.392703	0.615923	0.006609	0.053204	0.388054	0.497759	0.90657	0.612948	0.361492	-0.0862152	-0.601515	0.00630978	-0.323558	0.27758	-0.511907	-0.154855	0.57063	0.0731422	0.675809	-0.10611
ENSPSIG00000010210	black	0.396593	0.343711	-0.224949	-0.091683	0.00531901	0.440082	0.746349	0.5804	0.162038	-0.125384	-0.494326	0.224924	-0.142042	0.43856	-0.334803	0.067918	0.692921	0.30215	0.806482	0.110511
ENSPSIG00000010220	black	-0.00414878	0.0482953	-0.442285	-0.307714	0.325064	0.0973892	0.778724	0.681185	0.444362	-0.561558	-0.133948	0.26472	-0.337316	0.306548	-0.461665	-0.00017872	0.85069	0.0339582	0.664115	-0.276542
ENSPSIG00000010228	black	0.229878	0.0853019	-0.372905	0.0587741	-0.309129	-0.201014	0.64755	0.399555	0.0437305	-0.53735	-0.313331	0.130262	-0.51075	0.461597	-0.310311	-0.124627	0.58608	0.0942577	0.619684	-0.0847786
ENSPSIG00000010249	black	0.0663578	0.216801	-0.203551	-0.348557	0.610165	0.491989	0.747579	0.749477	0.663044	-0.3541	-0.095515	0.255903	-0.0904865	0.047643	-0.536883	0.0459095	0.768295	-0.0463496	0.528898	-0.14426
ENSPSIG00000010265	black	0.184177	0.453358	-0.0263812	0.0757125	0.471186	0.21646	0.925975	0.624767	0.687723	-0.613465	-0.305072	-0.0946141	-0.557918	0.0141453	-0.665705	-0.167199	0.62249	-0.399564	0.337967	-0.147594
ENSPSIG00000010266	black	-0.670773	-0.854974	-0.384141	-0.394839	-0.269767	-0.536695	-0.926925	-0.604392	-0.547898	0.144328	0.574946	0.101978	0.383762	0.0635292	0.726201	0.425157	-0.279207	0.248815	-0.411785	0.123549
ENSPSIG00000010301	black	-0.169683	-0.0548399	0.24531	0.152819	-0.0689854	-0.0153763	-0.72305	-0.728416	-0.597345	0.733426	-0.0967514	-0.31249	0.379927	0.00290992	0.674264	0.307124	-0.65595	0.1678	-0.467068	0.216029
ENSPSIG00000010302	black	0.542206	0.418363	-0.0396512	0.266455	-0.26823	0.0669411	0.798811	0.527578	0.20699	-0.388909	-0.440268	0.112962	-0.471401	0.271464	-0.530657	-0.339428	0.439507	0.00805401	0.624258	-0.16631
ENSPSIG00000010310	black	-0.532925	-0.654047	-0.26995	-0.35938	-0.169066	-0.301509	-0.940369	-0.639327	-0.717817	0.561967	0.349008	0.0872227	0.53388	0.165819	0.807265	0.376605	-0.395668	0.487687	-0.269635	0.110339
ENSPSIG00000010340	black	0.365232	0.641906	0.00468697	0.275104	0.310747	0.236879	0.972796	0.498181	0.423654	-0.427508	-0.636486	-0.227217	-0.633752	0.241421	-0.550299	-0.166458	0.557017	-0.26204	0.459678	-0.00954846
ENSPSIG00000010343	black	0.339201	0.67128	0.238542	0.184146	0.530242	0.500523	0.703458	0.40061	0.30429	0.171525	-0.611957	-0.100231	-0.171869	0.137792	-0.361665	-0.0934534	0.25392	-0.0224512	0.439499	-0.431325
ENSPSIG00000010347	black	-0.552945	-0.798549	-0.384699	-0.457816	-0.286872	-0.35323	-0.921305	-0.543236	-0.673932	0.421206	0.463018	0.248385	0.576864	0.187835	0.780293	0.443974	-0.267682	0.522072	-0.180459	0.0283075
ENSPSIG00000010372	black	0.683427	0.705488	0.432895	0.265414	0.304105	0.608735	0.647137	0.589526	0.435376	0.216439	-0.37209	0.207249	0.055836	-0.151334	-0.603469	-0.474418	0.0614157	-0.0150184	0.461111	-0.602758
ENSPSIG00000010375	black	-0.292586	-0.170756	-0.0527697	0.059653	-0.0570933	-0.259868	-0.651394	-0.738245	-0.855961	0.760983	-0.232873	-0.245617	0.253541	0.376944	0.79844	0.28399	-0.512276	0.42828	-0.160077	-0.10888
ENSPSIG00000010378	black	0.688341	0.943619	0.546014	0.587002	0.316901	0.457245	0.794949	0.404733	0.440092	0.0195368	-0.643791	-0.244373	-0.373733	-0.12394	-0.623312	-0.487355	0.00467378	-0.338261	0.234406	-0.308362
ENSPSIG00000010382	black	0.434737	0.476271	0.0147495	0.0750743	0.117992	0.29779	0.939059	0.742758	0.528568	-0.420886	-0.338129	0.142553	-0.437064	0.101372	-0.719875	-0.349205	0.580323	-0.0754312	0.619408	-0.196984
ENSPSIG00000010384	black	0.233687	0.497507	-0.0675731	0.226074	0.189506	0.118583	0.876269	0.379801	0.222813	-0.316768	-0.692081	-0.17764	-0.556501	0.41874	-0.330566	0.0832855	0.552673	-0.102861	0.541881	-0.295541
ENSPSIG00000010385	black	0.41724	0.446295	-0.0243992	0.12046	-0.0484712	0.28878	0.905337	0.626422	0.444533	-0.482894	-0.429173	0.046668	-0.456963	0.190413	-0.585287	-0.0845766	0.637729	-0.102453	0.565814	0.0698693
ENSPSIG00000010399	black	0.598911	0.872677	0.410209	0.389644	0.481815	0.585171	0.854509	0.537122	0.615076	-0.126675	-0.533892	-0.190953	-0.33705	-0.160297	-0.690933	-0.384316	0.22857	-0.374091	0.249682	-0.0481308
ENSPSIG00000010419	black	-0.0678849	-0.0867621	0.132634	0.254387	-0.359815	-0.235436	-0.693868	-0.766056	-0.833467	0.714296	-0.20266	-0.265	0.25279	0.218485	0.715787	0.171741	-0.666695	0.321705	-0.286011	0.10861
ENSPSIG00000010424	black	-0.0549977	-0.309422	0.291655	0.109272	-0.484332	-0.182778	-0.853542	-0.549209	-0.351155	0.355488	0.455954	-0.0259738	0.414471	-0.397759	0.378409	-0.0579727	-0.742397	0.00320288	-0.640004	0.338194
ENSPSIG00000010431	black	-0.789862	-0.832755	-0.606505	-0.686265	0.107913	-0.337067	-0.744465	-0.411358	-0.526954	0.27009	0.459053	0.192951	0.423264	0.288301	0.712243	0.486858	0.0237074	0.50394	-0.0865267	0.0949187
ENSPSIG00000010451	black	-0.651496	-0.880829	-0.461763	-0.548796	-0.261924	-0.391385	-0.902886	-0.503884	-0.597275	0.281375	0.552183	0.246569	0.517826	0.166891	0.745562	0.474974	-0.169167	0.476537	-0.20882	0.141368
ENSPSIG00000010462	black	0.418795	0.682448	0.253436	0.394598	0.377278	0.218979	0.918506	0.536604	0.695276	-0.54647	-0.398031	-0.231116	-0.618102	-0.146898	-0.747518	-0.386468	0.344369	-0.575665	0.171297	-0.180758
ENSPSIG00000010464	black	0.484901	0.568467	0.0459113	0.085051	0.242779	0.455523	0.980699	0.767151	0.60443	-0.394161	-0.398217	0.107742	-0.377102	0.0711202	-0.73198	-0.268436	0.622923	-0.130677	0.598899	-0.0759157
ENSPSIG00000010472	black	0.424461	0.425591	-0.115044	-0.0775209	0.063021	0.526254	0.773388	0.608778	0.197709	-0.0243962	-0.526578	0.213249	-0.11962	0.388537	-0.376451	0.0245156	0.639228	0.318304	0.811889	0.0368989
ENSPSIG00000010473	black	0.703472	0.671637	0.176979	0.168364	0.286654	0.662049	0.675054	0.591963	0.314837	0.173904	-0.465144	0.207212	0.045707	0.0640263	-0.51987	-0.382163	0.270957	0.119042	0.601632	-0.15142
ENSPSIG00000010474	black	0.633111	0.748869	0.400667	0.453813	0.103988	0.383794	0.906138	0.591495	0.686709	-0.451349	-0.408173	-0.130759	-0.487403	-0.21473	-0.795683	-0.389891	0.285291	-0.489475	0.22103	-0.0386887
ENSPSIG00000010489	black	-0.372664	-0.677777	-0.0888166	-0.232049	-0.388628	-0.408216	-0.909186	-0.474537	-0.368981	0.167525	0.701552	0.16894	0.419204	-0.25819	0.445659	0.0167868	-0.499908	0.134546	-0.510892	0.17285
ENSPSIG00000010495	black	0.334701	0.618676	0.11573	0.1505	0.486381	0.43312	0.943476	0.626192	0.681892	-0.430891	-0.432758	-0.118969	-0.44776	-0.0122781	-0.663681	-0.134611	0.560484	-0.361845	0.355331	-0.0528802
ENSPSIG00000010498	black	0.175563	0.242953	-0.372488	-0.0936798	0.0595209	0.11351	0.83989	0.55305	0.224258	-0.471481	-0.436907	0.0618573	-0.506873	0.478435	-0.397207	-0.013195	0.796596	0.114004	0.713013	0.11619
ENSPSIG00000010528	black	-0.208339	-0.575686	-0.0378518	-0.204381	-0.452864	-0.289825	-0.89142	-0.431656	-0.479237	0.384623	0.596603	0.252909	0.513231	-0.188146	0.43866	-0.0976677	-0.555265	0.327447	-0.346334	0.130082
ENSPSIG00000010538	black	-0.329946	-0.55488	-0.27803	-0.434102	0.000783947	0.000353024	-0.52218	-0.153039	-0.193791	0.224687	0.396413	0.386969	0.637899	0.0298511	0.439935	0.507414	0.00407594	0.285769	-0.035475	-0.224245
ENSPSIG00000010556	black	0.369727	0.371522	0.170145	0.341386	-0.266408	0.0953232	0.665303	0.35583	0.435754	-0.589599	-0.306062	-0.119672	-0.466618	-0.0300904	-0.467396	0.0366391	0.356517	-0.402186	0.150059	0.0922854
ENSPSIG00000010569	black	-0.0559698	0.331826	-0.113792	-0.00859158	0.5842	0.0410269	0.716459	0.409908	0.454389	-0.43576	-0.28062	-0.205951	-0.58348	0.113423	-0.457759	-0.200299	0.485684	-0.272378	0.255974	-0.16016
ENSPSIG00000010572	black	0.421253	0.471625	-0.0713806	-0.0150448	0.223969	0.402888	0.960684	0.785362	0.546882	-0.402718	-0.356352	0.174229	-0.36966	0.150603	-0.698817	-0.266071	0.6889	-0.0280047	0.679897	-0.0798527
ENSPSIG00000010578	black	-0.0634307	-0.145438	0.127483	-0.0761464	0.26935	0.0204561	-0.555863	-0.210576	-0.0407168	0.334933	0.449826	0.0818074	0.410108	-0.408182	0.104996	-0.352614	-0.497208	-0.0401635	-0.419261	0.031085
ENSPSIG00000010581	black	0.356523	0.499116	-0.0213726	0.40637	-0.0511154	-0.0932728	0.87617	0.369118	0.28045	-0.584908	-0.567295	-0.234551	-0.76701	0.272522	-0.491358	-0.219021	0.44627	-0.307111	0.38637	-0.117753
ENSPSIG00000010611	black	0.481183	0.791833	0.507624	0.543507	0.339696	0.283136	0.8064	0.418922	0.727732	-0.447446	-0.380159	-0.367009	-0.58986	-0.350976	-0.752534	-0.43942	0.105155	-0.711858	-0.0706248	-0.0557401
ENSPSIG00000010626	black	0.196082	0.176512	-0.349841	-0.117368	-0.0099942	0.0618206	0.810703	0.607717	0.221921	-0.436652	-0.345254	0.208156	-0.430683	0.444361	-0.428686	-0.0936519	0.743733	0.177647	0.775437	-0.184552
ENSPSIG00000010628	black	0.541435	0.487687	0.0872992	0.105592	0.0273834	0.40516	0.667307	0.541493	0.108707	0.184763	-0.500444	0.279416	-0.0435632	0.283599	-0.389663	-0.256769	0.305363	0.327025	0.772967	-0.538005
ENSPSIG00000010637	black	0.477033	0.776682	0.487414	0.600292	0.287366	0.206634	0.8058	0.369708	0.684321	-0.485978	-0.421576	-0.38957	-0.620094	-0.302909	-0.704548	-0.378097	0.10138	-0.743045	-0.0774725	-0.137506
ENSPSIG00000010672	black	0.00659066	-0.00454714	-0.278789	-0.40556	0.332004	0.231536	0.671815	0.792784	0.716407	-0.644612	0.209999	0.344384	-0.22642	-0.0785242	-0.659679	-0.174666	0.75729	-0.10937	0.437237	-0.0183266
ENSPSIG00000010678	black	0.559264	0.59862	0.093397	0.174039	0.122196	0.375386	0.960809	0.731105	0.503269	-0.328134	-0.434585	0.112777	-0.413514	0.097919	-0.732448	-0.405413	0.514627	-0.0744834	0.630943	-0.180547
ENSPSIG00000010687	black	0.0713869	0.345425	-0.264532	-0.163014	0.613643	0.391559	0.784647	0.547995	0.499263	-0.39883	-0.358449	-0.0460891	-0.322409	0.224666	-0.411676	0.109912	0.76714	-0.137691	0.450361	0.192067
ENSPSIG00000010703	black	0.40235	0.22512	-0.245613	-0.239165	-0.0117404	0.469658	0.761572	0.779152	0.35075	-0.248821	-0.238871	0.446853	-0.0533403	0.28078	-0.506039	-0.0557344	0.761891	0.299259	0.846935	0.00845135
ENSPSIG00000010720	black	0.355565	0.580426	0.12685	0.0822506	0.523657	0.492768	0.892996	0.695131	0.788208	-0.467025	-0.268116	-0.0436916	-0.373687	-0.156096	-0.751597	-0.248917	0.544593	-0.397135	0.294018	0.0661777
ENSPSIG00000010721	black	0.313272	0.0944586	-0.0285781	-0.146745	-0.380697	0.293442	0.509691	0.559543	0.216691	-0.170296	-0.117408	0.386963	-0.0319843	0.15068	-0.371731	0.0202582	0.471465	0.288717	0.613875	-0.0669067
ENSPSIG00000010726	black	0.0952419	0.397837	-0.266117	0.164798	0.128574	-0.0121743	0.808131	0.234863	0.0173446	-0.34134	-0.76324	-0.296468	-0.670731	0.625616	-0.159661	0.186756	0.630747	-0.00117036	0.554173	0.0293348
ENSPSIG00000010739	black	0.572988	0.753882	0.331604	0.513128	0.140131	0.243696	0.93081	0.509999	0.599832	-0.48849	-0.502517	-0.229989	-0.616329	-0.101912	-0.733474	-0.385225	0.289516	-0.514619	0.223747	-0.113667
ENSPSIG00000010749	black	0.337946	0.518758	0.32636	0.0702745	0.436027	0.429655	0.711283	0.660204	0.703093	-0.196583	-0.114894	0.0864972	-0.229063	-0.293703	-0.745074	-0.463415	0.245715	-0.249655	0.267427	-0.379191
ENSPSIG00000010754	black	0.325668	0.564254	0.00762092	0.365299	0.143702	0.0375701	0.945095	0.424643	0.406182	-0.584714	-0.593029	-0.268301	-0.742159	0.226401	-0.530778	-0.140237	0.514159	-0.374377	0.36748	-0.10318
ENSPSIG00000010787	black	-0.598049	-0.837557	-0.29723	-0.371661	-0.337251	-0.518282	-0.907547	-0.524391	-0.429366	0.0649672	0.683974	0.142836	0.366477	-0.0844361	0.587663	0.280854	-0.318184	0.174728	-0.464218	0.169485
ENSPSIG00000010794	black	-0.31272	-0.563087	-0.261644	-0.654394	-0.119761	0.219261	-0.550997	-0.0588692	-0.342669	0.550984	0.370534	0.525868	0.778519	0.135429	0.460296	0.462131	0.0340921	0.71323	0.215019	-0.024387
ENSPSIG00000010802	black	0.347257	0.475218	0.244015	0.0179147	0.45955	0.453899	0.742468	0.717633	0.70831	-0.205649	-0.120043	0.194149	-0.146139	-0.229476	-0.724061	-0.373968	0.336686	-0.201393	0.372277	-0.527027
ENSPSIG00000010803	black	0.294913	0.536256	-0.11461	0.124033	0.267265	0.267096	0.941377	0.512102	0.292722	-0.302266	-0.665297	-0.106965	-0.518987	0.407174	-0.430708	-0.0160503	0.651799	-0.0266202	0.639036	-0.0924216
ENSPSIG00000010817	black	-0.0116564	-0.206517	0.158217	0.058335	-0.360598	-0.112276	-0.787011	-0.569556	-0.713276	0.801276	0.099868	0.0524578	0.511557	0.0263852	0.575263	-0.0403371	-0.705091	0.458947	-0.21215	-0.0335926
ENSPSIG00000010827	black	0.380921	0.439189	-0.112341	0.182207	0.0528565	0.14829	0.875896	0.548956	0.440153	-0.611731	-0.400223	-0.0657195	-0.582669	0.17959	-0.586365	-0.206359	0.612033	-0.243438	0.444579	0.19736
ENSPSIG00000010844	black	0.14475	0.144048	-0.106553	-0.301876	0.386351	0.403375	0.713707	0.833391	0.858235	-0.62154	0.183593	0.316096	-0.158064	-0.232408	-0.747756	-0.176395	0.69729	-0.244087	0.349456	0.0221729
ENSPSIG00000010878	black	0.327713	0.550872	-0.0886595	0.0480093	0.383899	0.37776	0.964898	0.636665	0.445218	-0.324283	-0.544041	-0.0273098	-0.456307	0.272693	-0.561579	-0.13844	0.674395	-0.0592017	0.629285	-0.0475215
ENSPSIG00000010880	black	-0.676502	-0.833703	-0.360861	-0.35434	-0.312765	-0.535589	-0.921026	-0.650884	-0.569819	0.137653	0.515382	0.0399312	0.355615	0.0878337	0.76589	0.514981	-0.277536	0.224126	-0.439739	0.181227
ENSPSIG00000010917	black	-0.641879	-0.853784	-0.340964	-0.412978	-0.274122	-0.501931	-0.911004	-0.53217	-0.437221	0.0765739	0.671632	0.135985	0.382855	-0.0506214	0.622417	0.338265	-0.279312	0.190784	-0.452833	0.186582
ENSPSIG00000010926	black	-0.23669	-0.0454402	-0.577906	-0.206104	0.250811	-0.271249	0.601074	0.31269	0.124289	-0.599463	-0.234539	-0.0722159	-0.622146	0.496229	-0.197984	0.0253853	0.726584	7.62627e-06	0.463343	0.00962161
ENSPSIG00000010931	black	-0.587479	-0.77626	-0.235395	-0.264401	-0.350313	-0.556044	-0.941802	-0.636508	-0.51305	0.134328	0.587961	0.0351747	0.329676	-0.057912	0.658897	0.299396	-0.416114	0.14642	-0.5264	0.154127
ENSPSIG00000010934	black	0.167178	0.319435	-0.286346	-0.0328668	0.195514	0.0958421	0.895743	0.572938	0.317129	-0.488215	-0.443551	0.0061885	-0.572138	0.398718	-0.474342	-0.106872	0.741324	0.0027243	0.655472	-0.062221
ENSPSIG00000010936	black	0.281851	0.523078	-0.0542552	0.463713	0.215216	-0.156692	0.764209	0.211117	0.192303	-0.464296	-0.616309	-0.336563	-0.722615	0.298615	-0.354659	-0.226191	0.32312	-0.371015	0.276302	-0.275495
ENSPSIG00000010944	black	-0.266779	-0.478745	-0.118256	0.0312042	-0.458423	-0.515998	-0.855613	-0.708915	-0.750687	0.390054	0.23941	-0.0524431	0.270189	0.109685	0.676461	0.0798509	-0.583755	0.269135	-0.370405	0.0906621
ENSPSIG00000010950	black	0.226312	0.291918	-0.00264835	-0.232795	0.505764	0.509581	0.772735	0.850133	0.855933	-0.463007	0.056866	0.294702	-0.120579	-0.224618	-0.765655	-0.220581	0.635929	-0.217697	0.402759	-0.148286
ENSPSIG00000010961	black	0.551682	0.774776	0.388638	0.243927	0.397443	0.610279	0.867987	0.641344	0.608926	-0.0698264	-0.466448	-0.0273076	-0.25865	-0.124538	-0.707017	-0.350867	0.293596	-0.199118	0.402101	-0.22665
ENSPSIG00000010964	black	-0.531658	-0.824212	-0.452456	-0.593327	-0.069236	-0.26266	-0.836305	-0.316468	-0.409509	0.262089	0.66984	0.398193	0.621903	0.0245457	0.559576	0.256732	-0.145222	0.428712	-0.160591	0.0287727
ENSPSIG00000010973	black	0.575091	0.732893	0.130423	0.232297	0.242709	0.496764	0.922018	0.595833	0.36544	-0.107198	-0.639444	-0.0406642	-0.375839	0.198345	-0.589798	-0.306342	0.454436	-0.0120482	0.613648	-0.00854146
ENSPSIG00000010978	black	-0.0103884	0.233684	-0.193962	-0.287519	0.730771	0.367626	0.724203	0.676722	0.71193	-0.462336	-0.0452833	0.103097	-0.246004	-0.0368436	-0.575681	-0.0937385	0.695364	-0.217703	0.353548	-0.0531532
ENSPSIG00000010984	black	-0.0984109	-0.095639	0.50301	0.341426	-0.431752	-0.235377	-0.677802	-0.648089	-0.306832	0.321805	0.18114	-0.32663	0.151085	-0.373042	0.376024	0.0800215	-0.79541	-0.199265	-0.740796	0.149232
ENSPSIG00000011007	black	0.0370841	0.101648	-0.194623	-0.312946	0.426025	0.33726	0.71288	0.751102	0.788039	-0.645358	0.101101	0.244825	-0.198535	-0.111115	-0.627666	0.00618506	0.762274	-0.24773	0.352124	-0.00478003
ENSPSIG00000011012	black	0.37381	0.284181	-0.222729	-0.163457	0.206064	0.31607	0.831416	0.813827	0.449765	-0.337351	-0.191165	0.389935	-0.216838	0.195227	-0.644581	-0.355208	0.681157	0.146294	0.785346	-0.279421
ENSPSIG00000011025	black	-0.377419	-0.216285	0.186779	-0.111861	0.38595	-0.0617715	-0.681758	-0.446039	-0.144433	0.459417	0.373825	-0.129109	0.383529	-0.351763	0.351981	-0.0152974	-0.575239	-0.0618341	-0.586903	-0.0986473
ENSPSIG00000011027	black	-0.203338	-0.236838	0.237833	0.0650272	0.0249624	-0.133919	-0.391876	-0.20756	0.337541	-0.300319	0.536529	-0.0950337	0.152055	-0.612198	0.00767442	0.131513	-0.306686	-0.590763	-0.740824	0.08802
ENSPSIG00000011039	black	0.2379	0.370829	-0.262236	0.05448	0.123077	0.0784032	0.875412	0.501412	0.168833	-0.350317	-0.572001	-0.000381969	-0.542321	0.502181	-0.387153	-0.0940286	0.667248	0.0939	0.723791	-0.188372
ENSPSIG00000011053	black	0.274355	0.518528	-0.168735	0.190924	0.324135	0.0927941	0.869316	0.417028	0.17821	-0.27254	-0.660891	-0.145666	-0.579784	0.447688	-0.385196	-0.192644	0.53592	-0.0327399	0.605173	-0.235496
ENSPSIG00000011065	black	-0.42757	-0.415458	-0.134396	0.0103091	-0.320506	-0.464575	-0.81749	-0.844192	-0.901668	0.572784	-0.0355283	-0.2288	0.233714	0.336661	0.889506	0.405761	-0.521424	0.374587	-0.307656	0.0410645
ENSPSIG00000011077	black	0.579944	0.800759	0.326111	0.510862	0.230452	0.279458	0.940627	0.50404	0.567187	-0.406034	-0.558123	-0.246796	-0.604366	-0.0641627	-0.717561	-0.416145	0.27887	-0.472366	0.259299	-0.137893
ENSPSIG00000011093	black	-0.466974	-0.635987	-0.15199	-0.475752	-0.0842627	-0.0208344	-0.896992	-0.429028	-0.369778	0.446038	0.565687	0.20258	0.686371	-0.134516	0.594188	0.389695	-0.310606	0.342769	-0.367891	0.341657
ENSPSIG00000011098	black	0.432626	0.770975	0.41072	0.209844	0.668606	0.698321	0.60559	0.406614	0.440707	0.270884	-0.499345	-0.121451	-0.0277863	-0.117398	-0.443112	-0.222464	0.102447	-0.134186	0.251296	-0.221421
ENSPSIG00000011115	black	-0.730153	-0.867796	-0.431948	-0.457742	-0.183544	-0.513343	-0.913551	-0.596069	-0.554368	0.170664	0.555296	0.0983039	0.390821	0.110218	0.752878	0.473006	-0.226878	0.288787	-0.375323	0.120307
ENSPSIG00000011133	black	0.190881	0.179473	-0.375307	-0.221412	0.0219861	0.251974	0.799957	0.635731	0.262035	-0.405386	-0.347185	0.209294	-0.332724	0.439323	-0.401669	0.0614706	0.845899	0.220705	0.776835	0.153368
ENSPSIG00000011140	black	-0.79432	-0.891432	-0.514507	-0.460584	-0.171491	-0.59397	-0.837933	-0.586873	-0.503406	-0.0106341	0.546083	0.0259667	0.246532	0.145655	0.724998	0.513907	-0.117824	0.195223	-0.397562	0.229313
ENSPSIG00000011152	black	0.371541	0.443422	0.222707	-0.00157786	0.427551	0.456767	0.780854	0.797802	0.837807	-0.375206	-0.0161244	0.231478	-0.173563	-0.319427	-0.826166	-0.406946	0.404845	-0.301928	0.331831	-0.40826
ENSPSIG00000011154	black	0.13143	0.320878	-0.24883	-0.0981093	0.217607	0.262543	0.878007	0.566358	0.362108	-0.437777	-0.46814	-0.00605977	-0.457832	0.381089	-0.410735	0.141645	0.804062	0.00925103	0.626113	0.0869998
ENSPSIG00000011156	black	-0.186773	-0.347002	0.291308	-0.0931935	0.00761636	-0.0804614	-0.786397	-0.320702	-0.0142714	0.31163	0.696138	0.134721	0.534326	-0.619505	0.182817	-0.193337	-0.675735	-0.114707	-0.653465	-0.0957545
ENSPSIG00000011162	black	0.322537	0.377586	-0.106785	-0.184993	0.332186	0.504484	0.905903	0.843819	0.643829	-0.399374	-0.216019	0.253901	-0.24367	0.0720612	-0.701387	-0.179604	0.755416	-0.00829686	0.65291	-0.00823805
ENSPSIG00000011163	black	0.107248	0.248584	-0.101397	-0.35044	0.580766	0.521841	0.732574	0.801385	0.749889	-0.370235	0.0185991	0.248722	-0.130344	-0.109447	-0.669715	-0.167311	0.687788	-0.0825591	0.449984	0.013725
ENSPSIG00000011168	black	-0.753148	-0.722981	-0.284454	-0.493069	0.103491	-0.274335	-0.815319	-0.496651	-0.266921	0.128012	0.584854	-0.0112387	0.383512	-0.103024	0.60006	0.491172	-0.182354	0.0936941	-0.520855	0.324256
ENSPSIG00000011174	black	0.625872	0.728991	0.444795	0.666455	-0.164655	0.133722	0.790033	0.336722	0.443322	-0.435622	-0.525669	-0.288006	-0.60937	-0.112664	-0.616786	-0.329857	0.105624	-0.519498	0.110972	-0.0895684
ENSPSIG00000011175	black	0.662875	0.665961	0.365802	0.366519	0.0143637	0.59371	0.535907	0.342214	0.317101	0.0379823	-0.471572	-0.0513818	-0.0340836	-0.0785011	-0.3977	-0.0993422	0.127529	-0.152182	0.232489	0.209754
ENSPSIG00000011183	black	-0.522394	-0.878114	-0.38073	-0.465795	-0.408926	-0.472897	-0.839794	-0.371703	-0.404973	0.0364254	0.736737	0.315468	0.413515	-0.0459918	0.499225	0.19698	-0.207766	0.299194	-0.287988	0.153273
ENSPSIG00000011186	black	-0.163477	-0.51902	0.0208279	-0.442759	-0.12528	0.0931969	-0.795734	-0.126114	-0.145568	0.443684	0.771239	0.457786	0.747411	-0.410222	0.209627	-0.171169	-0.420875	0.345552	-0.271394	0.162797
ENSPSIG00000011233	black	0.132711	0.167559	-0.292687	-0.177585	0.0466327	0.244049	0.775915	0.583081	0.317434	-0.421491	-0.346634	0.174864	-0.292288	0.379864	-0.351612	0.234493	0.807783	0.109412	0.677084	-0.0319102
ENSPSIG00000011257	black	0.240865	0.397109	-0.239083	0.0163886	0.175494	0.224757	0.908192	0.539621	0.265575	-0.370277	-0.584952	-0.0042811	-0.471899	0.463334	-0.390791	0.0716105	0.749332	0.046672	0.701578	-0.0621948
ENSPSIG00000011260	black	0.628759	0.696384	0.336985	0.318289	-0.0610229	0.452389	0.675443	0.420033	0.116652	0.217653	-0.622301	0.003432	-0.213954	0.163784	-0.436223	-0.345202	0.128561	0.178877	0.563392	-0.182074
ENSPSIG00000011266	black	0.595683	0.833267	0.427689	0.531695	0.212393	0.360158	0.912805	0.483749	0.588585	-0.336301	-0.569911	-0.258928	-0.535807	-0.121063	-0.698209	-0.335941	0.227957	-0.485484	0.212144	-0.14638
ENSPSIG00000011286	black	0.168045	0.245103	-0.357013	-0.111683	0.214486	0.160578	0.888132	0.634197	0.378874	-0.53467	-0.37864	0.126325	-0.439348	0.391525	-0.459621	0.0280299	0.837739	0.00295937	0.694147	-0.10811
ENSPSIG00000011288	black	-0.528064	-0.765722	-0.298917	-0.562504	-0.141559	-0.240595	-0.806061	-0.31093	-0.449147	0.413631	0.596374	0.400154	0.618184	0.0303185	0.554869	0.253319	-0.232471	0.523312	-0.0997921	-0.218138
ENSPSIG00000011299	black	0.302532	0.502947	-0.0505996	-0.0192122	0.453252	0.422537	0.957365	0.731042	0.641988	-0.444129	-0.356979	0.0344146	-0.413808	0.0837198	-0.682206	-0.188209	0.691003	-0.183045	0.529305	-0.0226337
ENSPSIG00000011306	black	0.484197	0.487402	0.174596	0.103928	0.165375	0.404772	0.905277	0.808801	0.786501	-0.533088	-0.150831	0.180689	-0.331497	-0.195403	-0.849207	-0.350591	0.516597	-0.310556	0.414957	-0.18685
ENSPSIG00000011312	black	0.340116	0.652865	0.00326137	0.245264	0.450642	0.278984	0.955852	0.498285	0.420652	-0.332174	-0.649575	-0.199456	-0.554022	0.249906	-0.517348	-0.148119	0.539524	-0.234053	0.481998	-0.170386
ENSPSIG00000011322	black	0.402686	0.695357	0.0973901	0.29848	0.243194	0.295101	0.908184	0.440829	0.338795	-0.275693	-0.67178	-0.274555	-0.611694	0.227093	-0.520768	-0.225213	0.449226	-0.176788	0.436433	0.135975
ENSPSIG00000011329	black	-0.111673	0.203768	-0.473865	-0.216291	0.516278	0.0904026	0.758749	0.421858	0.181116	-0.33479	-0.477732	-0.0711032	-0.479054	0.555157	-0.221039	0.128985	0.798374	0.10327	0.632913	-0.0515212
ENSPSIG00000011330	black	0.504501	0.356272	-0.0916084	-0.159239	0.169299	0.516436	0.834532	0.891306	0.527403	-0.235253	-0.177864	0.478781	-0.05678	0.0913063	-0.700644	-0.332803	0.648872	0.172154	0.803753	-0.264134
ENSPSIG00000011361	black	0.620334	0.781367	0.390713	0.536793	0.153172	0.247447	0.896976	0.521794	0.61718	-0.448205	-0.44503	-0.214757	-0.603405	-0.184845	-0.790539	-0.545806	0.198447	-0.523164	0.18641	-0.12159
ENSPSIG00000011368	black	-0.508845	-0.781813	-0.187543	-0.407136	-0.311409	-0.36199	-0.916249	-0.433253	-0.351592	0.17348	0.749244	0.228689	0.482435	-0.205697	0.494901	0.169087	-0.373482	0.221535	-0.448884	0.183358
ENSPSIG00000011372	black	0.554406	0.789237	0.343965	0.348773	0.382724	0.457747	0.947346	0.631314	0.673147	-0.304948	-0.469755	-0.124577	-0.454295	-0.136739	-0.77807	-0.421437	0.330082	-0.384771	0.325043	-0.180217
ENSPSIG00000011380	black	0.0724763	0.0677861	-0.235055	-0.411191	0.356849	0.420442	0.682884	0.806104	0.75813	-0.590021	0.153262	0.327119	-0.130772	-0.101099	-0.645207	-0.0451315	0.798986	-0.113678	0.425856	0.199858
ENSPSIG00000011381	black	-0.267871	-0.303862	0.136659	0.0897825	-0.348897	-0.284805	-0.792287	-0.732561	-0.704972	0.632532	0.0399786	-0.136613	0.37616	0.0853418	0.73552	0.345547	-0.644569	0.274531	-0.374087	-0.151674
ENSPSIG00000011389	black	-0.28515	-0.181451	0.0528473	0.175668	-0.239436	-0.291485	-0.693508	-0.832659	-0.816579	0.645294	-0.228598	-0.336526	0.23036	0.291962	0.840179	0.471116	-0.5593	0.262679	-0.331602	-0.000891276
ENSPSIG00000011400	black	0.0733354	0.0174146	0.322647	0.492654	-0.471835	-0.359251	-0.645198	-0.75884	-0.699193	0.543566	-0.144483	-0.337435	0.0969886	0.0109386	0.53476	-0.0793383	-0.833457	0.0609542	-0.456992	0.00133076
ENSPSIG00000011436	black	-0.0813016	0.0759833	0.171889	0.268629	-0.0787686	-0.0893016	-0.535278	-0.718178	-0.759513	0.799024	-0.397146	-0.345592	0.237903	0.284247	0.706421	0.285308	-0.583127	0.293002	-0.210551	-0.05886
ENSPSIG00000011457	black	0.351776	0.00302379	0.483854	0.11843	-0.486025	0.283648	-0.62631	-0.247187	-0.319511	0.739859	0.232739	0.22805	0.662081	-0.355024	0.191653	-0.220539	-0.711761	0.324532	-0.225336	0.149869
ENSPSIG00000011459	black	-0.622873	-0.840604	-0.324229	-0.378859	-0.30924	-0.533537	-0.909992	-0.544848	-0.459733	0.080268	0.658869	0.124003	0.354347	-0.0466723	0.616215	0.295211	-0.309948	0.191541	-0.453397	0.165704
ENSPSIG00000011468	black	0.257879	0.216911	-0.169947	-0.149362	0.0927869	0.23466	0.83639	0.765366	0.499212	-0.4628	-0.171299	0.320091	-0.294661	0.164209	-0.61209	-0.157641	0.703933	0.0437091	0.687501	-0.318788
ENSPSIG00000011469	black	0.062475	0.400886	0.0459168	0.301225	0.476465	-0.172024	0.639231	0.262157	0.45948	-0.543631	-0.252743	-0.324766	-0.686323	-0.0476252	-0.489096	-0.384265	0.218908	-0.553556	0.00591132	-0.33644
ENSPSIG00000011470	black	0.550607	0.659054	0.155125	0.233892	0.0411346	0.487389	0.87451	0.549088	0.357165	-0.175962	-0.61105	-0.0472302	-0.355845	0.183719	-0.5316	-0.116429	0.474827	-0.0346932	0.553701	0.121899
ENSPSIG00000011477	black	0.432706	0.696749	0.162309	0.401499	0.283186	0.159051	0.946756	0.488906	0.47552	-0.4245	-0.567522	-0.240385	-0.674379	0.086863	-0.647317	-0.386652	0.371935	-0.368308	0.35356	-0.209648
ENSPSIG00000011483	black	0.0671725	0.214588	-0.141378	-0.21136	0.641502	0.302317	0.716641	0.706679	0.759717	-0.524439	0.0266203	0.187434	-0.214413	-0.117732	-0.631891	-0.162484	0.630464	-0.28988	0.332018	-0.278617
ENSPSIG00000011493	black	-0.618473	-0.72876	-0.224462	-0.224349	-0.321403	-0.553737	-0.955637	-0.737036	-0.648858	0.281715	0.430017	-0.0413648	0.335045	0.0681546	0.788649	0.41391	-0.450779	0.224657	-0.487531	0.0677794
ENSPSIG00000011494	black	0.629418	0.876064	0.501623	0.568442	0.232767	0.356409	0.885279	0.4791	0.600854	-0.292299	-0.533224	-0.279055	-0.551682	-0.200146	-0.750737	-0.492979	0.127881	-0.504145	0.160306	-0.142828
ENSPSIG00000011498	black	-0.326567	-0.760687	-0.301205	-0.578528	-0.295071	-0.0339241	-0.758636	-0.161182	-0.295875	0.287498	0.671805	0.560926	0.781409	-0.0669404	0.454194	0.353639	-0.101651	0.475216	-0.0627209	0.0435007
ENSPSIG00000011499	black	0.15754	0.498338	-0.00921443	-0.00288032	0.739238	0.365203	0.511482	0.322799	0.214316	0.156261	-0.404641	-0.117908	-0.189932	0.146108	-0.302891	-0.323456	0.241345	0.0357879	0.348815	-0.110469
ENSPSIG00000011524	black	0.208976	0.271681	-0.29292	0.033585	-0.12389	0.120412	0.719566	0.356387	0.0803659	-0.395026	-0.542453	-0.0759376	-0.480461	0.507149	-0.231824	0.172546	0.687457	0.0916375	0.582798	0.359517
ENSPSIG00000011529	black	-0.305144	-0.184835	0.0124418	0.103009	-0.215699	-0.292535	-0.678261	-0.79092	-0.854639	0.695914	-0.217034	-0.318802	0.188668	0.330989	0.803922	0.337221	-0.543404	0.373972	-0.254482	0.0649893
ENSPSIG00000011544	black	0.175136	0.382682	-0.234509	0.250051	0.0579769	-0.137208	0.84888	0.31912	0.18403	-0.593931	-0.593474	-0.262551	-0.783456	0.445886	-0.354386	-0.0564253	0.595028	-0.206183	0.448309	0.00934008
ENSPSIG00000011582	black	0.376782	0.615212	0.00315486	0.158178	0.354437	0.395166	0.705589	0.345475	0.00659933	0.236441	-0.768728	-0.0609852	-0.21948	0.462385	-0.218649	-0.0872928	0.353802	0.243995	0.6808	-0.306327
ENSPSIG00000011601	black	-0.188491	-0.533256	0.174529	-0.0959583	-0.46306	-0.242751	-0.87203	-0.406679	-0.195782	0.18084	0.72345	0.183455	0.497625	-0.485114	0.306802	-0.0218123	-0.614329	-0.00893343	-0.613672	0.145403
ENSPSIG00000011603	black	0.166402	0.215534	-0.307978	-0.0795668	0.0974505	0.115912	0.87761	0.630697	0.44392	-0.656087	-0.303475	0.0994133	-0.495608	0.300733	-0.507957	0.0259423	0.821169	-0.0943632	0.597344	-0.00248377
ENSPSIG00000011608	black	0.477404	0.595174	0.0365994	0.257308	0.1844	0.234696	0.978562	0.633409	0.51347	-0.49006	-0.476825	-0.0432258	-0.567311	0.123986	-0.692242	-0.342902	0.535778	-0.250256	0.508178	-0.128471
ENSPSIG00000011614	black	0.401838	0.705622	0.488105	0.722129	0.10104	-0.0400723	0.708166	0.180602	0.535947	-0.551064	-0.44275	-0.51736	-0.755872	-0.25241	-0.585716	-0.344072	-0.0133159	-0.80468	-0.201181	-0.157307
ENSPSIG00000011622	black	-0.139249	-0.105339	0.156564	0.383636	-0.373649	-0.460067	-0.705137	-0.864128	-0.800226	0.527909	-0.163726	-0.409163	0.0591588	0.152355	0.695833	0.100346	-0.747984	0.10472	-0.467364	0.0480824
ENSPSIG00000011625	black	0.288965	0.305792	0.148649	0.0403169	0.181543	0.207699	0.75891	0.734658	0.847735	-0.686151	0.0958356	0.148735	-0.388396	-0.342849	-0.845269	-0.40581	0.440337	-0.448282	0.196913	-0.186205
ENSPSIG00000011628	black	-0.593942	-0.828297	-0.542661	-0.653358	-0.0864132	-0.21717	-0.826927	-0.381967	-0.574874	0.388017	0.498428	0.355226	0.63579	0.240101	0.718172	0.467416	-0.0526096	0.60309	-0.0334002	0.119095
ENSPSIG00000011633	black	-0.365311	-0.550307	-0.00915968	-0.566285	-0.0310902	0.199883	-0.573419	-0.0149967	0.116334	0.170692	0.711713	0.376025	0.645574	-0.390113	0.180496	0.314987	-0.0850573	0.176381	-0.275292	0.214993
ENSPSIG00000011641	black	-0.463245	-0.728685	-0.308925	-0.376308	-0.352409	-0.33031	-0.945406	-0.575174	-0.699221	0.46155	0.442202	0.203124	0.561484	0.142456	0.756383	0.34449	-0.356139	0.506785	-0.228611	0.1602
ENSPSIG00000011649	black	0.594306	0.771752	0.403093	0.516143	0.0556521	0.247723	0.727498	0.33346	0.180044	0.0689681	-0.663872	-0.169788	-0.420203	0.100971	-0.48028	-0.449793	0.0230808	-0.0884555	0.397434	-0.430557
ENSPSIG00000011655	black	0.515046	0.730614	0.345141	0.410416	0.300714	0.321058	0.916347	0.582901	0.741786	-0.512994	-0.368277	-0.198262	-0.567258	-0.233567	-0.813448	-0.442052	0.306912	-0.567641	0.15927	-0.0624131
ENSPSIG00000011690	black	0.228207	0.256784	-0.243688	-0.269877	0.325971	0.362894	0.837272	0.812084	0.530498	-0.392693	-0.15194	0.297201	-0.271546	0.159697	-0.646313	-0.26533	0.759413	0.0997867	0.704782	-0.0517801
ENSPSIG00000011696	black	0.267869	0.488121	-0.00277808	0.0949795	0.430535	0.288679	0.942622	0.660302	0.710941	-0.606362	-0.314112	-0.0584861	-0.509976	-0.00676126	-0.693963	-0.166765	0.63224	-0.39658	0.359359	-0.0884285
ENSPSIG00000011722	black	0.396062	0.754722	0.241759	0.304648	0.661389	0.453354	0.803512	0.456932	0.598985	-0.226746	-0.487605	-0.262844	-0.396439	-0.0977875	-0.594411	-0.292136	0.300713	-0.43922	0.176391	-0.0379291
ENSPSIG00000011734	black	-0.62834	-0.902393	-0.399873	-0.472783	-0.327877	-0.477796	-0.887457	-0.474449	-0.450669	0.0775529	0.67525	0.239085	0.445015	0.00863792	0.633088	0.405035	-0.201167	0.274423	-0.344374	0.114617
ENSPSIG00000011740	black	0.588557	0.391348	-0.0607335	-0.108454	0.00774385	0.524774	0.813859	0.85883	0.436813	-0.186117	-0.224333	0.457194	-0.0798589	0.121993	-0.690947	-0.389572	0.602724	0.242421	0.824226	-0.0838927
ENSPSIG00000011745	black	-0.285112	-0.534142	-0.0125991	-0.334856	-0.113357	-0.0113249	-0.920446	-0.419692	-0.41977	0.619785	0.533328	0.294919	0.788793	-0.186124	0.555351	0.190589	-0.503073	0.38186	-0.32001	-0.0232936
ENSPSIG00000011750	black	0.650863	0.851936	0.576331	0.793694	0.00180362	0.103719	0.737435	0.248391	0.435862	-0.322395	-0.548636	-0.412763	-0.652359	-0.214355	-0.639139	-0.5432	-0.102564	-0.615996	-0.0278999	-0.183777
ENSPSIG00000011762	black	0.35272	0.289654	-0.2142	-0.0181633	0.0947941	0.19146	0.87658	0.720948	0.481146	-0.554488	-0.259051	0.242618	-0.368439	0.204129	-0.610688	-0.184455	0.712945	-0.0656575	0.65501	-0.213596
ENSPSIG00000011766	black	-0.295379	-0.49867	0.0607565	-0.180256	0.0139466	-0.205183	-0.738617	-0.303402	-0.0647685	0.184824	0.67087	0.231508	0.54171	-0.425402	0.286901	0.0310337	-0.480149	-0.0706975	-0.510819	-0.336103
ENSPSIG00000011778	black	-0.0824872	-0.396657	0.261113	-0.132987	-0.398926	0.0018946	-0.754	-0.298015	-0.257334	0.499531	0.506244	0.316735	0.683049	-0.343677	0.340089	0.104326	-0.5718	0.24564	-0.324378	-0.221518
ENSPSIG00000011779	black	0.560376	0.438273	-0.0182358	-0.133467	0.138823	0.621337	0.851089	0.888456	0.532312	-0.181915	-0.234151	0.421824	-0.0607413	0.0693778	-0.717808	-0.327622	0.634413	0.183594	0.786931	-0.0608522
ENSPSIG00000011780	black	-0.589364	-0.726703	-0.201338	-0.48854	0.0371894	-0.233719	-0.868753	-0.380708	-0.207437	0.19001	0.755152	0.189512	0.524393	-0.263701	0.460511	0.205529	-0.307223	0.137254	-0.489662	0.164396
ENSPSIG00000011787	black	-0.280825	-0.60241	-0.0460828	-0.488854	-0.168795	0.0488478	-0.869416	-0.235865	-0.260113	0.478637	0.728828	0.408797	0.763006	-0.304766	0.367113	0.0334546	-0.393124	0.405222	-0.284607	0.222427
ENSPSIG00000011792	black	0.0874329	0.155959	-0.386193	-0.210305	0.0575747	0.248679	0.697287	0.458479	0.0863886	-0.225435	-0.487531	0.133717	-0.239316	0.578889	-0.158107	0.342544	0.800477	0.297729	0.763282	0.0351682
ENSPSIG00000011825	black	0.0525076	0.474002	0.00221708	0.219394	0.533907	0.0397133	0.843942	0.38597	0.599737	-0.651704	-0.391344	-0.363376	-0.718973	0.032267	-0.528119	-0.0887948	0.500299	-0.574019	0.110488	-0.0914313
ENSPSIG00000011826	black	-0.671436	-0.828078	-0.386175	-0.432759	-0.253098	-0.437169	-0.932044	-0.622039	-0.61934	0.279114	0.483046	0.105644	0.459589	0.146318	0.804415	0.540763	-0.254012	0.361724	-0.338281	0.151501
ENSPSIG00000011838	black	0.220901	0.374115	-0.216553	0.123306	0.0216848	0.0607422	0.881026	0.438923	0.195581	-0.449556	-0.606995	-0.0939191	-0.596363	0.482111	-0.352733	0.0692121	0.68095	-0.0189566	0.623985	-0.0693288
ENSPSIG00000011846	black	0.245428	0.553014	-0.112794	0.174694	0.434787	0.178288	0.941793	0.483899	0.360828	-0.375964	-0.626966	-0.175921	-0.589592	0.339285	-0.465436	-0.110141	0.601731	-0.1765	0.531357	-0.212684
ENSPSIG00000011856	black	-0.0659273	0.0125159	0.200663	0.327882	-0.205133	-0.205849	-0.627428	-0.773863	-0.782669	0.747726	-0.298423	-0.328928	0.235957	0.21102	0.710079	0.209986	-0.688781	0.236616	-0.304697	-0.0973528
ENSPSIG00000011874	black	-0.288199	-0.179899	0.0580702	0.0840156	-0.0783174	-0.217022	-0.74177	-0.775339	-0.790733	0.770682	-0.1389	-0.257334	0.329677	0.225793	0.793824	0.305048	-0.610984	0.338599	-0.307976	-0.0567175
ENSPSIG00000011876	black	0.187043	0.225233	-0.106189	-0.200235	0.35741	0.358558	0.813253	0.813008	0.807636	-0.637971	0.0244813	0.247869	-0.261388	-0.124071	-0.733528	-0.141781	0.724408	-0.256137	0.414403	-0.0708052
ENSPSIG00000011884	black	-0.0337905	0.289023	-0.246126	0.0598598	0.542641	-0.105714	0.750015	0.379965	0.380009	-0.537552	-0.342575	-0.177613	-0.626268	0.244418	-0.400428	-0.154448	0.542513	-0.298603	0.324961	-0.343946
ENSPSIG00000011919	black	0.364485	0.635615	0.116735	0.405292	0.239733	0.0986186	0.955241	0.454793	0.50212	-0.554834	-0.564005	-0.277175	-0.714825	0.106888	-0.603394	-0.220418	0.441876	-0.454218	0.302862	-0.187054
ENSPSIG00000011933	black	0.527878	0.575429	0.264615	0.310541	-0.183393	0.441288	0.646833	0.350082	0.262852	-0.131349	-0.535279	-0.111938	-0.25966	0.0856203	-0.379907	0.034877	0.294801	-0.09233	0.32894	0.288383
ENSPSIG00000011959	black	-0.0155649	0.0959859	-0.517174	-0.168284	0.108682	-0.0705417	0.749973	0.443976	0.0962733	-0.475434	-0.4115	0.03721	-0.544315	0.597247	-0.25349	0.0599368	0.805791	0.167008	0.706537	-0.0127399
ENSPSIG00000011960	black	0.189516	0.155336	-0.0671971	-0.308891	0.339045	0.413839	0.715855	0.875482	0.845208	-0.563274	0.205652	0.373205	-0.141161	-0.250215	-0.792914	-0.284303	0.655991	-0.175005	0.401336	-0.0444186
ENSPSIG00000011968	black	0.392333	0.368369	-0.134641	-0.0961334	0.27017	0.344187	0.829731	0.765428	0.406039	-0.204854	-0.285266	0.3405	-0.198689	0.207521	-0.607672	-0.355208	0.593141	0.159381	0.782133	-0.433119
ENSPSIG00000011972	black	0.127216	0.127787	-0.38278	-0.496434	0.333969	0.516575	0.57739	0.667651	0.220665	-0.00358279	-0.177694	0.372655	0.0273144	0.348195	-0.339669	-0.0640178	0.742322	0.48588	0.807074	0.222163
ENSPSIG00000011990	black	0.531743	0.490895	-0.111833	0.122672	-0.00106337	0.305139	0.870797	0.623517	0.265641	-0.279995	-0.507352	0.133408	-0.37279	0.324422	-0.539786	-0.27346	0.585173	0.0990456	0.732872	-0.00191481
ENSPSIG00000011997	black	0.170348	0.141107	0.308202	0.164848	-0.113775	0.160291	-0.197513	-0.185417	-0.328552	0.657431	-0.236293	0.0927244	0.379434	0.0778923	0.2641	0.117692	-0.380327	0.306395	0.106887	-0.619616
ENSPSIG00000012001	black	0.639804	0.664447	0.276495	0.128001	0.181143	0.659885	0.901638	0.799409	0.676333	-0.228903	-0.32624	0.161464	-0.204643	-0.138203	-0.807797	-0.367127	0.454961	-0.12623	0.514678	0.016633
ENSPSIG00000012003	black	0.333785	0.624766	0.156484	0.26842	0.470781	0.257276	0.934378	0.578657	0.702312	-0.538025	-0.385419	-0.186305	-0.580319	-0.0844064	-0.718839	-0.302157	0.452895	-0.503408	0.244295	-0.17725
ENSPSIG00000012037	black	-0.312328	-0.223065	0.296251	0.0486244	-0.0373456	-0.0836265	-0.809434	-0.672625	-0.388912	0.572899	0.205849	-0.222394	0.435485	-0.24093	0.588683	0.306084	-0.687463	0.0104385	-0.642047	0.0567877
ENSPSIG00000012045	black	0.198347	0.271618	-0.317475	-0.246946	0.279131	0.408339	0.853772	0.708666	0.424279	-0.383751	-0.336916	0.194623	-0.272442	0.331395	-0.47915	0.0541565	0.867981	0.123007	0.730454	0.136004
ENSPSIG00000012048	black	0.706505	0.812903	0.561871	0.688159	-0.116856	0.254262	0.779519	0.368239	0.476472	-0.305538	-0.52882	-0.259704	-0.519801	-0.193979	-0.660078	-0.404478	0.0214295	-0.496847	0.107768	-0.137118
ENSPSIG00000012059	black	0.333616	0.52748	0.121066	0.0563215	0.487857	0.46654	0.852435	0.69857	0.824601	-0.529458	-0.174835	-0.0302894	-0.374601	-0.219721	-0.775309	-0.277183	0.536427	-0.433737	0.234652	0.149818
ENSPSIG00000012066	black	0.282478	0.420528	0.08332	0.0102788	0.378033	0.318965	0.880822	0.758078	0.785002	-0.551223	-0.123858	0.102285	-0.398493	-0.157651	-0.791897	-0.318384	0.551068	-0.333742	0.365793	-0.241713
ENSPSIG00000012089	black	0.552648	0.684036	0.15673	0.213976	0.325005	0.449482	0.979934	0.725228	0.625022	-0.348879	-0.436823	0.0240265	-0.415335	-0.00770247	-0.773656	-0.407958	0.490422	-0.230586	0.509026	-0.143739
ENSPSIG00000012091	black	-0.252292	-0.700225	-0.0940071	-0.381899	-0.419	-0.142969	-0.868196	-0.283399	-0.325119	0.330448	0.715068	0.46903	0.734964	-0.228018	0.432023	0.16833	-0.379005	0.352366	-0.2598	-0.0372525
ENSPSIG00000012108	black	0.0404898	0.188227	-0.271693	-0.152177	0.186447	0.155142	0.839513	0.594209	0.454285	-0.583773	-0.296994	0.0585909	-0.461312	0.286939	-0.447952	0.149502	0.815033	-0.0770504	0.552931	-0.0392069
ENSPSIG00000012129	black	0.547239	0.80341	0.448258	0.652939	0.107626	0.103379	0.765915	0.290733	0.421397	-0.332037	-0.532637	-0.41397	-0.705172	-0.135175	-0.642594	-0.573875	0.00862248	-0.523452	0.0476849	-0.0505936
ENSPSIG00000012138	black	0.307682	0.4594	-0.0535975	0.366443	-0.0233293	-0.0720691	0.8765	0.376084	0.347877	-0.672188	-0.526519	-0.245997	-0.75808	0.243684	-0.486358	-0.112401	0.513281	-0.374388	0.335588	-0.0206889
ENSPSIG00000012148	black	0.282491	0.205379	0.070743	-0.1825	0.242539	0.446021	0.673568	0.833482	0.921364	-0.618603	0.241981	0.326496	-0.115105	-0.400656	-0.8251	-0.267122	0.556091	-0.33478	0.240791	0.0505995
ENSPSIG00000012156	black	0.302338	0.340055	-0.189222	-0.170926	0.403799	0.388413	0.862042	0.792763	0.506019	-0.293007	-0.258185	0.314006	-0.200072	0.190111	-0.60972	-0.231006	0.700792	0.0833159	0.743488	-0.358977
ENSPSIG00000012157	black	-0.195259	-0.106184	0.091164	0.100263	-0.0721124	-0.133977	-0.685513	-0.712752	-0.781172	0.832247	-0.189142	-0.21526	0.360092	0.235142	0.74443	0.24677	-0.604639	0.388963	-0.226411	-0.0860382
ENSPSIG00000012161	black	0.0113505	0.0509101	0.256937	0.189099	-0.0748163	-7.65246e-05	-0.604184	-0.587016	-0.67547	0.901075	-0.192752	-0.146394	0.401707	0.104436	0.569546	0.0227392	-0.689153	0.372266	-0.185474	-0.172936
ENSPSIG00000012172	black	0.459494	0.761013	0.416789	0.621143	0.225184	0.112448	0.830409	0.337267	0.608158	-0.533786	-0.474795	-0.43087	-0.719643	-0.206648	-0.677112	-0.389756	0.134624	-0.716952	-0.0386723	-0.0922745
ENSPSIG00000012174	black	-0.404387	-0.647581	-0.0916838	-0.468262	-0.141605	-0.0483957	-0.911525	-0.357322	-0.298811	0.408403	0.699037	0.279079	0.684663	-0.263329	0.469663	0.175437	-0.384015	0.31866	-0.393699	0.298088
ENSPSIG00000012189	black	-0.637426	-0.787244	-0.350217	-0.291012	-0.333308	-0.562673	-0.935332	-0.711521	-0.691826	0.252844	0.412515	0.0168408	0.355774	0.173927	0.829902	0.48899	-0.341958	0.298075	-0.38869	0.0855821
ENSPSIG00000012191	black	0.293614	0.203608	-0.276116	-0.136127	-0.0481039	0.219269	0.836192	0.708403	0.353982	-0.460697	-0.282635	0.295641	-0.318386	0.327696	-0.513592	-0.0553145	0.776868	0.140376	0.769599	-0.10548
ENSPSIG00000012201	black	0.521522	0.432434	0.0390595	-0.0668585	0.214836	0.485739	0.874642	0.907174	0.666337	-0.33364	-0.125115	0.387199	-0.171316	-0.072522	-0.83035	-0.47832	0.566048	-0.0105371	0.659654	-0.261695
ENSPSIG00000012203	black	0.220235	0.43307	-0.00121366	-0.0258714	0.58644	0.354145	0.869743	0.717818	0.774683	-0.520205	-0.171206	0.0499833	-0.369909	-0.104176	-0.722621	-0.246489	0.597069	-0.354561	0.350391	-0.20394
ENSPSIG00000012214	black	-0.285756	-0.546317	-0.0511692	-0.269418	-0.388634	-0.211312	-0.886318	-0.47977	-0.588505	0.554904	0.45891	0.197249	0.534958	-0.0530456	0.551824	0.0447292	-0.519442	0.475574	-0.262307	0.157584
ENSPSIG00000012215	black	-0.0292718	0.385939	-0.158504	-0.0393986	0.728406	0.197674	0.812131	0.477451	0.545094	-0.455661	-0.36643	-0.182455	-0.499379	0.155	-0.449028	-0.00180291	0.633625	-0.310577	0.318761	-0.163705
ENSPSIG00000012252	black	-0.324535	-0.211934	-0.0670571	0.0872651	-0.120632	-0.293011	-0.731534	-0.829197	-0.844545	0.649529	-0.176823	-0.344027	0.216647	0.316872	0.837366	0.348918	-0.525295	0.310613	-0.325624	0.214156
ENSPSIG00000012258	black	0.096747	0.316924	-0.269474	-0.25795	0.430249	0.446705	0.727683	0.554129	0.336118	-0.217479	-0.371549	0.0167246	-0.280924	0.312621	-0.374755	0.036894	0.744826	0.136379	0.584655	0.385109
ENSPSIG00000012281	black	0.252285	0.35028	-0.174013	0.030716	0.283835	0.148514	0.910635	0.656091	0.510584	-0.550742	-0.33507	0.101324	-0.459923	0.204762	-0.58412	-0.143705	0.682965	-0.17335	0.573047	-0.348179
ENSPSIG00000012289	black	0.57049	0.827294	0.426468	0.700734	0.115337	0.122742	0.840959	0.295186	0.422438	-0.352066	-0.649716	-0.394688	-0.669126	-0.0453024	-0.586272	-0.371825	0.0876908	-0.549339	0.118848	-0.256625
ENSPSIG00000012296	black	0.0410964	0.219135	-0.285109	0.0167753	0.125702	-0.116357	0.822551	0.459366	0.287174	-0.595579	-0.380645	-0.0681408	-0.671272	0.376099	-0.414538	-0.0689639	0.668807	-0.103888	0.521925	-0.191426
ENSPSIG00000012326	black	0.576351	0.702734	0.107186	0.132932	0.301293	0.594387	0.806928	0.579267	0.264947	0.110383	-0.610549	0.0470587	-0.19954	0.224084	-0.511551	-0.333227	0.399993	0.165368	0.672742	0.00649341
ENSPSIG00000012331	black	0.479461	0.492996	0.0503185	0.10852	0.0754118	0.341902	0.931241	0.729126	0.504742	-0.364786	-0.385201	0.173863	-0.359529	0.119482	-0.675814	-0.252754	0.565915	-0.0567217	0.643705	-0.291849
ENSPSIG00000012337	black	-0.0776053	-0.602033	-0.164324	-0.656993	-0.300272	0.229502	-0.592571	0.154331	-0.180854	0.474752	0.694714	0.803918	0.88272	-0.150766	0.171268	-0.0108729	-0.0938226	0.704214	0.21925	-0.0775166
ENSPSIG00000012349	black	0.255632	0.311084	-0.193919	-0.202798	0.385806	0.369243	0.887773	0.826937	0.612539	-0.448688	-0.171373	0.267054	-0.294717	0.107838	-0.689677	-0.256079	0.752935	-0.01501	0.659309	-0.147446
ENSPSIG00000012376	black	-0.631229	-0.822571	-0.405003	-0.447518	-0.240907	-0.416432	-0.931217	-0.593104	-0.651011	0.341801	0.474541	0.169636	0.510858	0.176143	0.803014	0.493014	-0.258558	0.431715	-0.265773	0.0673201
ENSPSIG00000012418	black	-0.416966	-0.761427	-0.335007	-0.613928	-0.0956079	-0.0440119	-0.796285	-0.194335	-0.221252	0.22479	0.745644	0.457548	0.724987	-0.149202	0.430648	0.279403	-0.109814	0.357332	-0.204971	0.237731
ENSPSIG00000012438	black	-0.444167	-0.697248	-0.227605	-0.303907	-0.404129	-0.363059	-0.961588	-0.614168	-0.697531	0.459678	0.440136	0.151254	0.520816	0.0903839	0.742429	0.303655	-0.436036	0.453155	-0.29824	0.153178
ENSPSIG00000012445	black	-0.132682	0.0203368	-0.420623	-0.338293	0.162366	0.0934922	0.640104	0.458579	0.139757	-0.296856	-0.305045	0.118001	-0.336055	0.501375	-0.195603	0.224555	0.774527	0.272896	0.67674	-0.0633581
ENSPSIG00000012451	black	-0.0845873	-0.0717364	0.190252	0.0847305	-0.0735911	-0.0904373	-0.675916	-0.565164	-0.619139	0.781222	0.00997395	-0.12641	0.349748	0.00767477	0.506068	-0.122189	-0.687279	0.340486	-0.273117	0.000744599
ENSPSIG00000012456	black	-0.0546746	0.104488	-0.504512	-0.118435	0.12969	-0.0863611	0.78504	0.408631	0.153521	-0.573045	-0.453423	-0.0349636	-0.582109	0.591105	-0.225384	0.223034	0.847622	0.0390965	0.635067	-0.0349606
ENSPSIG00000012473	black	0.0816173	0.287074	-0.0952083	-0.0462874	0.261829	0.272883	0.788073	0.532055	0.599932	-0.611022	-0.263869	-0.0713738	-0.422638	0.0735461	-0.478809	0.204124	0.708209	-0.308767	0.300815	0.161086
ENSPSIG00000012488	black	0.323583	0.474522	0.0417242	0.170702	0.265644	0.208286	0.901535	0.604073	0.541232	-0.452801	-0.397133	0.0222059	-0.443178	0.0969303	-0.598607	-0.144908	0.527543	-0.257584	0.470128	-0.455547
ENSPSIG00000012494	black	0.250416	0.29764	-0.24675	-0.213486	0.234104	0.450854	0.853221	0.72764	0.479522	-0.400381	-0.308606	0.20262	-0.249621	0.253729	-0.522305	0.0433228	0.83762	0.0745188	0.687018	0.16987
ENSPSIG00000012495	black	0.396138	0.572321	0.0996956	0.0158298	0.489124	0.54192	0.926078	0.777233	0.758476	-0.394403	-0.272559	0.0652835	-0.32136	-0.103194	-0.778578	-0.297037	0.585452	-0.255615	0.437718	-0.00582324
ENSPSIG00000012496	black	-0.696901	-0.906869	-0.463293	-0.518179	-0.150272	-0.4884	-0.853058	-0.453712	-0.415493	0.0640398	0.66881	0.232952	0.433083	0.0364036	0.633756	0.410963	-0.149456	0.252162	-0.324804	0.00317716
ENSPSIG00000012498	black	0.423541	0.447052	-0.0406969	-0.129404	0.309382	0.563063	0.916859	0.862004	0.632488	-0.320209	-0.256292	0.283948	-0.194413	0.0561391	-0.724646	-0.235281	0.70155	0.017805	0.686257	-0.0690094
ENSPSIG00000012522	black	-0.110989	0.132456	-0.160593	-0.207974	0.53804	0.141182	0.683938	0.586869	0.754645	-0.709325	0.0603223	-0.00781938	-0.429216	-0.126089	-0.588077	-0.0655972	0.650228	-0.410397	0.156934	0.0133441
ENSPSIG00000012553	black	0.650233	0.764807	0.377323	0.262445	0.229491	0.604305	0.905386	0.704839	0.609332	-0.131263	-0.448156	0.0500216	-0.266534	-0.117215	-0.766046	-0.403079	0.326984	-0.164778	0.472084	-0.177421
ENSPSIG00000012566	black	0.353365	0.795711	0.324734	0.517711	0.559168	0.249341	0.789751	0.263242	0.481622	-0.251932	-0.638565	-0.450041	-0.551885	-0.0308866	-0.476644	-0.190043	0.173607	-0.56157	0.0629816	-0.245703
ENSPSIG00000012573	black	-0.557976	-0.861898	-0.311422	-0.491813	-0.350624	-0.365093	-0.914255	-0.431161	-0.427769	0.179723	0.713008	0.288724	0.528427	-0.0698952	0.584381	0.324904	-0.260111	0.331573	-0.33809	0.177251
ENSPSIG00000012577	black	0.102103	-0.0475916	-0.467526	-0.215909	-0.130577	-0.0252477	0.691418	0.599135	0.310955	-0.682026	-0.0997481	0.287183	-0.371588	0.34132	-0.407602	0.0398087	0.821852	0.0585527	0.634861	0.0101139
ENSPSIG00000012590	black	0.0316353	-0.331545	0.255915	-0.110889	-0.542428	0.0766438	-0.756124	-0.318151	-0.409256	0.637148	0.386379	0.315509	0.698572	-0.229662	0.382448	0.068399	-0.581112	0.41882	-0.210261	-0.00117641
ENSPSIG00000012597	black	0.428557	0.460158	-0.127199	-0.0327035	0.0980035	0.442257	0.883262	0.672373	0.307034	-0.206843	-0.50362	0.1601	-0.292899	0.344063	-0.508946	-0.112942	0.685099	0.187992	0.783862	0.054214
ENSPSIG00000012601	black	0.228038	0.298305	-0.32773	-0.106644	0.172187	0.204493	0.880227	0.627522	0.259932	-0.358345	-0.461644	0.151017	-0.405194	0.467635	-0.431196	-0.0464791	0.782962	0.164314	0.801197	-0.141988
ENSPSIG00000012613	black	-0.122337	-0.51252	-0.196995	-0.370876	-0.249395	-0.086539	-0.744138	-0.231568	-0.515784	0.567893	0.476176	0.45123	0.650925	0.00988543	0.40403	-0.145707	-0.361395	0.610113	0.0203256	-0.0144963
ENSPSIG00000012619	black	-0.687748	-0.852747	-0.436373	-0.532076	-0.0149245	-0.393886	-0.681951	-0.30089	-0.170445	-0.10634	0.679783	0.257018	0.406828	-0.0486256	0.492383	0.495121	-0.00291363	0.0895717	-0.317176	-0.102827
ENSPSIG00000012620	black	-0.555896	-0.719125	-0.149196	-0.217825	-0.344867	-0.461842	-0.933472	-0.65073	-0.44645	0.130369	0.557605	-0.013271	0.366387	-0.122716	0.659924	0.411722	-0.424497	0.0608431	-0.601674	0.231819
ENSPSIG00000012637	black	-0.3062	-0.187248	-0.0688333	0.100165	-0.0868273	-0.256947	-0.694134	-0.815805	-0.843782	0.677342	-0.238792	-0.321368	0.257708	0.359204	0.861608	0.433742	-0.493598	0.31923	-0.274355	0.0867188
ENSPSIG00000012650	black	0.1963	0.16053	-0.292545	-0.283237	0.0455529	0.280999	0.754871	0.710787	0.341285	-0.360203	-0.189467	0.288193	-0.287892	0.287704	-0.512816	-0.143033	0.758347	0.243184	0.744425	0.11074
ENSPSIG00000012679	black	0.459273	0.458729	-0.0619091	0.0306346	0.126467	0.339962	0.950542	0.775601	0.516487	-0.425587	-0.344968	0.193846	-0.391045	0.150984	-0.707866	-0.317196	0.652087	-0.027894	0.684173	-0.129195
ENSPSIG00000012681	black	-0.243942	0.021537	0.217166	-0.142514	0.636005	0.143023	-0.258174	-0.0740094	0.2219	0.246886	0.303012	-0.111943	0.177501	-0.423125	-0.0448819	-0.242058	-0.308972	-0.179502	-0.40255	-0.0652863
ENSPSIG00000012692	black	0.804092	0.857961	0.475149	0.535462	-0.0298951	0.421699	0.773996	0.474551	0.326194	0.0020129	-0.576824	-0.0957239	-0.371883	-0.059005	-0.666326	-0.623457	0.0381555	-0.136158	0.385959	-0.0944918
ENSPSIG00000012706	black	0.607121	0.910854	0.50092	0.643935	0.324567	0.301895	0.827269	0.362164	0.52456	-0.234227	-0.595668	-0.377161	-0.567931	-0.171867	-0.666458	-0.496835	0.0427495	-0.550199	0.0843359	-0.172951
ENSPSIG00000012730	black	0.402446	0.517915	-0.0698337	0.194771	0.142052	0.183413	0.971429	0.606569	0.433126	-0.504069	-0.505455	-0.0331255	-0.580145	0.242548	-0.609672	-0.229223	0.615996	-0.171631	0.573277	-0.111165
ENSPSIG00000012746	black	0.303811	0.356379	-0.146417	-0.0475981	0.119886	0.264851	0.927166	0.722149	0.479692	-0.482208	-0.338178	0.151198	-0.436809	0.224575	-0.619087	-0.154604	0.727413	-0.0138004	0.669094	-0.0949947
ENSPSIG00000012748	black	0.302002	0.569703	0.0709143	0.365111	0.179759	0.0337517	0.941225	0.43899	0.459386	-0.579281	-0.548115	-0.270364	-0.746558	0.154272	-0.570379	-0.18438	0.468875	-0.410833	0.324891	-0.193524
ENSPSIG00000012752	black	-0.589134	-0.763408	-0.34513	-0.365567	-0.282882	-0.457285	-0.931613	-0.637467	-0.724999	0.417276	0.404777	0.12741	0.466696	0.202141	0.812996	0.411945	-0.347281	0.459652	-0.255575	-0.0133954
ENSPSIG00000012756	black	0.585786	0.654641	0.178411	0.310015	0.052326	0.366673	0.957866	0.637186	0.527839	-0.403692	-0.50138	-0.016918	-0.462563	0.0549979	-0.694721	-0.268739	0.474958	-0.235104	0.490123	-0.075612
ENSPSIG00000012758	black	0.71586	0.911855	0.476845	0.597033	0.220889	0.407336	0.762429	0.359583	0.291347	0.0926069	-0.708609	-0.201704	-0.342192	0.00535033	-0.532983	-0.461144	0.000982032	-0.215797	0.331662	-0.368019
ENSPSIG00000012767	black	0.716486	0.794001	0.444009	0.679843	-0.194696	0.148049	0.736299	0.291931	0.186602	-0.11153	-0.657975	-0.232383	-0.538622	0.0484527	-0.532414	-0.506601	-0.0186806	-0.228056	0.29894	-0.22755
ENSPSIG00000012782	black	0.594155	0.807593	0.568344	0.513047	0.0358599	0.384801	0.593578	0.276093	0.309065	0.0433118	-0.50274	-0.311903	-0.412597	-0.175563	-0.549946	-0.523619	-0.0994743	-0.239005	0.0953085	0.175813
ENSPSIG00000012794	black	0.341975	0.517208	0.0403508	0.132801	0.378097	0.262277	0.956056	0.696886	0.685805	-0.555568	-0.309107	-0.00197564	-0.513077	-0.0172568	-0.748322	-0.319239	0.566897	-0.344929	0.417398	-0.229883
ENSPSIG00000012800	black	0.154085	0.0426808	-0.187092	-0.432902	0.314453	0.484975	0.637505	0.870421	0.791076	-0.524871	0.243431	0.477643	0.0247708	-0.179857	-0.68064	-0.0922213	0.749228	-0.0687056	0.459916	0.0492613
ENSPSIG00000012817	black	0.381319	0.245066	-0.319477	-0.0335937	-0.161168	0.224957	0.678474	0.487029	0.0226923	-0.199757	-0.477412	0.225916	-0.214568	0.524512	-0.260253	0.0287262	0.652298	0.315665	0.802021	0.0586342
ENSPSIG00000012820	black	0.216803	0.338587	-0.361908	-0.127949	0.293139	0.2678	0.831135	0.565022	0.165489	-0.209487	-0.537244	0.10739	-0.349947	0.537294	-0.344364	-0.0371898	0.757873	0.244711	0.818957	-0.0572737
ENSPSIG00000012826	black	0.378212	0.410786	-0.0861403	-0.143182	0.33792	0.495403	0.912632	0.848699	0.596929	-0.318213	-0.258908	0.298509	-0.207498	0.103318	-0.695161	-0.235431	0.706138	0.0397556	0.715819	-0.205253
ENSPSIG00000012835	black	-0.0199221	-0.547806	-0.0831747	-0.306336	-0.624304	-0.123065	-0.68367	-0.131999	-0.336477	0.263392	0.634137	0.469398	0.521368	-0.18379	0.206688	-0.201195	-0.33139	0.448188	-0.0887131	0.285899
ENSPSIG00000012836	black	0.520746	0.726275	0.291805	0.338048	0.254205	0.410131	0.96117	0.618537	0.671283	-0.426701	-0.464967	-0.140089	-0.50568	-0.0988419	-0.752785	-0.297159	0.411232	-0.410063	0.31634	-0.0552616
ENSPSIG00000012843	black	-0.623106	-0.830832	-0.303728	-0.386109	-0.302998	-0.514379	-0.903097	-0.530752	-0.434222	0.0766576	0.671782	0.117982	0.347804	-0.0730697	0.592863	0.279219	-0.31142	0.182735	-0.465446	0.19779
ENSPSIG00000012847	black	-0.717829	-0.784414	-0.311581	-0.27701	-0.278874	-0.618668	-0.903175	-0.712155	-0.564756	0.0942365	0.479699	-0.0953139	0.215001	0.0648952	0.749316	0.451346	-0.335588	0.1294	-0.532329	0.204775
ENSPSIG00000012867	black	0.130112	0.216504	0.313706	0.437214	-0.160883	-0.114997	-0.48423	-0.642967	-0.619707	0.656367	-0.297257	-0.398446	0.0815395	0.0576377	0.444531	-0.154097	-0.719714	0.111872	-0.340791	0.182251
ENSPSIG00000012882	black	0.289585	0.261102	-0.260222	-0.325467	0.295642	0.54923	0.815851	0.830393	0.512893	-0.300485	-0.199297	0.370431	-0.0903581	0.200938	-0.572019	-0.0593787	0.833732	0.186123	0.76991	0.0817329
ENSPSIG00000012918	black	0.432387	0.408935	0.0132951	-0.0738424	0.216035	0.479389	0.905262	0.863948	0.68772	-0.415727	-0.181287	0.308117	-0.214745	-0.0264036	-0.764658	-0.251431	0.653819	-0.0768157	0.619743	-0.204244
ENSPSIG00000012920	black	0.417406	0.351483	-0.22687	-0.20819	0.177704	0.510018	0.766669	0.726703	0.222263	-0.00837159	-0.393957	0.377644	-0.0562253	0.381691	-0.4533	-0.179888	0.674386	0.418938	0.923518	-0.100618
ENSPSIG00000012930	black	0.773898	0.762489	0.573761	0.371907	-0.0940939	0.658506	0.628841	0.498602	0.351623	0.202718	-0.463849	0.0696877	-0.0391493	-0.154615	-0.574612	-0.362519	0.0195488	0.00520359	0.385308	-0.100264
ENSPSIG00000012934	black	0.368491	0.680223	0.210274	0.174294	0.415729	0.513928	0.89777	0.562021	0.556672	-0.21717	-0.539101	-0.146282	-0.385279	0.0401858	-0.58148	-0.0910749	0.472125	-0.224027	0.396071	-0.0407225
ENSPSIG00000012944	black	0.36261	0.471799	0.206052	0.11821	0.168697	0.415928	0.831892	0.657494	0.748108	-0.523035	-0.211471	0.0200675	-0.34261	-0.18133	-0.704357	-0.0901073	0.505565	-0.380308	0.26828	-0.00222002
ENSPSIG00000012960	black	0.161398	0.249106	0.00638223	-0.224207	0.619804	0.435114	0.666387	0.774272	0.825802	-0.396559	0.119105	0.294915	-0.0624435	-0.268912	-0.70668	-0.26412	0.521215	-0.250386	0.319557	-0.353315
ENSPSIG00000012965	black	0.51764	0.730102	0.327261	0.391831	0.310742	0.32529	0.931086	0.602689	0.727793	-0.491347	-0.379337	-0.173829	-0.561436	-0.205842	-0.816175	-0.457229	0.322258	-0.527359	0.205475	-0.10255
ENSPSIG00000012974	black	0.288556	0.56462	-0.132833	0.0974243	0.551783	0.37456	0.822144	0.453834	0.303337	-0.167059	-0.626485	-0.115151	-0.349071	0.339398	-0.36538	-0.0377967	0.57463	-0.0667463	0.540798	-0.061977
ENSPSIG00000013005	black	0.544465	0.738665	0.305666	0.456468	0.407041	0.286539	0.79462	0.458825	0.492467	-0.195794	-0.494598	-0.12182	-0.377091	-0.0698087	-0.609648	-0.431272	0.162139	-0.384239	0.275845	-0.510409
ENSPSIG00000013018	black	-0.440285	-0.679179	-0.137663	-0.415967	-0.306846	-0.13855	-0.927036	-0.482192	-0.509337	0.487488	0.523588	0.239533	0.667179	-0.0493594	0.656484	0.398119	-0.371993	0.437726	-0.301819	0.176393
ENSPSIG00000013031	black	0.569547	0.37878	0.032626	-0.00539045	-0.300419	0.503598	0.631659	0.589909	0.173525	-0.0224742	-0.359749	0.292262	-0.0580594	0.214072	-0.438122	-0.1402	0.457293	0.331135	0.707753	0.221925
ENSPSIG00000013033	black	0.299414	0.582341	-0.00151286	0.390921	0.237322	-0.0165623	0.921507	0.379044	0.364996	-0.539774	-0.611493	-0.309766	-0.769744	0.241768	-0.508621	-0.21776	0.456313	-0.381569	0.346066	-0.186547
ENSPSIG00000013036	black	0.41431	0.637832	0.0232382	0.21594	0.329451	0.341134	0.974452	0.575335	0.43439	-0.315797	-0.622003	-0.0883752	-0.482524	0.240748	-0.5568	-0.143698	0.567512	-0.158774	0.565647	-0.189257
ENSPSIG00000013047	black	0.312484	0.345282	-0.22036	-0.229516	0.194678	0.543769	0.785918	0.679273	0.286926	-0.109964	-0.419889	0.243721	-0.127199	0.367336	-0.416885	0.0259514	0.755303	0.314638	0.814071	0.148349
ENSPSIG00000013049	black	0.255303	0.105278	-0.396461	-0.324657	-0.0515523	0.34888	0.68891	0.672579	0.156997	-0.193435	-0.286048	0.422283	-0.0814578	0.470837	-0.335983	0.0595076	0.804967	0.450822	0.913859	0.0234052
ENSPSIG00000013053	black	-0.685676	-0.831999	-0.320801	-0.346199	-0.300871	-0.56284	-0.922994	-0.637271	-0.530934	0.119724	0.562707	0.0360337	0.327302	0.027808	0.718513	0.435457	-0.317943	0.189613	-0.476358	0.135717
ENSPSIG00000013054	black	0.457851	0.619036	0.0931483	0.472523	-0.0786901	0.0427661	0.888057	0.351138	0.241504	-0.432177	-0.685745	-0.264443	-0.704424	0.279311	-0.470341	-0.182129	0.388186	-0.25526	0.411525	-0.0765943
ENSPSIG00000013066	black	0.726283	0.645986	0.196358	0.237937	-0.0996828	0.484447	0.84685	0.666978	0.332146	-0.0855442	-0.497795	0.177806	-0.244876	0.12222	-0.646403	-0.411158	0.372546	0.102565	0.683296	-0.0958953
ENSPSIG00000013072	black	0.525415	0.623883	0.00941787	0.238178	0.0426785	0.332284	0.885266	0.507971	0.184887	-0.139426	-0.694417	-0.0342561	-0.430626	0.374937	-0.459822	-0.199349	0.491607	0.0887817	0.689313	-0.037283
ENSPSIG00000013082	black	0.36045	0.437506	0.0289846	0.0341876	0.220008	0.362802	0.934585	0.762535	0.722605	-0.584471	-0.230404	0.106581	-0.406425	-0.0432494	-0.752405	-0.18833	0.651956	-0.276156	0.456637	-0.0609928
ENSPSIG00000013126	black	0.355418	0.560484	0.106181	0.109123	0.447594	0.413507	0.936211	0.707091	0.776424	-0.533534	-0.284882	-0.0326548	-0.437375	-0.115459	-0.764202	-0.247129	0.57071	-0.402703	0.332892	-0.0309285
ENSPSIG00000013127	black	-0.050317	-0.239734	0.185778	0.107841	-0.472582	-0.181341	-0.81053	-0.639581	-0.734223	0.741197	0.0868957	-0.00448791	0.467712	0.0292291	0.626927	0.0751119	-0.721574	0.401514	-0.280746	-0.0246403
ENSPSIG00000013147	black	-0.600322	-0.752875	-0.402505	-0.444064	-0.232682	-0.34086	-0.901454	-0.610253	-0.740549	0.470722	0.340831	0.141028	0.52391	0.280777	0.855799	0.537301	-0.243607	0.543147	-0.174838	0.111185
ENSPSIG00000013148	black	0.367557	0.445472	-0.0044584	-0.0293007	0.152052	0.447055	0.909608	0.738102	0.592104	-0.441003	-0.313455	0.106122	-0.364711	0.0714516	-0.673528	-0.133319	0.680783	-0.0917393	0.555261	0.136843
ENSPSIG00000013177	black	-0.367875	-0.103026	-0.494685	-0.51012	0.633734	0.149076	0.551242	0.492355	0.493838	-0.539506	0.0113804	0.0785877	-0.253526	0.204243	-0.263732	0.302755	0.85286	-0.0797971	0.349694	0.0787956
ENSPSIG00000013205	black	0.48472	0.530097	0.0303618	-0.00259029	0.129402	0.653436	0.537906	0.397393	-0.0183525	0.381884	-0.610405	0.118686	0.070618	0.366099	-0.195802	-0.0281827	0.351231	0.44346	0.699899	0.166693
ENSPSIG00000013209	black	-0.443269	-0.761843	-0.235177	-0.558735	-0.118865	-0.0831589	-0.825963	-0.240177	-0.223246	0.271167	0.740229	0.448709	0.74934	-0.189062	0.463357	0.335752	-0.19969	0.321255	-0.254053	-0.0089153
ENSPSIG00000013212	black	0.3808	0.309827	-0.176295	-0.256958	0.260784	0.522009	0.856147	0.894372	0.566433	-0.311588	-0.163376	0.421003	-0.113923	0.121622	-0.683579	-0.238917	0.760278	0.153433	0.782961	-0.0936275
ENSPSIG00000013214	black	0.163129	0.535707	0.0671067	0.194391	0.413674	0.195642	0.835146	0.430019	0.589291	-0.56893	-0.391908	-0.350067	-0.67816	-0.0074448	-0.581231	-0.162621	0.489466	-0.474742	0.138287	0.262653
ENSPSIG00000013224	black	-0.515076	-0.595497	-0.435462	-0.633586	0.237761	0.0175516	-0.703666	-0.305336	-0.507036	0.60309	0.329564	0.307055	0.685584	0.237689	0.652904	0.393346	-0.0646043	0.633088	0.0488102	0.00815539
ENSPSIG00000013232	black	0.530488	0.577374	0.231446	0.0805042	0.20374	0.568096	0.896674	0.792385	0.67471	-0.266623	-0.293261	0.190683	-0.214159	-0.104792	-0.768621	-0.287967	0.484855	-0.125186	0.529403	-0.203044
ENSPSIG00000013234	black	0.171836	0.322483	-0.271292	-0.262891	0.346482	0.480158	0.80558	0.644299	0.333059	-0.194966	-0.415941	0.139631	-0.227477	0.373614	-0.401307	0.0745357	0.803186	0.222711	0.73946	0.169192
ENSPSIG00000013266	black	0.340093	0.533185	-0.0256589	-0.120079	0.442746	0.635358	0.817862	0.6584	0.390887	-0.000408852	-0.480486	0.107173	-0.154646	0.22594	-0.489935	-0.0985839	0.6083	0.175904	0.684957	0.0409302
ENSPSIG00000013278	black	0.33468	0.463003	-0.0519085	-0.13317	0.374894	0.541672	0.908809	0.786337	0.587844	-0.297639	-0.320267	0.16401	-0.267764	0.104664	-0.663336	-0.178285	0.702876	0.0107721	0.641239	0.0317946
ENSPSIG00000013282	black	0.459265	0.597214	0.0110771	0.0935863	0.400643	0.43981	0.958888	0.719308	0.530874	-0.278788	-0.464519	0.0912333	-0.344996	0.139632	-0.66473	-0.292545	0.582128	-0.0898986	0.630627	-0.246131
ENSPSIG00000013286	black	-0.441108	-0.597613	0.0206351	-0.141646	-0.219575	-0.331439	-0.869994	-0.547171	-0.226651	0.10335	0.614725	0.0136075	0.425693	-0.336685	0.498333	0.314448	-0.486375	-0.112771	-0.688492	0.101741
ENSPSIG00000013310	black	0.190458	0.568311	-0.0376761	0.0609699	0.419663	0.440067	0.760651	0.343438	0.202291	-0.040173	-0.705776	-0.247807	-0.375043	0.378401	-0.252365	0.144598	0.541847	0.0339559	0.488891	0.211865
ENSPSIG00000013314	black	0.341708	0.515105	-0.108442	0.0843132	0.212405	0.292287	0.958328	0.602149	0.365673	-0.359888	-0.567842	-0.0291396	-0.509689	0.333612	-0.53058	-0.121854	0.672083	-0.0222711	0.656731	-0.0267276
ENSPSIG00000013342	black	-0.431584	-0.787684	-0.448529	-0.603549	-0.272015	-0.234781	-0.778365	-0.268116	-0.587897	0.443718	0.532361	0.496378	0.634582	0.201415	0.580732	0.206629	-0.136338	0.712025	0.096567	-0.0786896
ENSPSIG00000013343	black	0.376787	0.38877	-0.0943196	0.03905	0.102532	0.222195	0.929177	0.725079	0.488071	-0.479065	-0.333747	0.180762	-0.427134	0.184214	-0.652761	-0.243274	0.650293	-0.0598051	0.659279	-0.28334
ENSPSIG00000013346	black	0.322304	0.505017	-0.128263	0.254196	0.0719117	0.087169	0.918144	0.421343	0.229284	-0.443476	-0.672311	-0.177045	-0.645907	0.425401	-0.408187	-0.0376929	0.603826	-0.121266	0.560856	-0.0387489
ENSPSIG00000013348	black	0.690892	0.806794	0.486509	0.706812	-0.0122644	0.103378	0.708482	0.305212	0.335731	-0.208616	-0.516517	-0.273	-0.577163	-0.135663	-0.63956	-0.691583	-0.0993345	-0.419646	0.13026	-0.253752
ENSPSIG00000013352	black	0.564593	0.573979	0.106677	0.248975	-0.0133501	0.305169	0.939048	0.65907	0.448579	-0.366665	-0.477173	0.0850391	-0.42882	0.134483	-0.663234	-0.286193	0.494973	-0.10888	0.60072	-0.226909
ENSPSIG00000013353	black	0.487846	0.735584	0.293366	0.731249	-0.0118599	-0.0592615	0.756893	0.136873	0.259776	-0.440563	-0.678685	-0.510171	-0.789322	0.0774626	-0.451732	-0.310508	0.0943692	-0.552596	0.0542455	-0.016837
ENSPSIG00000013378	black	-0.623245	-0.776706	-0.373678	-0.400124	-0.281192	-0.420631	-0.917551	-0.641542	-0.723594	0.404617	0.374833	0.112084	0.475728	0.240024	0.849221	0.531606	-0.282657	0.470062	-0.243116	0.0606607
ENSPSIG00000013389	black	0.385056	0.590825	0.0614967	0.441428	-0.017251	0.0589056	0.881272	0.32117	0.2606	-0.458291	-0.700116	-0.297265	-0.685225	0.298618	-0.412099	-0.0284625	0.440755	-0.293665	0.377864	-0.0605332
ENSPSIG00000013400	black	0.713091	0.667454	0.180217	0.270329	0.0470532	0.543695	0.543624	0.371378	-0.0187846	0.371647	-0.628444	0.107565	0.01571	0.253039	-0.304307	-0.338085	0.125918	0.299759	0.626531	-0.0746969
ENSPSIG00000013403	black	0.504361	0.745328	0.268802	0.303836	0.430518	0.428262	0.956481	0.639301	0.668566	-0.33611	-0.463699	-0.105091	-0.455362	-0.0900061	-0.754433	-0.379176	0.387691	-0.37341	0.356665	-0.226487
ENSPSIG00000013432	black	0.475362	0.413547	-0.0360296	-0.130127	0.256005	0.520742	0.890977	0.907548	0.641163	-0.327251	-0.165566	0.378217	-0.164354	0.00468645	-0.783488	-0.38133	0.652337	0.0392144	0.707397	-0.170584
ENSPSIG00000013443	black	-0.530297	-0.694338	-0.175874	-0.294775	-0.285539	-0.437906	-0.922563	-0.579714	-0.50134	0.257616	0.574621	0.0490111	0.360096	-0.0905821	0.595384	0.166118	-0.448885	0.227678	-0.47932	0.231627
ENSPSIG00000013447	black	0.319962	0.367787	-0.290002	-0.0392139	0.147231	0.230643	0.839129	0.576106	0.141635	-0.200943	-0.543607	0.147689	-0.357438	0.513916	-0.385387	-0.126621	0.683881	0.252099	0.841304	-0.163774
ENSPSIG00000013454	black	0.327535	0.371136	-0.0984943	-0.143371	0.325838	0.42685	0.918876	0.848882	0.663311	-0.452028	-0.191004	0.2597	-0.287372	0.048514	-0.735176	-0.247187	0.726266	-0.059513	0.636347	-0.136455
ENSPSIG00000013464	black	-0.285812	-0.241813	-0.00575421	0.0540195	-0.197629	-0.215457	-0.778403	-0.795511	-0.8234	0.712133	-0.114853	-0.245077	0.346931	0.255399	0.835655	0.392742	-0.555136	0.358628	-0.314142	0.159893
ENSPSIG00000013475	black	0.284714	0.36714	-0.0867598	-0.0708359	0.186259	0.344408	0.922005	0.749637	0.607397	-0.532424	-0.266227	0.128659	-0.409958	0.100007	-0.67091	-0.12181	0.7328	-0.115988	0.566991	0.0140707
ENSPSIG00000013486	black	0.419256	0.401491	-0.133979	-0.0937197	0.115427	0.439689	0.908475	0.778921	0.446272	-0.323422	-0.360655	0.255483	-0.274147	0.237787	-0.616706	-0.170855	0.729619	0.126116	0.772268	-0.0161185
ENSPSIG00000013502	black	-0.428896	-0.607456	-0.144923	-0.421171	-0.339006	-0.0698871	-0.614211	-0.288547	-0.300554	0.235249	0.401672	0.232651	0.502644	0.00904176	0.506818	0.597331	-0.0875825	0.338312	-0.161508	0.12432
ENSPSIG00000013507	black	-0.425974	-0.589459	-0.0813729	-0.113024	-0.418794	-0.395277	-0.959847	-0.742984	-0.681968	0.431166	0.332184	-0.0353301	0.43591	0.0338783	0.781311	0.397997	-0.544669	0.262767	-0.471761	0.150013
ENSPSIG00000013511	black	-0.298261	-0.590255	-0.0880497	-0.494802	-0.150573	-0.0764797	-0.666629	-0.094084	-0.24149	0.424863	0.651621	0.498942	0.624367	-0.179346	0.265028	-0.0621302	-0.296857	0.478384	-0.0531261	-0.290294
ENSPSIG00000013521	black	0.681496	0.81582	0.457121	0.692041	0.0671241	0.163157	0.801191	0.374722	0.482138	-0.355664	-0.516085	-0.273066	-0.582266	-0.16548	-0.687056	-0.552976	0.032367	-0.545736	0.114577	-0.233904
ENSPSIG00000013620	black	0.337889	0.365202	-0.262501	-0.0868218	0.159135	0.296426	0.880123	0.674402	0.275256	-0.281199	-0.453191	0.193972	-0.349105	0.411547	-0.493516	-0.16767	0.73072	0.201658	0.824232	-0.0881448
ENSPSIG00000013628	black	-0.415015	-0.715873	-0.122921	-0.422261	-0.319859	-0.170051	-0.942919	-0.430337	-0.445466	0.438044	0.632906	0.317419	0.694151	-0.13594	0.586279	0.294766	-0.403192	0.400786	-0.320916	0.074782
ENSPSIG00000013635	black	0.55111	0.80459	0.364677	0.513124	0.415462	0.25892	0.748224	0.388091	0.472321	-0.189192	-0.480252	-0.269767	-0.498829	-0.142693	-0.650491	-0.624699	0.0538313	-0.43681	0.144318	-0.199761
ENSPSIG00000013643	black	-0.36404	-0.683892	-0.130475	-0.594809	-0.179963	0.0769927	-0.784527	-0.144521	-0.113816	0.263776	0.793718	0.430285	0.72277	-0.317342	0.318371	0.213483	-0.190954	0.326734	-0.28338	0.370256
ENSPSIG00000013647	black	-0.530125	-0.812827	-0.429586	-0.636742	-0.0111267	-0.185062	-0.788978	-0.247709	-0.361989	0.313105	0.653808	0.471857	0.698106	0.0290086	0.545262	0.325204	-0.103467	0.467844	-0.0843261	-0.158021
ENSPSIG00000013649	black	0.120742	0.210596	-0.151296	-0.382408	0.574307	0.485477	0.71976	0.830264	0.704836	-0.333324	0.0454003	0.334073	-0.0947116	-0.0711081	-0.670107	-0.242051	0.68368	-0.00231466	0.529382	-0.116559
ENSPSIG00000013652	black	-0.672546	-0.777465	-0.279274	-0.283394	-0.241475	-0.578202	-0.933359	-0.678771	-0.527167	0.131472	0.542727	-0.0358884	0.288169	-0.00795158	0.709202	0.367161	-0.383416	0.125924	-0.544968	0.155213
ENSPSIG00000013653	black	-0.610854	-0.724344	-0.336228	-0.310914	-0.286627	-0.463659	-0.935889	-0.722444	-0.765775	0.410693	0.319898	0.00632758	0.407156	0.239677	0.874123	0.499296	-0.351939	0.413751	-0.317565	0.133537
ENSPSIG00000013656	black	0.399333	0.442317	0.0161667	-0.0688578	0.349927	0.443041	0.909199	0.859646	0.716124	-0.42002	-0.157389	0.248588	-0.286378	-0.0673399	-0.812578	-0.400353	0.611641	-0.123907	0.569575	-0.195111
ENSPSIG00000013670	black	-0.541976	-0.781475	-0.377456	-0.447174	-0.187438	-0.362127	-0.922994	-0.52128	-0.619275	0.404096	0.511464	0.255723	0.57789	0.125194	0.729299	0.338816	-0.300216	0.463813	-0.217347	-0.0299201
ENSPSIG00000013686	black	-0.349029	-0.730474	-0.252609	-0.594764	-0.268699	-0.0930166	-0.784563	-0.173261	-0.413577	0.475431	0.652798	0.561708	0.734249	-0.0292942	0.441555	0.116277	-0.228385	0.637488	0.0133252	-0.121378
ENSPSIG00000013697	black	-0.691738	-0.840084	-0.401796	-0.347205	-0.306071	-0.593508	-0.911969	-0.663902	-0.600033	0.113579	0.503528	0.0179078	0.299219	0.124436	0.767558	0.467646	-0.271493	0.228252	-0.428361	0.187404
ENSPSIG00000013702	black	-0.39197	-0.763741	-0.36001	-0.569579	-0.158302	-0.119758	-0.836927	-0.257738	-0.361339	0.310139	0.688199	0.45972	0.718795	-0.0600546	0.49712	0.224557	-0.173885	0.445037	-0.153652	0.153961
ENSPSIG00000013712	black	0.213926	0.0307165	-0.180565	-0.265463	0.111241	0.226178	0.639582	0.815681	0.75716	-0.718819	0.288731	0.406757	-0.194323	-0.215227	-0.758008	-0.327944	0.650144	-0.197938	0.369399	0.0657239
ENSPSIG00000013717	black	-0.019173	0.389348	0.0610549	0.0164117	0.46797	0.295785	0.68952	0.356093	0.471051	-0.292969	-0.404423	-0.224013	-0.376856	0.0929662	-0.325488	0.245591	0.495065	-0.262402	0.217728	-0.0981951
ENSPSIG00000013727	black	0.0393228	0.0197925	-0.332402	-0.283823	0.34992	0.103358	0.703899	0.729642	0.626909	-0.656338	0.091839	0.327887	-0.265277	0.0389882	-0.59027	-0.150135	0.737963	-0.144198	0.485212	-0.313166
ENSPSIG00000013753	black	0.714859	0.896663	0.501467	0.535061	0.122905	0.499691	0.83224	0.449351	0.408638	-0.0189532	-0.669321	-0.182978	-0.358617	-0.0457731	-0.606341	-0.353365	0.11749	-0.241252	0.336535	-0.167678
ENSPSIG00000013781	black	0.118089	0.167568	-0.165207	-0.35461	0.493079	0.456452	0.747738	0.836141	0.759901	-0.463018	0.0546104	0.351202	-0.0936397	-0.0770289	-0.659654	-0.0872215	0.748102	-0.0922139	0.504999	-0.164464
ENSPSIG00000013782	black	0.561758	0.818861	0.281486	0.344189	0.446772	0.483489	0.932811	0.583199	0.556806	-0.186529	-0.574671	-0.141066	-0.418931	-0.0161524	-0.688376	-0.391769	0.337005	-0.286602	0.39847	-0.173046
ENSPSIG00000013795	black	-0.0304017	0.264392	-0.31632	-0.21259	0.361978	0.284503	0.725264	0.414078	0.142381	-0.147844	-0.546445	-0.0450957	-0.335891	0.533851	-0.173597	0.27894	0.747626	0.219575	0.661755	0.0418335
ENSPSIG00000013807	black	-0.591281	-0.816219	-0.323886	-0.401441	-0.301413	-0.425244	-0.94045	-0.577627	-0.594276	0.309633	0.52932	0.18913	0.519249	0.0827572	0.750995	0.450438	-0.316662	0.36886	-0.320257	0.00621967
ENSPSIG00000013871	black	-0.515065	-0.764092	-0.609059	-0.86393	0.118843	0.0861027	-0.56038	-0.0186176	-0.303293	0.332686	0.514904	0.578741	0.737131	0.230494	0.4897	0.48221	0.257928	0.68578	0.243097	0.0647815
ENSPSIG00000013893	black	0.25769	0.492157	0.115864	0.209465	0.267173	0.179334	0.912311	0.576998	0.703394	-0.667893	-0.305726	-0.155162	-0.614479	-0.0755463	-0.696229	-0.171374	0.523049	-0.495788	0.231544	-0.0903806
ENSPSIG00000013917	black	0.273323	0.163377	-0.336598	-0.316208	0.187498	0.340287	0.79633	0.832009	0.42544	-0.347727	-0.13815	0.455031	-0.153949	0.260227	-0.579174	-0.21037	0.796358	0.246345	0.842483	-0.176755
ENSPSIG00000013922	black	-0.0244754	0.164226	-0.371216	0.0787203	0.0162138	-0.264692	0.753878	0.287956	0.084365	-0.57671	-0.496681	-0.16005	-0.726658	0.548198	-0.226999	0.0815862	0.650748	-0.0608398	0.516673	-0.186577
ENSPSIG00000013946	black	-0.180028	-0.243103	0.0630124	0.268343	-0.46213	-0.458815	-0.776205	-0.846338	-0.841167	0.530383	-0.0767059	-0.279747	0.178879	0.191286	0.760143	0.209108	-0.685735	0.207782	-0.407123	0.0455836
ENSPSIG00000013953	black	0.176251	0.380096	-0.28044	-0.0594066	0.274739	0.261065	0.900915	0.549668	0.294521	-0.374154	-0.55531	-0.0271125	-0.474241	0.455988	-0.391473	0.0794877	0.793017	0.0512243	0.683489	0.0608187
ENSPSIG00000013957	black	0.694631	0.6039	0.3206	0.566087	-0.099495	0.087689	0.392797	0.177124	-0.0286997	0.170997	-0.452497	-0.0124349	-0.193444	0.0417443	-0.346793	-0.655307	-0.227773	-0.0269353	0.292581	-0.458428
ENSPSIG00000013974	black	0.366499	0.521325	0.107357	0.472182	-0.149257	-0.0383519	0.749185	0.21535	0.0872402	-0.287677	-0.702344	-0.237716	-0.590584	0.348462	-0.282035	-0.00681767	0.288925	-0.167474	0.39977	-0.353006
ENSPSIG00000014008	black	0.643501	0.765862	0.323236	0.416289	0.129177	0.383025	0.959865	0.621015	0.583698	-0.354807	-0.508088	-0.0857849	-0.492185	-0.0631878	-0.764728	-0.416945	0.337628	-0.332966	0.393162	-0.151899
ENSPSIG00000014015	black	-0.650564	-0.805319	-0.381459	-0.399348	-0.305261	-0.479726	-0.931349	-0.647438	-0.687299	0.31143	0.443808	0.0764888	0.404264	0.186093	0.807995	0.463579	-0.290741	0.405938	-0.314907	0.176814
ENSPSIG00000014022	black	-0.442495	-0.47427	-0.113504	-0.103963	-0.235315	-0.370631	-0.879644	-0.766351	-0.818148	0.637515	0.111379	-0.0923412	0.398661	0.226377	0.851305	0.374517	-0.538181	0.413118	-0.307483	-0.0562961
ENSPSIG00000014054	black	0.571449	0.450815	-0.0376024	0.0731977	-0.0789775	0.413949	0.468965	0.37175	-0.176118	0.36489	-0.539084	0.221721	0.0159179	0.416986	-0.211261	-0.317176	0.231806	0.530421	0.768711	-0.0160449
ENSPSIG00000014067	black	-0.305006	-0.523042	0.142432	-0.0343699	-0.305242	-0.416977	-0.711525	-0.361507	0.0206002	-0.163534	0.760424	0.0432364	0.221727	-0.560466	0.165451	-0.0613488	-0.515246	-0.317535	-0.740866	0.049448
ENSPSIG00000014069	black	0.314283	0.282327	0.0448855	-0.158368	0.315128	0.444358	0.753852	0.861125	0.90118	-0.601139	0.156575	0.288382	-0.197538	-0.33651	-0.864353	-0.369635	0.580921	-0.307715	0.311913	0.0508461
ENSPSIG00000014078	black	0.179991	0.280199	-0.24297	-0.160078	0.259987	0.248966	0.899355	0.72779	0.524845	-0.540775	-0.254394	0.139587	-0.445008	0.213221	-0.609533	-0.136632	0.794298	-0.0369229	0.627951	-0.00134699
ENSPSIG00000014084	black	-0.57388	-0.769353	-0.326244	-0.384529	-0.139657	-0.433941	-0.922953	-0.538874	-0.481116	0.222999	0.610959	0.144482	0.452225	-0.0328227	0.634091	0.241775	-0.342233	0.239414	-0.413943	0.111782
ENSPSIG00000014107	black	-0.440906	-0.621127	-0.0819273	-0.509384	-0.147487	0.0572666	-0.703034	-0.220309	-0.0806288	0.183805	0.649654	0.256129	0.601176	-0.274404	0.373352	0.441059	-0.14237	0.189702	-0.360533	0.366133
ENSPSIG00000014144	black	0.453962	0.716257	0.245052	0.623709	0.129955	-0.0163511	0.860155	0.288256	0.378662	-0.478987	-0.630693	-0.396698	-0.765828	0.0721894	-0.54651	-0.33707	0.207833	-0.529017	0.168944	-0.237542
ENSPSIG00000014163	black	0.582473	0.701897	0.0853165	0.340899	0.0768612	0.32837	0.894774	0.481608	0.217872	-0.146523	-0.72097	-0.0942719	-0.460846	0.313473	-0.492625	-0.263786	0.416692	-0.0107124	0.615325	-0.0648693
ENSPSIG00000014164	black	-0.525087	-0.682912	-0.0988862	-0.290197	-0.245797	-0.382875	-0.896805	-0.518153	-0.310275	0.123591	0.68244	0.0385364	0.355882	-0.264134	0.485413	0.166297	-0.436361	0.057338	-0.604163	0.311757
ENSPSIG00000014165	black	-0.0930802	0.0273928	0.492394	0.285157	-0.110583	-0.128304	-0.632878	-0.587965	-0.272918	0.456045	0.152145	-0.368301	0.133508	-0.388435	0.293549	-0.165117	-0.813448	-0.152524	-0.701372	0.208769
ENSPSIG00000014178	black	-0.664882	-0.856093	-0.388414	-0.459162	-0.258702	-0.449075	-0.93491	-0.573114	-0.5544	0.214278	0.576861	0.143387	0.45115	0.0740358	0.733435	0.450765	-0.252295	0.328616	-0.363587	0.18897
ENSPSIG00000014185	black	0.34948	0.303357	-0.00737421	-0.247809	0.478516	0.593553	0.710905	0.890406	0.848223	-0.402068	0.131271	0.385055	-0.0108574	-0.284976	-0.809498	-0.370841	0.589813	-0.162069	0.416814	0.00942887
ENSPSIG00000014197	black	0.370883	0.261563	-0.136402	-0.287622	0.166963	0.565417	0.812011	0.898712	0.621931	-0.359407	-0.0820061	0.438631	-0.0669686	0.0394699	-0.68995	-0.156595	0.766212	0.118716	0.712332	0.0466818
ENSPSIG00000014203	black	0.355062	0.658509	0.358375	0.606649	0.229801	0.0157474	0.746306	0.255164	0.613802	-0.638034	-0.394495	-0.473156	-0.729265	-0.233544	-0.6083	-0.291875	0.135354	-0.814523	-0.163459	-0.0368033
ENSPSIG00000014209	black	0.446481	0.68587	0.129088	0.0616467	0.512155	0.679447	0.83286	0.602978	0.441199	0.0358272	-0.564957	0.00677503	-0.156188	0.132348	-0.512677	-0.127482	0.480674	0.0170791	0.567473	-0.042517
ENSPSIG00000014220	black	0.491956	0.722321	0.200591	0.348258	0.287242	0.309313	0.985378	0.587432	0.57152	-0.414552	-0.536206	-0.1658	-0.585381	0.0255833	-0.712952	-0.352711	0.428534	-0.352138	0.390802	-0.135948
ENSPSIG00000014258	black	-0.709749	-0.839714	-0.459692	-0.465349	-0.171406	-0.447396	-0.90991	-0.616645	-0.61454	0.244772	0.470088	0.0911669	0.436746	0.18889	0.815818	0.560525	-0.193716	0.353951	-0.320984	0.179612
ENSPSIG00000014264	black	-0.658391	-0.81996	-0.406954	-0.312616	-0.321146	-0.629609	-0.90872	-0.676882	-0.667567	0.170098	0.457747	0.0322875	0.293398	0.176383	0.783271	0.409021	-0.30711	0.280298	-0.374213	0.0770762
ENSPSIG00000014266	black	-0.0222123	-0.270208	0.434359	0.00294861	-0.223997	0.0100913	-0.812376	-0.336477	-0.0901176	0.444108	0.628924	0.167817	0.611907	-0.635109	0.190098	-0.197691	-0.778345	-0.0286213	-0.619214	-0.0463154
ENSPSIG00000014273	black	0.411272	0.686735	0.202853	0.331983	0.402398	0.301441	0.950824	0.56526	0.68419	-0.518038	-0.446702	-0.216414	-0.584832	-0.0804824	-0.721353	-0.293693	0.434237	-0.507962	0.243183	-0.082568
ENSPSIG00000014279	black	0.381362	0.464925	0.312097	0.00492506	0.319899	0.564367	0.65698	0.662713	0.612989	-0.0422212	-0.164089	0.233529	0.00734046	-0.202182	-0.612419	-0.202668	0.292002	-0.0796652	0.395309	-0.476192
ENSPSIG00000014281	black	0.185461	0.201684	-0.212408	-0.206386	0.171128	0.211257	0.473615	0.45441	0.00143274	0.116609	-0.25772	0.234547	-0.136891	0.346677	-0.287662	-0.356286	0.381142	0.44931	0.69479	-0.140609
ENSPSIG00000014284	black	0.575885	0.471104	0.0492905	-0.0839535	0.145079	0.636963	0.852311	0.870402	0.54995	-0.155853	-0.260489	0.407066	-0.0379551	0.0401469	-0.708782	-0.284415	0.592398	0.14271	0.756557	-0.167993
ENSPSIG00000014301	black	-0.631771	-0.864515	-0.345444	-0.401276	-0.296678	-0.522243	-0.900644	-0.521367	-0.426363	0.0466512	0.6797	0.155881	0.381806	-0.0521713	0.613758	0.344123	-0.271879	0.175173	-0.445716	0.133359
ENSPSIG00000014302	black	-0.0789785	-0.452038	-0.115062	-0.645961	-0.218705	0.354992	-0.432817	0.186896	-0.177593	0.549557	0.478751	0.69181	0.790417	-0.0425699	0.162952	0.0928331	-0.000839376	0.755153	0.321332	-0.0229545
ENSPSIG00000014321	black	-0.563116	-0.525178	-0.197791	-0.0932437	-0.128692	-0.503333	-0.903621	-0.84224	-0.779541	0.470137	0.161218	-0.217744	0.270873	0.205161	0.869349	0.378744	-0.515781	0.250432	-0.454175	0.0665223
ENSPSIG00000014335	black	-0.552685	-0.572113	0.00643626	-0.307516	0.11233	-0.188386	-0.799506	-0.432311	-0.11318	0.209032	0.625206	0.060613	0.497309	-0.347842	0.453347	0.327804	-0.400265	-0.0538382	-0.606047	-0.0803386
ENSPSIG00000014342	black	-0.527959	-0.773732	-0.240259	-0.355165	-0.362347	-0.446847	-0.922867	-0.525724	-0.480949	0.188779	0.643694	0.143966	0.399944	-0.0834545	0.581456	0.200686	-0.378675	0.257145	-0.431176	0.238383
ENSPSIG00000014365	black	0.151228	0.607158	0.195514	0.416174	0.502088	0.135073	0.740516	0.202918	0.504423	-0.449087	-0.549673	-0.481651	-0.592253	0.0022943	-0.376751	0.0827652	0.304133	-0.637479	-0.0243034	-0.138497
ENSPSIG00000014367	black	0.165341	0.278475	-0.268341	-0.0991894	0.308359	0.259567	0.762874	0.525469	0.236142	-0.205181	-0.474431	0.159979	-0.211197	0.440015	-0.281547	0.161769	0.691904	0.137182	0.719954	-0.408716
ENSPSIG00000014374	black	0.229945	0.26811	-0.322003	-0.189853	0.224285	0.293578	0.893128	0.732493	0.422087	-0.450969	-0.323398	0.217921	-0.353286	0.335302	-0.536209	-0.0708495	0.842658	0.0976917	0.758323	-0.0257173
ENSPSIG00000014412	black	-0.624471	-0.802616	-0.323744	-0.306502	-0.350545	-0.556788	-0.946598	-0.67341	-0.627419	0.206932	0.498999	0.0424052	0.356267	0.0883072	0.764214	0.412348	-0.358274	0.26194	-0.429937	0.139543
ENSPSIG00000014417	black	0.457966	0.698389	0.346902	0.655279	0.138635	-0.00364683	0.792455	0.285746	0.529881	-0.580537	-0.471151	-0.412601	-0.734797	-0.146331	-0.620553	-0.376727	0.126404	-0.713967	-0.0309938	-0.154827
ENSPSIG00000014422	black	0.31565	0.257338	-0.20136	-0.175061	0.0589114	0.372538	0.857863	0.775659	0.477609	-0.431325	-0.247675	0.310236	-0.243619	0.221495	-0.578613	-0.041732	0.789006	0.0995907	0.735365	-0.0428816
ENSPSIG00000014424	black	0.379027	0.331122	-0.280077	0.0958462	-0.117109	0.0724476	0.762619	0.457603	0.0213603	-0.269938	-0.549557	0.0984361	-0.430317	0.534355	-0.328767	-0.150552	0.588105	0.214985	0.767138	-0.0717195
ENSPSIG00000014432	black	0.429709	0.684489	0.272316	0.236003	0.566465	0.434168	0.872835	0.63379	0.709323	-0.285789	-0.35516	-0.0534704	-0.351603	-0.167709	-0.734887	-0.386498	0.337466	-0.38917	0.298482	-0.375304
ENSPSIG00000014433	black	-0.589738	-0.863396	-0.328403	-0.414505	-0.321512	-0.509958	-0.85592	-0.433703	-0.335213	-0.0310596	0.751841	0.207282	0.361329	-0.124542	0.506146	0.24717	-0.248655	0.14169	-0.437421	0.149439
ENSPSIG00000014446	black	0.208678	0.632006	0.227404	0.0942141	0.703793	0.483443	0.721879	0.459002	0.510127	-0.0182007	-0.438814	-0.173485	-0.283489	-0.0312923	-0.492851	-0.191447	0.303953	-0.198329	0.278637	-0.228117
ENSPSIG00000014451	black	0.21838	0.280317	0.163586	-0.0279226	0.301819	0.288031	0.699567	0.721687	0.923018	-0.676901	0.169431	0.128653	-0.313396	-0.429886	-0.827552	-0.328887	0.442555	-0.503632	0.0965562	-0.0775859
ENSPSIG00000014479	black	0.383641	0.547708	-0.0611398	0.196176	0.106251	0.237666	0.949336	0.52799	0.312608	-0.372613	-0.634652	-0.0924742	-0.553469	0.351602	-0.491284	-0.0845172	0.615252	-0.0694456	0.612957	-0.0336869
ENSPSIG00000014493	black	0.430551	0.307398	-0.19753	-0.0113838	-0.14003	0.189344	0.790687	0.647407	0.22997	-0.337897	-0.336549	0.241359	-0.36988	0.322527	-0.537058	-0.318218	0.607322	0.198412	0.759603	0.00353481
ENSPSIG00000014496	black	0.520888	0.744141	0.33575	0.526383	0.19623	0.16089	0.911375	0.472707	0.552581	-0.438334	-0.512315	-0.244377	-0.643342	-0.0776986	-0.706228	-0.438457	0.229549	-0.497753	0.226255	-0.313538
ENSPSIG00000014499	black	-0.125429	-0.106285	0.0074316	0.116958	-0.193998	-0.136987	-0.664107	-0.712829	-0.830678	0.756751	-0.225241	-0.2264	0.313296	0.304519	0.746538	0.245105	-0.53268	0.412647	-0.187498	0.191033
ENSPSIG00000014507	black	0.164069	0.364549	-0.271637	-0.0230122	0.148715	0.172356	0.781499	0.402467	0.0251528	-0.143833	-0.652263	-0.0531499	-0.455986	0.596632	-0.232176	0.0465607	0.648494	0.25278	0.74179	-0.0203741
ENSPSIG00000014523	black	-0.330204	-0.529899	-0.0265909	-0.14323	-0.225435	-0.293391	-0.609731	-0.292129	0.0853168	-0.294257	0.702457	0.0243155	0.207159	-0.460235	0.172347	0.132414	-0.258476	-0.323542	-0.670253	0.411556
ENSPSIG00000014525	black	0.195012	0.286765	-0.36496	-0.0842098	0.198141	0.143776	0.885114	0.598126	0.276061	-0.446203	-0.455261	0.0939188	-0.473075	0.466768	-0.429645	-0.0441508	0.800111	0.0865153	0.745533	-0.0816509
ENSPSIG00000014532	black	-0.0478027	-0.0759946	0.199221	0.0861653	-0.196741	0.0521855	-0.684399	-0.606277	-0.682129	0.86319	-0.120811	-0.0886221	0.515107	0.111346	0.659036	0.26062	-0.606097	0.410244	-0.206773	0.0127584
ENSPSIG00000014547	black	0.253263	0.347438	-0.231929	0.126271	-0.115478	0.072879	0.803974	0.379471	0.111701	-0.424953	-0.601319	-0.108456	-0.570197	0.50042	-0.296613	0.0923036	0.657624	0.0326428	0.597669	0.184466
ENSPSIG00000014550	black	0.420557	0.368898	0.145862	0.303069	-0.333266	-0.0148414	0.730258	0.481613	0.411885	-0.593713	-0.227747	-0.0280284	-0.599807	-0.0257308	-0.637596	-0.368397	0.325342	-0.269258	0.291308	0.00877678
ENSPSIG00000014560	black	0.501758	0.758568	0.163604	0.192125	0.46728	0.556077	0.86783	0.566965	0.423855	-0.0416427	-0.593634	-0.101248	-0.336579	0.110741	-0.586266	-0.341273	0.399931	-0.0704276	0.506706	0.0251458
ENSPSIG00000014584	black	0.500092	0.756408	0.339396	0.382784	0.334229	0.369206	0.946108	0.586444	0.692935	-0.419803	-0.452797	-0.194357	-0.543312	-0.152486	-0.770145	-0.374016	0.336874	-0.479077	0.243092	-0.131668
ENSPSIG00000014592	black	0.620445	0.482765	0.0867521	0.057404	0.0684474	0.450458	0.884483	0.861232	0.602094	-0.332294	-0.206698	0.361042	-0.199121	-0.0405814	-0.810575	-0.47323	0.514031	-0.0252137	0.663711	-0.277447
ENSPSIG00000014596	black	0.436961	0.577181	-0.00774584	0.0120941	0.317788	0.558021	0.702447	0.491756	0.0816366	0.273761	-0.647817	0.103407	-0.0828776	0.39497	-0.307991	-0.143798	0.422449	0.363061	0.770805	-0.153638
ENSPSIG00000014613	black	0.506382	0.77169	0.273436	0.541447	0.202639	0.157423	0.931934	0.415222	0.459316	-0.409129	-0.634146	-0.316564	-0.687293	0.0478765	-0.626215	-0.354676	0.276493	-0.452223	0.269192	-0.21052
ENSPSIG00000014616	black	0.583967	0.460931	0.0305557	0.153177	-0.0295206	0.445897	0.640767	0.498053	0.181626	0.0011529	-0.477128	0.236244	-0.00689669	0.239665	-0.351481	-0.058093	0.388926	0.15227	0.643548	-0.223194
ENSPSIG00000014645	black	0.417114	0.667387	0.150225	0.127735	0.492289	0.590675	0.857243	0.602871	0.633632	-0.277592	-0.433564	-0.111057	-0.31961	-0.0453574	-0.633267	-0.168224	0.50331	-0.278759	0.338153	0.221615
ENSPSIG00000014654	black	-0.705368	-0.859985	-0.513637	-0.665779	-0.0690593	-0.223035	-0.775376	-0.370543	-0.366376	0.120721	0.583834	0.231658	0.51262	0.104375	0.648454	0.620262	0.0467301	0.356372	-0.224865	0.364646
ENSPSIG00000014657	black	0.187496	0.5616	0.000910276	0.0414892	0.582111	0.382501	0.86714	0.52019	0.427421	-0.172824	-0.552719	-0.126095	-0.406235	0.223377	-0.461215	-0.0657306	0.548609	-0.0944284	0.50201	-0.217398
ENSPSIG00000014668	black	-0.349796	-0.804594	-0.319361	-0.32603	-0.511639	-0.480472	-0.71884	-0.279588	-0.315834	-0.0722125	0.696203	0.394357	0.405384	-0.0791521	0.392603	0.167366	-0.193547	0.198632	-0.229899	-0.0882503
ENSPSIG00000014673	black	-0.58269	-0.626281	-0.114909	-0.42915	0.103112	-0.134101	-0.893185	-0.477706	-0.282448	0.364341	0.603763	0.0893275	0.578297	-0.218661	0.567736	0.337708	-0.371878	0.163549	-0.514559	0.169508
ENSPSIG00000014709	black	0.252041	0.491314	0.151734	0.232901	0.134391	0.175149	0.872026	0.501662	0.591373	-0.583061	-0.377472	-0.194482	-0.613123	-0.0107833	-0.610102	-0.0836241	0.484512	-0.413947	0.243761	-0.0332476
ENSPSIG00000014710	black	0.317213	0.479569	0.17556	0.133146	0.299878	0.28461	0.868251	0.686207	0.825424	-0.648863	-0.126487	-0.039763	-0.50763	-0.25305	-0.825004	-0.350584	0.47759	-0.492751	0.198646	-0.0135348
ENSPSIG00000014711	black	0.361393	0.431474	-0.0520434	-0.0759024	0.191677	0.512507	0.887414	0.727894	0.543533	-0.36081	-0.354381	0.144611	-0.268134	0.138303	-0.59827	-0.0241258	0.719717	-0.0168008	0.612827	0.12535
ENSPSIG00000014721	black	0.333586	0.593572	0.273959	0.692744	0.084445	-0.147871	0.577743	0.0292979	0.356316	-0.579005	-0.455065	-0.56971	-0.749834	-0.10517	-0.404274	-0.253334	0.0251761	-0.76386	-0.234243	0.115194
ENSPSIG00000014726	black	0.459416	0.73116	0.190361	0.485402	0.206999	0.147425	0.950466	0.42099	0.429146	-0.429742	-0.657133	-0.306957	-0.697951	0.127906	-0.588675	-0.279959	0.358691	-0.403601	0.326068	-0.17624
ENSPSIG00000014728	black	0.0191473	-0.329427	0.0112665	0.0808511	-0.599271	-0.267977	-0.734257	-0.513771	-0.592733	0.36513	0.248774	0.0582101	0.342091	-0.0247166	0.463075	-0.0503858	-0.544258	0.26215	-0.295837	0.336514
ENSPSIG00000014733	black	0.397088	0.468569	0.0327503	-0.0169573	0.348774	0.45317	0.919667	0.822781	0.782586	-0.535219	-0.162685	0.147919	-0.344833	-0.119921	-0.821307	-0.328456	0.634356	-0.265347	0.451386	0.0172853
ENSPSIG00000014737	black	0.399906	0.611464	0.052118	0.278281	0.218344	0.223794	0.990747	0.565453	0.503891	-0.501509	-0.550792	-0.151748	-0.622347	0.158694	-0.629105	-0.201507	0.553199	-0.299734	0.454645	-0.0973746
ENSPSIG00000014753	black	0.444585	0.0606128	0.222756	0.25003	-0.350548	0.0261072	-0.330087	-0.123237	-0.347033	0.517976	0.0309496	0.302115	0.441873	-0.0704986	0.110159	-0.364551	-0.514545	0.27707	0.0752263	-0.447315
ENSPSIG00000014756	black	0.265545	0.658907	0.196077	0.368843	0.391861	0.146641	0.890847	0.389944	0.469975	-0.374832	-0.588573	-0.331055	-0.656402	0.0887733	-0.531754	-0.181276	0.350477	-0.410019	0.257577	-0.314207
ENSPSIG00000014763	black	0.449859	0.493489	-0.106761	0.287733	-0.0564178	0.0635476	0.7354	0.331369	-0.0690866	-0.0800646	-0.70408	-0.0302006	-0.445583	0.524421	-0.275855	-0.223066	0.375619	0.176835	0.697142	-0.280778
ENSPSIG00000014780	black	0.648115	0.834017	0.299938	0.287217	0.345919	0.661531	0.751902	0.48303	0.297456	0.195345	-0.655221	-0.0780141	-0.173179	0.0886164	-0.505869	-0.350223	0.223783	0.0258286	0.494313	0.0373684
ENSPSIG00000014783	black	-0.602728	-0.677355	-0.235059	-0.226217	-0.262565	-0.487406	-0.962851	-0.769027	-0.712866	0.386173	0.346352	-0.0762408	0.364993	0.12909	0.840888	0.437404	-0.453306	0.287456	-0.454727	0.145583
ENSPSIG00000014787	black	0.361829	0.735227	0.177367	0.245392	0.51951	0.395931	0.875169	0.473867	0.409148	-0.101913	-0.632363	-0.221178	-0.467069	0.137842	-0.531282	-0.271605	0.365964	-0.168917	0.424181	-0.180135
ENSPSIG00000014809	black	0.492199	0.51299	0.00803759	0.334825	0.0503342	0.0562463	0.638166	0.353043	0.16319	-0.245793	-0.421209	-0.0911236	-0.487644	0.161642	-0.47974	-0.563552	0.217576	-0.105846	0.380438	0.0239873
ENSPSIG00000014815	black	-0.614366	-0.776659	-0.354206	-0.589967	0.0929933	-0.17706	-0.776677	-0.286447	-0.137098	0.0624836	0.747525	0.255227	0.543778	-0.183005	0.452411	0.359864	-0.0908166	0.139076	-0.389681	0.242834
ENSPSIG00000014819	black	0.298844	0.385854	-0.092087	0.0656611	-0.114774	0.195614	0.637692	0.335819	-0.0817408	0.0271448	-0.603686	-0.0131963	-0.359453	0.496244	-0.221107	-0.0857956	0.420964	0.343377	0.68551	0.0386484
ENSPSIG00000014837	black	0.546101	0.847922	0.499086	0.660124	0.258034	0.228133	0.825381	0.33945	0.591577	-0.392117	-0.539372	-0.413726	-0.623637	-0.219881	-0.667055	-0.390502	0.0756261	-0.67475	-0.0118774	-0.143929
ENSPSIG00000014840	black	0.295306	0.643965	0.0909533	0.420496	0.302189	0.0407915	0.929972	0.370848	0.431694	-0.523546	-0.618544	-0.375417	-0.779839	0.16223	-0.538391	-0.21447	0.41499	-0.454717	0.266484	-0.150564
ENSPSIG00000014844	black	0.486904	0.527206	-0.0159835	-0.0324355	0.294243	0.543556	0.917601	0.78902	0.485467	-0.170137	-0.412769	0.250008	-0.191574	0.170965	-0.644207	-0.248363	0.625183	0.101268	0.758747	-0.219096
ENSPSIG00000014852	black	0.309894	0.633866	0.227058	0.323225	0.418899	0.23388	0.913277	0.517537	0.700099	-0.544894	-0.406801	-0.25204	-0.604744	-0.112174	-0.685818	-0.224944	0.404603	-0.561187	0.167099	-0.187526
ENSPSIG00000014862	black	0.259795	0.128661	0.505218	0.334393	-0.111529	0.144854	-0.599441	-0.425201	-0.255418	0.640342	0.0975389	-0.0482498	0.516411	-0.380273	0.261829	-0.158334	-0.798083	-0.0333291	-0.468598	-0.0861109
ENSPSIG00000014863	black	0.299032	0.239708	0.0652077	-0.187817	0.321618	0.499693	0.684518	0.841983	0.922822	-0.569363	0.207606	0.330691	-0.0760928	-0.385641	-0.815595	-0.256708	0.565011	-0.321327	0.264083	0.0307609
ENSPSIG00000014864	black	0.539285	0.816316	0.279931	0.371685	0.385289	0.43628	0.738526	0.36011	0.176875	0.207958	-0.733572	-0.177859	-0.309285	0.188035	-0.418765	-0.377958	0.138604	0.00410259	0.474007	-0.277387
ENSPSIG00000014877	black	0.524395	0.847349	0.47994	0.469852	0.380263	0.394491	0.817361	0.452251	0.608114	-0.231424	-0.47305	-0.319833	-0.528059	-0.235214	-0.725218	-0.51461	0.114364	-0.482174	0.0986411	-0.00998046
ENSPSIG00000014883	black	0.377254	0.512087	-0.0871537	0.377764	-0.0243134	-0.0778538	0.741589	0.24667	-0.0359303	-0.221713	-0.700275	-0.203756	-0.636742	0.47582	-0.297617	-0.283788	0.329017	0.0013743	0.535837	-0.182619
ENSPSIG00000014895	black	0.46112	0.563601	0.261297	0.239943	0.0205216	0.42368	0.674602	0.409163	0.224202	0.0656426	-0.567441	0.0243931	-0.153676	0.162692	-0.351116	0.00156083	0.263778	0.0513671	0.500248	-0.355345
ENSPSIG00000014897	black	0.149817	0.118052	-0.465775	-0.284616	0.0652166	0.207963	0.743311	0.607157	0.117152	-0.257033	-0.375744	0.295905	-0.244916	0.568589	-0.296619	0.0644533	0.831772	0.389675	0.900794	-0.0772595
ENSPSIG00000014899	black	0.411866	0.650322	0.250132	0.391679	0.343565	0.20048	0.906285	0.539647	0.718221	-0.592406	-0.358896	-0.214088	-0.610505	-0.172118	-0.752093	-0.363676	0.350567	-0.605023	0.147437	-0.183285
ENSPSIG00000014901	black	0.219175	0.307494	-0.377196	-0.0633262	0.200133	0.163187	0.861086	0.556043	0.205457	-0.373775	-0.515217	0.0838823	-0.436205	0.520583	-0.369867	-0.0115266	0.781962	0.130376	0.768159	-0.0726861
ENSPSIG00000014902	black	0.235486	0.617771	0.103867	0.335726	0.508446	0.129399	0.881441	0.413726	0.599657	-0.569642	-0.46381	-0.36268	-0.696854	-0.00746541	-0.597955	-0.232721	0.418328	-0.575856	0.133934	-0.0654569
ENSPSIG00000014904	black	-0.647696	-0.680421	-0.1811	-0.393121	-0.0362435	-0.430658	-0.69609	-0.366586	-0.196491	0.0304246	0.649676	0.0654183	0.217257	-0.186239	0.377984	0.134691	-0.26685	0.0663733	-0.450101	-0.00520709
ENSPSIG00000014905	black	0.283915	0.370512	-0.236388	0.0178101	0.0745809	0.213329	0.901922	0.569943	0.279535	-0.415222	-0.532903	0.0443536	-0.465565	0.43269	-0.42827	0.0312063	0.749715	0.050221	0.707601	-0.0191223
ENSPSIG00000014913	black	0.319299	0.623314	0.290471	0.0815204	0.452172	0.532779	0.62128	0.444087	0.350596	0.173438	-0.424503	-0.0865663	-0.192643	-0.0126928	-0.467868	-0.311662	0.191124	0.026666	0.360208	-0.0887118
ENSPSIG00000014924	black	0.326616	0.467268	-0.111835	0.245705	0.0423153	0.0939358	0.824957	0.36442	0.0930907	-0.24151	-0.708387	-0.0828307	-0.482024	0.496305	-0.280124	0.0425014	0.519755	0.0230023	0.636913	-0.328573
ENSPSIG00000014949	black	0.555481	0.807851	0.401262	0.78491	0.080012	-0.00594174	0.729792	0.144102	0.282259	-0.315565	-0.672424	-0.478095	-0.70283	-0.00504259	-0.481695	-0.417315	-0.0290436	-0.564238	0.0331921	-0.222019
ENSPSIG00000014956	black	0.541601	0.687949	0.218349	0.174006	0.341561	0.57702	0.940944	0.726835	0.705724	-0.34217	-0.388343	0.00588858	-0.336744	-0.104982	-0.773942	-0.302269	0.497392	-0.277419	0.419065	0.0528112
ENSPSIG00000014959	black	0.69031	0.786765	0.361338	0.532641	0.0603532	0.318639	0.884663	0.517817	0.553225	-0.400237	-0.495621	-0.177309	-0.53286	-0.122299	-0.742586	-0.469532	0.233661	-0.443293	0.249214	0.00777289
ENSPSIG00000014968	black	0.0143976	0.11468	-0.267884	-0.169041	0.352668	0.0358613	0.768161	0.646609	0.558804	-0.622879	-0.0771601	0.177021	-0.407139	0.120821	-0.547747	-0.113518	0.695254	-0.173299	0.477358	-0.411544
ENSPSIG00000014986	black	0.307901	0.229626	-0.12797	0.0442226	0.0189232	0.0246148	0.796847	0.683755	0.592276	-0.742969	-0.0478383	0.171029	-0.500929	-0.0186562	-0.723564	-0.39211	0.577411	-0.272671	0.412294	-0.114118
ENSPSIG00000014994	black	0.643218	0.704148	0.330967	0.236885	0.214093	0.545472	0.931272	0.770422	0.691177	-0.267238	-0.349846	0.113158	-0.290961	-0.164059	-0.837396	-0.45115	0.37587	-0.225639	0.468897	-0.229593
ENSPSIG00000015015	black	0.331926	0.579656	0.104752	0.0277611	0.452242	0.532081	0.913193	0.678889	0.614905	-0.264884	-0.423572	0.003374	-0.317812	0.0422675	-0.63021	-0.110632	0.580483	-0.152145	0.493301	-0.0985879
ENSPSIG00000015016	black	-0.574772	-0.814816	-0.317635	-0.411089	-0.242159	-0.528416	-0.733013	-0.319887	-0.196206	-0.159106	0.78929	0.201422	0.238812	-0.190153	0.344524	0.0879807	-0.197619	0.0535876	-0.42599	0.117115
ENSPSIG00000015022	black	-0.0348549	-0.389147	0.138118	-0.0978341	-0.430353	-0.0117016	-0.730254	-0.342312	-0.379682	0.511295	0.369356	0.318272	0.698075	-0.168327	0.444749	0.221784	-0.492817	0.307304	-0.221053	-0.19956
ENSPSIG00000015030	black	0.263428	0.273732	-0.218689	-0.170703	0.330037	0.325882	0.883672	0.812549	0.625414	-0.52985	-0.15926	0.28438	-0.284557	0.110022	-0.667994	-0.174673	0.775765	-0.0750617	0.637027	-0.194311
ENSPSIG00000015032	black	0.595255	0.697615	0.284626	0.201588	0.307319	0.602451	0.922882	0.74906	0.742592	-0.324894	-0.345832	0.0546524	-0.279633	-0.177271	-0.807739	-0.33597	0.444087	-0.298772	0.398816	-0.0290609
ENSPSIG00000015046	black	0.544741	0.783595	0.528746	0.81126	-0.0371687	-0.0212211	0.693012	0.149008	0.406677	-0.432553	-0.533535	-0.515355	-0.748717	-0.195573	-0.571869	-0.456382	-0.096532	-0.7004	-0.135212	-0.0799559
ENSPSIG00000015069	black	0.245301	0.186953	-0.40413	-0.337654	0.272031	0.370023	0.744686	0.742034	0.269255	-0.183653	-0.253659	0.404478	-0.113729	0.396969	-0.446757	-0.162676	0.78471	0.370374	0.895513	-0.107829
ENSPSIG00000015112	black	-0.0480861	-0.140843	0.142342	0.0381562	-0.273641	-0.0951588	-0.66118	-0.523533	-0.721681	0.834968	-0.027125	0.0134722	0.422397	0.133465	0.558413	-0.0213525	-0.624943	0.519914	-0.0936234	-0.141306
ENSPSIG00000015135	black	0.580768	0.814008	0.414165	0.582258	0.24183	0.213913	0.881255	0.451804	0.570156	-0.378374	-0.513075	-0.277588	-0.613479	-0.152027	-0.728638	-0.517332	0.141874	-0.53926	0.160701	-0.266945
ENSPSIG00000015167	black	0.140451	-0.136221	0.41502	0.0796114	-0.287419	0.100246	-0.752042	-0.363973	-0.352488	0.748493	0.321214	0.221311	0.703864	-0.35469	0.322939	-0.144936	-0.785769	0.254243	-0.329965	-0.254955
ENSPSIG00000015178	black	0.302003	0.562505	0.0784747	0.319952	0.291966	0.108803	0.944135	0.505224	0.60193	-0.645904	-0.44724	-0.232713	-0.687394	0.0365796	-0.641425	-0.193418	0.500345	-0.505543	0.262057	-0.150834
ENSPSIG00000015189	black	0.389873	0.515714	-0.0318157	-0.101968	0.413181	0.635736	0.879975	0.751312	0.572558	-0.231289	-0.370142	0.141043	-0.190132	0.101444	-0.61949	-0.11756	0.684432	0.00104155	0.614586	0.135204
ENSPSIG00000015195	black	-0.406263	-0.537631	-0.0511029	-0.191355	-0.233493	-0.321927	-0.944042	-0.63682	-0.618384	0.53692	0.410561	0.0261826	0.461146	-0.0487053	0.655873	0.120818	-0.592956	0.329949	-0.424764	0.0943613
ENSPSIG00000015197	black	-0.605446	-0.705286	-0.253692	-0.337395	-0.2047	-0.409041	-0.956782	-0.671578	-0.665708	0.43433	0.421671	0.0315435	0.444202	0.0997489	0.786242	0.376261	-0.415443	0.372936	-0.380375	0.115064
ENSPSIG00000015205	black	-0.276294	-0.565783	-0.0242071	-0.488201	-0.146138	0.0909783	-0.853041	-0.237309	-0.268939	0.524248	0.684871	0.385665	0.763343	-0.289241	0.373453	0.0492831	-0.391981	0.427866	-0.269273	0.245422
ENSPSIG00000015208	black	0.207857	0.243825	-0.143362	-0.288821	0.298781	0.494279	0.666761	0.666861	0.302647	0.026743	-0.28506	0.372697	0.0433928	0.273203	-0.369422	0.0348398	0.618326	0.341786	0.782017	-0.390539
ENSPSIG00000015214	black	0.404905	0.470065	-0.107396	-0.0901687	0.191805	0.538521	0.862177	0.689475	0.358451	-0.164645	-0.471055	0.158421	-0.23199	0.291317	-0.515464	-0.0881582	0.693109	0.185701	0.750728	0.145841
ENSPSIG00000015230	black	0.62158	0.705389	0.326028	0.160502	0.339971	0.657836	0.89919	0.799803	0.782071	-0.27132	-0.27129	0.10687	-0.229677	-0.255163	-0.869445	-0.456102	0.401391	-0.266267	0.397805	-0.0149272
ENSPSIG00000015233	black	0.475315	0.617485	0.0718742	0.267814	0.130713	0.269893	0.985326	0.605032	0.463111	-0.422995	-0.553324	-0.0664726	-0.555259	0.174546	-0.640892	-0.24448	0.535941	-0.196998	0.53892	-0.13229
ENSPSIG00000015236	black	-0.362358	-0.501806	-0.0255741	-0.0218749	-0.326867	-0.490219	-0.779439	-0.567721	-0.314386	-0.0073876	0.529732	-0.138603	0.116638	-0.261211	0.394772	-0.0113729	-0.506958	-0.122815	-0.670691	0.405025
ENSPSIG00000015306	black	0.372707	0.487036	-0.00446553	0.498025	-0.203386	-0.162399	0.77398	0.220547	0.142503	-0.549854	-0.61671	-0.317322	-0.777654	0.312502	-0.374435	-0.158384	0.353509	-0.306837	0.30571	0.019577
ENSPSIG00000015332	black	0.19818	0.301081	-0.227302	0.106333	0.118045	-0.0404029	0.893135	0.545938	0.427021	-0.699697	-0.357888	-0.0282852	-0.6475	0.264855	-0.537984	-0.133043	0.679445	-0.240287	0.492229	-0.164876
ENSPSIG00000015334	black	0.271913	0.219826	-0.186367	-0.23053	-0.0517396	0.440992	0.686485	0.61933	0.213155	-0.116825	-0.344294	0.301588	-0.0883763	0.358706	-0.345486	0.119622	0.692949	0.360574	0.785896	0.0506985
ENSPSIG00000015354	black	0.258466	0.447069	-0.0893427	0.188825	0.208108	0.0722011	0.954246	0.553832	0.504275	-0.647168	-0.441392	-0.115312	-0.662637	0.193621	-0.590488	-0.140164	0.632041	-0.322177	0.439274	-0.151656
ENSPSIG00000015366	black	0.591769	0.692509	0.241976	0.184593	0.262288	0.552471	0.960367	0.764646	0.655994	-0.27717	-0.403279	0.0817534	-0.324798	-0.0710754	-0.796382	-0.383773	0.464498	-0.182156	0.51819	-0.126523
ENSPSIG00000015369	black	0.335321	0.376433	-0.162334	0.15874	0.0615603	0.0026791	0.872401	0.555653	0.30652	-0.487091	-0.425549	0.0532858	-0.562554	0.307874	-0.535218	-0.289339	0.562941	-0.0793929	0.613178	-0.331173
ENSPSIG00000015370	black	0.361605	0.437722	0.0283548	0.0936822	0.0588622	0.283561	0.917776	0.667381	0.536728	-0.487192	-0.36507	0.0702106	-0.444982	0.108784	-0.635568	-0.114089	0.61249	-0.154539	0.533684	-0.139425
ENSPSIG00000015377	black	0.474308	0.589143	0.0528459	0.133662	0.295837	0.428436	0.581109	0.369041	-0.0425601	0.38501	-0.640645	0.0774996	-0.071477	0.371016	-0.25128	-0.309015	0.207882	0.357874	0.695063	-0.346252
ENSPSIG00000015380	black	0.488437	0.768759	0.409846	0.807363	0.0763903	-0.110341	0.66674	0.0642858	0.21513	-0.282489	-0.663171	-0.5127	-0.727073	0.0077293	-0.421552	-0.428585	-0.107857	-0.563777	-0.0126287	-0.349446
ENSPSIG00000015388	black	0.215239	-0.00186041	-0.469859	-0.222037	-0.186729	0.116275	0.585944	0.518336	0.0207181	-0.270223	-0.284753	0.396804	-0.11329	0.544025	-0.198225	0.135289	0.734231	0.391347	0.843291	-0.137104
ENSPSIG00000015393	black	0.373057	0.23914	-0.240981	-0.306225	0.149417	0.47829	0.789884	0.862651	0.419564	-0.216815	-0.166721	0.487899	-0.0675558	0.222454	-0.604316	-0.247094	0.745792	0.31984	0.875775	-0.108338
ENSPSIG00000015417	black	-0.667221	-0.810803	-0.377286	-0.386821	-0.207019	-0.47505	-0.938642	-0.647357	-0.613529	0.266319	0.479486	0.0792977	0.442344	0.128837	0.803981	0.506162	-0.291657	0.30576	-0.377631	0.0844429
ENSPSIG00000015418	black	-0.186323	-0.428192	-0.0484884	-0.0781738	-0.366643	-0.425887	-0.645524	-0.360798	-0.401264	0.193652	0.459149	0.0998634	0.169229	-0.12973	0.268927	-0.30964	-0.482778	0.194023	-0.297184	0.0667176
ENSPSIG00000015436	black	0.139403	0.414179	0.0803864	0.377683	0.543278	-0.11408	0.352009	0.0402488	0.227769	-0.205505	-0.276993	-0.319172	-0.403408	-0.0454551	-0.256153	-0.384421	-0.0427193	-0.462077	-0.0966625	-0.350678
ENSPSIG00000015441	black	-0.36746	-0.255012	-0.0774994	0.13964	-0.248867	-0.447211	-0.681808	-0.854763	-0.912526	0.601336	-0.242367	-0.339204	0.127546	0.418538	0.878241	0.423412	-0.513586	0.32999	-0.256798	-0.0790464
ENSPSIG00000015446	black	0.452351	0.39112	-0.108815	-0.12771	0.0566706	0.488084	0.855983	0.785913	0.404382	-0.232297	-0.328366	0.305881	-0.206022	0.222198	-0.612207	-0.220596	0.686501	0.218153	0.797399	0.044506
ENSPSIG00000015448	black	0.331479	0.0871816	-0.0629526	0.00901969	-0.263952	0.132858	0.559413	0.57861	0.566501	-0.719271	0.104784	0.241879	-0.24607	-0.146254	-0.585113	-0.113886	0.511034	-0.276412	0.242635	0.216179
ENSPSIG00000015471	black	0.33599	0.349375	0.0687236	0.00655618	0.28122	0.308373	0.815111	0.785539	0.87193	-0.693179	0.0439454	0.16291	-0.355793	-0.291733	-0.856	-0.37771	0.543495	-0.433244	0.26239	-0.0491071
ENSPSIG00000015476	black	0.282891	0.46704	-0.196374	0.17944	0.0863725	0.0953811	0.838629	0.380043	0.14801	-0.382184	-0.639463	-0.197683	-0.637049	0.45629	-0.363934	-0.0993613	0.594927	-0.0306647	0.553395	0.208596
ENSPSIG00000015487	black	0.466649	0.45935	0.168361	0.0720591	0.0682945	0.45677	0.859467	0.754284	0.680704	-0.427938	-0.219664	0.190781	-0.252633	-0.105448	-0.731276	-0.17283	0.532788	-0.194312	0.465407	-0.137807
ENSPSIG00000015496	black	0.189348	0.426906	-0.244356	0.0326852	0.345445	0.154821	0.928012	0.538713	0.324937	-0.422119	-0.549104	-0.076802	-0.573724	0.40858	-0.455076	-0.0870358	0.713819	-0.0505152	0.629704	-0.101472
ENSPSIG00000015498	black	0.341304	0.638622	0.12604	0.296095	0.353512	0.237339	0.973193	0.540293	0.601791	-0.524723	-0.507879	-0.228199	-0.636389	0.0456788	-0.653599	-0.199482	0.501771	-0.431454	0.319022	-0.115222
ENSPSIG00000015518	black	-0.573301	-0.806404	-0.232134	-0.373659	-0.345659	-0.402653	-0.908227	-0.527597	-0.45063	0.19413	0.605974	0.183865	0.494759	-0.0544459	0.65523	0.454457	-0.319283	0.238841	-0.410612	0.0345243
ENSPSIG00000015526	black	-0.35647	-0.744822	-0.321735	-0.491638	-0.367785	-0.221299	-0.781783	-0.291435	-0.562904	0.457447	0.504001	0.503409	0.682761	0.140083	0.584402	0.278163	-0.215506	0.640321	0.0493981	-0.246965
ENSPSIG00000015532	black	-0.290052	-0.693275	-0.225898	-0.494258	-0.361191	-0.113292	-0.840365	-0.281659	-0.540953	0.559093	0.55553	0.510073	0.754132	0.0320767	0.539889	0.163091	-0.308773	0.662414	-0.00361032	-0.0957163
ENSPSIG00000015535	black	-0.532466	-0.816523	-0.345311	-0.635878	-0.110979	-0.196811	-0.807829	-0.221931	-0.228086	0.148763	0.813938	0.38618	0.565801	-0.169031	0.395747	0.154323	-0.143122	0.334138	-0.264221	0.255772
ENSPSIG00000015537	black	0.594832	0.704286	0.295883	0.166472	0.340154	0.60756	0.919052	0.784132	0.752558	-0.292137	-0.300638	0.0716319	-0.294827	-0.210312	-0.861368	-0.471339	0.416226	-0.259578	0.411808	-0.00830113
ENSPSIG00000015540	black	0.00374066	0.0965184	-0.423773	-0.330525	0.174143	0.286442	0.707434	0.536762	0.207546	-0.294016	-0.370222	0.177876	-0.217909	0.505747	-0.218458	0.342753	0.874096	0.265623	0.74209	0.0636531
ENSPSIG00000015546	black	0.456843	0.464433	0.00447321	-0.134119	0.320915	0.59128	0.897716	0.888237	0.650888	-0.273834	-0.212714	0.314847	-0.164441	-0.00191184	-0.768694	-0.337705	0.648484	0.0351722	0.680236	-0.0835389
ENSPSIG00000015548	black	-0.219012	-0.531513	0.083049	-0.353916	-0.25484	0.0794441	-0.886409	-0.319962	-0.287238	0.535672	0.628592	0.348437	0.802892	-0.320812	0.433359	0.176477	-0.479046	0.34143	-0.349485	0.13347
ENSPSIG00000015552	black	-0.463157	-0.673903	-0.247253	-0.336052	-0.328948	-0.284133	-0.936436	-0.61529	-0.722322	0.539676	0.353561	0.155763	0.582485	0.165585	0.805545	0.44027	-0.382309	0.508664	-0.233258	0.0941916
ENSPSIG00000015553	black	0.0685388	0.402489	-0.206131	0.09989	0.290218	0.0754406	0.85105	0.370536	0.346608	-0.575008	-0.533183	-0.315235	-0.714647	0.335202	-0.384616	0.0608279	0.680096	-0.254769	0.359171	0.284333
ENSPSIG00000015574	black	0.23017	0.454733	0.0211617	0.203087	0.37803	0.0691072	0.863844	0.552659	0.676965	-0.702898	-0.236115	-0.158339	-0.654263	-0.0783846	-0.706541	-0.349578	0.485689	-0.523363	0.198324	-0.103518
ENSPSIG00000015578	black	0.0502128	0.245661	-0.431634	-0.0260489	0.293175	-0.0391294	0.816315	0.420284	0.145676	-0.433673	-0.533348	-0.0421235	-0.554783	0.574024	-0.268459	0.0450448	0.741488	0.0366314	0.665654	-0.239337
ENSPSIG00000015590	black	0.716296	0.834609	0.411393	0.264605	0.387545	0.729006	0.837516	0.691477	0.612068	0.0102222	-0.438384	0.0575915	-0.139979	-0.180976	-0.759949	-0.490711	0.245621	-0.156181	0.4318	-0.108241
ENSPSIG00000015594	black	0.330741	0.560042	0.0276608	0.47829	0.00757724	-0.108077	0.870375	0.28727	0.263506	-0.565241	-0.639307	-0.359181	-0.825522	0.270827	-0.453001	-0.189176	0.393917	-0.378385	0.302729	-0.0831109
ENSPSIG00000015601	black	-0.302796	-0.336711	0.0949053	-0.0372974	-0.239254	-0.162936	-0.892121	-0.728308	-0.672812	0.680054	0.155696	-0.135484	0.465814	0.00436825	0.733221	0.294077	-0.638004	0.305621	-0.448406	0.218591
ENSPSIG00000015613	black	-0.384428	-0.75039	-0.18674	-0.425843	-0.364627	-0.213967	-0.940407	-0.409698	-0.470923	0.400757	0.65194	0.373458	0.697836	-0.10083	0.580566	0.255806	-0.377694	0.426016	-0.271726	0.0483756
ENSPSIG00000015618	black	0.687964	0.809913	0.376026	0.544771	0.256972	0.33069	0.764776	0.427221	0.387944	-0.0752609	-0.566652	-0.108561	-0.333596	-0.0464551	-0.592021	-0.49959	0.0699795	-0.298852	0.316883	-0.445425
ENSPSIG00000015632	black	-0.297319	-0.584693	-0.324943	-0.717461	-0.0838925	0.282078	-0.53616	-0.000149441	-0.291463	0.505203	0.412766	0.576877	0.822573	0.126753	0.431866	0.47678	0.1151	0.716427	0.24119	0.0953232
ENSPSIG00000015661	black	0.216463	0.496183	-0.113065	-0.0502086	0.521444	0.391364	0.906073	0.620919	0.433298	-0.23342	-0.500818	-0.0034279	-0.383624	0.275488	-0.505834	-0.0993239	0.663907	-0.00442077	0.627619	-0.1636
ENSPSIG00000015663	black	0.349815	0.602073	0.183311	0.133718	0.495234	0.426681	0.92591	0.689248	0.765862	-0.439855	-0.309768	-0.0499767	-0.422159	-0.138122	-0.759704	-0.27876	0.495559	-0.389296	0.322568	-0.16818
ENSPSIG00000015671	black	0.0944179	0.330628	-0.302675	0.00197632	0.20763	0.0469544	0.862288	0.44741	0.196033	-0.420939	-0.559141	-0.111044	-0.619451	0.50392	-0.345971	0.00647201	0.716825	0.027971	0.631661	-0.0360994
ENSPSIG00000015675	black	0.173978	0.445662	-0.0234875	0.104261	0.230369	0.275887	0.853922	0.462285	0.486453	-0.505636	-0.480106	-0.197255	-0.520373	0.175984	-0.447499	0.167525	0.643851	-0.279803	0.344544	0.163141
ENSPSIG00000015701	black	0.383065	0.52572	0.218527	0.165816	0.378941	0.29342	0.861009	0.708101	0.775465	-0.485828	-0.159127	0.0512792	-0.413112	-0.236235	-0.824042	-0.462742	0.383344	-0.41085	0.289305	-0.375835
ENSPSIG00000015723	black	-0.143203	-0.235327	-0.0569581	0.0770074	-0.11221	-0.327631	-0.694959	-0.598129	-0.681183	0.56514	0.0684931	-0.067236	0.2914	0.129434	0.571044	-0.0905554	-0.582877	0.289394	-0.24226	-0.102895
ENSPSIG00000015732	black	0.322767	0.30873	0.0813827	-0.143773	0.356141	0.428137	0.711918	0.837993	0.868479	-0.52439	0.175429	0.269875	-0.205001	-0.368696	-0.878609	-0.511454	0.489319	-0.283491	0.286588	0.0406475
ENSPSIG00000015746	black	0.420807	0.77107	0.508817	0.774124	0.198952	-0.0105164	0.669979	0.109761	0.490019	-0.463661	-0.504549	-0.589294	-0.736314	-0.245564	-0.536635	-0.362876	-0.0798921	-0.822709	-0.249575	-0.114332
ENSPSIG00000015757	black	-0.564195	-0.812035	-0.402959	-0.523019	-0.0741973	-0.312137	-0.770177	-0.32936	-0.365966	0.202512	0.602516	0.372532	0.589489	0.0408005	0.581309	0.415048	-0.126453	0.335999	-0.16977	-0.252262
ENSPSIG00000015804	black	0.444757	0.440698	-0.0673732	-0.184732	0.32436	0.654458	0.841153	0.826692	0.490632	-0.094601	-0.320435	0.358727	-0.0281591	0.156949	-0.603552	-0.165883	0.674183	0.208389	0.793623	-0.130348
ENSPSIG00000015805	black	0.346246	0.38406	0.105094	-0.0769527	0.543102	0.481843	0.732902	0.807097	0.864244	-0.4174	0.0585233	0.272866	-0.100046	-0.326078	-0.804728	-0.393233	0.464846	-0.322505	0.311015	-0.291988
ENSPSIG00000015806	black	-0.542609	-0.861163	-0.4936	-0.55246	-0.278228	-0.364884	-0.833516	-0.396886	-0.607424	0.325804	0.527429	0.396397	0.584787	0.222485	0.693462	0.394845	-0.133589	0.57366	-0.0364972	-0.099449
ENSPSIG00000015812	black	0.388605	0.492301	-0.184684	-0.00314537	0.242815	0.411156	0.87695	0.604685	0.282431	-0.217973	-0.558503	0.0597621	-0.343613	0.383847	-0.462517	-0.112004	0.687316	0.125397	0.730487	0.12204
ENSPSIG00000015831	black	-0.106423	-0.623846	-0.0656216	-0.255144	-0.529528	-0.185867	-0.800614	-0.258859	-0.353137	0.302755	0.644614	0.485405	0.678484	-0.200833	0.373852	0.051342	-0.410875	0.339545	-0.19938	-0.117945
ENSPSIG00000015845	black	0.686197	0.661177	0.186945	0.158956	0.141692	0.58523	0.845478	0.710885	0.378441	0.0327213	-0.49323	0.24021	-0.115309	0.112765	-0.631177	-0.381594	0.385182	0.135995	0.726439	-0.309402
ENSPSIG00000015862	black	-0.692286	-0.721248	-0.20383	-0.305599	-0.138076	-0.463431	-0.937046	-0.685967	-0.521508	0.272952	0.486259	-0.0522752	0.366632	-0.015879	0.744274	0.445637	-0.410345	0.166215	-0.537802	0.0825586
ENSPSIG00000015863	black	0.502437	0.717027	0.306084	0.373778	0.293741	0.327745	0.931952	0.599638	0.723777	-0.51178	-0.379205	-0.185855	-0.575503	-0.192296	-0.808493	-0.431662	0.349545	-0.521398	0.204539	-0.0218043
ENSPSIG00000015876	black	-0.747984	-0.855186	-0.547852	-0.63619	-0.01215	-0.305584	-0.816269	-0.454612	-0.460238	0.170124	0.540782	0.162162	0.462213	0.162391	0.710377	0.566499	-0.00958462	0.371956	-0.245885	0.341594
ENSPSIG00000015899	black	0.57308	0.759904	0.260969	0.159495	0.50762	0.679676	0.881595	0.700775	0.619704	-0.0764902	-0.449349	0.0364887	-0.197727	-0.0791229	-0.715105	-0.373083	0.393258	-0.150676	0.475676	-0.103378
ENSPSIG00000015905	black	0.245548	0.130813	-0.253894	-0.381665	0.210397	0.403746	0.76255	0.895434	0.568872	-0.386558	0.0204498	0.494362	-0.106471	0.0838776	-0.671761	-0.258917	0.769029	0.182185	0.746559	-0.116327
ENSPSIG00000015909	black	-0.191492	-0.583278	-0.0370902	-0.31177	-0.393588	-0.187049	-0.848778	-0.30132	-0.408445	0.436428	0.654435	0.380625	0.598298	-0.217351	0.361113	-0.149981	-0.501686	0.417134	-0.240062	0.0365737
ENSPSIG00000015922	black	0.709408	0.826794	0.342264	0.426705	0.286372	0.451059	0.829108	0.544094	0.39961	-0.00132263	-0.574811	-0.0248932	-0.2966	-0.00249124	-0.649548	-0.548985	0.160443	-0.14718	0.466405	-0.372593
ENSPSIG00000015931	black	-0.539589	-0.666696	-0.252442	-0.204375	-0.349731	-0.495105	-0.947838	-0.759216	-0.780994	0.423085	0.29991	-0.0349093	0.372771	0.193825	0.850612	0.411171	-0.451343	0.364722	-0.37095	0.11613
ENSPSIG00000015943	black	0.416189	0.186507	-0.183117	-0.356076	-0.0368287	0.583027	0.661958	0.828943	0.34018	-0.0793852	-0.117531	0.565331	0.0995521	0.194873	-0.529624	-0.159222	0.685888	0.452609	0.874402	0.0538111
ENSPSIG00000015947	black	0.464289	0.50056	-0.00932994	0.11179	0.112	0.343075	0.958348	0.724039	0.579874	-0.526612	-0.362806	0.0792761	-0.453762	0.0863829	-0.714086	-0.244561	0.643717	-0.182843	0.55	0.0395265
ENSPSIG00000015963	black	0.517527	0.679513	0.0396227	0.326488	0.0773866	0.312744	0.810618	0.356754	0.0518818	-0.0110399	-0.810905	-0.153459	-0.427443	0.436317	-0.330567	-0.149988	0.386762	0.0953215	0.627127	-0.0149039
ENSPSIG00000015965	black	0.450233	0.465204	-0.154377	0.203661	0.0613648	0.113466	0.739071	0.41891	0.0145069	-0.0983754	-0.60694	0.0593415	-0.379231	0.468785	-0.340957	-0.301021	0.417124	0.177878	0.721024	-0.304132
ENSPSIG00000015969	black	0.394553	0.249785	-0.298035	-0.0942348	-0.135719	0.272023	0.74679	0.606829	0.117886	-0.222802	-0.42029	0.302887	-0.214031	0.473597	-0.369497	-0.0527454	0.696713	0.337895	0.864705	-0.013152
ENSPSIG00000015982	black	-0.0364103	-0.0251646	0.197131	0.242958	-0.167524	-0.195104	-0.608925	-0.639726	-0.73281	0.794403	-0.187949	-0.153593	0.310603	0.164873	0.608116	0.0334433	-0.695841	0.331226	-0.19043	-0.354752
ENSPSIG00000015983	black	-0.124524	-0.543958	0.0181591	-0.364897	-0.383221	0.111452	-0.715823	-0.138905	-0.0795802	0.210007	0.698273	0.416389	0.709893	-0.37813	0.248654	0.194862	-0.264518	0.205739	-0.310571	0.353867
ENSPSIG00000016003	black	0.638806	0.858988	0.485108	0.394657	0.341755	0.554077	0.881192	0.60628	0.646597	-0.144311	-0.472576	-0.119757	-0.362795	-0.217067	-0.780573	-0.489767	0.192355	-0.340995	0.287557	-0.158631
ENSPSIG00000016005	black	0.227102	0.432484	-0.186843	0.292819	0.112691	-0.129742	0.858689	0.337106	0.188751	-0.529967	-0.606677	-0.234142	-0.755388	0.421865	-0.384473	-0.149333	0.531822	-0.204683	0.468816	-0.165845
ENSPSIG00000016020	black	0.64195	0.835918	0.511913	0.551292	0.1483	0.32766	0.866723	0.499947	0.564539	-0.252722	-0.503294	-0.200305	-0.514838	-0.189483	-0.750445	-0.521664	0.10203	-0.429625	0.217347	-0.279166
ENSPSIG00000016022	black	0.522721	0.520819	0.00792391	0.238641	-0.107019	0.266484	0.815945	0.485455	0.138256	-0.138017	-0.637901	0.0718133	-0.335788	0.381927	-0.396103	-0.100939	0.46153	0.123264	0.706161	-0.246565
ENSPSIG00000016029	black	0.300019	0.490327	-0.0313089	0.423613	-0.013818	-0.167804	0.826517	0.282158	0.154433	-0.465223	-0.631914	-0.264552	-0.766399	0.358336	-0.391952	-0.213068	0.375128	-0.233986	0.409862	-0.299711
ENSPSIG00000016038	black	0.233293	0.268383	-0.180869	-0.304932	0.518423	0.518564	0.804614	0.859932	0.709277	-0.393005	-0.0546005	0.350464	-0.0952583	-0.00634585	-0.676962	-0.168921	0.757523	-0.0336654	0.598	-0.115262
ENSPSIG00000016087	black	0.230421	0.0969676	-0.27443	-0.173637	-0.0389588	0.135301	0.793904	0.753068	0.519948	-0.661166	-0.056617	0.334421	-0.339253	0.144077	-0.614231	-0.128724	0.769039	-0.0290997	0.620263	-0.103013
ENSPSIG00000016097	black	0.0178563	-0.259068	0.396989	0.219914	-0.492393	-0.265173	-0.808608	-0.503559	-0.272538	0.306118	0.498563	0.000937224	0.360179	-0.503073	0.260476	-0.243076	-0.84487	-0.0997982	-0.670938	0.0463095
ENSPSIG00000016102	black	0.437824	0.652466	0.376873	0.629653	0.0732347	-0.0234497	0.771141	0.310139	0.588676	-0.647833	-0.371933	-0.39487	-0.75028	-0.230238	-0.67164	-0.411867	0.115106	-0.749985	-0.085993	-0.0935974
ENSPSIG00000016105	black	-0.34956	-0.128035	-0.435031	-0.383077	0.38335	-0.0420832	0.544455	0.43834	0.507997	-0.746079	0.0792589	-0.0212336	-0.460807	0.120605	-0.338578	0.178084	0.777873	-0.222778	0.208584	0.240418
ENSPSIG00000016107	black	0.28789	0.274379	0.192378	-0.00404217	0.223447	0.311986	0.665513	0.733243	0.945393	-0.69688	0.224019	0.169336	-0.2648	-0.493734	-0.854854	-0.362179	0.41069	-0.527183	0.0636184	-0.00605032
ENSPSIG00000016114	black	0.595703	0.79364	0.371963	0.498336	0.193624	0.319648	0.936412	0.537048	0.627916	-0.429975	-0.504105	-0.220475	-0.576406	-0.135212	-0.758263	-0.411539	0.275209	-0.498265	0.229548	-0.100793
ENSPSIG00000016128	black	0.293819	0.212955	-0.184244	-0.156556	0.173309	0.214634	0.794285	0.78746	0.48874	-0.403376	-0.108213	0.389706	-0.240413	0.129253	-0.643405	-0.328978	0.634954	0.0717511	0.704037	-0.446298
ENSPSIG00000016194	black	0.253181	0.306753	-0.268328	-0.25652	0.424144	0.460057	0.866922	0.803601	0.546727	-0.371668	-0.238859	0.277753	-0.206336	0.201603	-0.596287	-0.118535	0.820632	0.0690758	0.717551	-0.0266296
ENSPSIG00000016197	black	-0.560349	-0.686404	-0.265382	-0.208363	-0.189004	-0.550093	-0.928495	-0.695794	-0.647051	0.321243	0.41539	0.0102979	0.366694	0.0858019	0.755245	0.287875	-0.461266	0.23473	-0.425736	-0.0880201
ENSPSIG00000016204	black	0.368607	0.440868	-0.0806256	-0.216862	0.391174	0.6677	0.83969	0.797296	0.516426	-0.127771	-0.322779	0.271601	-0.0803304	0.148387	-0.589737	-0.116613	0.705911	0.166174	0.729383	0.0369994
ENSPSIG00000016208	black	0.401908	0.325799	0.0205749	-0.0182702	0.0982447	0.306206	0.840819	0.826157	0.779149	-0.66756	0.0085449	0.241574	-0.356141	-0.191514	-0.853547	-0.396931	0.59229	-0.282245	0.405055	0.00896987
ENSPSIG00000016210	black	0.440599	0.440704	-0.120851	0.0871081	-0.0466851	0.257618	0.815326	0.53873	0.0976745	-0.11148	-0.593045	0.140822	-0.32989	0.462954	-0.389269	-0.145004	0.549575	0.263742	0.816731	-0.213998
ENSPSIG00000016229	black	0.357847	0.146815	-0.209231	-0.34926	-0.0817868	0.471076	0.625529	0.764752	0.238316	-0.047982	-0.135865	0.536132	0.0421381	0.261098	-0.473132	-0.188175	0.642646	0.507457	0.885932	-0.0203272
ENSPSIG00000016233	black	-0.42372	-0.607376	-0.0835601	-0.075194	-0.45271	-0.559345	-0.923429	-0.698749	-0.644455	0.312022	0.420801	-0.0305004	0.2841	-0.0210693	0.656867	0.137032	-0.592087	0.20691	-0.486651	0.0468869
ENSPSIG00000016246	black	-0.247665	0.0134139	-0.651009	-0.291736	0.464332	-0.0929872	0.591614	0.285441	-0.0230393	-0.296524	-0.423604	-0.0312889	-0.430781	0.692471	-0.0285479	0.199157	0.777157	0.220618	0.644048	-0.121297
ENSPSIG00000016264	black	0.35857	0.56144	0.0146389	0.131883	0.380095	0.333286	0.981047	0.666689	0.587415	-0.441249	-0.455523	-0.017058	-0.471422	0.116214	-0.655381	-0.184971	0.611197	-0.239008	0.516385	-0.22637
ENSPSIG00000016277	black	0.317257	0.197784	0.118034	-0.150501	0.141628	0.401978	0.654769	0.837247	0.914904	-0.628675	0.285772	0.34444	-0.138472	-0.445399	-0.864259	-0.360797	0.495439	-0.332942	0.223874	0.0360795
ENSPSIG00000016290	black	-0.0316967	0.220976	-0.224364	-0.067756	0.447705	0.00828175	0.785278	0.537545	0.604536	-0.732893	-0.137496	-0.0998969	-0.616767	0.0612916	-0.568875	-0.157101	0.662449	-0.372139	0.266262	-0.00318301
ENSPSIG00000016296	black	0.509646	0.805427	0.49835	0.652623	0.233202	0.169086	0.812927	0.340843	0.62283	-0.4598	-0.475892	-0.41482	-0.660358	-0.260757	-0.691246	-0.416951	0.0681407	-0.717734	-0.0553415	-0.153972
ENSPSIG00000016336	black	-0.162552	-0.187672	0.00625898	0.11951	-0.299236	-0.252396	-0.715699	-0.74221	-0.884588	0.751299	-0.17177	-0.180209	0.311016	0.312107	0.776141	0.230257	-0.584472	0.443661	-0.185087	0.0197267
ENSPSIG00000016337	black	0.354679	0.262873	-0.175117	-8.92354e-06	-0.243204	0.147771	0.7804	0.58988	0.242406	-0.427635	-0.338829	0.165686	-0.427738	0.3164	-0.491557	-0.15197	0.633857	0.131231	0.677448	0.101775
ENSPSIG00000016340	black	0.38962	0.431436	-0.174092	0.0104435	0.15072	0.330007	0.935243	0.684494	0.405422	-0.404676	-0.460296	0.128629	-0.389679	0.307784	-0.557733	-0.110168	0.733339	0.0172879	0.714858	-0.0346439
ENSPSIG00000016350	black	0.190494	0.0341398	-0.338097	-0.178611	-0.264909	0.0505183	0.681319	0.586586	0.180253	-0.442056	-0.208421	0.313784	-0.31802	0.393959	-0.37892	-0.00682709	0.713812	0.249011	0.744364	-0.0807143
ENSPSIG00000016358	black	0.443676	0.419176	0.0662061	0.105572	0.0435	0.228578	0.823069	0.679596	0.422849	-0.280717	-0.302695	0.232823	-0.316184	0.098823	-0.637963	-0.364492	0.435708	0.00281456	0.628847	-0.52235
ENSPSIG00000016360	black	0.554383	0.831232	0.33535	0.452641	0.403616	0.361363	0.917167	0.517901	0.579927	-0.290359	-0.549311	-0.238954	-0.536053	-0.0867184	-0.716152	-0.465787	0.253658	-0.43058	0.265117	-0.165589
ENSPSIG00000016368	black	0.700724	0.825968	0.370933	0.509585	0.168343	0.400342	0.90276	0.537935	0.529929	-0.265985	-0.565489	-0.129415	-0.435737	-0.0714763	-0.703608	-0.414134	0.238245	-0.36715	0.335516	-0.18787
ENSPSIG00000016380	black	0.654569	0.62723	0.234608	0.387055	0.216751	0.326906	0.457073	0.306713	0.102853	0.229535	-0.447802	0.0657927	-0.0391155	0.0453284	-0.369197	-0.541766	-0.0565378	0.0136246	0.38066	-0.409514
ENSPSIG00000016395	black	-0.58374	-0.759782	-0.194888	-0.347102	-0.26719	-0.401942	-0.966229	-0.590732	-0.468796	0.24356	0.618385	0.0858439	0.455109	-0.109394	0.651926	0.331016	-0.411499	0.205415	-0.51216	0.204954
ENSPSIG00000016403	black	0.212435	0.290276	-0.374024	-0.0685064	0.159301	0.115831	0.839894	0.549343	0.165026	-0.349231	-0.493395	0.0931926	-0.461613	0.52549	-0.377391	-0.0948822	0.74278	0.175239	0.781285	-0.0934852
ENSPSIG00000016421	black	0.521746	0.792313	0.541177	0.371402	0.240185	0.548994	0.597257	0.320055	0.275816	0.284157	-0.582791	-0.181384	-0.177905	-0.0667558	-0.430416	-0.289627	-0.0299255	-0.0605551	0.265455	-0.197388
ENSPSIG00000016425	black	0.672817	0.521722	0.216449	0.307256	-0.160914	0.405452	0.654159	0.500278	0.308886	-0.119975	-0.410008	0.183674	-0.0822906	0.0450842	-0.473996	-0.156139	0.267531	-0.0461571	0.48125	-0.236099
ENSPSIG00000016433	black	0.571442	0.779591	0.194817	0.471822	0.202511	0.302043	0.854498	0.370522	0.218647	-0.0802461	-0.786362	-0.201103	-0.449724	0.260886	-0.433525	-0.224236	0.280282	-0.142544	0.484472	-0.275567
ENSPSIG00000016436	black	0.141805	0.325048	-0.173535	-0.103363	0.28592	0.266595	0.904097	0.663038	0.560214	-0.566601	-0.305697	0.0201879	-0.488522	0.179257	-0.579336	-0.0203222	0.776492	-0.142868	0.520398	0.0710239
ENSPSIG00000016437	black	0.121795	0.158905	-0.0272456	0.00989658	0.10981	0.178714	0.530554	0.390531	0.381948	-0.334422	-0.199606	0.128109	-0.11121	0.0824679	-0.270439	0.266422	0.449678	-0.160213	0.313561	-0.419598
ENSPSIG00000016457	black	0.0888651	0.0605474	0.395568	0.509972	-0.424444	-0.350621	-0.614162	-0.707702	-0.585882	0.482297	-0.0737584	-0.366554	0.0334451	-0.11406	0.414532	-0.226044	-0.870137	-0.031117	-0.530321	0.0515225
ENSPSIG00000016501	black	0.528778	0.531611	0.0156469	0.330354	-0.0695423	0.274178	0.676068	0.326902	0.162061	-0.228714	-0.586851	-0.0929527	-0.328394	0.262244	-0.328683	-0.0465416	0.3822	-0.0923849	0.425323	0.190755
ENSPSIG00000016511	black	0.401942	0.358993	0.0888997	-0.0269794	0.156065	0.436391	0.832941	0.816505	0.794382	-0.552153	-0.0539281	0.262461	-0.218771	-0.191577	-0.78536	-0.201774	0.59294	-0.263982	0.41637	-0.117044
ENSPSIG00000016520	black	-0.158766	-0.585573	-0.010051	-0.390329	-0.207251	-0.00396657	-0.842546	-0.180209	-0.204705	0.421543	0.771264	0.511103	0.80081	-0.368599	0.290142	-0.0757818	-0.447127	0.3279	-0.268467	-0.0642024
ENSPSIG00000016537	black	0.701859	0.700335	0.32326	0.440322	-0.0840801	0.279182	0.694783	0.425238	0.124591	0.109701	-0.58216	0.029665	-0.297501	0.133134	-0.508997	-0.552236	0.0535526	0.0770805	0.545438	-0.417883
ENSPSIG00000016546	black	0.518661	0.65671	0.295575	0.245076	0.309956	0.443939	0.934362	0.728063	0.800991	-0.469063	-0.279179	-0.00145463	-0.410181	-0.236293	-0.853419	-0.398195	0.413406	-0.431559	0.302836	-0.147146
ENSPSIG00000016551	black	-0.670319	-0.631645	-0.530083	-0.420441	0.324014	-0.415336	-0.51088	-0.327517	-0.15376	-0.184724	0.468866	-0.012752	0.124164	0.0505395	0.420499	0.290351	0.0630954	-0.051307	-0.338787	0.164017
ENSPSIG00000016558	black	-0.347013	-0.38382	-0.226719	-0.0572372	-0.306243	-0.337359	-0.707523	-0.731429	-0.932223	0.641218	-0.148876	-0.103815	0.322807	0.487443	0.895848	0.49677	-0.366592	0.532862	-0.0715049	-0.0335474
ENSPSIG00000016596	black	0.591335	0.791595	0.411948	0.608839	0.0478655	0.195447	0.883973	0.414519	0.531524	-0.450708	-0.545939	-0.322358	-0.668336	-0.114816	-0.696271	-0.407448	0.1818	-0.539535	0.144978	-0.0547988
ENSPSIG00000016632	black	0.539353	0.566513	0.0139334	0.0595219	0.142491	0.55463	0.896103	0.696815	0.421151	-0.193108	-0.49832	0.14678	-0.231522	0.200953	-0.581594	-0.143042	0.610525	0.0652992	0.694129	0.0484821
ENSPSIG00000016637	black	0.386325	0.754467	0.388763	0.706549	0.203753	-0.0539296	0.771614	0.168976	0.413181	-0.452193	-0.596779	-0.545817	-0.805742	-0.0667691	-0.526716	-0.360659	0.0429695	-0.676947	-0.0524169	-0.227583
ENSPSIG00000016657	black	-0.805699	-0.845836	-0.447557	-0.478227	-0.0444645	-0.489927	-0.863554	-0.591056	-0.456213	0.0782134	0.549188	0.00660793	0.322514	0.0800704	0.729496	0.538496	-0.157381	0.175543	-0.447871	0.227337
ENSPSIG00000016696	black	0.354202	0.473497	0.0267629	-0.0109307	0.350533	0.467427	0.924143	0.772774	0.754139	-0.526562	-0.233223	0.0891639	-0.352426	-0.0669074	-0.75104	-0.18128	0.666397	-0.271559	0.439576	0.0555504
ENSPSIG00000016710	black	-0.126991	-0.573249	-0.105052	-0.318747	-0.232543	-0.122634	-0.585443	-0.044691	-0.0934477	0.154203	0.666142	0.566396	0.648178	-0.250113	0.195813	0.027627	-0.236568	0.213673	-0.107051	-0.444899
ENSPSIG00000016724	black	0.384419	0.682011	0.201078	0.205018	0.473997	0.44429	0.949509	0.626619	0.686763	-0.384646	-0.445189	-0.144655	-0.47248	-0.0603908	-0.708938	-0.240306	0.482766	-0.370519	0.334094	-0.0692097
ENSPSIG00000016736	black	-0.473912	-0.682563	-0.31441	-0.555033	0.0649375	-0.103512	-0.852762	-0.343219	-0.442213	0.51231	0.562996	0.360145	0.722032	0.00364052	0.586798	0.233242	-0.258649	0.493209	-0.152654	-0.0471865
ENSPSIG00000016741	black	-0.699879	-0.907613	-0.481624	-0.52826	-0.234559	-0.437419	-0.81958	-0.465423	-0.44974	0.063474	0.582108	0.219239	0.444922	0.120028	0.695728	0.600322	-0.0669726	0.294072	-0.273772	0.0861037
ENSPSIG00000016743	black	-0.0562622	-0.413263	0.153503	-0.0503942	-0.366554	-0.166623	-0.82802	-0.402801	-0.422007	0.538832	0.470544	0.302874	0.654065	-0.242542	0.421563	-0.0457231	-0.662615	0.27057	-0.312117	-0.34246
ENSPSIG00000016746	black	0.4612	0.774818	0.522967	0.689769	0.220364	0.0893046	0.743038	0.262241	0.611429	-0.490384	-0.430352	-0.477355	-0.694046	-0.310903	-0.661662	-0.429389	-0.00682296	-0.791021	-0.171169	-0.13105
ENSPSIG00000016752	black	0.384634	0.650991	0.229936	0.00925525	0.706082	0.7461	0.523472	0.443383	0.325086	0.390496	-0.434034	0.0229003	0.108632	-0.00304505	-0.369549	-0.241395	0.183792	0.106648	0.402116	-0.115841
ENSPSIG00000016754	black	0.0699531	0.263399	0.243945	0.0944098	-0.0799571	0.143696	0.3829	0.187405	0.182401	-0.0624502	-0.258775	-0.133587	-0.277254	0.0168361	-0.226317	0.0480965	0.133529	-0.0351673	0.147276	-0.0716097
ENSPSIG00000016762	black	0.261398	0.267693	-0.183986	-0.222755	0.276066	0.369962	0.880106	0.846824	0.61687	-0.471886	-0.137939	0.316019	-0.269319	0.0993467	-0.691282	-0.206268	0.770171	0.0100617	0.676756	-0.148494
ENSPSIG00000016785	black	0.438531	0.760884	0.498156	0.757707	0.0886882	-0.0042573	0.727535	0.153575	0.473729	-0.481296	-0.543357	-0.54965	-0.755389	-0.18539	-0.545612	-0.306673	-0.0152342	-0.758099	-0.157872	-0.134508
ENSPSIG00000016797	black	0.543189	0.74148	0.202644	0.480861	0.140265	0.219575	0.947819	0.460676	0.419438	-0.382824	-0.6581	-0.228509	-0.612791	0.128373	-0.597718	-0.276184	0.363738	-0.344189	0.384954	-0.165964
ENSPSIG00000016801	black	0.611636	0.63429	0.0780119	0.237176	0.0420243	0.377313	0.904389	0.617155	0.290082	-0.143927	-0.595025	0.0908448	-0.354653	0.256968	-0.576624	-0.326771	0.454854	0.0692792	0.710982	-0.209468
ENSPSIG00000016806	black	0.255234	0.154631	-0.351896	-0.303316	0.112829	0.317897	0.811675	0.805859	0.414271	-0.412353	-0.165227	0.400534	-0.216944	0.28777	-0.562438	-0.143495	0.835163	0.223667	0.821256	-0.0369191
ENSPSIG00000016830	black	0.513294	0.629419	0.166247	0.131744	0.112454	0.527012	0.756186	0.520085	0.183521	0.155907	-0.615215	0.0595736	-0.190718	0.256838	-0.431046	-0.203423	0.354169	0.236551	0.678643	-0.12838
ENSPSIG00000016846	black	0.27501	0.241771	-0.021357	-0.267292	0.378872	0.468457	0.752547	0.906919	0.832469	-0.47317	0.14673	0.390629	-0.121116	-0.243549	-0.82912	-0.380831	0.616388	-0.134635	0.460155	-0.12311
ENSPSIG00000016857	black	-0.410664	-0.645076	-0.0975798	-0.333552	-0.226662	-0.248496	-0.964859	-0.50377	-0.478392	0.451779	0.608488	0.195325	0.585392	-0.162421	0.568471	0.109919	-0.511402	0.330067	-0.412069	0.12803
ENSPSIG00000016860	black	0.272432	0.603738	0.165223	0.293871	0.417076	0.21337	0.922824	0.50844	0.673879	-0.570953	-0.427007	-0.259301	-0.623679	-0.0529011	-0.651917	-0.165264	0.460113	-0.539849	0.194508	-0.151867
ENSPSIG00000016877	black	0.193991	0.210644	-0.108344	-0.235645	0.507794	0.33041	0.712361	0.815746	0.769664	-0.494194	0.128741	0.327307	-0.173584	-0.184934	-0.754439	-0.401099	0.585784	-0.189126	0.413382	-0.252044
ENSPSIG00000016903	black	-0.376711	-0.751145	-0.378215	-0.660536	-0.185026	-0.0521032	-0.803712	-0.195866	-0.471523	0.499141	0.615083	0.552878	0.770001	0.064802	0.514164	0.182851	-0.147177	0.695301	0.0542971	0.0498781
ENSPSIG00000016927	black	0.282088	0.374841	-0.125664	-0.00333733	0.224035	0.256445	0.947668	0.718084	0.605854	-0.609516	-0.299586	0.0890202	-0.471329	0.128809	-0.660253	-0.122044	0.737535	-0.200757	0.543436	-0.080965
ENSPSIG00000016941	black	0.583399	0.807876	0.409931	0.715963	0.0631781	0.0789503	0.82623	0.286917	0.414703	-0.398835	-0.619443	-0.396944	-0.698747	-0.0564185	-0.599586	-0.418451	0.0778728	-0.567018	0.0977718	-0.195395
ENSPSIG00000016957	black	-0.221766	-0.123806	0.308357	-0.166177	0.0747551	0.268942	-0.379125	-0.172349	0.0845186	0.31236	0.249395	-0.0172328	0.40824	-0.343624	0.191823	0.362246	-0.253884	-0.0232227	-0.373619	0.108796
ENSPSIG00000016967	black	0.47011	0.458837	0.0547218	-0.0495459	0.276468	0.509702	0.915067	0.889757	0.762898	-0.448496	-0.139185	0.277417	-0.242298	-0.118297	-0.844273	-0.37002	0.621651	-0.152258	0.554386	-0.101237
ENSPSIG00000016968	black	-0.0601855	-0.368415	0.159249	-0.100505	-0.463619	0.025136	-0.836593	-0.449034	-0.409334	0.502508	0.411839	0.145567	0.621969	-0.244355	0.460258	0.149999	-0.554431	0.264491	-0.40447	0.408747
ENSPSIG00000016979	black	0.303033	0.597497	0.0307955	0.246142	0.40237	0.202526	0.970758	0.537123	0.52608	-0.476995	-0.539594	-0.182413	-0.610366	0.152142	-0.594313	-0.176121	0.54306	-0.340273	0.413053	-0.23759
ENSPSIG00000016980	black	0.306654	0.568907	-0.0336776	0.341748	0.194672	0.0400706	0.934142	0.408955	0.378171	-0.567259	-0.602866	-0.298511	-0.761925	0.25312	-0.517786	-0.175686	0.523815	-0.351279	0.368483	0.000929256
ENSPSIG00000016983	black	-0.465941	-0.790778	-0.469797	-0.79306	-0.0625192	0.0476007	-0.71124	-0.103858	-0.362122	0.41827	0.60701	0.590778	0.803883	0.110183	0.512698	0.397985	0.056287	0.689473	0.123856	0.0679259
ENSPSIG00000017007	black	0.258776	0.434086	-0.150429	0.14233	0.244974	0.0668304	0.943348	0.565642	0.426476	-0.558854	-0.459962	-0.063311	-0.631394	0.269629	-0.564962	-0.20414	0.635903	-0.204701	0.535106	-0.218669
ENSPSIG00000017008	black	-0.112576	-0.385858	0.223957	-0.18169	-0.239936	0.0516297	-0.869199	-0.376007	-0.360184	0.682188	0.500914	0.289624	0.772022	-0.318648	0.428081	0.0344587	-0.651021	0.336117	-0.34622	-0.123622
ENSPSIG00000017029	black	0.260606	0.621858	0.322392	0.786559	0.0925681	-0.300843	0.598061	-0.0657981	0.249525	-0.511354	-0.576567	-0.658405	-0.859421	-0.0117515	-0.332122	-0.243746	-0.0625454	-0.754134	-0.219549	-0.23285
ENSPSIG00000017060	black	0.328794	0.325294	-0.222882	-0.173494	0.158511	0.407723	0.88175	0.772225	0.468185	-0.405942	-0.291866	0.238747	-0.300654	0.238328	-0.602912	-0.139631	0.794197	0.103955	0.73237	0.132338
ENSPSIG00000017067	black	-0.510356	-0.864026	-0.438163	-0.575643	-0.222201	-0.303194	-0.838709	-0.316419	-0.455235	0.263787	0.660785	0.456119	0.641789	0.0606984	0.585141	0.316281	-0.149106	0.478731	-0.108216	-0.0936333
ENSPSIG00000017084	black	0.419725	0.723237	0.128057	0.496945	0.214633	0.0985995	0.921968	0.336167	0.30931	-0.376254	-0.742334	-0.36214	-0.720122	0.242151	-0.484696	-0.220109	0.358578	-0.349126	0.348968	-0.157978
ENSPSIG00000017102	black	0.394561	0.55767	0.121763	0.1151	0.302267	0.43112	0.952798	0.713166	0.712022	-0.488589	-0.341547	0.00578505	-0.417333	-0.0494901	-0.734126	-0.177747	0.587795	-0.309684	0.416477	-0.051957
ENSPSIG00000017134	black	-0.141763	0.30044	-0.171009	0.196034	0.548541	-0.193729	0.690262	0.192631	0.448742	-0.721443	-0.351561	-0.445812	-0.763944	0.137924	-0.328796	0.0369785	0.486306	-0.60677	0.00119254	-0.0831085
ENSPSIG00000017148	black	0.429671	0.521686	0.13523	-0.0786188	0.319984	0.64234	0.866441	0.812168	0.67044	-0.225466	-0.25205	0.199401	-0.173108	-0.0700364	-0.735764	-0.24613	0.571991	-0.0352461	0.557656	-0.00355337
ENSPSIG00000017154	black	0.380528	0.698301	0.258601	0.617029	0.236769	-0.0330955	0.830279	0.260215	0.458311	-0.543113	-0.56708	-0.45462	-0.781684	-0.0121342	-0.553085	-0.315254	0.1924	-0.649317	0.0455237	-0.20918
ENSPSIG00000017173	black	0.226832	0.267516	-0.149488	0.253435	0.162522	-0.195584	0.659024	0.367696	0.337716	-0.597155	-0.245061	-0.034453	-0.537811	0.13311	-0.450281	-0.302267	0.373612	-0.349504	0.284066	-0.430194
ENSPSIG00000017195	black	0.273031	0.170025	-0.0511148	-0.125033	0.291618	0.264533	0.681314	0.78962	0.807636	-0.628517	0.18462	0.358942	-0.155266	-0.263934	-0.761643	-0.326278	0.54503	-0.314352	0.325343	-0.287607
ENSPSIG00000017254	black	0.700403	0.898776	0.47165	0.686915	0.145296	0.300118	0.798619	0.323756	0.366028	-0.132299	-0.691537	-0.299446	-0.479987	-0.0399459	-0.564413	-0.40983	0.0328144	-0.409601	0.207517	-0.255907
ENSPSIG00000017267	black	-0.347246	-0.785388	-0.213126	-0.337808	-0.492811	-0.4101	-0.844405	-0.336063	-0.337588	0.0723792	0.764594	0.365689	0.48368	-0.191296	0.405544	0.0742511	-0.340323	0.227718	-0.336719	0.0517139
ENSPSIG00000017272	black	-0.296307	-0.482108	-0.0609929	-0.158018	-0.455978	-0.22316	-0.878047	-0.632907	-0.69862	0.543232	0.262756	0.00616074	0.446057	0.0720362	0.692302	0.266154	-0.495788	0.425162	-0.321025	0.391137
ENSPSIG00000017285	black	-0.171753	-0.201821	0.354991	0.0907624	-0.0970969	-0.215114	-0.724029	-0.469559	-0.207978	0.378829	0.443959	-0.109277	0.269423	-0.463455	0.239715	-0.277525	-0.77182	-0.0846962	-0.647693	-0.0138431
ENSPSIG00000017287	black	0.650414	0.496254	0.124635	0.278292	-0.176495	0.416289	0.51938	0.373349	0.193279	-0.0981297	-0.393363	0.0676267	-0.097565	0.0712367	-0.381342	-0.185478	0.244558	-0.0181237	0.372947	0.314937
ENSPSIG00000017295	black	0.222899	0.214332	0.0445302	-0.115428	0.405257	0.277729	0.621543	0.746772	0.885279	-0.630355	0.271258	0.231848	-0.221898	-0.424373	-0.824552	-0.477935	0.435334	-0.426072	0.137556	-0.0691759
ENSPSIG00000017296	black	0.186565	0.397335	-0.250054	-0.0897863	0.357899	0.276868	0.769176	0.482615	0.0948128	-0.0291287	-0.586429	0.0370273	-0.334296	0.519364	-0.293034	-0.0852136	0.612052	0.286396	0.772196	-0.168125
ENSPSIG00000017325	black	0.240012	0.259244	0.0232914	-0.141317	0.341805	0.389028	0.725536	0.786847	0.899198	-0.665027	0.153754	0.195351	-0.253974	-0.336498	-0.815606	-0.295329	0.583325	-0.389493	0.217077	0.142061
ENSPSIG00000017333	black	0.432463	0.56734	-0.0491955	0.18654	0.17283	0.314941	0.645576	0.298326	-0.132285	0.260239	-0.773961	-0.0201254	-0.216102	0.538233	-0.165881	-0.138732	0.317039	0.340604	0.731168	-0.250582
ENSPSIG00000017342	black	0.160831	0.566645	-0.0517843	0.33888	0.438202	-0.032101	0.864933	0.287705	0.299151	-0.437663	-0.656661	-0.388086	-0.754698	0.306496	-0.392825	-0.141074	0.441005	-0.356296	0.314147	-0.247155
ENSPSIG00000017365	black	0.246137	0.554189	-0.0293706	0.128455	0.430093	0.268351	0.953753	0.552248	0.460087	-0.366251	-0.562939	-0.127572	-0.532635	0.24219	-0.526869	-0.0878274	0.60433	-0.184843	0.517121	-0.232328
ENSPSIG00000017368	black	0.470781	0.665276	0.0898767	0.411656	0.380073	0.182836	0.691954	0.307735	0.255436	-0.167982	-0.561613	-0.219757	-0.444155	0.132055	-0.439353	-0.419438	0.201207	-0.260243	0.293709	-0.131784
ENSPSIG00000017374	black	0.293477	0.356407	0.219344	-0.0206066	0.282289	0.367658	0.732159	0.760187	0.892654	-0.565386	0.11279	0.146422	-0.298528	-0.414145	-0.862858	-0.413182	0.415201	-0.409363	0.173834	-0.060546
ENSPSIG00000017408	black	0.293029	0.270833	-0.330482	-0.0994576	0.111174	0.204942	0.87255	0.683917	0.353461	-0.48214	-0.345012	0.204829	-0.394533	0.361456	-0.52069	-0.128972	0.791426	0.0803605	0.747326	-0.0252939
ENSPSIG00000017412	black	-0.243079	-0.534264	-0.147101	-0.611727	0.0501424	0.188723	-0.664333	-0.031671	-0.259974	0.638544	0.569849	0.600953	0.862714	-0.102002	0.331616	0.0625949	-0.207525	0.634572	0.0905977	-0.253999
ENSPSIG00000017414	black	0.245274	0.0532335	-0.299906	-0.190457	-0.235498	0.0926071	0.70632	0.675428	0.291137	-0.490434	-0.116311	0.367046	-0.30683	0.281645	-0.498222	-0.1418	0.70568	0.200053	0.725825	-0.0625364
ENSPSIG00000017429	black	-0.624651	-0.773273	-0.281581	-0.273124	-0.325881	-0.564394	-0.934368	-0.673017	-0.555117	0.134536	0.532862	-0.0195313	0.292666	0.00751841	0.70577	0.355181	-0.379194	0.160536	-0.519234	0.24056
ENSPSIG00000017434	black	0.359402	0.377819	-0.195666	-0.109609	0.273135	0.363515	0.921182	0.793669	0.505058	-0.402349	-0.304007	0.24603	-0.321626	0.211408	-0.652896	-0.254496	0.742847	0.0424748	0.735511	-0.12166
ENSPSIG00000017446	black	0.610616	0.713091	0.237636	0.204607	0.189791	0.528553	0.914016	0.697775	0.521262	-0.177736	-0.459837	0.0347643	-0.357752	-0.00267539	-0.7454	-0.457843	0.403905	-0.0792169	0.541436	0.00653852
ENSPSIG00000017470	black	-0.436886	-0.747076	-0.399371	-0.553758	-0.257819	-0.110316	-0.77996	-0.338977	-0.537407	0.420082	0.439712	0.408336	0.710762	0.191696	0.679484	0.54149	-0.0839168	0.592043	-0.00304413	0.0505984
ENSPSIG00000017482	black	0.389981	0.493619	-0.0290243	0.0616973	0.289718	0.334861	0.976046	0.753742	0.641289	-0.52806	-0.32728	0.0812431	-0.458174	0.0605469	-0.740034	-0.281293	0.656835	-0.214888	0.541059	-0.0996393
ENSPSIG00000017485	black	-0.308795	-0.244791	0.024198	-0.0288751	-0.0384096	-0.1593	-0.777817	-0.708646	-0.753198	0.801882	-0.0356046	-0.146816	0.434013	0.187348	0.772599	0.285848	-0.582109	0.404477	-0.270219	-0.0723663
ENSPSIG00000017505	black	-0.74609	-0.858683	-0.511433	-0.599469	0.0602157	-0.392521	-0.753637	-0.362108	-0.252861	-0.0504977	0.694322	0.167394	0.354585	-0.017592	0.525797	0.379336	-0.0182419	0.157334	-0.356913	0.250907
ENSPSIG00000017508	black	0.343794	0.194297	-0.180944	-0.340907	0.215688	0.488814	0.780423	0.942473	0.633227	-0.367113	0.0307427	0.527992	-0.0511105	0.00631331	-0.735022	-0.31069	0.736862	0.146592	0.736198	-0.118633
ENSPSIG00000017521	black	-0.257705	-0.649302	-0.180127	-0.576494	-0.245439	0.0958199	-0.831407	-0.18615	-0.34749	0.506571	0.665728	0.506898	0.820104	-0.143041	0.422863	0.140687	-0.252361	0.572158	-0.10131	0.278709
ENSPSIG00000017523	black	0.398805	0.491608	0.150184	-0.0115326	0.470621	0.509221	0.810837	0.771459	0.67999	-0.20234	-0.196977	0.248474	-0.118089	-0.119232	-0.712564	-0.320828	0.448989	-0.126922	0.505049	-0.504635
ENSPSIG00000017533	black	0.242634	0.140748	-0.00814177	-0.191952	0.167873	0.308386	0.621997	0.785269	0.842521	-0.678919	0.296867	0.290389	-0.220261	-0.371095	-0.819892	-0.40183	0.532157	-0.311565	0.213669	0.20503
ENSPSIG00000017554	black	0.382551	0.648975	0.103813	0.294828	0.427052	0.262426	0.958864	0.559571	0.604875	-0.487209	-0.493238	-0.176803	-0.569878	0.0376084	-0.659272	-0.251998	0.486858	-0.423306	0.341122	-0.188988
ENSPSIG00000017591	black	0.69896	0.797591	0.464827	0.765191	-0.113635	0.0605921	0.702526	0.242822	0.302027	-0.285985	-0.559539	-0.334773	-0.623866	-0.0997003	-0.590408	-0.591532	-0.0781424	-0.473636	0.085495	-0.123071
ENSPSIG00000017593	black	0.347632	0.435408	-0.211508	0.238623	0.061156	0.00690131	0.837285	0.403949	0.125727	-0.378008	-0.622671	-0.0692228	-0.565541	0.474573	-0.361655	-0.141592	0.550845	-0.0292502	0.623852	-0.20401
ENSPSIG00000017594	black	0.560888	0.861631	0.55631	0.722635	0.294207	0.217099	0.686785	0.225774	0.547502	-0.315902	-0.493977	-0.476329	-0.570149	-0.306647	-0.614783	-0.463359	-0.0807138	-0.731838	-0.163457	-0.0487467
ENSPSIG00000017610	black	0.262614	0.224225	0.0850281	-0.102275	0.291804	0.352669	0.651314	0.76679	0.934592	-0.686532	0.254217	0.230585	-0.201788	-0.447114	-0.831944	-0.339224	0.489849	-0.459942	0.123666	0.0657727
ENSPSIG00000017611	black	0.238257	0.328408	-0.126293	-0.110179	0.147067	0.336336	0.881289	0.695576	0.48	-0.419142	-0.331509	0.144065	-0.362198	0.216343	-0.556552	-0.0156496	0.737523	0.015973	0.642047	-0.049505
ENSPSIG00000017614	black	-0.448539	-0.383651	-0.143095	-0.0629073	-0.149405	-0.343303	-0.80383	-0.804478	-0.866544	0.666257	-0.0547894	-0.204303	0.320742	0.340367	0.896968	0.445121	-0.483868	0.416815	-0.267515	0.0136017
ENSPSIG00000017630	black	-0.182121	-0.442662	0.0565455	0.146562	-0.579146	-0.478489	-0.838049	-0.690702	-0.636476	0.342105	0.258747	-0.0191173	0.334547	-0.025617	0.631967	0.187484	-0.650546	0.132155	-0.450845	-0.116049
ENSPSIG00000017640	black	-0.273378	-0.186811	-0.0114263	0.225113	-0.307089	-0.399287	-0.677024	-0.870406	-0.89687	0.595857	-0.276934	-0.373656	0.132899	0.375621	0.858871	0.418243	-0.552336	0.273274	-0.302873	0.0279309
ENSPSIG00000017644	black	0.313406	0.526297	-0.0655329	0.143539	0.357696	0.233311	0.97474	0.619378	0.561751	-0.553479	-0.446628	-0.0922302	-0.582892	0.149324	-0.642511	-0.20727	0.642251	-0.290994	0.466549	-0.0562132
ENSPSIG00000017646	black	0.452517	0.508347	0.112371	0.0634444	0.262158	0.439683	0.933784	0.812331	0.789636	-0.543985	-0.185677	0.13	-0.368803	-0.153543	-0.844735	-0.343379	0.581731	-0.304977	0.425865	-0.0287333
ENSPSIG00000017654	black	0.487809	0.369874	-0.109315	0.0985623	-0.156847	0.279578	0.618085	0.420236	-0.0775987	0.0979826	-0.579299	0.241148	-0.0897356	0.494877	-0.21089	-0.0440657	0.414863	0.393639	0.816018	-0.321718
ENSPSIG00000017669	black	0.356718	0.52186	-0.141554	0.00690639	0.413762	0.412928	0.920762	0.644282	0.378674	-0.218222	-0.54679	0.0741893	-0.327085	0.328026	-0.504707	-0.123425	0.671992	0.044832	0.714895	-0.171506
ENSPSIG00000017672	black	0.520535	0.558777	0.156452	0.0864577	0.177752	0.515746	0.934943	0.801282	0.723509	-0.44196	-0.265337	0.133147	-0.327351	-0.109524	-0.813679	-0.30722	0.564432	-0.218111	0.480909	0.0364466
ENSPSIG00000017691	black	0.333681	0.466493	-0.0723446	0.271292	0.0809827	0.00154705	0.929569	0.509409	0.397324	-0.600958	-0.483907	-0.113243	-0.689065	0.237688	-0.571221	-0.233897	0.55211	-0.270867	0.469437	-0.190659
ENSPSIG00000017724	black	0.740264	0.766366	0.416417	0.349045	0.107839	0.601306	0.647664	0.469716	0.206495	0.331406	-0.592639	0.107105	-0.00310261	0.0517334	-0.463748	-0.366059	0.0566333	0.129815	0.548637	-0.407994
ENSPSIG00000017732	black	0.356463	0.179959	-0.299977	-0.134968	-0.175988	0.211756	0.769937	0.683188	0.256154	-0.406723	-0.265591	0.334661	-0.282781	0.355077	-0.487174	-0.127735	0.734981	0.234365	0.798685	0.031799
ENSPSIG00000017755	black	-0.585724	-0.776645	-0.177022	-0.287764	-0.315673	-0.468954	-0.882044	-0.547372	-0.344799	0.0482549	0.641602	0.0880956	0.38684	-0.158761	0.58958	0.415754	-0.350821	0.0451365	-0.552826	0.0609309
ENSPSIG00000017761	black	-0.347482	-0.655079	-0.0158592	-0.2426	-0.411758	-0.311249	-0.959598	-0.497802	-0.421838	0.330079	0.665051	0.200945	0.538729	-0.254709	0.505211	0.087494	-0.557039	0.226565	-0.485062	0.122235
ENSPSIG00000017779	black	0.3223	0.47448	0.0138859	0.401866	-0.0689812	-0.0950225	0.874432	0.374198	0.350168	-0.652156	-0.518811	-0.246304	-0.773637	0.208313	-0.510006	-0.159404	0.454287	-0.379633	0.321531	-0.109396
ENSPSIG00000017782	black	0.489489	0.48228	-0.133909	0.0422043	0.133817	0.366479	0.850364	0.637019	0.210826	-0.105333	-0.541811	0.208871	-0.250757	0.391406	-0.474119	-0.230773	0.583328	0.231334	0.836154	-0.239
ENSPSIG00000017793	black	-0.572053	-0.665304	-0.301004	-0.163439	-0.207105	-0.714313	-0.616176	-0.457754	-0.235985	-0.311152	0.573986	-0.0903926	-0.0784082	-0.106558	0.352906	0.054614	-0.22986	-0.165071	-0.5365	0.158647
ENSPSIG00000017800	black	0.412341	0.691406	0.182257	0.393999	0.165497	0.236571	0.919716	0.410596	0.352004	-0.293497	-0.706121	-0.255934	-0.586113	0.213385	-0.486464	-0.095724	0.40087	-0.249204	0.415528	-0.1986
ENSPSIG00000017813	black	0.332862	0.475005	-0.0481238	0.0840569	0.106309	0.225032	0.728496	0.449733	0.131571	-0.0946193	-0.511907	-0.0424116	-0.445629	0.326263	-0.423463	-0.33085	0.418294	0.165292	0.603076	0.0544832
ENSPSIG00000017820	black	0.455462	0.312904	-0.139448	-0.039963	-0.0852597	0.300392	0.864102	0.772913	0.459807	-0.475372	-0.241216	0.306542	-0.311616	0.171212	-0.656502	-0.238112	0.689898	0.0513672	0.71017	-0.0272284
ENSPSIG00000017857	black	-0.470537	-0.781167	-0.383404	-0.687292	-0.0452679	-0.0392565	-0.825964	-0.219309	-0.364307	0.414242	0.674281	0.499401	0.783809	-0.0144646	0.527364	0.295431	-0.119185	0.552674	-0.0735896	0.0787591
ENSPSIG00000017861	black	-0.39468	-0.816663	-0.295575	-0.520663	-0.359467	-0.216142	-0.847654	-0.27849	-0.402078	0.295439	0.694244	0.502292	0.707512	-0.0521833	0.520011	0.286203	-0.222181	0.464149	-0.137213	-0.0696821
ENSPSIG00000017879	black	-0.057015	-0.154258	-0.240632	-0.267405	0.0363872	-0.0579684	0.496363	0.602827	0.673585	-0.86456	0.368902	0.241075	-0.34488	-0.19858	-0.599136	-0.169309	0.598763	-0.315352	0.153478	0.0953424
ENSPSIG00000017898	black	0.647185	0.769969	0.217717	0.355313	0.111146	0.45882	0.874205	0.507603	0.258711	-0.0111709	-0.718969	-0.0556969	-0.343433	0.224876	-0.517135	-0.276559	0.334051	0.00851993	0.603923	-0.152552
ENSPSIG00000017940	black	0.347425	0.382437	-0.104922	0.304495	-0.0679477	-0.0527729	0.825961	0.418912	0.290333	-0.579899	-0.481433	-0.0640722	-0.587815	0.287371	-0.442034	-0.0870479	0.516666	-0.242363	0.456442	-0.250981
ENSPSIG00000017951	black	0.502085	0.525136	0.00743145	-0.0213607	0.196744	0.545985	0.928854	0.795904	0.509748	-0.232612	-0.395808	0.226714	-0.235058	0.141924	-0.674435	-0.240586	0.639633	0.0751439	0.728686	-0.0713655
ENSPSIG00000017956	black	-0.490711	-0.539493	0.0296961	0.0476131	-0.184907	-0.605271	-0.801529	-0.653407	-0.272016	-0.0224137	0.513817	-0.169557	0.149079	-0.284963	0.488559	0.183018	-0.570731	-0.27649	-0.768285	-0.131936
ENSPSIG00000017965	black	-0.682977	-0.833065	-0.366799	-0.348019	-0.273483	-0.552631	-0.923495	-0.654393	-0.567781	0.140967	0.518537	0.0420064	0.357466	0.0860592	0.766825	0.496242	-0.289173	0.211536	-0.443578	0.118508
ENSPSIG00000017983	black	0.609043	0.872458	0.494487	0.658009	0.190663	0.229608	0.855449	0.378546	0.514836	-0.30638	-0.586084	-0.353491	-0.623505	-0.149615	-0.684528	-0.488692	0.0655195	-0.542858	0.115581	-0.219617
ENSPSIG00000017998	black	0.664819	0.736574	0.178699	0.383892	0.0363872	0.405176	0.801541	0.432039	0.133567	0.0520603	-0.747601	-0.0409422	-0.301845	0.295707	-0.424461	-0.257487	0.286348	0.0732964	0.622684	-0.178555
ENSPSIG00000018001	black	0.481017	0.60345	0.229579	0.671179	-0.260836	-0.143805	0.737584	0.168373	0.180016	-0.475357	-0.626061	-0.376968	-0.76516	0.1545	-0.422493	-0.256184	0.144259	-0.419709	0.169874	-0.102759
ENSPSIG00000018012	black	0.109985	0.268698	-0.318559	-0.103753	0.268401	0.138742	0.903354	0.620021	0.448	-0.6076	-0.349466	0.0201566	-0.54784	0.320247	-0.510891	-0.0226912	0.825417	-0.0941046	0.589465	0.0344307
ENSPSIG00000018033	black	-0.389824	-0.755198	-0.342433	-0.74086	-0.295284	0.076931	-0.651346	-0.0472561	-0.276916	0.313892	0.636113	0.570235	0.717801	0.0112241	0.397132	0.372968	0.0545117	0.637366	0.0845825	0.25582
ENSPSIG00000018055	black	0.436211	0.51252	-0.0310116	0.116429	0.157705	0.330451	0.966555	0.697362	0.559236	-0.521846	-0.402332	0.0358294	-0.482879	0.122266	-0.687252	-0.22158	0.655308	-0.188372	0.546727	0.0528815
ENSPSIG00000018082	black	0.579699	0.834835	0.359959	0.374193	0.325891	0.618421	0.728719	0.381432	0.396746	0.0121224	-0.633963	-0.255347	-0.272867	-0.018991	-0.487806	-0.195519	0.21424	-0.223378	0.253863	0.267229
ENSPSIG00000018095	black	0.308192	0.30228	0.00815097	-0.140144	0.333033	0.489008	0.775287	0.815439	0.850314	-0.568658	0.0340932	0.258751	-0.156996	-0.231977	-0.762178	-0.162795	0.643897	-0.293664	0.351474	0.0333075
ENSPSIG00000018111	black	-0.132087	-0.179635	0.201564	0.432135	-0.653017	-0.555557	-0.662036	-0.831856	-0.701614	0.2794	-0.0783475	-0.403586	-0.0447661	0.0728511	0.621391	0.184618	-0.698191	-0.0233993	-0.538534	0.121812
ENSPSIG00000018113	black	-0.00678024	-0.311641	0.120881	-0.192903	-0.183199	0.158649	-0.818218	-0.345597	-0.447305	0.775127	0.369529	0.321446	0.824539	-0.175925	0.460306	0.0264558	-0.568161	0.459295	-0.193052	0.00309039
ENSPSIG00000018135	black	-0.328051	-0.49414	0.0418254	-0.23566	-0.249038	-0.10884	-0.947147	-0.564772	-0.523134	0.598989	0.443339	0.086533	0.604714	-0.149902	0.612072	0.195314	-0.575684	0.344712	-0.432266	0.249717
ENSPSIG00000018136	black	0.291366	0.0903281	-0.342214	-0.360314	0.0361245	0.375931	0.746419	0.843801	0.422019	-0.368068	-0.0738584	0.529047	-0.071824	0.240161	-0.556787	-0.116503	0.822627	0.286273	0.845473	-0.0705002
ENSPSIG00000018154	black	0.439842	0.670987	0.218699	0.416292	0.230924	0.187233	0.952444	0.522061	0.620919	-0.569525	-0.474379	-0.233571	-0.659238	-0.0455885	-0.706623	-0.302245	0.396599	-0.518206	0.243147	-0.140474
ENSPSIG00000018188	black	0.420522	0.413855	0.320348	0.451022	-0.377139	0.0239758	0.623612	0.308376	0.386543	-0.503238	-0.305991	-0.135667	-0.49253	-0.0936591	-0.487808	-0.0984311	0.177637	-0.399379	0.106499	-0.0980425
ENSPSIG00000018191	black	0.0731022	0.102227	-0.0652331	-0.118094	0.267847	0.163881	0.57431	0.596694	0.822377	-0.81312	0.23793	0.0748147	-0.337533	-0.331981	-0.673436	-0.175831	0.539735	-0.516122	0.0147683	0.267003
ENSPSIG00000018208	black	0.618022	0.710572	0.186319	0.216448	0.140912	0.544457	0.92711	0.662019	0.45864	-0.174294	-0.549549	0.0206087	-0.341083	0.0972785	-0.664817	-0.305765	0.465769	-0.0478542	0.586891	0.0545241
ENSPSIG00000018219	black	0.195447	0.298671	-0.068902	-0.105493	0.156369	0.306627	0.850356	0.700142	0.620797	-0.565467	-0.187084	0.0926191	-0.417387	0.0425451	-0.641717	-0.0720874	0.704172	-0.153607	0.465819	0.0952451
ENSPSIG00000018237	black	0.0462483	-0.42004	0.0205963	-0.139506	-0.589226	-0.0465452	-0.55272	-0.167969	-0.353212	0.361821	0.341489	0.464048	0.622287	-0.0470704	0.336546	0.196084	-0.297929	0.397859	0.0166788	-0.286265
ENSPSIG00000018258	black	0.42147	0.357886	-0.158012	-0.155112	0.16603	0.457423	0.894684	0.84606	0.508782	-0.341338	-0.259642	0.34849	-0.209973	0.179357	-0.667652	-0.235026	0.742378	0.128787	0.785871	-0.0832199
ENSPSIG00000018263	black	0.442665	0.484545	-0.00572933	0.0358662	0.206001	0.419971	0.932888	0.770499	0.664127	-0.527417	-0.269949	0.1093	-0.395493	-0.00159403	-0.75922	-0.278214	0.655839	-0.201764	0.508584	0.134653
ENSPSIG00000018268	black	-0.501035	-0.516715	-0.152464	-0.169611	-0.0623776	-0.357042	-0.929014	-0.745633	-0.705624	0.566195	0.25093	-0.0892596	0.430703	0.109065	0.805753	0.308921	-0.533944	0.308567	-0.418096	0.0315701
ENSPSIG00000019300	black	0.140128	0.136127	0.00493039	-0.184226	0.275009	0.272463	0.635828	0.743868	0.890343	-0.723823	0.279083	0.211375	-0.264189	-0.382963	-0.788342	-0.294017	0.543825	-0.409223	0.139126	0.107199
ENSPSIG00000019318	black	0.0464808	0.0541162	-0.285786	-0.25397	0.208677	0.121226	0.724261	0.705628	0.667449	-0.778484	0.0952183	0.18823	-0.41111	-0.0180985	-0.645057	-0.157325	0.761293	-0.220992	0.374889	0.160396
ENSPSIG00000019325	black	0.256728	0.119912	-0.224621	-0.0497241	-0.182607	-0.00470187	0.698843	0.614081	0.411229	-0.678652	-0.0465201	0.18609	-0.485155	0.106815	-0.603312	-0.319004	0.607118	-0.0782345	0.473796	0.161737
XLOC_000059	black	0.233268	0.323129	-0.0443214	-0.0223814	-0.0598324	0.322568	0.716125	0.473258	0.238906	-0.214955	-0.453253	0.047762	-0.289254	0.305051	-0.328255	0.174577	0.585115	0.121709	0.577987	0.0448124
XLOC_000205	black	0.117517	0.158548	-0.357598	-0.15791	-0.0153551	0.0590676	0.657536	0.446662	-0.01632	-0.174381	-0.420725	0.136749	-0.377429	0.55868	-0.244786	-0.0720491	0.628015	0.375721	0.780618	-0.0767613
XLOC_000206	black	-0.162208	0.196003	-0.496606	-0.23377	0.674058	0.174534	0.507196	0.193071	-0.0578185	0.012439	-0.554227	-0.123219	-0.236909	0.637806	0.0634728	0.264093	0.636454	0.239369	0.562572	0.000302441
XLOC_000253	black	0.0822482	0.364459	-0.245492	-0.16425	0.527754	0.308822	0.851412	0.590121	0.372188	-0.265028	-0.445254	0.0176364	-0.388445	0.352885	-0.427372	-0.0272339	0.730902	0.0625798	0.64894	-0.133116
XLOC_000327	black	-0.320034	-0.473954	-0.143417	-0.696048	0.108226	0.370226	-0.566345	-0.00308915	-0.147675	0.556577	0.494431	0.450484	0.781734	-0.0999216	0.314848	0.282517	-0.0296098	0.582577	0.0438615	0.236867
XLOC_000449	black	0.0747634	0.517241	-0.0360254	0.0902205	0.64828	0.361739	0.753547	0.33438	0.449074	-0.299507	-0.54947	-0.314687	-0.408378	0.180648	-0.311155	0.213998	0.556128	-0.318883	0.237662	0.0999704
XLOC_000453	black	0.262586	-0.242792	0.13157	0.0495667	-0.435079	-0.0581308	-0.502281	-0.0978777	-0.212054	0.307926	0.398455	0.450559	0.56342	-0.24752	0.115143	-0.245044	-0.461304	0.194382	-0.0824533	-0.371603
XLOC_000541	black	0.506788	0.56477	0.309961	0.24533	0.171702	0.40608	0.345279	0.228047	-0.0908185	0.58446	-0.519935	0.108625	0.116953	0.163941	-0.176596	-0.339536	-0.12715	0.32156	0.493804	-0.619746
XLOC_000568	black	-0.0864431	0.141307	-0.356915	-0.170911	0.597299	0.0189664	0.722406	0.525006	0.480055	-0.552449	-0.170041	0.0442522	-0.422459	0.210225	-0.421136	-0.0509901	0.6913	-0.198797	0.421114	-0.358325
XLOC_000970	black	-0.0791881	-0.0382983	0.171883	0.065143	0.0135819	0.0422222	-0.660424	-0.582614	-0.661854	0.909854	-0.123868	-0.0976046	0.496728	0.112622	0.626407	0.131555	-0.622531	0.406889	-0.18731	-0.124523
XLOC_000998	black	-0.304039	0.170649	-0.385249	0.108658	0.538517	-0.336419	0.603734	0.0393069	0.137886	-0.567602	-0.491178	-0.450227	-0.744939	0.458752	-0.053145	0.23057	0.538296	-0.360793	0.15692	-0.224492
XLOC_001001	black	0.631718	0.455785	0.179926	0.330023	-0.381572	0.172168	0.537752	0.353852	-0.066615	0.128857	-0.501728	0.191172	-0.154046	0.268545	-0.320066	-0.33187	0.0950621	0.270275	0.632596	-0.454936
XLOC_001078	black	0.427777	0.507437	0.324985	0.059352	0.154665	0.531478	0.696469	0.635697	0.519362	-0.0354029	-0.260372	0.172566	-0.100672	-0.119234	-0.607626	-0.231972	0.29228	-0.0122667	0.446947	-0.326086
XLOC_001364	black	-0.0104956	0.242458	-0.105199	-0.0934901	0.145272	0.215349	0.429824	0.205338	0.134496	-0.171623	-0.307111	-0.236161	-0.385247	0.206733	-0.193705	0.0332065	0.411952	0.0392536	0.221275	0.664027
XLOC_001509	black	-0.407306	-0.436789	-0.0709163	-0.206666	-0.118494	-0.102958	-0.83821	-0.622462	-0.483388	0.425895	0.292322	-0.120604	0.441086	-0.0445976	0.662358	0.404994	-0.400047	0.19397	-0.492408	0.566193
XLOC_001580	black	0.10195	0.0654038	-0.164269	-0.240296	0.346871	0.168056	0.629364	0.746715	0.788993	-0.70993	0.272224	0.283219	-0.262764	-0.246006	-0.736944	-0.355908	0.593713	-0.309273	0.259783	-0.0519741
XLOC_001717	black	0.482821	0.81657	0.42635	0.541667	0.344821	0.237367	0.860357	0.41161	0.601824	-0.378253	-0.503996	-0.373502	-0.649971	-0.183623	-0.708642	-0.471343	0.145599	-0.583152	0.0735233	-0.12851
XLOC_001791	black	0.382405	0.724599	0.29027	0.554448	0.35911	0.08294	0.855208	0.337611	0.560553	-0.514227	-0.524437	-0.411868	-0.712121	-0.0841552	-0.612273	-0.324224	0.219919	-0.658254	0.0506303	-0.21956
XLOC_001835	black	-0.56032	-0.829955	-0.329171	-0.396227	-0.305262	-0.436441	-0.931262	-0.534121	-0.524451	0.227437	0.599736	0.224586	0.517589	0.0181765	0.687241	0.389064	-0.308262	0.306219	-0.347463	0.0171647
XLOC_001851	black	0.821602	0.771295	0.429794	0.474999	0.0036307	0.47284	0.522325	0.345652	0.0615185	0.38693	-0.579655	0.0718898	-0.0191701	0.0444666	-0.415988	-0.554985	-0.124159	0.129659	0.472444	-0.372904
XLOC_001852	black	0.535261	0.60031	0.277549	0.348083	0.135336	0.20257	0.725256	0.496034	0.322682	-0.0648125	-0.423075	0.0642238	-0.31784	0.0227182	-0.578186	-0.518892	0.124872	-0.0902281	0.462406	-0.682804
XLOC_002036	black	-0.297504	-0.451467	-0.000922219	-0.180855	-0.109967	-0.182933	-0.917825	-0.567355	-0.587437	0.677556	0.371886	0.121504	0.608114	-0.0695381	0.626783	0.0796067	-0.620924	0.375237	-0.342953	-0.104594
XLOC_002062	black	-0.41414	-0.749019	-0.216064	-0.458256	-0.273443	-0.197079	-0.944731	-0.402575	-0.424866	0.361914	0.690377	0.33874	0.675241	-0.136865	0.554246	0.215177	-0.356667	0.381704	-0.320053	0.183726
XLOC_002064	black	-0.573041	-0.79906	-0.411562	-0.55315	-0.219448	-0.218836	-0.834884	-0.417647	-0.42278	0.179736	0.58163	0.212777	0.521225	0.042446	0.628747	0.487275	-0.0923368	0.35648	-0.279638	0.481905
XLOC_002065	black	-0.594176	-0.846274	-0.376677	-0.599795	-0.123174	-0.225852	-0.833642	-0.337568	-0.368666	0.256561	0.652047	0.379227	0.655666	0.00275505	0.606926	0.477565	-0.126641	0.393856	-0.200888	-0.048321
XLOC_002066	black	-0.507956	-0.795564	-0.331572	-0.659114	-0.081172	-0.0787852	-0.805344	-0.227078	-0.331141	0.377462	0.66917	0.490795	0.76461	-0.0325906	0.533029	0.382336	-0.126192	0.501621	-0.0977037	-0.0874806
XLOC_002296	black	-0.814117	-0.845476	-0.459686	-0.483553	-0.147348	-0.502711	-0.645102	-0.435341	-0.230524	-0.261922	0.568502	-0.0149979	0.128864	0.0372601	0.5541	0.631269	0.0624723	0.00757602	-0.434762	0.348761
XLOC_002400	black	0.00227339	-0.450275	0.0834182	-0.218249	-0.462497	-0.00999047	-0.84426	-0.29532	-0.465186	0.634039	0.525677	0.433256	0.753672	-0.204035	0.386171	-0.114019	-0.574454	0.502706	-0.161703	-0.0114004
XLOC_002447	black	-0.757318	-0.88087	-0.424032	-0.480951	-0.112412	-0.534369	-0.861562	-0.51791	-0.414674	0.0462375	0.647998	0.114703	0.340543	0.0142675	0.644052	0.401311	-0.192889	0.184611	-0.416895	0.0693412
XLOC_002467	black	-0.123926	-0.551194	-0.165407	-0.533378	-0.190873	0.0296079	-0.618261	0.0297626	-0.281074	0.495209	0.634586	0.656012	0.71546	-0.11412	0.197729	-0.214287	-0.236263	0.638243	0.141472	-0.221889
XLOC_002533	black	-0.416177	-0.473565	-0.0351518	-0.433225	-0.0383058	0.118229	-0.771555	-0.393328	-0.371463	0.584342	0.375403	0.138017	0.656257	-0.0759559	0.573635	0.440803	-0.296999	0.408129	-0.271057	0.281974
XLOC_002826	black	0.266732	0.495228	-0.033853	0.185896	0.106102	0.108461	0.703863	0.2979	-0.0108227	-0.0205129	-0.661751	-0.158595	-0.504539	0.446689	-0.276322	-0.208457	0.347518	0.162386	0.582462	-0.149884
XLOC_002829	black	-0.246743	-0.155266	-0.103381	0.0692512	-0.0548221	-0.244042	-0.621127	-0.720695	-0.875426	0.752959	-0.275473	-0.222086	0.265841	0.430834	0.804956	0.295757	-0.467202	0.447784	-0.103013	-0.0979436
XLOC_002891	black	-0.210039	-0.0513069	-0.523392	-0.268579	0.588175	-0.0715855	0.43615	0.307128	0.14603	-0.278902	-0.168431	0.129509	-0.177061	0.403486	-0.0790369	0.126011	0.593132	0.0491653	0.463109	-0.508921
XLOC_003095	black	0.0766987	-0.36632	-0.0406847	-0.509925	-0.196946	0.28313	-0.492439	0.182978	-0.139497	0.51647	0.59782	0.660296	0.720066	-0.223941	0.00775366	-0.357401	-0.20048	0.633299	0.183053	0.107012
XLOC_003101	black	0.504843	0.594517	0.00306809	0.280949	-0.0321657	0.246107	0.858896	0.463231	0.222474	-0.294634	-0.627175	-0.120182	-0.539769	0.30731	-0.490589	-0.23982	0.478914	-0.0370968	0.556097	0.194065
XLOC_003104	black	0.526218	0.534765	0.327554	0.771408	-0.327464	-0.23815	0.520724	0.052256	0.159374	-0.437307	-0.454938	-0.330657	-0.626568	-0.0259851	-0.378801	-0.357391	-0.101102	-0.527968	-0.0328108	-0.24986
XLOC_003139	black	0.483389	0.691828	0.128582	0.323884	0.222393	0.302634	0.984424	0.559158	0.453833	-0.350193	-0.623368	-0.134467	-0.55076	0.168775	-0.614598	-0.234059	0.48043	-0.23094	0.50046	-0.179767
XLOC_003218	black	-0.482876	-0.542936	-0.246145	-0.462753	-0.0512167	0.0449324	-0.723925	-0.438843	-0.461529	0.471238	0.264548	0.108384	0.602523	0.135862	0.698266	0.667335	-0.112794	0.428997	-0.184158	0.364788
XLOC_003422	black	-0.546312	-0.79491	-0.458965	-0.455732	-0.221719	-0.380678	-0.648358	-0.335243	-0.420099	0.0956529	0.448551	0.32747	0.465176	0.19765	0.614677	0.567143	-0.00778928	0.338727	-0.070946	-0.269435
XLOC_003450	black	0.661218	0.795816	0.443366	0.790178	-0.0792746	0.0649949	0.69935	0.183423	0.293359	-0.308114	-0.621221	-0.388489	-0.609854	-0.0584847	-0.509649	-0.416425	-0.0432329	-0.530139	0.0480323	-0.126246
XLOC_003478	black	0.432913	0.322892	-0.11319	-0.182695	0.187133	0.525036	0.773016	0.800815	0.416528	-0.112858	-0.255531	0.465206	0.0241361	0.190629	-0.546997	-0.143204	0.64079	0.252611	0.827187	-0.36576
XLOC_003532	black	0.351269	0.408608	-0.233997	-0.00832794	0.162656	0.252771	0.906868	0.643121	0.289694	-0.332977	-0.491161	0.121781	-0.423585	0.399407	-0.507134	-0.183869	0.706636	0.116419	0.771995	-0.0886828
XLOC_003533	black	0.497638	0.408771	-0.0981542	-0.130344	0.233362	0.526478	0.848523	0.845496	0.467289	-0.166333	-0.278207	0.417107	-0.076616	0.161841	-0.648879	-0.304522	0.641517	0.196749	0.824726	-0.275556
XLOC_003580	black	-0.244251	-0.649112	-0.220862	-0.461295	-0.285077	0.00910409	-0.804961	-0.25772	-0.357163	0.380154	0.586927	0.447168	0.775595	-0.0881863	0.488837	0.299053	-0.217625	0.437756	-0.14939	0.208853
XLOC_003605	black	0.194687	0.36497	0.117967	-0.106426	0.498165	0.394947	0.756626	0.74422	0.81487	-0.439362	0.00728053	0.130284	-0.275615	-0.265644	-0.770652	-0.341188	0.482415	-0.297581	0.281997	-0.186807
XLOC_003701	black	0.0666789	0.0928573	-0.182265	-0.407	0.441411	0.355897	0.639503	0.802497	0.701436	-0.447372	0.190211	0.346775	-0.145429	-0.131531	-0.683976	-0.31015	0.651544	-0.0352892	0.445254	-0.0158969
XLOC_003745	black	0.243881	0.482978	-0.19227	-0.018838	0.465034	0.447697	0.615028	0.326606	0.0873039	0.0570646	-0.608639	-0.114258	-0.206561	0.415961	-0.186871	0.0165545	0.512772	0.161853	0.538386	0.309793
XLOC_003829	black	-0.298259	-0.560853	-0.0217578	-0.354097	-0.201685	-0.00858043	-0.940259	-0.436071	-0.428686	0.578533	0.554295	0.266622	0.760607	-0.191218	0.561922	0.221285	-0.481509	0.386295	-0.350896	0.182009
XLOC_003856	black	0.502523	0.677121	0.176251	0.34443	0.112518	0.346763	0.93985	0.525325	0.479884	-0.391581	-0.594323	-0.159349	-0.517066	0.108112	-0.594668	-0.128487	0.471889	-0.285704	0.413036	0.0080892
XLOC_003857	black	0.501908	0.679337	0.176368	0.264221	0.174307	0.387639	0.947345	0.589673	0.429288	-0.227404	-0.59939	-0.0553541	-0.445875	0.155188	-0.605648	-0.225928	0.453329	-0.11405	0.555502	-0.207898
XLOC_003860	black	0.290283	0.11163	-0.287464	-0.191535	-0.300193	0.241795	0.610583	0.542679	0.03404	-0.160023	-0.324525	0.339797	-0.145602	0.466889	-0.274637	0.0503205	0.654829	0.448978	0.830568	0.0614928
XLOC_004004	black	-0.0319599	0.0477564	-0.304829	-0.28499	0.234231	0.110702	0.673384	0.623362	0.574191	-0.697539	0.0501371	0.103678	-0.441649	0.0420377	-0.56297	-0.126631	0.739393	-0.156811	0.354297	0.291523
XLOC_004051	black	0.469134	0.665636	0.365409	0.659025	-0.107685	-0.00532095	0.783894	0.244022	0.38979	-0.498074	-0.569065	-0.384883	-0.7096	-0.020297	-0.518417	-0.204823	0.142245	-0.560991	0.0731181	-0.174458
XLOC_004155	black	-0.390153	-0.730878	-0.217127	-0.423394	-0.302622	-0.175365	-0.898128	-0.391477	-0.362152	0.256673	0.670623	0.306175	0.645603	-0.152387	0.535021	0.302693	-0.296479	0.291018	-0.354495	0.284702
XLOC_004165	black	-0.312678	-0.493044	-0.257098	-0.562384	0.378943	0.110016	-0.510432	0.0208946	-0.0350388	0.338104	0.569974	0.497558	0.707572	-0.14485	0.233092	0.0784732	-0.0618489	0.314298	-0.00916258	-0.351576
XLOC_004169	black	0.200188	0.250599	-0.0174292	-0.0692435	0.222343	0.295341	0.76567	0.672883	0.651896	-0.508775	-0.123506	0.199016	-0.232156	-0.0312688	-0.58116	0.0234319	0.612536	-0.218595	0.416349	-0.325399
XLOC_004219	black	0.415446	0.576097	-0.0777119	0.100288	0.218098	0.378089	0.910425	0.565875	0.251039	-0.159127	-0.649195	-0.0101224	-0.410539	0.388293	-0.467172	-0.149957	0.59997	0.107988	0.720594	-0.0256831
XLOC_004238	black	-0.488097	-0.692674	-0.0986507	-0.140664	-0.538917	-0.593782	-0.840979	-0.593054	-0.474206	0.0717259	0.53888	0.00626682	0.203398	-0.100404	0.548456	0.212014	-0.460086	0.100509	-0.513636	0.090852
XLOC_004260	black	0.358813	0.748985	0.327948	0.431507	0.48247	0.234108	0.829573	0.37942	0.482657	-0.212141	-0.574115	-0.309937	-0.541957	-0.0215555	-0.557312	-0.314379	0.190101	-0.418129	0.206507	-0.433936
XLOC_004262	black	-0.403875	-0.763546	-0.1151	-0.322596	-0.485182	-0.387095	-0.869431	-0.383153	-0.29545	0.0783128	0.773822	0.271543	0.451929	-0.268645	0.409479	0.125624	-0.391186	0.160401	-0.451159	0.137638
XLOC_004362	black	0.297879	0.367265	0.0491885	0.0242759	0.208557	0.221222	0.858119	0.743918	0.736723	-0.631226	-0.0773253	0.104529	-0.475018	-0.146724	-0.809222	-0.397048	0.54326	-0.316423	0.360071	-0.10828
XLOC_004369	black	-0.492069	-0.681723	-0.241542	-0.435692	-0.246209	-0.221138	-0.904455	-0.520922	-0.660231	0.580211	0.409212	0.2245	0.613438	0.132927	0.737749	0.373429	-0.349037	0.572678	-0.171168	0.0324189
XLOC_004546	black	0.443671	0.685864	0.270196	0.459659	0.157766	0.189684	0.93066	0.466691	0.574042	-0.52617	-0.52579	-0.27124	-0.652792	-0.0286414	-0.653779	-0.2221	0.358253	-0.509836	0.222076	-0.142533
XLOC_004682	black	0.073458	0.25257	-0.187472	-0.343449	0.679662	0.508358	0.646279	0.683337	0.650387	-0.325053	-0.0222218	0.14787	-0.131856	-0.0512751	-0.564507	-0.161221	0.663654	-0.0856335	0.380811	0.247622
XLOC_004712	black	-0.0218817	-0.372923	-0.231872	-0.523496	0.0774244	0.16944	-0.418502	0.156642	-0.220516	0.529434	0.460641	0.64881	0.679148	-0.0125207	0.106986	-0.298709	-0.102912	0.655428	0.312406	-0.263655
XLOC_004770	black	-0.267006	-0.702376	-0.215618	-0.526227	-0.347933	-0.110471	-0.701689	-0.109749	-0.364991	0.412527	0.625942	0.621916	0.723957	-0.0332038	0.382108	0.121527	-0.20807	0.598539	0.0714337	-0.324103
XLOC_004870	black	-0.421412	-0.707074	-0.278106	-0.418785	-0.30739	-0.246315	-0.920221	-0.496818	-0.676632	0.55805	0.445921	0.304075	0.655843	0.134286	0.722216	0.313705	-0.355158	0.587667	-0.135473	-0.00972585
XLOC_004998	black	-0.0541228	0.188533	-0.0938826	-0.225188	0.69151	0.29681	0.598298	0.553879	0.598392	-0.286519	-0.0651204	0.139889	-0.111881	-0.0293686	-0.426667	0.0274333	0.525984	-0.177888	0.319981	-0.501518
XLOC_005067	black	0.443347	0.729855	0.348958	0.60795	0.237582	0.0785917	0.839505	0.334948	0.578631	-0.551354	-0.494332	-0.404825	-0.711499	-0.143427	-0.641817	-0.343563	0.178142	-0.697941	0.00683884	-0.165382
XLOC_005117	black	0.15041	-0.314878	0.0783105	-0.284935	-0.602426	0.256726	-0.567536	-0.0676823	-0.348485	0.547088	0.369232	0.463186	0.678664	-0.11358	0.228475	-0.00493936	-0.284973	0.604883	0.0714381	0.39357
XLOC_005229	black	0.219509	0.200846	0.113263	0.183693	0.115115	0.212309	-0.298144	-0.294611	-0.317026	0.512956	-0.188545	-0.119454	0.30096	0.0250008	0.263946	-0.0655817	-0.347695	0.122704	-0.125272	0.289484
XLOC_005378	black	-0.634257	-0.57974	-0.407698	-0.578309	0.304707	-0.039478	-0.665229	-0.361938	-0.287253	0.257528	0.410637	0.0381497	0.43841	0.0605298	0.562122	0.449644	-0.00484405	0.267685	-0.27237	0.503958
XLOC_005431	black	0.236317	0.0548989	-0.340128	-0.304053	-0.229866	0.379257	0.479843	0.480036	-0.0146206	-0.0413365	-0.295054	0.353275	0.0339543	0.476147	-0.143853	0.222957	0.67464	0.523208	0.78945	0.301149
XLOC_005493	black	-0.134467	-0.0844155	0.15888	0.118675	-0.097499	-0.100627	-0.69728	-0.676751	-0.741011	0.855691	-0.139229	-0.171091	0.399671	0.154904	0.686169	0.158265	-0.661256	0.380575	-0.241167	-0.119756
XLOC_005531	black	0.225055	0.186501	-0.108223	-0.0787304	-0.173569	0.227332	0.717316	0.570641	0.355729	-0.433135	-0.254589	0.176388	-0.298708	0.211073	-0.430672	0.117595	0.649845	0.0473692	0.560153	0.0132465
XLOC_005622	black	0.317409	0.304194	-0.239759	-0.0933585	-0.018692	0.262304	0.826695	0.642914	0.287623	-0.379476	-0.369146	0.15628	-0.399059	0.346317	-0.50444	-0.148118	0.721882	0.163064	0.726461	0.186538
XLOC_005897	black	0.269264	0.562994	0.103691	0.446083	0.319304	-0.0524137	0.849955	0.351512	0.511832	-0.626869	-0.465162	-0.334027	-0.738533	0.0309137	-0.558399	-0.248577	0.344959	-0.597275	0.133921	-0.295045
XLOC_006043	black	0.291922	0.366997	-0.271436	-0.148032	0.225375	0.367138	0.730764	0.549949	0.0749593	0.0105372	-0.517406	0.163638	-0.225337	0.50144	-0.326137	-0.14789	0.628446	0.400609	0.844832	0.00827312
XLOC_006343	black	0.477132	0.582366	0.303594	0.327733	0.341536	0.344026	0.434404	0.25813	0.126257	0.324055	-0.47503	0.0478344	0.037757	0.0506703	-0.259876	-0.276891	-0.0639311	0.00907045	0.350478	-0.759526
XLOC_006376	black	0.334244	0.574384	0.0925774	0.226876	0.604855	0.241883	0.544267	0.309527	0.211508	0.100083	-0.439717	-0.092604	-0.23006	0.0966954	-0.366183	-0.46723	0.1049	-0.0847177	0.327949	-0.429123
XLOC_006452	black	-0.111065	-0.422904	0.131127	0.0810415	-0.388269	-0.411461	-0.647937	-0.358425	-0.236516	0.132492	0.490575	0.200776	0.355064	-0.290614	0.279213	-0.0599568	-0.566686	-0.0439811	-0.406758	-0.526444
XLOC_006466	black	0.390473	0.445625	-0.030194	-0.162245	0.207755	0.648943	0.756113	0.674816	0.315569	0.0449334	-0.432049	0.240454	-0.0442355	0.252836	-0.449366	-0.0354468	0.607752	0.31012	0.763884	0.040307
XLOC_006689	black	-0.533478	-0.770063	-0.246452	-0.576872	-0.0725798	-0.0915301	-0.810415	-0.275143	-0.191962	0.209827	0.721128	0.356108	0.68344	-0.183674	0.488994	0.441359	-0.152051	0.258479	-0.317127	0.0989679
XLOC_006715	black	-0.501909	-0.387403	-0.100696	-0.4735	0.0985626	0.0699446	-0.411481	-0.168926	-0.0579821	0.155021	0.361223	-0.0123771	0.233676	-0.106635	0.266544	0.324901	-0.00049335	0.181301	-0.247284	0.513827
XLOC_006800	black	0.161316	0.124521	-0.0218622	-0.265045	0.319896	0.391766	0.664041	0.812903	0.854536	-0.569906	0.214015	0.365979	-0.0803118	-0.284322	-0.725381	-0.139756	0.612869	-0.24975	0.322808	-0.183498
XLOC_006959	black	-0.745171	-0.891666	-0.508719	-0.494712	-0.231975	-0.513902	-0.879101	-0.591601	-0.623839	0.182101	0.483256	0.119113	0.38686	0.233539	0.807537	0.571949	-0.140982	0.380179	-0.271035	0.127758
XLOC_006992	black	0.090161	0.20773	-0.312146	-0.240618	0.323241	0.246626	0.873046	0.720788	0.531302	-0.556615	-0.221102	0.160447	-0.403057	0.239268	-0.55653	-0.0266639	0.853771	-0.0264163	0.628042	-0.021045
XLOC_006994	black	0.30243	0.383828	-0.103393	0.04762	0.113131	0.155866	0.910437	0.6661	0.507285	-0.579824	-0.300884	0.0404521	-0.56987	0.142832	-0.670422	-0.297212	0.640902	-0.151543	0.530692	-0.00350016
XLOC_007154	black	0.0570162	0.176291	-0.506483	-0.0624224	0.103943	-0.0571833	0.731131	0.358136	0.0287857	-0.443868	-0.511345	-0.0574191	-0.562812	0.630823	-0.20184	0.0647609	0.75833	0.127208	0.658598	0.137956
XLOC_007194	black	0.048619	0.339479	-0.182788	0.0385139	0.41226	0.165605	0.459696	0.156399	0.17486	-0.253167	-0.370101	-0.327821	-0.428607	0.205802	-0.199777	-0.0608761	0.395467	-0.160275	0.136692	0.612173
XLOC_007400	black	-0.385799	-0.0619019	-0.258187	-0.206595	0.378061	-0.0699086	0.466309	0.229869	0.378538	-0.540691	-0.113358	-0.13134	-0.371963	0.171904	-0.120761	0.469354	0.597798	-0.265104	0.122518	-0.197498
XLOC_007676	black	-0.319052	-0.219217	-0.0168713	0.0596842	0.0807683	-0.248259	-0.758404	-0.755098	-0.704219	0.674533	-0.046618	-0.234094	0.352278	0.166321	0.765047	0.262727	-0.585345	0.228037	-0.370629	-0.0981332
XLOC_008020	black	0.232251	0.395316	-0.160596	-0.00325479	0.19231	0.222656	0.931213	0.617538	0.39629	-0.436691	-0.46692	0.0197576	-0.507908	0.321369	-0.519449	-0.0586807	0.718694	-0.0236713	0.645498	-0.101521
XLOC_008027	black	0.282915	0.60842	-0.0766388	0.245895	0.406529	0.172724	0.934054	0.431571	0.324976	-0.360569	-0.679586	-0.252294	-0.63508	0.340568	-0.454577	-0.141066	0.552866	-0.203711	0.48749	-0.104853
XLOC_008209	black	0.463635	0.476668	-0.0410166	0.164453	-0.113759	0.300791	0.784286	0.462273	0.0933955	-0.102358	-0.647133	0.0681338	-0.302699	0.435578	-0.329348	0.00434484	0.510504	0.193323	0.726408	-0.12844
XLOC_008236	black	0.280887	0.395894	0.115181	-0.0517203	0.347565	0.486617	0.815069	0.744846	0.829032	-0.518268	-0.0930406	0.118271	-0.246529	-0.214066	-0.731692	-0.0987078	0.590504	-0.337348	0.303444	-0.00692144
XLOC_008285	black	-0.411247	-0.75965	-0.266001	-0.493507	-0.218862	-0.279094	-0.843872	-0.284176	-0.405186	0.344976	0.705679	0.447241	0.620211	-0.0884312	0.457981	0.0451115	-0.317739	0.450157	-0.164332	-0.156944
XLOC_008287	black	0.428464	0.413918	-0.14038	0.0864619	-0.0170671	0.237049	0.915656	0.650727	0.376775	-0.470441	-0.43897	0.113273	-0.451967	0.285623	-0.571679	-0.158339	0.678567	-0.018688	0.672973	-0.011592
XLOC_008291	black	-0.135832	-0.561212	0.0680062	-0.426643	-0.196309	0.123112	-0.775427	-0.0746979	-0.0382483	0.358819	0.821755	0.552896	0.843925	-0.479076	0.194131	-0.00483997	-0.383503	0.259671	-0.2852	-0.0370773
XLOC_008295	black	-0.410287	-0.300158	0.13455	-0.0617877	-0.0107273	-0.0943265	-0.737509	-0.609861	-0.238406	0.257272	0.304317	-0.299892	0.280825	-0.26675	0.506959	0.366409	-0.46215	-0.128589	-0.720294	0.567008
XLOC_008653	black	0.536547	0.799182	0.349	0.608016	0.0955391	0.151541	0.879744	0.332136	0.344897	-0.281764	-0.711812	-0.342666	-0.655557	0.088395	-0.544274	-0.309858	0.179633	-0.38506	0.272704	-0.274335
XLOC_008654	black	0.68798	0.560659	0.107288	0.194521	0.0431926	0.528427	0.695691	0.594574	0.38508	-0.14176	-0.367782	0.185363	-0.0862054	0.0293214	-0.562913	-0.30018	0.373067	-0.0275729	0.512624	0.0975864
XLOC_008792	black	0.239272	0.497918	-0.0246527	-0.0114594	0.510499	0.506763	0.782556	0.549165	0.592093	-0.370735	-0.354816	-0.116279	-0.324615	0.0285839	-0.525836	-0.0126163	0.613606	-0.256227	0.310932	0.368955
XLOC_008842	black	-0.613658	-0.875097	-0.339455	-0.462844	-0.336797	-0.43606	-0.868978	-0.44546	-0.355806	0.0108147	0.721864	0.203993	0.412015	-0.0893804	0.560261	0.376819	-0.202789	0.192036	-0.419709	0.257605
XLOC_009044	black	-0.640385	-0.866121	-0.387988	-0.426538	-0.26492	-0.55481	-0.856822	-0.476617	-0.411812	0.00821123	0.692492	0.166171	0.322011	-0.0345945	0.562904	0.252421	-0.236975	0.189527	-0.402998	0.12908
XLOC_009051	black	-0.712877	-0.85587	-0.410084	-0.353275	-0.302318	-0.644109	-0.875257	-0.625925	-0.542764	0.0245221	0.549572	0.0170008	0.230681	0.0915084	0.70446	0.406152	-0.249935	0.179473	-0.441435	0.167558
XLOC_009123	black	0.341256	0.292531	-0.232217	-0.164146	0.212742	0.336961	0.86607	0.797012	0.440817	-0.339017	-0.264324	0.358159	-0.222713	0.253569	-0.596089	-0.211203	0.735732	0.146104	0.806981	-0.29949
XLOC_009167	black	0.18448	0.297526	-0.0240483	-0.055607	0.333904	0.27861	0.834795	0.709352	0.742634	-0.605847	-0.113959	0.131571	-0.341217	-0.0752347	-0.668255	-0.0730113	0.64306	-0.319064	0.372807	-0.25707
XLOC_009300	black	0.400809	0.54119	0.133037	0.484106	0.00424784	0.0536699	0.772574	0.298203	0.399939	-0.562849	-0.517519	-0.27403	-0.590293	0.0793192	-0.449417	-0.0365213	0.346574	-0.498272	0.165033	-0.0547923
XLOC_009380	black	0.081873	0.543311	0.145389	0.396312	0.606612	-0.0795168	0.605589	0.128061	0.309063	-0.250908	-0.480616	-0.42969	-0.604066	0.0546766	-0.331814	-0.272515	0.0978082	-0.474491	0.0247772	-0.506917
XLOC_009463	black	0.200336	0.718387	0.345498	0.526584	0.565554	0.052372	0.667959	0.128432	0.386476	-0.217695	-0.57168	-0.544625	-0.648125	-0.0505853	-0.410378	-0.29152	0.0238152	-0.569764	-0.0588627	-0.345427
XLOC_009491	black	0.263605	0.419978	0.0334218	0.29232	-0.0293232	0.00921448	0.86292	0.442945	0.503243	-0.730064	-0.388881	-0.212069	-0.710467	0.0827135	-0.564395	-0.070559	0.523732	-0.441894	0.247644	0.0474712
XLOC_009525	black	-0.589722	-0.942623	-0.489312	-0.648925	-0.282936	-0.333803	-0.797101	-0.261965	-0.32987	0.0379041	0.769646	0.427806	0.535581	-0.00200524	0.508394	0.363381	-0.0262456	0.379723	-0.177003	0.16716
XLOC_009640	black	-0.328315	-0.674524	-0.110584	-0.420865	-0.400149	-0.22983	-0.793659	-0.26079	-0.379065	0.351077	0.669532	0.396999	0.544482	-0.152401	0.375793	-0.0072919	-0.369856	0.448551	-0.182152	-0.0219552
XLOC_009694	black	-0.768613	-0.820477	-0.463227	-0.409099	-0.0423047	-0.686369	-0.62405	-0.398829	-0.274045	-0.210812	0.599161	0.0608863	0.0650233	0.0396275	0.466944	0.267158	-0.0741965	0.0303287	-0.357007	-0.145689
XLOC_009697	black	0.215391	0.415019	-0.200179	0.0855904	0.252339	0.138379	0.95174	0.555682	0.430191	-0.578348	-0.496079	-0.0902053	-0.607004	0.317567	-0.5092	-0.0285388	0.733806	-0.192661	0.540449	-0.0410801
XLOC_009865	black	0.469361	0.46248	0.0251787	0.317366	-0.198944	0.0350068	0.760391	0.4048	0.0757009	-0.200001	-0.579288	0.0267324	-0.463421	0.361683	-0.395091	-0.246694	0.338192	0.071103	0.628044	-0.414563
XLOC_009951	black	-0.33715	-0.0442965	-0.598972	-0.40394	0.453934	-0.0162968	0.577342	0.345476	0.151407	-0.422616	-0.257926	-0.0563099	-0.451724	0.521581	-0.121814	0.234203	0.830193	0.130543	0.511026	0.187041
XLOC_010242	black	0.211288	0.387859	-0.106677	0.0423908	0.0679515	0.182986	0.853938	0.51932	0.364185	-0.474818	-0.438268	-0.100058	-0.584073	0.263667	-0.496361	-0.0681953	0.645396	-0.0795327	0.500553	0.206612
XLOC_010283	black	0.560933	0.502113	0.249252	0.595678	-0.22565	-0.158621	0.620788	0.289606	0.241214	-0.394478	-0.358113	-0.091575	-0.546482	-0.0161271	-0.530265	-0.550917	0.00985503	-0.353816	0.20664	-0.479247
XLOC_010320	black	-0.290524	-0.512149	-0.0963502	-0.451992	-0.133345	0.0560453	-0.840995	-0.343472	-0.499008	0.697235	0.457583	0.310229	0.725933	-0.0464855	0.530404	0.1201	-0.390367	0.594683	-0.134728	0.185513
XLOC_010465	black	0.086441	0.261244	-0.0888244	-0.0253811	0.514165	0.146076	0.76005	0.613014	0.763002	-0.698051	-0.0425473	0.0269362	-0.410668	-0.12846	-0.640933	-0.149689	0.585981	-0.479658	0.204983	-0.236083
XLOC_010473	black	0.420598	0.589002	0.0306307	0.0816605	0.55742	0.564631	0.549477	0.373361	0.133112	0.310193	-0.564432	0.0450361	0.0433467	0.244844	-0.245023	-0.155847	0.270752	0.17159	0.54014	-0.208479
XLOC_010547	black	0.21085	0.42243	-0.101457	0.200175	0.256492	0.020097	0.923261	0.507542	0.477931	-0.63066	-0.446708	-0.126374	-0.649955	0.210912	-0.538196	-0.100185	0.604309	-0.340788	0.416186	-0.290065
XLOC_010648	black	0.253699	0.374912	-0.24206	0.00373739	0.175265	0.170422	0.930348	0.615182	0.375912	-0.509168	-0.450097	0.0180406	-0.550643	0.349047	-0.529695	-0.122815	0.748292	-0.0380569	0.649278	0.0118729
XLOC_010717	black	0.266559	0.599704	0.220156	0.0530898	0.555549	0.548378	0.812599	0.600197	0.71223	-0.286676	-0.313595	-0.130436	-0.339884	-0.15489	-0.656721	-0.170908	0.45428	-0.320931	0.239881	0.109793
XLOC_010753	black	-0.341246	-0.561536	-0.053092	-0.229861	-0.223403	-0.184439	-0.893235	-0.529791	-0.516728	0.530579	0.414679	0.202055	0.666204	-0.0565563	0.661088	0.349603	-0.485954	0.326645	-0.327659	-0.16737
XLOC_010759	black	-0.0877985	-0.336409	0.0811444	0.106608	-0.55584	-0.399632	-0.757959	-0.567321	-0.588322	0.357079	0.29165	-0.0370884	0.212627	-0.0842465	0.436943	-0.175005	-0.650786	0.205943	-0.393801	0.220832
XLOC_010834	black	0.272772	0.569306	0.263741	0.154493	0.390168	0.38666	0.831166	0.565517	0.65808	-0.331161	-0.344215	-0.113602	-0.406286	-0.117242	-0.638599	-0.15477	0.396778	-0.339596	0.262251	-0.211484
XLOC_010925	black	0.282327	0.251881	-0.300079	-0.316852	0.23836	0.537244	0.690008	0.692884	0.343951	-0.193631	-0.238312	0.284765	-0.0824763	0.266549	-0.450429	-0.0702978	0.761503	0.270259	0.720124	0.3865
XLOC_010941	black	0.256979	0.575403	0.0955595	0.468913	0.168308	-0.0741314	0.888186	0.30365	0.406233	-0.610846	-0.591371	-0.399542	-0.818953	0.15817	-0.491311	-0.131672	0.389166	-0.516702	0.197464	-0.192536
XLOC_011076	black	0.321311	0.600549	-0.0111439	0.163301	0.36421	0.285252	0.935037	0.527072	0.339593	-0.228577	-0.639763	-0.111491	-0.50621	0.312498	-0.492202	-0.158383	0.543523	-0.061278	0.597071	-0.245183
XLOC_011098	black	-0.636676	-0.692891	-0.305576	-0.127561	-0.308614	-0.66717	-0.902923	-0.826066	-0.737378	0.21572	0.281185	-0.163095	0.201149	0.209389	0.863652	0.479599	-0.411541	0.172921	-0.479317	0.067408
XLOC_011416	black	0.442331	0.600975	0.193422	0.168307	0.218528	0.450398	0.935828	0.67442	0.636253	-0.382159	-0.411108	-0.00441001	-0.394406	-0.0218741	-0.69619	-0.166882	0.518941	-0.247251	0.441349	-0.10062
XLOC_011535	black	-0.600525	-0.692649	-0.342553	-0.356132	-0.195616	-0.394258	-0.924306	-0.685115	-0.762264	0.486221	0.311118	0.028778	0.443104	0.245681	0.854934	0.443647	-0.343865	0.4721	-0.270415	0.144943
XLOC_011559	black	-0.620805	-0.871793	-0.323474	-0.506841	-0.287903	-0.391855	-0.869709	-0.40884	-0.328204	0.0511401	0.752544	0.234066	0.444028	-0.118882	0.532195	0.337634	-0.206159	0.222005	-0.404153	0.240706
XLOC_011673	black	0.446044	0.817049	0.347808	0.58291	0.367534	0.152518	0.817546	0.276254	0.347692	-0.17787	-0.697616	-0.394154	-0.614607	0.0567335	-0.500476	-0.360902	0.104128	-0.418283	0.199954	-0.407243
XLOC_011681	black	0.164359	0.484522	-0.14782	0.152149	0.467475	0.143461	0.908695	0.462278	0.482786	-0.572588	-0.507914	-0.240953	-0.635386	0.231456	-0.487158	-0.0402679	0.649459	-0.357871	0.360876	0.0109622
XLOC_011698	black	0.0814145	0.291875	-0.182148	0.163298	0.0931531	-0.121388	0.85704	0.405263	0.365421	-0.697223	-0.437516	-0.1769	-0.723485	0.304786	-0.420699	0.0440656	0.636439	-0.300506	0.388984	-0.18779
XLOC_011933	black	0.193267	-0.00875657	0.39885	0.23226	-0.276082	0.015297	-0.505732	-0.322869	-0.345591	0.638693	0.069552	0.151097	0.514902	-0.183292	0.29125	-0.0590817	-0.669622	0.182407	-0.183384	-0.586853
XLOC_011998	black	0.55502	0.562355	0.0794174	0.217231	0.0552247	0.319317	0.948251	0.692404	0.48752	-0.382715	-0.446292	0.116776	-0.404843	0.119647	-0.683525	-0.299271	0.521144	-0.120861	0.610434	-0.266054
XLOC_012177	black	0.376856	0.653506	0.0170306	0.25897	0.394286	0.231495	0.91462	0.482993	0.317355	-0.220556	-0.65316	-0.15704	-0.542869	0.283294	-0.507975	-0.289973	0.450792	-0.121741	0.54233	-0.274912
XLOC_012178	black	0.513867	0.667346	0.0657448	0.350064	0.0670335	0.268442	0.927406	0.467381	0.273398	-0.279594	-0.71333	-0.147201	-0.535709	0.307825	-0.490022	-0.158612	0.474172	-0.112347	0.55826	-0.0568007
XLOC_012200	black	0.226283	0.176128	-0.0722895	-0.0128626	-0.366959	0.227571	0.48304	0.29566	0.011642	-0.130002	-0.395693	0.072898	-0.184405	0.352788	-0.136844	0.271646	0.464737	0.241532	0.512522	0.226496
XLOC_012375	black	0.551938	0.405852	-0.0747669	-0.104107	0.0928125	0.501487	0.832125	0.842938	0.41651	-0.152569	-0.271227	0.436977	-0.0938777	0.165648	-0.663629	-0.374696	0.602644	0.248341	0.846773	-0.217824
XLOC_012437	black	-0.203133	0.237899	-0.317977	-0.0979499	0.465244	0.06057	0.73854	0.292662	0.300272	-0.500333	-0.476732	-0.314458	-0.615488	0.404045	-0.20745	0.317756	0.744194	-0.178883	0.334082	0.192962
XLOC_012480	black	0.405637	0.841935	0.499714	0.792609	0.299044	0.0744968	0.613952	-0.0159684	0.338093	-0.257741	-0.673356	-0.686781	-0.669323	-0.121605	-0.372155	-0.232049	-0.115661	-0.730023	-0.235649	-0.028791
XLOC_012510	black	-0.268653	-0.761623	-0.307671	-0.399578	-0.670324	-0.344414	-0.627325	-0.184309	-0.441516	0.131353	0.543962	0.517457	0.477405	0.098161	0.415074	0.236278	-0.112409	0.505004	0.0613281	-0.171344
XLOC_012516	black	-0.329619	-0.56026	-0.049173	-0.356208	-0.221829	-0.0240554	-0.876101	-0.438365	-0.49353	0.622578	0.433567	0.28103	0.755783	-0.0558985	0.630663	0.370091	-0.417704	0.46365	-0.232149	-0.0309496
XLOC_012520	black	-0.378652	-0.828555	-0.382503	-0.549663	-0.421811	-0.246494	-0.825767	-0.272454	-0.516459	0.340198	0.630198	0.530002	0.677056	0.0808682	0.551659	0.249217	-0.17664	0.602332	-0.00871106	-0.0350624
XLOC_012541	black	-0.413247	-0.638241	-0.292818	-0.607362	0.152853	0.0770749	-0.762459	-0.201657	-0.23411	0.411002	0.618396	0.414349	0.786361	-0.109931	0.463994	0.286926	-0.138348	0.39621	-0.160634	0.0933819
XLOC_012598	black	0.240947	0.559348	0.1069	0.0427768	0.505746	0.558343	0.744691	0.488434	0.590357	-0.281835	-0.388282	-0.193826	-0.309995	-0.0344029	-0.503114	0.0186144	0.514239	-0.285494	0.223713	0.392821
XLOC_012671	black	0.395248	0.740623	0.380539	0.548348	0.230272	0.1606	0.861847	0.347351	0.591863	-0.513014	-0.52522	-0.436928	-0.713863	-0.131757	-0.630723	-0.245556	0.224484	-0.649945	0.0213315	-0.04826
XLOC_012840	black	-0.145462	-0.22386	0.128833	-0.00364206	-0.225447	-0.0185883	-0.799372	-0.638435	-0.687609	0.810851	0.0299755	-0.0374678	0.568717	0.0705539	0.705517	0.292566	-0.609162	0.409488	-0.27504	0.0562011
XLOC_012848	black	-0.0803791	-0.0411993	0.527756	0.156811	-0.103306	0.00157417	-0.64584	-0.461879	-0.219024	0.58539	0.234985	-0.129977	0.375903	-0.42188	0.286262	-0.0697152	-0.785612	-0.0152377	-0.564412	-0.14574
XLOC_013017	black	0.370529	0.730795	0.434474	0.701298	0.139176	-0.0951022	0.645467	0.0794165	0.242115	-0.238879	-0.600178	-0.529876	-0.745875	-0.030232	-0.436356	-0.448782	-0.111247	-0.515036	-0.0325436	-0.320257
XLOC_013060	black	-0.00992073	-0.0800223	-0.339112	-0.434764	0.197271	0.218884	0.661361	0.776059	0.653681	-0.662597	0.180631	0.39799	-0.176475	0.0141185	-0.573268	0.014891	0.831223	-0.0449241	0.502601	-0.0384248
XLOC_013136	black	-0.603085	-0.650874	-0.240077	-0.347016	0.183963	-0.412366	-0.744038	-0.400191	-0.177175	0.0509427	0.655269	0.0794213	0.322042	-0.210161	0.413578	0.105191	-0.302506	-0.0296984	-0.503979	-0.108825
XLOC_013190	black	0.416258	0.568958	0.535442	0.390744	-0.0288931	0.339994	0.455107	0.216293	0.248425	0.133074	-0.43035	-0.116247	-0.131623	-0.113002	-0.317848	-0.0722357	-0.0780405	-0.147445	0.140281	-0.405136
XLOC_013205	black	-0.113247	-0.113	-0.331016	-0.249848	0.255188	-0.0898035	0.382466	0.381401	0.150657	-0.203418	-0.0345572	0.322189	-0.0719338	0.275478	-0.158065	0.0349351	0.447866	0.153269	0.509808	-0.80941
XLOC_013228	black	-0.245191	-0.692178	-0.283362	-0.534078	-0.342449	-0.105799	-0.780763	-0.17086	-0.407728	0.377755	0.67408	0.520694	0.659576	-0.0621954	0.373988	-0.0339782	-0.231727	0.580077	-0.0325657	0.198592
XLOC_013276	black	-0.370009	-0.624457	-0.138331	-0.257254	-0.183006	-0.407254	-0.810411	-0.381632	-0.302814	0.155757	0.688194	0.194222	0.37286	-0.243539	0.354905	-0.131651	-0.451962	0.125085	-0.431816	0.008403
XLOC_013419	black	0.408817	0.644592	0.112131	0.235553	0.384852	0.325632	0.949506	0.59059	0.497874	-0.290949	-0.549086	-0.0639342	-0.455539	0.132046	-0.607387	-0.233045	0.474781	-0.212088	0.507107	-0.383585
XLOC_013471	black	-0.429544	-0.553808	-0.248813	-0.53997	0.0338026	0.103824	-0.664887	-0.280891	-0.408479	0.563339	0.310901	0.325455	0.73961	0.133989	0.620723	0.579507	-0.0877973	0.543406	-0.00229273	-0.0675391
XLOC_013472	black	-0.0477834	-0.00833121	-0.273095	-0.194939	0.0874633	-0.0515309	0.446318	0.408275	0.371739	-0.600952	0.103955	0.00955096	-0.45767	0.0190948	-0.438083	-0.260297	0.502249	-0.135118	0.19012	0.443552
XLOC_013480	black	0.135401	0.160739	-0.404678	-0.346562	0.195287	0.407118	0.743558	0.649843	0.298295	-0.304962	-0.308698	0.242278	-0.181291	0.413636	-0.354145	0.161519	0.886878	0.266103	0.766405	0.255218
XLOC_013566	black	-0.136935	-0.0323915	0.368648	0.0883514	-0.105626	0.0783936	-0.486976	-0.444806	-0.314508	0.593919	-0.028824	-0.143175	0.361546	-0.113942	0.42921	0.32384	-0.513214	0.125549	-0.327202	-0.159297
XLOC_013668	black	-0.530141	-0.449563	0.0501482	0.09557	-0.185675	-0.534279	-0.884303	-0.863892	-0.508708	0.215312	0.278226	-0.3753	0.144174	-0.117985	0.710695	0.359197	-0.635138	-0.153162	-0.793482	0.163066
XLOC_013711	black	0.0582558	0.31825	0.596293	0.280923	0.272754	0.340692	-0.360981	-0.387936	-0.0386633	0.597666	-0.113821	-0.341716	0.321568	-0.372712	0.216536	0.110774	-0.610378	-0.193617	-0.532797	0.065991
XLOC_013794	black	0.325519	0.543328	-0.102411	0.196489	0.166453	0.188489	0.887061	0.421985	0.135536	-0.195945	-0.739955	-0.122384	-0.522548	0.491151	-0.345737	-0.0455761	0.556125	0.0573084	0.671372	-0.191186
XLOC_013862	black	0.163625	0.0654463	-0.356904	-0.344619	0.105693	0.226799	0.71496	0.743025	0.306956	-0.292172	-0.133064	0.453624	-0.152534	0.330024	-0.46501	-0.125864	0.751823	0.32558	0.844769	-0.318172
XLOC_013969	black	-0.20157	-0.0126669	-0.596026	-0.17273	0.210434	-0.229291	0.691003	0.34046	0.171145	-0.69469	-0.312903	-0.0936267	-0.650838	0.53875	-0.202845	0.172844	0.833427	-0.0573181	0.491546	0.0705028
XLOC_014230	black	-0.759564	-0.790455	-0.307003	-0.378621	-0.0787602	-0.500394	-0.873372	-0.60507	-0.370708	0.0336767	0.595526	-0.0493832	0.282786	-0.0674607	0.654268	0.455255	-0.265737	0.0389192	-0.581476	0.2272
XLOC_014420	black	0.502753	0.670228	0.392231	0.77223	0.0319872	-0.128284	0.60373	0.11495	0.345695	-0.441903	-0.455115	-0.424687	-0.666366	-0.152396	-0.498041	-0.473839	-0.103752	-0.683624	-0.121863	-0.260215
XLOC_014464	black	0.113353	-0.0211696	0.527885	0.379671	-0.599825	-0.245319	-0.536782	-0.456466	-0.290625	0.302898	0.191527	-0.174108	0.0755458	-0.370641	0.160082	-0.274279	-0.790403	-0.0807925	-0.532353	0.0540642
XLOC_014711	black	-0.501559	-0.831069	-0.399104	-0.517048	-0.359467	-0.288551	-0.880029	-0.433351	-0.597369	0.362428	0.529698	0.362349	0.631432	0.153644	0.70716	0.451736	-0.188636	0.548485	-0.114281	0.0545515
XLOC_014963	black	0.605596	0.889241	0.450049	0.634953	0.237736	0.289775	0.87093	0.373417	0.50984	-0.302733	-0.633598	-0.378636	-0.607432	-0.105798	-0.652352	-0.407699	0.127739	-0.534716	0.130665	-0.0923921
XLOC_014988	black	0.199168	0.567595	0.426474	0.716976	0.183069	-0.229453	0.539831	-0.00916942	0.448402	-0.562736	-0.377528	-0.605019	-0.756361	-0.242057	-0.411446	-0.226194	-0.10331	-0.884321	-0.370334	-0.289154
XLOC_015090	black	-0.469552	-0.733143	-0.221573	-0.496523	-0.246945	-0.136803	-0.932891	-0.439446	-0.499786	0.47508	0.575903	0.306326	0.7055	-0.0292621	0.651899	0.380447	-0.316361	0.479334	-0.253642	0.160597
XLOC_015121	black	0.342316	0.535084	0.103092	0.143623	0.353238	0.314508	0.950998	0.692338	0.750987	-0.593704	-0.285538	-0.0468392	-0.517298	-0.0937134	-0.771306	-0.270426	0.562021	-0.414158	0.335249	-0.0853246
XLOC_015135	black	0.100901	0.307614	0.00805805	0.398075	-0.328251	-0.207685	0.521291	-0.0342056	0.0168319	-0.503692	-0.545574	-0.486036	-0.742434	0.302032	-0.116444	0.192155	0.291623	-0.297626	0.0596269	0.399561
XLOC_015181	black	-0.0750949	0.0106803	0.319611	-0.0863526	0.40738	0.308218	-0.451051	-0.192851	-0.0557295	0.678782	0.166066	0.0953972	0.613148	-0.298404	0.233568	0.0525324	-0.471386	0.107882	-0.252914	-0.425058
XLOC_015182	black	-0.277013	-0.176572	0.14218	-0.0620408	0.259478	0.0557855	-0.375002	-0.260713	0.0710015	0.153088	0.212699	-0.0436697	0.372225	-0.255858	0.285618	0.443185	-0.223247	-0.213607	-0.421915	-0.255647
XLOC_015355	black	-0.72187	-0.802095	-0.36409	-0.336752	-0.247067	-0.566586	-0.923288	-0.711738	-0.651736	0.22466	0.427472	-0.0257862	0.318622	0.164113	0.828456	0.522016	-0.309128	0.268081	-0.420516	0.106581
XLOC_015411	black	-0.110445	0.0603187	-0.363882	-0.281161	0.5011	0.0600998	0.732553	0.627425	0.597804	-0.675051	-0.018721	0.115937	-0.422288	0.112911	-0.51983	-0.0606308	0.772819	-0.204999	0.406808	-0.160798
XLOC_015548	black	-0.248098	-0.307863	0.0524349	-0.136113	0.0332818	0.0514906	-0.500477	-0.290605	-0.0512672	0.178604	0.292661	0.0678071	0.488501	-0.206378	0.371883	0.498949	-0.209523	-0.0705669	-0.378906	-0.0469474
XLOC_015555	black	-0.241322	-0.022737	-0.53806	-0.189821	0.0166491	-0.0881166	0.479823	0.0999594	-0.0947325	-0.410848	-0.450072	-0.222437	-0.504883	0.649382	0.087807	0.491164	0.743038	0.134552	0.421571	0.529706
XLOC_015803	black	0.57156	0.795079	0.25535	0.278193	0.428454	0.573449	0.918939	0.607678	0.532862	-0.118185	-0.586582	-0.0714775	-0.312663	0.0248239	-0.644516	-0.28724	0.387228	-0.194909	0.468792	-0.150987
XLOC_015894	black	-0.457244	-0.696173	-0.0971391	-0.253682	-0.372635	-0.470246	-0.838354	-0.444945	-0.296696	0.0457945	0.717432	0.115942	0.292921	-0.268121	0.393217	0.0296615	-0.436999	0.0683725	-0.532273	0.169643
XLOC_015896	black	-0.0188063	0.424771	-0.278672	0.0501278	0.624907	0.0814947	0.768601	0.277466	0.162391	-0.244785	-0.654502	-0.29298	-0.565924	0.495427	-0.20439	0.0584917	0.592438	-0.0796025	0.469086	-0.142453
XLOC_015909	black	0.424273	0.601865	0.0918867	0.239038	0.207736	0.324856	0.958217	0.603164	0.605292	-0.544238	-0.453102	-0.132157	-0.558497	0.0368079	-0.680544	-0.188443	0.562915	-0.356195	0.373881	0.11815
XLOC_015934	black	0.0586906	0.118848	-0.0839214	-0.291611	0.438359	0.357881	0.676882	0.764112	0.83174	-0.581195	0.160531	0.280051	-0.141528	-0.216846	-0.667659	-0.0669155	0.658804	-0.267195	0.306767	-0.160897
XLOC_016248	black	0.530373	0.672381	0.419112	0.731536	-0.16531	-0.103258	0.698895	0.209293	0.373666	-0.510733	-0.457445	-0.405813	-0.766481	-0.13817	-0.593206	-0.499222	-0.0197791	-0.609073	-0.0350552	-0.0854484
XLOC_016328	black	-0.587187	-0.81605	-0.283482	-0.50398	-0.260836	-0.337354	-0.911293	-0.447907	-0.460041	0.281791	0.663395	0.247169	0.518033	-0.0473417	0.59916	0.288731	-0.29356	0.380603	-0.321614	0.144197
XLOC_016489	black	0.298409	0.473577	-0.0853729	0.208124	0.119078	0.049202	0.929869	0.516824	0.368478	-0.532037	-0.503279	-0.126644	-0.68956	0.271212	-0.559607	-0.241086	0.572586	-0.189541	0.507426	-0.0995384
XLOC_016669	black	0.592865	0.762015	0.198408	0.435825	0.228714	0.341449	0.908672	0.493084	0.457712	-0.324925	-0.611399	-0.184514	-0.501712	0.0704641	-0.616034	-0.314074	0.360636	-0.330563	0.371916	-0.0325856
XLOC_016670	black	0.686128	0.863117	0.383803	0.455487	0.217945	0.508901	0.911428	0.545991	0.520505	-0.180453	-0.611397	-0.155075	-0.40665	-0.0487116	-0.685599	-0.365573	0.268189	-0.299951	0.363383	-0.0509293
XLOC_016677	black	-0.771797	-0.935029	-0.523681	-0.580805	-0.16431	-0.46412	-0.827758	-0.470963	-0.453537	0.0594177	0.604144	0.196476	0.411417	0.133974	0.701857	0.576704	-0.048867	0.307998	-0.279779	0.114353
XLOC_016755	black	-0.0875158	0.126809	-0.523971	-0.200167	0.28357	0.0013506	0.781172	0.433552	0.141026	-0.44797	-0.472185	-0.0147437	-0.517789	0.618143	-0.209606	0.204878	0.860788	0.128128	0.691897	-0.0572292
XLOC_016763	black	0.105017	0.502916	-0.0274822	0.367945	0.383199	-0.127629	0.84685	0.270184	0.396823	-0.613857	-0.550477	-0.423888	-0.820888	0.20012	-0.430223	-0.111322	0.432507	-0.518765	0.17535	-0.232834
XLOC_016764	black	-0.0751367	0.327583	-0.188223	0.0272226	0.634515	-0.0116942	0.766572	0.39586	0.478756	-0.550776	-0.324989	-0.243645	-0.635295	0.163026	-0.437244	-0.112302	0.561273	-0.365388	0.24607	-0.191046
XLOC_016779	black	-0.571936	-0.81217	-0.408653	-0.42024	-0.329172	-0.463118	-0.917639	-0.566224	-0.655333	0.286905	0.510592	0.170674	0.433785	0.152922	0.727805	0.327073	-0.278817	0.433819	-0.262079	0.191364
XLOC_017095	black	0.0337849	0.300604	-0.26405	-0.158757	0.527284	0.248834	0.881968	0.623272	0.530673	-0.500633	-0.337923	0.0104338	-0.439535	0.251254	-0.489649	0.0493076	0.800905	-0.133081	0.536902	-0.123445
XLOC_017147	black	-0.268757	-0.503685	-0.331386	-0.550438	-0.0300764	0.115631	-0.685775	-0.24585	-0.609065	0.758702	0.25642	0.426856	0.769466	0.264839	0.604668	0.262056	-0.143776	0.809731	0.203832	0.0156719
XLOC_017155	black	0.17111	0.358575	-0.251035	-0.0340232	0.337738	0.170235	0.939297	0.626051	0.448601	-0.527274	-0.420801	0.0126441	-0.533004	0.316797	-0.528777	-0.0744331	0.768376	-0.102297	0.613735	-0.137964
XLOC_017196	black	0.386332	0.57091	0.111526	0.288799	0.208806	0.175744	0.967327	0.596241	0.616843	-0.59872	-0.414611	-0.122519	-0.627318	0.0141335	-0.709269	-0.272901	0.503045	-0.414702	0.354094	-0.181075
XLOC_017318	black	0.211418	0.38883	-0.26023	0.0517424	0.211653	0.110352	0.929962	0.537551	0.304501	-0.481511	-0.541583	-0.0501029	-0.587911	0.42961	-0.447988	-0.0479907	0.734072	-0.0470207	0.646018	-0.0902649
XLOC_017359	black	0.297534	0.283846	-0.228168	-0.149566	0.0939853	0.318559	0.875786	0.752929	0.489247	-0.511144	-0.246346	0.211066	-0.371159	0.210047	-0.618378	-0.146362	0.790399	0.0338971	0.673222	0.150721
XLOC_017371	black	-0.708181	-0.818188	-0.316406	-0.320696	-0.37273	-0.605993	-0.834955	-0.61706	-0.48227	-0.0131255	0.530537	-0.0338172	0.187457	0.0395163	0.669131	0.470386	-0.248218	0.124683	-0.486862	0.23091
XLOC_017581	black	-0.470648	-0.821818	-0.355005	-0.520463	-0.282982	-0.314169	-0.886552	-0.353567	-0.448851	0.2587	0.70896	0.377456	0.575535	-0.0404339	0.529424	0.156293	-0.254675	0.430019	-0.221242	0.136469
XLOC_017603	black	0.255262	0.328935	-0.280251	-0.247376	0.3609	0.522206	0.818042	0.703392	0.40302	-0.242763	-0.368189	0.217354	-0.157989	0.31886	-0.453693	0.0441483	0.8201	0.172211	0.744679	0.136582
XLOC_017672	black	0.18811	0.46984	-0.0951956	0.381265	0.188666	-0.184829	0.848221	0.280383	0.269264	-0.595443	-0.585094	-0.342413	-0.823517	0.312646	-0.408601	-0.163615	0.448573	-0.382614	0.307356	-0.228096
XLOC_017673	black	-0.623784	-0.818231	-0.390786	-0.532506	-0.305485	-0.270656	-0.774784	-0.430732	-0.466326	0.189176	0.482324	0.220525	0.497701	0.143303	0.692823	0.672569	-0.05174	0.396227	-0.197993	0.202252
XLOC_017790	black	0.107241	-0.0571606	0.21343	0.404213	-0.391831	-0.34502	-0.630359	-0.637612	-0.637958	0.508017	-0.0414819	-0.143317	0.221034	0.00754106	0.48538	-0.129232	-0.755572	0.0980441	-0.34755	-0.212344
XLOC_017857	black	-0.197458	-0.685791	-0.166398	-0.339225	-0.409709	-0.213246	-0.79144	-0.236899	-0.324852	0.252256	0.682278	0.505631	0.677531	-0.168765	0.387899	0.0900925	-0.330479	0.334257	-0.180643	-0.162276
XLOC_017872	black	-0.377591	-0.629469	-0.138009	-0.328956	-0.210232	-0.263055	-0.888917	-0.4283	-0.368614	0.282483	0.660802	0.180745	0.486577	-0.216155	0.449442	0.00556686	-0.43847	0.229096	-0.436001	0.291998
XLOC_017891	black	-0.360154	-0.0527077	-0.612431	-0.377801	0.592667	-0.0870885	0.558527	0.333031	0.160286	-0.403956	-0.234109	-0.0285992	-0.424664	0.50638	-0.114489	0.170447	0.774228	0.0833287	0.496911	-0.107872
XLOC_017904	black	0.1939	0.0618168	-0.365611	-0.309544	-0.0957727	0.282711	0.715614	0.688341	0.308882	-0.42082	-0.178977	0.358364	-0.19376	0.344044	-0.41888	0.0885035	0.840216	0.258285	0.7659	0.1427
XLOC_017905	black	0.284285	0.467858	-0.216744	0.023943	0.245284	0.306066	0.866328	0.494442	0.150947	-0.157119	-0.680449	-0.0115153	-0.390094	0.52826	-0.32058	0.0382812	0.678784	0.171964	0.760309	-0.0782025
XLOC_018008	black	-0.0401957	0.153076	0.15915	0.00638519	0.122427	0.0995915	0.365994	0.230855	0.268642	-0.103641	-0.159163	-0.0116483	-0.158489	-0.00153854	-0.197295	0.149347	0.186731	-0.0894569	0.159709	-0.487427
XLOC_018012	black	-0.0298449	0.225661	-0.141602	-0.305686	0.737896	0.406202	0.68253	0.653406	0.656159	-0.31261	-0.0770051	0.152863	-0.137321	-0.0109658	-0.503178	-0.00795636	0.643515	-0.129183	0.39779	-0.27557
XLOC_018110	black	-0.745781	-0.875042	-0.454718	-0.395506	-0.25662	-0.604967	-0.881589	-0.63645	-0.565191	0.059106	0.516669	0.0303877	0.286049	0.145973	0.765891	0.52208	-0.200573	0.215787	-0.40819	0.154269
XLOC_018352	black	0.490632	0.659671	0.248594	0.525398	-0.0473735	0.12374	0.863967	0.374898	0.461619	-0.556309	-0.545623	-0.317708	-0.690494	0.0133426	-0.59079	-0.208752	0.321145	-0.49518	0.181389	0.0922563
XLOC_018392	black	0.395062	0.579016	0.123281	0.110726	0.25853	0.453179	0.92889	0.655128	0.543688	-0.293023	-0.471685	0.0104054	-0.368268	0.0927754	-0.619088	-0.111672	0.555903	-0.130343	0.531288	-0.148866
XLOC_018449	black	0.224683	0.441604	-0.121629	0.0303788	0.225598	0.297224	0.908146	0.557894	0.455191	-0.49262	-0.477972	-0.109684	-0.530674	0.250842	-0.505992	0.0317783	0.722512	-0.149281	0.496316	0.228861
XLOC_018457	black	0.368504	0.652246	0.440449	0.409596	0.360573	0.182162	0.546941	0.269729	0.307608	0.0758095	-0.405742	-0.194561	-0.343317	-0.125675	-0.470923	-0.520669	-0.116106	-0.24037	0.140661	-0.590566
XLOC_018519	black	0.110218	0.457027	-0.0527534	0.0871811	0.65337	0.272787	0.793758	0.460922	0.621166	-0.504634	-0.35916	-0.200447	-0.439849	0.0333756	-0.482876	0.0267421	0.571041	-0.454984	0.203671	-0.0526773
XLOC_018638	black	-0.440418	-0.76607	-0.240312	-0.475621	-0.381241	-0.205781	-0.911606	-0.408544	-0.446749	0.305224	0.653831	0.297145	0.604122	-0.0831635	0.567884	0.296956	-0.287525	0.405716	-0.300522	0.351629
XLOC_018695	black	-0.613039	-0.922176	-0.400046	-0.578462	-0.360609	-0.37907	-0.758568	-0.286364	-0.286344	-0.0318911	0.742474	0.356995	0.452433	-0.0389417	0.492745	0.435129	-0.0464103	0.287862	-0.241794	0.107273
XLOC_018787	black	-0.0670853	-0.0586291	-0.460237	-0.394691	0.228611	0.0824602	0.717059	0.699206	0.516991	-0.686796	0.0327878	0.277342	-0.351621	0.202513	-0.503819	-0.00231918	0.880295	-0.00742889	0.566116	-0.00627935
XLOC_018820	black	0.214111	0.265432	0.00729004	-0.0145905	0.319159	0.227328	0.705652	0.66729	0.849578	-0.764265	0.109547	0.0642356	-0.385193	-0.313959	-0.768039	-0.302853	0.526285	-0.52043	0.105738	0.145722
XLOC_018913	black	-0.738134	-0.764766	-0.329311	-0.341411	-0.160952	-0.528258	-0.924186	-0.713836	-0.61447	0.246492	0.432916	-0.0709886	0.307803	0.118532	0.805981	0.485748	-0.331574	0.236295	-0.467012	0.163097
XLOC_018927	black	-0.696486	-0.806137	-0.394065	-0.355065	-0.247632	-0.531516	-0.928082	-0.694975	-0.638336	0.204309	0.445909	-0.00989881	0.341362	0.1571	0.818528	0.518754	-0.280033	0.267751	-0.419407	0.221615
XLOC_019183	black	-0.622941	-0.711835	-0.270379	-0.2654	-0.196173	-0.519286	-0.955922	-0.715337	-0.635697	0.305334	0.444574	-0.0410921	0.345543	0.0665095	0.768618	0.335083	-0.43529	0.237273	-0.477762	0.13397
XLOC_019241	black	0.185241	0.428534	-0.177027	0.0397991	0.354632	0.139733	0.882613	0.523903	0.289071	-0.309459	-0.531325	-0.0430583	-0.5265	0.382298	-0.444797	-0.153476	0.613928	0.00136668	0.635969	-0.299407
XLOC_019428	black	0.251265	0.408375	-0.142432	-0.072704	0.442853	0.350907	0.93622	0.743331	0.650643	-0.532642	-0.280179	0.0842462	-0.413426	0.0959887	-0.673861	-0.173012	0.742611	-0.192435	0.533072	-0.042357
XLOC_019514	black	-0.300735	-0.267653	-0.189861	0.0179407	-0.210321	-0.307293	-0.636666	-0.736455	-0.933115	0.683073	-0.264432	-0.177335	0.267958	0.517622	0.8765	0.453313	-0.381636	0.503859	-0.053677	-0.0739793
XLOC_019972	black	-0.533512	-0.395049	0.0764018	-0.173266	0.126536	-0.151531	-0.840752	-0.651365	-0.385851	0.495031	0.316179	-0.18773	0.421927	-0.162939	0.640641	0.369401	-0.532604	0.0723798	-0.606951	0.12051
XLOC_019988	black	-0.534814	-0.667066	-0.214139	-0.457479	-0.179881	-0.0925233	-0.80537	-0.446935	-0.358222	0.274704	0.484949	0.124747	0.555108	-0.0394254	0.628377	0.597558	-0.17208	0.275618	-0.358585	0.408812
XLOC_020040	black	-0.159898	0.215085	-0.348806	-0.0527789	0.421786	0.0750587	0.64197	0.181232	0.0987713	-0.285623	-0.607676	-0.232258	-0.408664	0.562007	0.0102443	0.530148	0.687477	-0.0387742	0.433853	-0.109057
XLOC_020042	black	-0.123513	0.313943	-0.344574	0.0161857	0.65867	-0.00773841	0.562427	0.125264	0.093224	-0.254429	-0.519468	-0.367875	-0.540236	0.433552	-0.1008	0.0277228	0.494471	-0.131504	0.272779	0.126781
XLOC_020086	black	0.210003	0.280328	0.219533	0.0317244	0.234275	0.21706	0.60996	0.628088	0.882029	-0.680267	0.215508	0.0346305	-0.377333	-0.499673	-0.819552	-0.434258	0.320822	-0.5548	-0.0391603	0.09633
XLOC_020090	black	0.379238	0.514958	-0.0348371	0.258399	0.00542045	0.125249	0.936955	0.500323	0.322279	-0.466308	-0.591573	-0.110477	-0.621423	0.3117	-0.510825	-0.117193	0.57066	-0.14583	0.550365	-0.0935547
XLOC_020096	black	0.376684	0.485571	0.279871	0.361082	-0.0324554	0.112641	0.771779	0.454812	0.51207	-0.462481	-0.346024	-0.0817411	-0.482073	-0.070494	-0.579954	-0.15711	0.282862	-0.388116	0.236618	-0.405588
XLOC_020268	black	0.164361	0.251866	-0.374029	-0.334801	0.345015	0.49868	0.722247	0.61459	0.228045	-0.107385	-0.405179	0.216462	-0.108149	0.455539	-0.302014	0.126952	0.822141	0.344196	0.803247	0.19923
XLOC_020311	black	0.293592	0.509456	-0.0842761	0.190003	0.146184	0.146638	0.939903	0.500589	0.375785	-0.512893	-0.558626	-0.182492	-0.673271	0.288956	-0.527029	-0.129741	0.621699	-0.19038	0.49121	0.101707
XLOC_020597	black	0.540648	0.661876	0.226398	0.323729	-0.0120517	0.354638	0.861298	0.497529	0.296655	-0.133968	-0.636173	-0.0560987	-0.402784	0.192123	-0.513635	-0.178569	0.358139	-0.0397366	0.548927	-0.206927
XLOC_020700	black	0.30833	0.495451	0.195968	0.627881	-0.156092	-0.303872	0.688784	0.138617	0.287271	-0.655407	-0.454274	-0.44317	-0.876781	0.0364445	-0.463153	-0.317883	0.127687	-0.589223	-0.00603382	-0.114064
XLOC_020840	black	0.309509	0.292835	-0.136779	-0.0318505	0.10091	0.232195	0.887584	0.746562	0.643956	-0.692765	-0.158501	0.165741	-0.433027	0.0430845	-0.703251	-0.175292	0.726838	-0.220759	0.498415	0.026549
XLOC_020850	black	0.31819	0.434529	-0.119414	0.0961478	0.117594	0.18452	0.955932	0.619558	0.416897	-0.49826	-0.475902	0.0134796	-0.54501	0.28602	-0.565043	-0.119103	0.680348	-0.0980336	0.619115	-0.133085
XLOC_021094	black	-0.354424	-0.812682	-0.281603	-0.545429	-0.413068	-0.158067	-0.688305	-0.105187	-0.163539	0.0387217	0.770256	0.550434	0.63519	-0.157224	0.33741	0.323062	-0.0577643	0.320897	-0.132793	0.0218081
XLOC_021244	black	-0.349404	-0.277783	-0.153987	0.0484532	-0.235916	-0.357488	-0.675617	-0.802205	-0.937102	0.65267	-0.249157	-0.258551	0.213047	0.481353	0.897635	0.468262	-0.429144	0.442708	-0.15228	0.00174589
XLOC_021264	black	0.393304	0.762775	0.207158	0.260866	0.437624	0.52447	0.807654	0.377469	0.300032	0.0398714	-0.749179	-0.258583	-0.343873	0.210839	-0.380193	-0.0330824	0.359334	-0.0899424	0.423757	-0.00430475
XLOC_021325	black	0.424307	0.228583	-0.144926	0.180564	-0.301883	-0.065665	0.65701	0.460945	0.0976396	-0.346727	-0.338944	0.233299	-0.348567	0.331196	-0.389956	-0.241092	0.412388	0.0967162	0.645453	-0.446225
XLOC_021341	black	-0.191955	-0.470032	-0.402799	-0.704342	0.118191	0.349919	-0.495903	0.0367228	-0.336995	0.608558	0.33367	0.579928	0.832617	0.191308	0.394138	0.26014	0.114791	0.779745	0.335579	0.157404
XLOC_021514	black	0.211948	0.316742	-0.0642141	-0.23912	0.607095	0.506875	0.784077	0.825147	0.783719	-0.388971	-0.0253031	0.279032	-0.11639	-0.126639	-0.710148	-0.216316	0.652196	-0.159278	0.466919	-0.214567
XLOC_021568	black	0.143363	0.494329	-0.0700654	0.105808	0.611108	0.173384	0.88319	0.521142	0.563146	-0.49249	-0.402744	-0.183458	-0.579901	0.108634	-0.568316	-0.204911	0.561614	-0.3578	0.335938	-0.1834
XLOC_021664	black	0.328629	0.64689	0.193116	0.377089	0.463121	0.18569	0.889044	0.462873	0.631869	-0.506605	-0.457196	-0.262526	-0.589265	-0.0587296	-0.628403	-0.233363	0.366767	-0.564114	0.174176	-0.298067
XLOC_021700	black	-0.0168746	-0.322399	0.0192771	-0.159601	-0.092394	-0.122141	-0.623291	-0.169839	-0.267444	0.422806	0.510026	0.334172	0.486119	-0.245044	0.161001	-0.43425	-0.501924	0.282799	-0.165255	-0.195751
XLOC_021753	black	0.343352	0.382378	-0.135979	-0.16284	0.138564	0.530734	0.813681	0.682208	0.328341	-0.142123	-0.427691	0.217324	-0.166747	0.314485	-0.458307	0.0140576	0.715489	0.251184	0.774562	0.0938072
XLOC_021803	black	-0.384238	-0.365476	-0.0495859	-0.285904	0.101237	0.120549	-0.592987	-0.370153	-0.14772	0.265648	0.287078	-0.016164	0.505708	-0.127639	0.491768	0.602136	-0.150248	0.0485712	-0.402359	0.365898
XLOC_022283	black	-0.0366947	-0.0688768	-0.537668	-0.397125	-0.0211436	0.156744	0.579916	0.475023	0.0183403	-0.236801	-0.310868	0.292924	-0.147902	0.62013	-0.0946648	0.363308	0.851082	0.44564	0.825834	-0.00766624
XLOC_022415	black	-0.0402656	0.0456291	-0.286689	-0.183581	0.432519	-0.0547145	0.62707	0.581497	0.563983	-0.642384	0.0847712	0.158293	-0.396919	0.00452755	-0.550282	-0.282527	0.577449	-0.245436	0.322679	-0.3373
XLOC_022417	black	0.490135	0.592292	0.132378	0.452054	-0.135115	0.174697	0.778539	0.298783	0.209984	-0.323766	-0.676077	-0.215979	-0.503647	0.25231	-0.363181	0.0134603	0.359506	-0.21777	0.37187	0.0109077
XLOC_022418	black	0.134431	0.229334	-0.266577	0.00858409	0.234365	0.0952713	0.770057	0.48559	0.38023	-0.534438	-0.361117	0.053683	-0.374201	0.302426	-0.354691	0.164148	0.697284	-0.166598	0.496537	-0.274169
XLOC_022437	black	-0.600753	-0.801648	-0.329062	-0.266292	-0.355309	-0.699113	-0.754652	-0.486992	-0.357887	-0.172208	0.6457	0.0574035	0.109118	-0.0633211	0.472547	0.166097	-0.260677	0.0210399	-0.468614	0.0751788
[truncated: 13,634 more rows]
