# Supplementary material for: Gene Regulation during Carapacial Ridge Development of Mauremys reevesii: The Development of Carapacial Ridge, Ribs and Scutes
Source: Genes (Basel). 2022 Sep 19;13(9):1676. doi: 10.3390/genes13091676 (PMC9498798; doi:10.3390/genes13091676)
Supplement: Supplementary file 1 [file genes-13-01676-s001.zip › Supplementary Information Table S2. CrTK14-vs-CrTK16.filter.annot.xlsx]

## Sheet: CrTK14-vs-CrTK16.filter
id	CrTK14-1_count	CrTK14-2_count	CrTK14-3_count	CrTK16-1_count	CrTK16-2_count	CrTK16-3_count	CrTK14-1_rpkm	CrTK14-2_rpkm	CrTK14-3_rpkm	CrTK16-1_rpkm	CrTK16-2_rpkm	CrTK16-3_rpkm	CrTK14_mean	CrTK16_mean	log2(fc)	PValue	FDR	Symbol	Description	KEGG_A_class	KEGG_B_class	Pathway	K_ID	GO Component	GO Function	GO Process
Unigene0015476	2787	3014	3650	178	192	173	80.59	91.03	91.54	4.52	5.28	5.19	87.72	4.99667	-4.13387	9.40984e-251	6.62001e-246	Tnni1	PREDICTED: troponin I, slow skeletal muscle isoform X1 [Anolis carolinensis]	-	-	-	-	-	-	GO:0055008//cardiac muscle tissue morphogenesis
Unigene0058960	33	23	33	1798	1897	1919	0.97	0.71	0.84	46.51	53.17	58.62	0.84	52.7667	5.97309	1.51518e-222	5.32981e-218	DKK4	PREDICTED: dickkopf-related protein 4 [Chrysemys picta bellii]	Environmental Information Processing	Signal transduction	ko04310//Wnt signaling pathway	K02165	-	-	GO:0007166//cell surface receptor signaling pathway;GO:0009968//negative regulation of signal transduction;GO:0044707//single-multicellular organism process
Unigene0003468	3644	4532	4844	175	230	210	99.74	129.56	115	4.21	5.99	5.96	114.767	5.38667	-4.41317	2.4731e-219	5.79958e-215	TNNC2	PREDICTED: troponin C, skeletal muscle [Chrysemys picta bellii]	Environmental Information Processing	Signal transduction	ko04020//Calcium signaling pathway	K12042	GO:0043234//protein complex	GO:0008092//cytoskeletal protein binding;GO:0046872//metal ion binding	GO:0006941//striated muscle contraction
Unigene0036904	2144	2085	2368	112	173	121	51.53	52.34	49.36	2.36	3.96	3.01	51.0767	3.11	-4.03768	4.61172e-180	8.11109e-176	TNNC1	PREDICTED: troponin C, slow skeletal and cardiac muscles isoform X2 [Chrysemys picta bellii]	Environmental Information Processing;Organismal Systems;Human Diseases;Human Diseases;Organismal Systems	Signal transduction;Circulatory system;Cardiovascular diseases;Cardiovascular diseases;Circulatory system	ko04020//Calcium signaling pathway;ko04261//Adrenergic signaling in cardiomyocytes;ko05414//Dilated cardiomyopathy (DCM);ko05410//Hypertrophic cardiomyopathy (HCM);ko04260//Cardiac muscle contraction	K05865;K05865;K05865;K05865;K05865	GO:0005856//cytoskeleton;GO:0031981//nuclear lumen;GO:0043234//protein complex;GO:0044444//cytoplasmic part	GO:0003779//actin binding;GO:0046872//metal ion binding;GO:0046983//protein dimerization activity	GO:0006941//striated muscle contraction;GO:0010035//response to inorganic substance;GO:0014733//regulation of skeletal muscle adaptation;GO:0032971//regulation of muscle filament sliding;GO:0051336//regulation of hydrolase activity;GO:0055008//cardiac muscle tissue morphogenesis
Unigene0064996	117	99	82	2284	1850	1843	3.21	2.84	1.95	55.06	48.32	52.46	2.66667	51.9467	4.28392	1.42965e-171	2.01157e-167	TNMD	PREDICTED: tenomodulin isoform X2 [Chrysemys picta bellii]	-	-	-	-	-	-	GO:0001936//regulation of endothelial cell proliferation;GO:0045765//regulation of angiogenesis
Unigene0064994	57	79	75	1550	2023	1316	0.68	0.98	0.78	16.23	22.95	16.27	0.813333	18.4833	4.50623	3.61301e-155	4.23637e-151	TNMD	PREDICTED: tenomodulin isoform X1 [Chrysemys picta bellii]	-	-	-	-	-	-	GO:0001936//regulation of endothelial cell proliferation;GO:0045765//regulation of angiogenesis
Unigene0010550	1575	1412	1326	64	74	47	15.73	14.73	11.48	0.56	0.7	0.49	13.98	0.583333	-4.5829	8.37044e-143	8.41253e-139	KCNJ16	PREDICTED: inward rectifier potassium channel 16 [Chelonia mydas]	Organismal Systems	Digestive system	ko04971//Gastric acid secretion	K05009	-	-	-
Unigene0096170	1233	1405	1379	71	92	60	10.54	12.55	10.23	0.53	0.75	0.53	11.1067	0.603333	-4.20233	4.09565e-134	3.60172e-130	Stc2	PREDICTED: stanniocalcin-2 [Chrysemys picta bellii]	-	-	-	-	GO:0043231//intracellular membrane-bounded organelle;GO:0044421//extracellular region part;GO:0044444//cytoplasmic part	GO:0046906//tetrapyrrole binding;GO:0046983//protein dimerization activity	GO:0002115//store-operated calcium entry;GO:0006875//cellular metal ion homeostasis;GO:0007165//signal transduction;GO:0010468//regulation of gene expression;GO:0031326//regulation of cellular biosynthetic process;GO:0033554//cellular response to stress;GO:0040014//regulation of multicellular organism growth
Unigene0013139	1675	1828	2235	149	211	166	49.31	56.21	57.07	3.85	5.91	5.07	54.1967	4.94333	-3.45465	1.23344e-132	9.64169e-129	MYL4	PREDICTED: myosin light chain 4 isoform X1 [Pelodiscus sinensis]	Organismal Systems;Environmental Information Processing;Organismal Systems	Circulatory system;Signal transduction;Circulatory system	ko04261//Adrenergic signaling in cardiomyocytes;ko04371//Apelin signaling pathway;ko04260//Cardiac muscle contraction	K12750;K12750;K12750	GO:0044449//contractile fiber part	GO:0003779//actin binding;GO:0046872//metal ion binding	GO:0006941//striated muscle contraction;GO:0043462//regulation of ATPase activity
Unigene0004947	1654	1954	2208	213	207	187	10.15	12.52	11.75	1.15	1.21	1.19	11.4733	1.18333	-3.27736	2.75124e-130	1.93556e-126	CDH15	PREDICTED: cadherin-15, partial [Chrysemys picta bellii]	Environmental Information Processing	Signaling molecules and interaction	ko04514//Cell adhesion molecules (CAMs)	K06809	GO:0031988//membrane-bounded vesicle;GO:0044459//plasma membrane part;GO:0045202//synapse	GO:0005488//binding	GO:0007155//cell adhesion
Unigene0081447	115	49	99	1694	1469	1376	0.93	0.41	0.69	11.98	11.26	11.49	0.676667	11.5767	4.09663	6.12393e-130	3.91665e-126	RUNX3	PREDICTED: runt-related transcription factor 3 [Chrysemys picta bellii]	Organismal Systems	Immune system	ko04658//Th1 and Th2 cell differentiation	K09279	GO:0043231//intracellular membrane-bounded organelle	GO:0001071//nucleic acid binding transcription factor activity;GO:0003676//nucleic acid binding;GO:0032550//purine ribonucleoside binding	GO:0001816//cytokine production;GO:0006464//cellular protein modification process;GO:0010468//regulation of gene expression;GO:0021700//developmental maturation;GO:0097191//extrinsic apoptotic signaling pathway;GO:0097485//neuron projection guidance
Unigene0078576	1688	1915	2412	190	120	140	18.35	21.74	22.74	1.81	1.24	1.58	20.9433	1.54333	-3.76237	4.0853e-125	2.39507e-121	ACTN3	PREDICTED: alpha-actinin-3 [Chrysemys picta bellii]	Human Diseases	Cardiovascular diseases	ko05412//Arrhythmogenic right ventricular cardiomyopathy (ARVC)	K21073	GO:0031674//I band	GO:0003779//actin binding;GO:0046872//metal ion binding	GO:0003012//muscle system process
Unigene0090279	8015	9267	9727	1092	1134	1306	159.13	192.17	167.5	19.04	21.43	26.89	172.933	22.4533	-2.94521	5.14068e-125	2.78198e-121	CKB	PREDICTED: creatine kinase B-type isoform X1 [Chrysemys picta bellii]	Metabolism;Metabolism	Global and overview maps;Amino acid metabolism	ko01100//Metabolic pathways;ko00330//Arginine and proline metabolism	K00933;K00933	GO:0031988//membrane-bounded vesicle;GO:0043231//intracellular membrane-bounded organelle	GO:0016772//transferase activity, transferring phosphorus-containing groups;GO:0032550//purine ribonucleoside binding	GO:0006796//phosphate-containing compound metabolic process;GO:0048856//anatomical structure development
Unigene0016694	1998	2560	2494	246	226	197	32.7	43.76	35.4	3.53	3.52	3.34	37.2867	3.46333	-3.42843	4.51155e-124	2.26712e-120	des	PREDICTED: desmin [Chrysemys picta bellii]	Human Diseases;Human Diseases;Human Diseases	Cardiovascular diseases;Cardiovascular diseases;Cardiovascular diseases	ko05414//Dilated cardiomyopathy (DCM);ko05410//Hypertrophic cardiomyopathy (HCM);ko05412//Arrhythmogenic right ventricular cardiomyopathy (ARVC)	K07610;K07610;K07610	GO:0005886//plasma membrane;GO:0005913//cell-cell adherens junction;GO:0031674//I band;GO:0031988//membrane-bounded vesicle;GO:0043234//protein complex;GO:0045202//synapse	GO:0005515//protein binding	-
Unigene0024442	1205	1389	1508	83	100	114	35.62	42.88	38.66	2.15	2.81	3.49	39.0533	2.81667	-3.79338	1.10116e-119	5.1646e-116	MYL2	PREDICTED: myosin regulatory light chain 2, ventricular/cardiac muscle isoform [Coturnix japonica]	Cellular Processes;Cellular Processes;Cellular Processes;Organismal Systems;Environmental Information Processing;Human Diseases;Human Diseases;Organismal Systems;Organismal Systems	Cell motility;Cellular community - eukaryotes;Cellular community - eukaryotes;Circulatory system;Signal transduction;Cardiovascular diseases;Cardiovascular diseases;Circulatory system;Immune system	ko04810//Regulation of actin cytoskeleton;ko04510//Focal adhesion;ko04530//Tight junction;ko04261//Adrenergic signaling in cardiomyocytes;ko04371//Apelin signaling pathway;ko05414//Dilated cardiomyopathy (DCM);ko05410//Hypertrophic cardiomyopathy (HCM);ko04260//Cardiac muscle contraction;ko04670//Leukocyte transendothelial migration	K10351;K10351;K10351;K10351;K10351;K10351;K10351;K10351;K10351	-	-	-
Unigene0028292	791	622	814	3788	4795	4406	15.05	12.36	13.44	63.3	86.82	86.94	13.6167	79.02	2.53684	3.46298e-119	1.52267e-115	SOSTDC1	PREDICTED: sclerostin domain-containing protein 1 [Chrysemys picta bellii]	-	-	-	-	-	-	GO:0007275//multicellular organism development;GO:0010453//regulation of cell fate commitment;GO:0030178//negative regulation of Wnt signaling pathway;GO:0030510//regulation of BMP signaling pathway
Unigene0113726	1260	980	1389	59	103	85	45.18	36.7	43.2	1.86	3.51	3.16	41.6933	2.84333	-3.87416	2.83982e-114	1.17522e-110	TNNI2	PREDICTED: troponin I, fast skeletal muscle [Chrysemys picta bellii]	-	-	-	-	GO:0043231//intracellular membrane-bounded organelle;GO:0043234//protein complex	GO:0008092//cytoskeletal protein binding	GO:0006355//regulation of transcription, DNA-templated
Unigene0036145	1032	1180	952	13	19	13	12.47	14.89	9.98	0.14	0.22	0.16	12.4467	0.173333	-6.16607	1.39817e-112	5.46467e-109	NPHS2	PREDICTED: podocin [Chrysemys picta bellii]	-	-	-	-	GO:0009898//cytoplasmic side of plasma membrane;GO:0016021//integral component of membrane;GO:0031988//membrane-bounded vesicle;GO:0032991//macromolecular complex;GO:0036056//filtration diaphragm;GO:0098589//membrane region	-	GO:0003008//system process;GO:0030036//actin cytoskeleton organization;GO:0072015//glomerular visceral epithelial cell development
Unigene0039323	916	1083	1076	25	43	51	15.93	19.67	16.23	0.38	0.71	0.92	17.2767	0.67	-4.68852	2.90474e-110	1.07555e-106	HOXA10	PREDICTED: homeobox protein Hox-A10 [Chrysemys picta bellii]	Human Diseases	Cancers	ko05202//Transcriptional misregulation in cancers	K17443	GO:0043231//intracellular membrane-bounded organelle;GO:0043234//protein complex	GO:0000982//transcription factor activity, RNA polymerase II core promoter proximal region sequence-specific binding;GO:0003677//DNA binding;GO:0019899//enzyme binding	GO:0003002//regionalization;GO:0006357//regulation of transcription from RNA polymerase II promoter;GO:0008406//gonad development;GO:0009566//fertilization;GO:0035108//limb morphogenesis;GO:0048232//male gamete generation
Unigene0051803	902	1128	1336	65	86	61	2.21	2.88	2.83	0.14	0.2	0.15	2.64	0.163333	-4.01465	1.23547e-109	4.3459e-106	TTN	PREDICTED: titin isoform X46 [Chrysemys picta bellii]	Human Diseases;Human Diseases	Cardiovascular diseases;Cardiovascular diseases	ko05414//Dilated cardiomyopathy (DCM);ko05410//Hypertrophic cardiomyopathy (HCM)	K12567;K12567	-	-	-
Unigene0061317	830	958	1153	69	79	64	5.87	7.07	7.07	0.43	0.53	0.47	6.67	0.476667	-3.80663	1.30312e-108	4.36557e-105	SRL	PREDICTED: sarcalumenin isoform X2 [Chrysemys picta bellii]	-	-	-	-	-	-	-
Unigene0120984	586	370	641	4956	3793	3406	2.58	1.7	2.45	19.19	15.91	15.57	2.24333	16.89	2.91245	2.7101e-102	8.66642e-99	EDNRB	PREDICTED: endothelin B receptor-like [Chrysemys picta bellii]	Human Diseases;Environmental Information Processing;Environmental Information Processing;Environmental Information Processing;Organismal Systems;Organismal Systems	Cancers;Signaling molecules and interaction;Signal transduction;Signal transduction;Endocrine system;Endocrine system	ko05200//Pathways in cancer;ko04080//Neuroactive ligand-receptor interaction;ko04020//Calcium signaling pathway;ko04022//cGMP - PKG signaling pathway;ko04916//Melanogenesis;ko04926//Relaxin signaling pathway	K04198;K04198;K04198;K04198;K04198;K04198	-	-	-
Unigene0027506	1564	1699	2037	300	284	268	17.72	20.11	20.02	2.99	3.06	3.15	19.2833	3.06667	-2.65261	1.26285e-101	3.86279e-98	rbfox1l	PREDICTED: RNA binding protein fox-1 homolog 1-like isoform X4 [Alligator mississippiensis]	-	-	-	-	GO:0043231//intracellular membrane-bounded organelle	GO:0003676//nucleic acid binding	GO:0006396//RNA processing;GO:0010468//regulation of gene expression
Unigene0031788	1342	931	1513	6319	6069	5240	9.66	7	9.45	39.94	41.56	39.11	8.70333	40.2033	2.20768	6.4239e-101	1.88306e-97	BCL11B	PREDICTED: B-cell lymphoma/leukemia 11B isoform X5 [Chrysemys picta bellii]	Human Diseases	Cancers	ko05202//Transcriptional misregulation in cancers	K22046	GO:0043231//intracellular membrane-bounded organelle	GO:0000982//transcription factor activity, RNA polymerase II core promoter proximal region sequence-specific binding;GO:0003677//DNA binding;GO:0043169//cation binding	GO:0002064//epithelial cell development;GO:0002681//somatic recombination of T cell receptor gene segments;GO:0006357//regulation of transcription from RNA polymerase II promoter;GO:0006629//lipid metabolic process;GO:0007411//axon guidance;GO:0021877//forebrain neuron fate commitment;GO:0042476//odontogenesis;GO:0042981//regulation of apoptotic process;GO:0043010//camera-type eye development;GO:…
Unigene0070107	955	895	1152	11	4	8	5.44	5.33	5.7	0.06	0.02	0.05	5.49	0.0433333	-6.98519	2.21629e-100	6.23681e-97	SLC12A3	PREDICTED: solute carrier family 12 member 3 isoform X1 [Chrysemys picta bellii]	-	-	-	-	GO:0005886//plasma membrane;GO:0031224//intrinsic component of membrane;GO:0031988//membrane-bounded vesicle;GO:0044444//cytoplasmic part	GO:0015108//chloride transmembrane transporter activity	GO:0006821//chloride transport;GO:0030001//metal ion transport;GO:0044763//single-organism cellular process
Unigene0068836	798	606	960	16	8	18	10.5	8.33	10.96	0.18	0.1	0.25	9.93	0.176667	-5.81269	3.43801e-100	9.30272e-97	Tbx4	PREDICTED: T-box transcription factor TBX4 [Chrysemys picta bellii]	-	-	-	-	GO:0043231//intracellular membrane-bounded organelle	GO:0001071//nucleic acid binding transcription factor activity;GO:0005488//binding	GO:0009887//organ morphogenesis;GO:0010468//regulation of gene expression;GO:0034645//cellular macromolecule biosynthetic process;GO:0035107//appendage morphogenesis
Unigene0064135	1236	1348	1930	181	183	154	15.38	17.52	20.83	1.98	2.17	1.99	17.91	2.04667	-3.12942	7.65519e-100	1.99466e-96	MATN4	PREDICTED: matrilin-4 [Chrysemys picta bellii]	-	-	-	-	-	-	-
Unigene0023475	920	1121	1136	79	102	75	37.36	47.55	40.01	2.82	3.94	3.16	41.64	3.30667	-3.65452	1.45234e-99	3.64911e-96	TNNT1	PREDICTED: troponin T, slow skeletal muscle isoform X1 [Gekko japonicus]	-	-	-	-	GO:0043234//protein complex	GO:0008092//cytoskeletal protein binding	GO:0006936//muscle contraction;GO:0090257//regulation of muscle system process
Unigene0043694	1039	1140	904	62	47	38	4.29	4.92	3.24	0.22	0.18	0.16	4.15	0.186667	-4.47458	1.8071e-99	4.38389e-96	MGAM	PREDICTED: sucrase-isomaltase, intestinal [Chrysemys picta bellii]	Metabolism;Organismal Systems;Metabolism;Metabolism	Global and overview maps;Digestive system;Carbohydrate metabolism;Carbohydrate metabolism	ko01100//Metabolic pathways;ko04973//Carbohydrate digestion and absorption;ko00052//Galactose metabolism;ko00500//Starch and sucrose metabolism	K12047;K12047;K12047;K12047	GO:0005886//plasma membrane;GO:0031224//intrinsic component of membrane;GO:0031988//membrane-bounded vesicle	GO:0005488//binding;GO:0090599//alpha-glucosidase activity	GO:0005982//starch metabolic process;GO:0007586//digestion;GO:0044710//single-organism metabolic process;GO:0051704//multi-organism process
Unigene0066111	968	1242	1565	117	94	90	30.5	40.87	42.77	3.24	2.82	2.94	38.0467	3	-3.66474	4.60828e-98	1.08067e-94	ACTA1	PREDICTED: actin, alpha skeletal muscle [Cricetulus griseus]	-	-	-	-	GO:0005884//actin filament;GO:0005924//cell-substrate adherens junction;GO:0031988//membrane-bounded vesicle;GO:0044421//extracellular region part;GO:0044449//contractile fiber part	GO:0008092//cytoskeletal protein binding;GO:0017111//nucleoside-triphosphatase activity;GO:0032550//purine ribonucleoside binding	GO:0003015//heart process;GO:0006941//striated muscle contraction;GO:0007015//actin filament organization;GO:0030239//myofibril assembly;GO:0033275//actin-myosin filament sliding;GO:0042981//regulation of apoptotic process;GO:0060415//muscle tissue morphogenesis;GO:0097305//response to alcohol
Unigene0094903	3341	3581	3993	782	873	739	34.33	38.43	35.58	7.05	8.53	7.87	36.1133	7.81667	-2.20791	9.21764e-97	2.09187e-93	NR2F2	COUP transcription factor 2, partial [Ophiophagus hannah]	-	-	-	-	GO:0043231//intracellular membrane-bounded organelle	GO:0000981//RNA polymerase II transcription factor activity, sequence-specific DNA binding;GO:0003677//DNA binding;GO:0005501//retinoid binding;GO:0038023//signaling receptor activity;GO:0046914//transition metal ion binding;GO:0046983//protein dimerization activity	GO:0000079//regulation of cyclin-dependent protein serine/threonine kinase activity;GO:0001568//blood vessel development;GO:0001936//regulation of endothelial cell proliferation;GO:0003002//regionalization;GO:0009755//hormone-mediated signaling pathway;GO:0010594//regulation of endothelial cell migration;GO:0014706//striated muscle tissue development;GO:0044702//single organism reproductive proce…
Unigene0005748	985	988	1106	93	131	105	19.17	20.09	18.67	1.59	2.43	2.12	19.31	2.04667	-3.238	4.31564e-96	9.48794e-93	Cadm4	PREDICTED: cell adhesion molecule 4 [Chrysemys picta bellii]	-	-	-	-	GO:0031224//intrinsic component of membrane	-	-
Unigene0026705	2720	2446	2946	10106	9275	7925	47.97	45.06	45.07	156.5	155.63	144.91	46.0333	152.347	1.72661	1.77247e-94	3.77868e-91	LMO4	LIM domain transcription factor LMO4 [Heterocephalus glaber]	-	-	-	-	GO:0043234//protein complex	GO:0001071//nucleic acid binding transcription factor activity;GO:0005515//protein binding;GO:0046914//transition metal ion binding	GO:0001775//cell activation;GO:0003231//cardiac ventricle development;GO:0006357//regulation of transcription from RNA polymerase II promoter;GO:0010453//regulation of cell fate commitment;GO:0021515//cell differentiation in spinal cord;GO:0043254//regulation of protein complex assembly;GO:0048534//hematopoietic or lymphoid organ development;GO:0060606//tube closure
Unigene0026710	1278	1495	1228	110	79	105	25.19	30.78	21	1.9	1.48	2.15	25.6567	1.84333	-3.79894	2.52303e-94	5.22059e-91	Tspan1	PREDICTED: tetraspanin-1 [Chrysemys picta bellii]	-	-	-	-	GO:0031224//intrinsic component of membrane;GO:0031988//membrane-bounded vesicle;GO:0044444//cytoplasmic part	GO:0015234//thiamine transmembrane transporter activity	GO:0015888//thiamine transport;GO:0030100//regulation of endocytosis;GO:0031647//regulation of protein stability;GO:0048870//cell motility
Unigene0016077	1487	1175	1700	220	227	152	16.75	13.82	16.6	2.18	2.43	1.77	15.7233	2.12667	-2.88624	6.41993e-93	1.29044e-89	COL9A1	PREDICTED: collagen alpha-1(IX) chain [Chrysemys picta bellii]	Human Diseases;Environmental Information Processing;Cellular Processes;Environmental Information Processing;Organismal Systems	Infectious diseases;Signal transduction;Cellular community - eukaryotes;Signaling molecules and interaction;Digestive system	ko05165//Human papillomavirus infection;ko04151//PI3K-Akt signaling pathway;ko04510//Focal adhesion;ko04512//ECM-receptor interaction;ko04974//Protein digestion and absorption	K08131;K08131;K08131;K08131;K08131	GO:0005593//FACIT collagen trimer	-	GO:0009888//tissue development;GO:0048513//animal organ development
Unigene0074166	2920	2494	3236	723	782	687	12.28	10.96	11.81	2.67	3.13	3	11.6833	2.93333	-1.99384	3.54528e-92	6.92827e-89	--	Spectrin beta chain, brain 4 [Chelonia mydas]	-	-	-	-	-	-	-
Unigene0058780	846	617	976	4145	4473	3215	3.23	2.46	3.23	13.89	16.25	12.73	2.97333	14.29	2.26485	7.03941e-91	1.33848e-87	MAP1B	PREDICTED: LOW QUALITY PROTEIN: microtubule-associated protein 1B [Chrysemys picta bellii]	-	-	-	-	GO:0015630//microtubule cytoskeleton;GO:0016020//membrane;GO:0044444//cytoplasmic part;GO:0044456//synapse part	GO:0015631//tubulin binding	GO:0000226//microtubule cytoskeleton organization;GO:0030010//establishment of cell polarity;GO:0030307//positive regulation of cell growth;GO:0032386//regulation of intracellular transport;GO:0034643//establishment of mitochondrion localization, microtubule-mediated;GO:1990138//neuron projection extension
Unigene0109850	630	757	859	57	41	34	3.26	4.09	3.85	0.26	0.2	0.18	3.73333	0.213333	-4.12928	6.38017e-89	1.1812e-85	NEB	PREDICTED: LOW QUALITY PROTEIN: nebulin [Chelonia mydas]	-	-	-	-	-	-	-
Unigene0025058	614	783	705	27	28	29	8.31	11.07	8.28	0.32	0.36	0.41	9.22	0.363333	-4.6654	7.04495e-89	1.27084e-85	MYF5	Myogenic factor 6 [Chelonia mydas]	Cellular Processes	Cellular community - eukaryotes	ko04550//Signaling pathways regulating pluripotency of stem cells	K18484	-	-	-
Unigene0048847	309	312	385	1811	1680	1399	3.44	3.62	3.71	17.68	17.78	16.13	3.59	17.1967	2.26007	1.3289e-88	2.33727e-85	PRR16	PREDICTED: proline-rich protein 16 [Chrysemys picta bellii]	-	-	-	-	-	GO:0005488//binding	GO:0006417//regulation of translation;GO:0008361//regulation of cell size
Unigene0012011	1089	593	923	5601	5183	5323	23.17	13.18	17.04	104.65	104.93	117.43	17.7967	109.003	2.61469	7.62951e-85	1.30915e-81	KRT14	PREDICTED: keratin, type I cytoskeletal 14-like [Chelonia mydas]	Organismal Systems;Human Diseases;Human Diseases	Endocrine system;Infectious diseases;Infectious diseases	ko04915//Estrogen signaling pathway;ko05130//Pathogenic Escherichia coli infection;ko05150//Staphylococcus aureus infection	K07604;K07604;K07604	GO:0043234//protein complex	-	-
Unigene0093913	1621	1519	1909	348	317	233	14.8	14.48	15.11	2.79	2.75	2.21	14.7967	2.58333	-2.51797	2.98894e-84	5.00662e-81	tbx2	PREDICTED: T-box transcription factor TBX2 [Chrysemys picta bellii]	-	-	-	-	GO:0043231//intracellular membrane-bounded organelle	GO:0001071//nucleic acid binding transcription factor activity;GO:0003676//nucleic acid binding	GO:0010468//regulation of gene expression;GO:0034645//cellular macromolecule biosynthetic process
Unigene0001712	5775	8309	7755	1195	1071	1058	136.59	205.26	159.09	24.81	24.1	25.95	166.98	24.9533	-2.74237	3.74128e-84	6.12108e-81	--	PREDICTED: protein NYNRIN-like [Chrysemys picta bellii]	-	-	-	-	-	-	-
Unigene0029654	695	842	931	70	87	59	20.73	26.23	24.09	1.83	2.47	1.82	23.6833	2.04	-3.53723	1.96064e-83	3.13488e-80	TNNT3	PREDICTED: troponin T, fast skeletal muscle isoforms-like [Chelonia mydas]	-	-	-	-	GO:0043234//protein complex	GO:0008092//cytoskeletal protein binding;GO:0042623//ATPase activity, coupled	GO:0006937//regulation of muscle contraction;GO:0051336//regulation of hydrolase activity
Unigene0047804	1644	1365	2151	340	308	276	10.09	8.75	11.44	1.83	1.8	1.76	10.0933	1.79667	-2.49001	1.59266e-82	2.48993e-79	PRSS12	PREDICTED: neurotrypsin [Chelonia mydas]	-	-	-	-	GO:0016020//membrane;GO:0031982//vesicle;GO:0033267//axon part;GO:0044420//extracellular matrix component	GO:0004175//endopeptidase activity;GO:0038024//cargo receptor activity	GO:0006897//endocytosis;GO:0016485//protein processing
Unigene0091207	3491	2913	3675	741	895	822	34.08	29.7	31.12	6.35	8.31	8.32	31.6333	7.66	-2.04603	3.15959e-80	4.83225e-77	GLDC	PREDICTED: glycine dehydrogenase (decarboxylating), mitochondrial [Chrysemys picta bellii]	Metabolism;Metabolism;Metabolism;Metabolism	Global and overview maps;Global and overview maps;Carbohydrate metabolism;Amino acid metabolism	ko01100//Metabolic pathways;ko01200//Carbon metabolism;ko00630//Glyoxylate and dicarboxylate metabolism;ko00260//Glycine, serine and threonine metabolism	K00281;K00281;K00281;K00281	GO:0043231//intracellular membrane-bounded organelle	GO:0016642//oxidoreductase activity, acting on the CH-NH2 group of donors, disulfide as acceptor;GO:0043168//anion binding	GO:0006544//glycine metabolic process
Unigene0031169	3094	3429	3817	861	810	657	47.96	55.52	51.32	11.72	11.95	10.56	51.6	11.41	-2.17707	4.1674e-80	6.23798e-77	SFRP1	PREDICTED: secreted frizzled-related protein 1 [Chrysemys picta bellii]	Environmental Information Processing	Signal transduction	ko04310//Wnt signaling pathway	K02166	-	-	-
Unigene0080382	1792	2281	1426	2	6	3	14.57	19.37	10.05	0.01	0.05	0.03	14.6633	0.03	-8.93303	3.23368e-79	4.7395e-76	SLC12A1	PREDICTED: solute carrier family 12 member 1 isoform X2 [Chrysemys picta bellii]	-	-	-	-	GO:0005886//plasma membrane;GO:0031224//intrinsic component of membrane;GO:0031988//membrane-bounded vesicle	GO:0015108//chloride transmembrane transporter activity	GO:0003008//system process;GO:0006821//chloride transport;GO:0042592//homeostatic process;GO:0044763//single-organism cellular process
Unigene0097249	5104	5090	6331	1562	1467	1119	37.81	39.39	40.68	10.16	10.34	8.59	39.2933	9.69667	-2.01872	6.73894e-78	9.67546e-75	Tbx3	PREDICTED: T-box transcription factor TBX3 [Chrysemys picta bellii]	Cellular Processes	Cellular community - eukaryotes	ko04550//Signaling pathways regulating pluripotency of stem cells	K10177	GO:0043231//intracellular membrane-bounded organelle;GO:0043234//protein complex	GO:0000977//RNA polymerase II regulatory region sequence-specific DNA binding;GO:0000982//transcription factor activity, RNA polymerase II core promoter proximal region sequence-specific binding;GO:0001085//RNA polymerase II transcription factor binding	GO:0000578//embryonic axis specification;GO:0001944//vasculature development;GO:0003002//regionalization;GO:0003143//embryonic heart tube morphogenesis;GO:0006357//regulation of transcription from RNA polymerase II promoter;GO:0007569//cell aging;GO:0008284//positive regulation of cell proliferation;GO:0030326//embryonic limb morphogenesis;GO:0030855//epithelial cell differentiation;GO:0032274//g…
Unigene0049771	1879	1692	1890	5766	5774	4974	11.82	11.12	10.31	31.84	34.55	32.43	11.0833	32.94	1.57145	2.23089e-77	3.13895e-74	ZEB2	PREDICTED: zinc finger E-box-binding homeobox 2 isoform X2 [Chrysemys picta bellii]	Human Diseases;Human Diseases;Human Diseases	Cancers;Cancers;Cancers	ko05202//Transcriptional misregulation in cancers;ko05206//MicroRNAs in cancer;ko05215//Prostate cancer	K09299;K09299;K09299	GO:0043231//intracellular membrane-bounded organelle	GO:0046332//SMAD binding	GO:0006357//regulation of transcription from RNA polymerase II promoter;GO:0009952//anterior/posterior pattern specification;GO:0010631//epithelial cell migration;GO:0021543//pallium development;GO:0033043//regulation of organelle organization;GO:0043406//positive regulation of MAP kinase activity;GO:0045634//regulation of melanocyte differentiation;GO:0060606//tube closure;GO:0061351//neural pre…
Unigene0046945	2938	2938	3920	752	529	571	13.8	14.41	15.97	3.1	2.36	2.78	14.7267	2.74667	-2.42268	4.64424e-76	6.4065e-73	MYRF	PREDICTED: myelin regulatory factor [Chrysemys picta bellii]	-	-	-	-	-	-	-
Unigene0030150	1009	986	1295	3539	4361	3706	7.93	8.1	8.83	24.43	32.62	30.21	8.28667	29.0867	1.81149	6.12585e-76	8.2878e-73	ARL4A	PREDICTED: ADP-ribosylation factor-like protein 4A [Chrysemys picta bellii]	-	-	-	-	GO:0016020//membrane;GO:0043231//intracellular membrane-bounded organelle;GO:0043232//intracellular non-membrane-bounded organelle	GO:0032550//purine ribonucleoside binding	GO:0035556//intracellular signal transduction;GO:0045444//fat cell differentiation
Unigene0051702	977	996	1388	4256	3865	3723	6.9	7.34	8.5	26.38	25.95	27.24	7.58	26.5233	1.80699	5.09848e-75	6.7677e-72	A2ML1	PREDICTED: alpha-2-macroglobulin-like protein 1 isoform X2 [Chrysemys picta bellii]	-	-	-	-	GO:0031988//membrane-bounded vesicle;GO:0044421//extracellular region part	GO:0004857//enzyme inhibitor activity;GO:0061134//peptidase regulator activity	GO:0010466//negative regulation of peptidase activity
Unigene0044520	966	1038	1107	66	73	119	10.45	11.73	10.39	0.63	0.75	1.33	10.8567	0.903333	-3.58718	7.88963e-75	1.02787e-71	UNC45B	PREDICTED: protein unc-45 homolog B [Pelodiscus sinensis]	-	-	-	-	GO:0044444//cytoplasmic part	GO:0031072//heat shock protein binding	GO:0006457//protein folding
Unigene0051114	877	1068	1400	133	137	146	3.93	5	5.44	0.52	0.58	0.68	4.79	0.593333	-3.01311	6.06025e-74	7.64174e-71	--	Metal transporter CNNM2 [Chelonia mydas]	-	-	-	-	-	-	-
Unigene0122819	1410	1348	1805	366	342	293	23.26	23.22	25.82	5.3	5.37	5.01	24.1	5.22667	-2.20507	6.0828e-74	7.64174e-71	PITX2	PREDICTED: pituitary homeobox 2 isoform X2 [Pelodiscus sinensis]	Environmental Information Processing	Signal transduction	ko04350//TGF-beta signaling pathway	K04686	GO:0043231//intracellular membrane-bounded organelle;GO:0043234//protein complex	GO:0000982//transcription factor activity, RNA polymerase II core promoter proximal region sequence-specific binding;GO:0001085//RNA polymerase II transcription factor binding;GO:0001104//RNA polymerase II transcription cofactor activity;GO:0003682//chromatin binding;GO:0044212//transcription regulatory region DNA binding;GO:0046983//protein dimerization activity	GO:0000768//syncytium formation by plasma membrane fusion;GO:0001755//neural crest cell migration;GO:0003170//heart valve development;GO:0006357//regulation of transcription from RNA polymerase II promoter;GO:0007166//cell surface receptor signaling pathway;GO:0008284//positive regulation of cell proliferation;GO:0009798//axis specification;GO:0009855//determination of bilateral symmetry;GO:00215…
Unigene0026370	632	406	740	27	23	33	3.79	2.55	3.85	0.14	0.13	0.21	3.39667	0.16	-4.40798	2.00713e-73	2.47729e-70	PRDM16	PREDICTED: PR domain zinc finger protein 16 isoform X3 [Chrysemys picta bellii]	Organismal Systems	Environmental adaptation	ko04714//Thermogenesis	K22410	-	-	-
Unigene0030303	267	193	208	1435	1257	1165	2.55	1.92	1.72	12.02	11.41	11.52	2.06333	11.65	2.49728	8.53133e-73	1.03482e-69	QNR-71	PREDICTED: LOW QUALITY PROTEIN: transmembrane glycoprotein NMB [Chrysemys picta bellii]	-	-	-	-	-	-	-
Unigene0088343	869	889	1212	160	111	114	8.22	8.78	9.95	1.33	1	1.12	8.98333	1.15	-2.96562	1.24682e-72	1.48672e-69	PLEKHA4	PREDICTED: pleckstrin homology domain-containing family A member 4 [Alligator mississippiensis]	-	-	-	-	-	-	-
Unigene0026200	940	1092	1275	170	112	135	5.52	6.7	6.5	0.88	0.63	0.82	6.24	0.776667	-3.00618	8.41294e-72	9.86445e-69	MYOM1	PREDICTED: myomesin-1 [Pelodiscus sinensis]	-	-	-	-	-	-	-
Unigene0082491	1073	1088	1667	174	130	177	8.21	8.69	11.06	1.17	0.95	1.4	9.32	1.17333	-2.98972	4.81892e-71	5.55771e-68	IGDCC3	PREDICTED: immunoglobulin superfamily DCC subclass member 3 [Chrysemys picta bellii]	-	-	-	-	-	-	-
Unigene0057966	2944	2963	3987	959	847	810	35.2	37	41.35	10.07	9.63	10.04	37.85	9.91333	-1.93285	4.47056e-70	5.07279e-67	ROR1	PREDICTED: tyrosine-protein kinase transmembrane receptor ROR1 [Chrysemys picta bellii]	-	-	-	-	GO:0031224//intrinsic component of membrane;GO:0043234//protein complex	GO:0004713//protein tyrosine kinase activity;GO:0005515//protein binding;GO:0032550//purine ribonucleoside binding	GO:0006468//protein phosphorylation;GO:0007167//enzyme linked receptor protein signaling pathway
Unigene0051819	1474	1287	1687	4542	4185	3788	5.37	4.9	5.33	14.53	14.5	14.3	5.2	14.4433	1.47382	1.12565e-69	1.25701e-66	MXRA5	PREDICTED: matrix-remodeling-associated protein 5 isoform X1 [Chrysemys picta bellii]	-	-	-	-	-	-	-
Unigene0008402	959	913	1055	166	158	181	18.84	18.74	17.98	2.86	2.95	3.69	18.52	3.16667	-2.54805	1.56936e-69	1.72512e-66	Fhl1	PREDICTED: four and a half LIM domains protein 1 isoform X1 [Chrysemys picta bellii]	-	-	-	-	GO:0005924//cell-substrate adherens junction;GO:0016020//membrane;GO:0043231//intracellular membrane-bounded organelle	GO:0005515//protein binding;GO:0046914//transition metal ion binding	GO:0000082//G1/S transition of mitotic cell cycle;GO:0001558//regulation of cell growth;GO:0006813//potassium ion transport;GO:0010389//regulation of G2/M transition of mitotic cell cycle;GO:0032412//regulation of ion transmembrane transporter activity
Unigene0000383	73	45	109	703	824	630	1.2	0.77	1.55	10.15	12.89	10.74	1.17333	11.26	3.26252	2.32463e-69	2.51604e-66	S100a14	PREDICTED: protein S100-A14 [Chrysemys picta bellii]	-	-	-	-	GO:0031988//membrane-bounded vesicle;GO:0044444//cytoplasmic part	GO:0001664//G-protein coupled receptor binding	GO:0002224//toll-like receptor signaling pathway;GO:0002237//response to molecule of bacterial origin;GO:0002690//positive regulation of leukocyte chemotaxis
Unigene0064023	1238	1795	1764	243	222	190	23.18	35.1	28.65	3.99	3.95	3.69	28.9767	3.87667	-2.902	2.71088e-69	2.88963e-66	HAND2	PREDICTED: heart- and neural crest derivatives-expressed protein 2 [Chrysemys picta bellii]	-	-	-	-	GO:0000785//chromatin;GO:0043231//intracellular membrane-bounded organelle;GO:0043234//protein complex	GO:0000976//transcription regulatory region sequence-specific DNA binding;GO:0000982//transcription factor activity, RNA polymerase II core promoter proximal region sequence-specific binding;GO:0003712//transcription cofactor activity;GO:0008134//transcription factor binding;GO:0046983//protein dimerization activity	GO:0001649//osteoblast differentiation;GO:0001738//morphogenesis of a polarized epithelium;GO:0001755//neural crest cell migration;GO:0001838//embryonic epithelial tube formation;GO:0003015//heart process;GO:0003143//embryonic heart tube morphogenesis;GO:0003151//outflow tract morphogenesis;GO:0003211//cardiac ventricle formation;GO:0003264//regulation of cardioblast proliferation;GO:0003343//sep…
Unigene0064495	528	577	500	17	18	31	2.16	2.46	1.77	0.06	0.07	0.13	2.13	0.0866667	-4.61923	5.71777e-69	6.00382e-66	Xirp1	PREDICTED: xin actin-binding repeat-containing protein 1 isoform X1 [Chrysemys picta bellii]	-	-	-	-	GO:0005913//cell-cell adherens junction;GO:0044291//cell-cell contact zone	GO:0003723//RNA binding	GO:0008283//cell proliferation;GO:0031032//actomyosin structure organization;GO:0055002//striated muscle cell development;GO:0065008//regulation of biological quality
Unigene0036820	2633	2442	3555	758	757	569	15.87	15.38	18.59	4.01	4.34	3.56	16.6133	3.97	-2.06513	6.47522e-69	6.69919e-66	MYORG	PREDICTED: SITS-binding protein-like isoform X1 [Chrysemys picta bellii]	-	-	-	-	-	GO:0016787//hydrolase activity	GO:0044238//primary metabolic process
Unigene0058227	402	323	420	1530	1620	1274	3.15	2.64	2.85	10.52	12.07	10.35	2.88	10.98	1.93074	1.10737e-68	1.11849e-65	RIPOR3	PREDICTED: protein FAM65C [Chrysemys picta bellii]	-	-	-	-	-	-	-
Unigene0105383	24	20	17	453	412	372	0.5	0.44	0.31	8.36	8.24	8.11	0.416667	8.23667	4.3051	1.11953e-68	1.11849e-65	MMP27	PREDICTED: matrix metalloproteinase-27 [Chrysemys picta bellii]	-	-	-	-	GO:0031312//extrinsic component of organelle membrane	GO:0046914//transition metal ion binding;GO:0070011//peptidase activity, acting on L-amino acid peptides	GO:0019538//protein metabolic process
Unigene0017186	813	761	988	71	100	35	9.16	8.96	9.66	0.7	1.07	0.41	9.26	0.726667	-3.67165	1.1288e-68	1.11849e-65	ACTN2	PREDICTED: alpha-actinin-2 isoform X1 [Chelonia mydas]	Human Diseases	Cardiovascular diseases	ko05412//Arrhythmogenic right ventricular cardiomyopathy (ARVC)	K21073	-	-	-
Unigene0040295	495	503	626	18	44	34	8.24	8.75	9.04	0.26	0.7	0.59	8.67667	0.516667	-4.06984	1.15499e-68	1.12855e-65	CHRNG	PREDICTED: acetylcholine receptor subunit gamma [Chrysemys picta bellii]	Environmental Information Processing	Signaling molecules and interaction	ko04080//Neuroactive ligand-receptor interaction	K04818	-	-	-
Unigene0066304	3304	2309	3015	12037	10556	12887	75.56	55.15	59.8	241.68	229.65	305.52	63.5033	258.95	2.02777	4.15783e-68	4.007e-65	ANXA1	PREDICTED: annexin A1 [Chrysemys picta bellii]	-	-	-	-	GO:0005886//plasma membrane;GO:0005924//cell-substrate adherens junction;GO:0031988//membrane-bounded vesicle;GO:0043231//intracellular membrane-bounded organelle;GO:0044421//extracellular region part	GO:0004859//phospholipase inhibitor activity;GO:0005515//protein binding;GO:0005543//phospholipid binding;GO:0046872//metal ion binding	GO:0001776//leukocyte homeostasis;GO:0002684//positive regulation of immune system process;GO:0006464//cellular protein modification process;GO:0008283//cell proliferation;GO:0009892//negative regulation of metabolic process;GO:0009913//epidermal cell differentiation;GO:0010638//positive regulation of organelle organization;GO:0030217//T cell differentiation;GO:0032309//icosanoid secretion;GO:003…
Unigene0069185	400	391	473	1734	1903	1376	6.72	6.87	6.9	25.59	30.43	23.98	6.83	26.6667	1.96508	1.78987e-67	1.70164e-64	--	hypothetical protein Anapl_00770 [Anas platyrhynchos]	-	-	-	-	-	-	-
Unigene0062433	4138	2744	4559	15338	13954	12287	18.83	13.04	17.99	61.28	60.41	57.96	16.62	59.8833	1.84923	3.67554e-67	3.44775e-64	COL24A1	PREDICTED: LOW QUALITY PROTEIN: collagen alpha-1(XXIV) chain [Chrysemys picta bellii]	Organismal Systems	Digestive system	ko04974//Protein digestion and absorption	K19721	-	GO:0005198//structural molecule activity	-
Unigene0021625	579	708	553	40	46	28	3.18	4.06	2.63	0.19	0.24	0.16	3.29	0.196667	-4.06426	5.9687e-67	5.52513e-64	SPATA18	PREDICTED: mitochondria-eating protein isoform X3 [Chrysemys picta bellii]	-	-	-	-	GO:0031966//mitochondrial membrane	-	GO:0000422//mitophagy;GO:0033554//cellular response to stress;GO:0044257//cellular protein catabolic process
Unigene0097536	1156	875	1624	4880	4917	4694	14.72	11.64	17.94	54.56	59.56	61.97	14.7667	58.6967	1.99093	6.31227e-67	5.76729e-64	ENPP2	PREDICTED: ectonucleotide pyrophosphatase/phosphodiesterase family member 2 isoform X3 [Chrysemys picta bellii]	Metabolism	Lipid metabolism	ko00565//Ether lipid metabolism	K01122	GO:0044421//extracellular region part	GO:0001871//pattern binding;GO:0004527//exonuclease activity;GO:0004620//phospholipase activity;GO:0016462//pyrophosphatase activity;GO:0038024//cargo receptor activity;GO:0046914//transition metal ion binding	GO:0002376//immune system process;GO:0006644//phospholipid metabolic process;GO:0006897//endocytosis;GO:0016477//cell migration;GO:0022603//regulation of anatomical structure morphogenesis;GO:0042221//response to chemical;GO:0046164//alcohol catabolic process;GO:0090304//nucleic acid metabolic process
Unigene0083912	578	531	643	44	74	39	6.21	5.96	5.99	0.41	0.76	0.43	6.05333	0.533333	-3.50462	8.27648e-66	7.46496e-63	--	hypothetical protein UY3_11045 [Chelonia mydas]	-	-	-	-	-	-	-
Unigene0068864	2166	2012	2581	711	641	563	25.9	25.13	26.77	7.46	7.29	6.98	25.9333	7.24333	-1.84008	1.19611e-65	1.06517e-62	SPON1	PREDICTED: spondin-1 isoform X1 [Chrysemys picta bellii]	-	-	-	-	-	-	-
Unigene0043426	842	819	714	103	87	71	18.39	18.68	13.52	1.97	1.81	1.61	16.8633	1.79667	-3.2305	1.28758e-65	1.1323e-62	six1b	PREDICTED: homeobox protein SIX1 [Chrysemys picta bellii]	Human Diseases	Cancers	ko05202//Transcriptional misregulation in cancers	K15614	GO:0043231//intracellular membrane-bounded organelle;GO:0043232//intracellular non-membrane-bounded organelle;GO:0043234//protein complex	GO:0000975//regulatory region DNA binding;GO:0001071//nucleic acid binding transcription factor activity	GO:0001708//cell fate specification;GO:0002053//positive regulation of mesenchymal cell proliferation;GO:0003266//regulation of secondary heart field cardioblast proliferation;GO:0006357//regulation of transcription from RNA polymerase II promoter;GO:0014812//muscle cell migration;GO:0014857//regulation of skeletal muscle cell proliferation;GO:0021602//cranial nerve morphogenesis;GO:0033365//prot…
Unigene0048338	1442	1336	1692	5191	4376	4034	24.49	23.7	24.93	77.42	70.71	71.04	24.3733	73.0567	1.58371	1.83373e-65	1.59267e-62	SRPX	PREDICTED: sushi repeat-containing protein SRPX, partial [Chrysemys picta bellii]	-	-	-	-	GO:0005773//vacuole	-	GO:0008285//negative regulation of cell proliferation;GO:0033554//cellular response to stress;GO:0044248//cellular catabolic process;GO:0097192//extrinsic apoptotic signaling pathway in absence of ligand
Unigene0027577	1130	1416	1624	166	116	193	5.03	6.59	6.27	0.65	0.49	0.89	5.96333	0.676667	-3.1396	1.88021e-65	1.61313e-62	Crb1	PREDICTED: protein crumbs homolog 2 isoform X1 [Chrysemys picta bellii]	-	-	-	-	GO:0031988//membrane-bounded vesicle;GO:0032991//macromolecular complex	GO:0004866//endopeptidase inhibitor activity;GO:0005515//protein binding;GO:0046872//metal ion binding	GO:0007399//nervous system development;GO:0009952//anterior/posterior pattern specification;GO:0010466//negative regulation of peptidase activity;GO:0010717//regulation of epithelial to mesenchymal transition;GO:0030510//regulation of BMP signaling pathway;GO:0035090//maintenance of apical/basal cell polarity
Unigene0025605	1336	1112	1092	211	168	158	9.3	8.09	6.6	1.29	1.11	1.14	7.99667	1.18	-2.76061	1.99248e-65	1.68885e-62	MECOM	PREDICTED: MDS1 and EVI1 complex locus protein EVI1 isoform X3 [Chelonia mydas]	Human Diseases;Environmental Information Processing;Human Diseases	Cancers;Signal transduction;Cancers	ko05200//Pathways in cancer;ko04010//MAPK signaling pathway;ko05220//Chronic myeloid leukemia	K04462;K04462;K04462	GO:0016604//nuclear body	GO:0001071//nucleic acid binding transcription factor activity;GO:0003676//nucleic acid binding;GO:0043169//cation binding;GO:0046983//protein dimerization activity	GO:0001776//leukocyte homeostasis;GO:0006357//regulation of transcription from RNA polymerase II promoter;GO:0006952//defense response;GO:0007049//cell cycle;GO:0008283//cell proliferation;GO:0030326//embryonic limb morphogenesis;GO:0032873//negative regulation of stress-activated MAPK cascade;GO:0043067//regulation of programmed cell death;GO:0048731//system development;GO:0051707//response to o…
Unigene0037161	545	806	998	59	76	50	8.38	12.94	13.31	0.8	1.11	0.8	11.5433	0.903333	-3.67566	6.28642e-65	5.26502e-62	trim72	PREDICTED: tripartite motif-containing protein 72 [Chrysemys picta bellii]	-	-	-	-	GO:0005886//plasma membrane;GO:0012506//vesicle membrane	GO:0005543//phospholipid binding;GO:0046914//transition metal ion binding	GO:0003008//system process;GO:0016192//vesicle-mediated transport;GO:0048513//animal organ development;GO:0051259//protein oligomerization
Unigene0053822	3048	2363	3559	10259	9249	7848	13.17	10.66	13.34	38.92	38.02	35.15	12.39	37.3633	1.59245	6.03737e-64	4.99695e-61	ALX4	PREDICTED: homeobox protein aristaless-like 4 [Chrysemys picta bellii]	-	-	-	-	GO:0043231//intracellular membrane-bounded organelle;GO:0043234//protein complex	GO:0001071//nucleic acid binding transcription factor activity;GO:0003677//DNA binding;GO:0019904//protein domain specific binding;GO:0046983//protein dimerization activity	GO:0003002//regionalization;GO:0006357//regulation of transcription from RNA polymerase II promoter;GO:0006915//apoptotic process;GO:0030326//embryonic limb morphogenesis;GO:0035295//tube development;GO:0048562//embryonic organ morphogenesis
Unigene0012638	1034	854	1115	2921	2989	2539	17.91	15.45	16.75	44.43	49.26	45.6	16.7033	46.43	1.47492	7.66995e-64	6.23673e-61	SNAI2	Zinc finger protein SNAI2, partial [Ophiophagus hannah]	Environmental Information Processing;Cellular Processes	Signal transduction;Cellular community - eukaryotes	ko04390//Hippo signaling pathway;ko04520//Adherens junction	K05706;K05706	GO:0000785//chromatin;GO:0043231//intracellular membrane-bounded organelle	GO:0000982//transcription factor activity, RNA polymerase II core promoter proximal region sequence-specific binding;GO:0003677//DNA binding;GO:0005515//protein binding;GO:0043169//cation binding	GO:0000122//negative regulation of transcription from RNA polymerase II promoter;GO:0001817//regulation of cytokine production;GO:0002934//desmosome organization;GO:0007162//negative regulation of cell adhesion;GO:0008285//negative regulation of cell proliferation;GO:0010212//response to ionizing radiation;GO:0010837//regulation of keratinocyte proliferation;GO:0010894//negative regulation of ste…
Unigene0073593	721	484	842	4	2	8	4.73	3.32	4.79	0.02	0.01	0.05	4.28	0.0266667	-7.32643	7.71259e-64	6.23673e-61	Muc4	PREDICTED: mucin-4-like [Chelonia mydas]	-	-	-	-	-	-	-
Unigene0110716	11	9	29	366	611	529	0.25	0.22	0.58	7.44	13.46	12.7	0.35	11.2	5	1.93467e-63	1.54668e-60	ASCL4	PREDICTED: achaete-scute homolog 4 [Chrysemys picta bellii]	-	-	-	-	-	-	-
Unigene0040938	546	431	696	52	39	20	6.61	5.45	7.31	0.55	0.45	0.25	6.45667	0.416667	-3.95382	2.90434e-63	2.2958e-60	COL9A3	PREDICTED: collagen alpha-3(IX) chain [Chrysemys picta bellii]	Human Diseases;Environmental Information Processing;Cellular Processes;Environmental Information Processing;Organismal Systems	Infectious diseases;Signal transduction;Cellular community - eukaryotes;Signaling molecules and interaction;Digestive system	ko05165//Human papillomavirus infection;ko04151//PI3K-Akt signaling pathway;ko04510//Focal adhesion;ko04512//ECM-receptor interaction;ko04974//Protein digestion and absorption	K08131;K08131;K08131;K08131;K08131	GO:0005593//FACIT collagen trimer;GO:0031012//extracellular matrix	-	GO:0008406//gonad development
Unigene0066774	391	345	426	20	18	15	6.13	5.65	5.79	0.28	0.27	0.24	5.85667	0.263333	-4.47512	6.68819e-63	5.22809e-60	Tuba8	PREDICTED: tubulin alpha-8 chain isoform X1 [Chrysemys picta bellii]	Cellular Processes;Cellular Processes;Cellular Processes;Cellular Processes;Human Diseases	Transport and catabolism;Cellular community - eukaryotes;Cell growth and death;Cellular community - eukaryotes;Infectious diseases	ko04145//Phagosome;ko04530//Tight junction;ko04210//Apoptosis;ko04540//Gap junction;ko05130//Pathogenic Escherichia coli infection	K07374;K07374;K07374;K07374;K07374	GO:0015630//microtubule cytoskeleton;GO:0032991//macromolecular complex	GO:0005198//structural molecule activity;GO:0017111//nucleoside-triphosphatase activity;GO:0032550//purine ribonucleoside binding	GO:0043623//cellular protein complex assembly;GO:0044763//single-organism cellular process
Unigene0002354	1730	2436	2134	328	390	318	49.43	72.69	52.88	8.24	10.6	9.41	58.3333	9.41667	-2.63103	1.50284e-62	1.16184e-59	--	PREDICTED: protein NYNRIN-like [Chrysemys picta bellii]	-	-	-	-	-	-	-
Unigene0046739	534	668	833	2709	2797	2388	2.71	3.54	3.67	12.08	13.51	12.57	3.30667	12.72	1.94365	2.67592e-62	2.04627e-59	PTCH1	PREDICTED: protein patched homolog 1 isoform X1 [Chrysemys picta bellii]	Human Diseases;Human Diseases;Environmental Information Processing;Organismal Systems;Human Diseases;Environmental Information Processing	Cancers;Cancers;Signal transduction;Development;Cancers;Signal transduction	ko05200//Pathways in cancer;ko05205//Proteoglycans in cancer;ko04024//cAMP signaling pathway;ko04360//Axon guidance;ko05217//Basal cell carcinoma;ko04340//Hedgehog signaling pathway	K06225;K06225;K06225;K06225;K06225;K06225	GO:0005929//cilium;GO:0016021//integral component of membrane;GO:0043231//intracellular membrane-bounded organelle;GO:0044444//cytoplasmic part;GO:0044459//plasma membrane part	GO:0004888//transmembrane signaling receptor activity;GO:0005102//receptor binding;GO:0005539//glycosaminoglycan binding;GO:0032934//sterol binding	GO:0000278//mitotic cell cycle;GO:0000578//embryonic axis specification;GO:0001101//response to acid chemical;GO:0001649//osteoblast differentiation;GO:0001838//embryonic epithelial tube formation;GO:0006508//proteolysis;GO:0006612//protein targeting to membrane;GO:0007224//smoothened signaling pathway;GO:0008285//negative regulation of cell proliferation;GO:0009887//organ morphogenesis;GO:000995…
Unigene0054665	472	651	543	43	36	28	4.43	6.38	4.42	0.35	0.32	0.27	5.07667	0.313333	-4.01811	2.96439e-62	2.24248e-59	CASQ2	PREDICTED: calsequestrin-2 [Chrysemys picta bellii]	-	-	-	-	GO:0005788//endoplasmic reticulum lumen;GO:0016528//sarcoplasm;GO:0031674//I band	GO:0005515//protein binding;GO:0046872//metal ion binding	GO:0006941//striated muscle contraction;GO:0010644//cell communication by electrical coupling;GO:0010880//regulation of release of sequestered calcium ion into cytosol by sarcoplasmic reticulum;GO:0031000//response to caffeine;GO:0031032//actomyosin structure organization;GO:0032413//negative regulation of ion transmembrane transporter activity;GO:0043266//regulation of potassium ion transport;GO…
Unigene0027906	364	381	438	17	24	19	3.53	3.86	3.69	0.14	0.22	0.19	3.69333	0.183333	-4.33238	7.29113e-62	5.45687e-59	ATP2A1	PREDICTED: sarcoplasmic/endoplasmic reticulum calcium ATPase 1 [Chelonia mydas]	Environmental Information Processing;Human Diseases;Environmental Information Processing;Environmental Information Processing;Organismal Systems;Organismal Systems;Human Diseases;Human Diseases;Organismal Systems;Organismal Systems;Human Diseases	Signal transduction;Neurodegenerative diseases;Signal transduction;Signal transduction;Circulatory system;Endocrine system;Cardiovascular diseases;Cardiovascular diseases;Circulatory system;Digestive system;Cardiovascular diseases	ko04020//Calcium signaling pathway;ko05010//Alzheimer disease;ko04024//cAMP signaling pathway;ko04022//cGMP - PKG signaling pathway;ko04261//Adrenergic signaling in cardiomyocytes;ko04919//Thyroid hormone signaling pathway;ko05414//Dilated cardiomyopathy (DCM);ko05410//Hypertrophic cardiomyopathy (HCM);ko04260//Cardiac muscle contraction;ko04972//Pancreatic secretion;ko05412//Arrhythmogenic right…	K05853;K05853;K05853;K05853;K05853;K05853;K05853;K05853;K05853;K05853;K05853	GO:0005789//endoplasmic reticulum membrane;GO:0031224//intrinsic component of membrane;GO:0031672//A band	GO:0015215//nucleotide transmembrane transporter activity;GO:0019829//cation-transporting ATPase activity;GO:0032550//purine ribonucleoside binding;GO:0046872//metal ion binding;GO:0046983//protein dimerization activity	GO:0006816//calcium ion transport;GO:0006862//nucleotide transport;GO:0006915//apoptotic process;GO:0009725//response to hormone;GO:0031446//regulation of fast-twitch skeletal muscle fiber contraction;GO:0032469//endoplasmic reticulum calcium ion homeostasis;GO:0034976//response to endoplasmic reticulum stress;GO:0051560//mitochondrial calcium ion homeostasis;GO:0051646//mitochondrion localizatio…
Unigene0000586	2362	2225	2872	722	835	638	8.41	8.27	8.87	2.26	2.83	2.35	8.51667	2.48	-1.77995	8.23523e-62	6.09858e-59	IGSF10	PREDICTED: immunoglobulin superfamily member 10 isoform X1 [Chrysemys picta bellii]	-	-	-	-	-	-	-
Unigene0007224	366	417	512	27	29	15	7.36	8.76	8.93	0.48	0.55	0.31	8.35	0.446667	-4.22451	1.11975e-61	8.20593e-59	CHRND	PREDICTED: acetylcholine receptor subunit delta [Chrysemys picta bellii]	Environmental Information Processing	Signaling molecules and interaction	ko04080//Neuroactive ligand-receptor interaction	K04816	GO:0034702//ion channel complex;GO:0097060//synaptic membrane	GO:0015276//ligand-gated ion channel activity;GO:0042165//neurotransmitter binding	GO:0006812//cation transport;GO:0048589//developmental growth;GO:0050879//multicellular organismal movement;GO:0065008//regulation of biological quality
Unigene0120492	311	260	351	1135	1177	1043	7.65	6.68	7.49	24.53	27.56	26.61	7.27333	26.2333	1.85071	1.45009e-61	1.05172e-58	RGS5	PREDICTED: regulator of G-protein signaling 5 [Chrysemys picta bellii]	-	-	-	-	-	-	GO:0045744//negative regulation of G-protein coupled receptor protein signaling pathway
Unigene0090937	637	663	642	75	83	87	8.61	9.36	7.52	0.89	1.07	1.22	8.49667	1.06	-3.00283	5.87635e-61	4.2185e-58	EFEMP1	PREDICTED: EGF-containing fibulin-like extracellular matrix protein 1 isoform X1 [Chrysemys picta bellii]	-	-	-	-	GO:0031988//membrane-bounded vesicle;GO:0044421//extracellular region part	GO:0046872//metal ion binding;GO:0070851//growth factor receptor binding	GO:0006468//protein phosphorylation;GO:0010468//regulation of gene expression;GO:0032330//regulation of chondrocyte differentiation;GO:0038127//ERBB signaling pathway
Unigene0067436	4307	3636	5471	16551	13844	11875	22.48	19.82	24.77	75.86	68.75	64.27	22.3567	69.6267	1.63893	3.49076e-60	2.48063e-57	Col16a1	PREDICTED: collagen alpha-1(XVI) chain [Chrysemys picta bellii]	-	-	-	-	-	-	GO:0022610//biological adhesion;GO:0043200//response to amino acid
Unigene0046445	5541	5793	6785	2159	1901	1821	28.39	31	30.15	9.71	9.27	9.67	29.8467	9.55	-1.644	3.60482e-60	2.53606e-57	TPM2	PREDICTED: tropomyosin beta chain isoform X2 [Chrysemys picta bellii]	Human Diseases;Organismal Systems;Human Diseases;Human Diseases;Organismal Systems;Human Diseases	Cancers;Circulatory system;Cardiovascular diseases;Cardiovascular diseases;Circulatory system;Cancers	ko05200//Pathways in cancer;ko04261//Adrenergic signaling in cardiomyocytes;ko05414//Dilated cardiomyopathy (DCM);ko05410//Hypertrophic cardiomyopathy (HCM);ko04260//Cardiac muscle contraction;ko05216//Thyroid cancer	K09290;K09290;K09290;K09290;K09290;K09290	GO:0044430//cytoskeletal part;GO:0044444//cytoplasmic part	GO:0005198//structural molecule activity;GO:0008092//cytoskeletal protein binding	GO:0003012//muscle system process;GO:0033275//actin-myosin filament sliding;GO:0051336//regulation of hydrolase activity
Unigene0072464	537	483	607	59	59	74	7.83	7.36	7.68	0.76	0.82	1.12	7.62333	0.9	-3.08243	7.12656e-60	4.96404e-57	MYOT	PREDICTED: myotilin isoform X1 [Chelonia mydas]	-	-	-	-	-	-	-
Unigene0013980	2146	2258	2272	609	640	545	23.11	25.39	21.22	5.76	6.56	6.08	23.24	6.13333	-1.92187	1.63796e-59	1.12975e-56	CRISPLD1	PREDICTED: cysteine-rich secretory protein LCCL domain-containing 1 [Chrysemys picta bellii]	-	-	-	-	GO:0031988//membrane-bounded vesicle	-	GO:0009653//anatomical structure morphogenesis
Unigene0055336	4994	4099	5002	13150	12053	12782	103.27	88.53	89.71	238.75	237.12	274.02	93.8367	249.963	1.41349	1.82321e-59	1.24531e-56	ANXA2	PREDICTED: annexin A2 [Chrysemys picta bellii]	-	-	-	-	GO:0005774//vacuolar membrane;GO:0005886//plasma membrane;GO:0010008//endosome membrane;GO:0019898//extrinsic component of membrane;GO:0031988//membrane-bounded vesicle;GO:0043218//compact myelin;GO:0043232//intracellular non-membrane-bounded organelle;GO:0044421//extracellular region part;GO:0098589//membrane region	GO:0003723//RNA binding;GO:0004859//phospholipase inhibitor activity;GO:0005515//protein binding;GO:0046872//metal ion binding;GO:1902936//phosphatidylinositol bisphosphate binding	GO:0009892//negative regulation of metabolic process;GO:0010638//positive regulation of organelle organization;GO:0016050//vesicle organization;GO:0030195//negative regulation of blood coagulation;GO:0030198//extracellular matrix organization;GO:0044093//positive regulation of molecular function;GO:0048468//cell development;GO:0048646//anatomical structure formation involved in morphogenesis;GO:0…
Unigene0007120	670	544	663	2249	2020	1810	3.97	3.37	3.41	11.71	11.39	11.13	3.58333	11.41	1.67092	2.51425e-59	1.70079e-56	--	-	-	-	-	-	-	-	-
Unigene0028482	2673	1786	2703	7448	7589	7011	29.85	20.83	26.18	73.03	80.62	81.17	25.62	78.2733	1.61125	2.13262e-58	1.4289e-55	Sdc1	PREDICTED: syndecan-1 [Chrysemys picta bellii]	Environmental Information Processing;Human Diseases;Human Diseases;Environmental Information Processing;Human Diseases	Signaling molecules and interaction;Cancers;Cardiovascular diseases;Signaling molecules and interaction;Infectious diseases	ko04514//Cell adhesion molecules (CAMs);ko05205//Proteoglycans in cancer;ko05418//Fluid shear stress and atherosclerosis;ko04512//ECM-receptor interaction;ko05144//Malaria	K06257;K06257;K06257;K06257;K06257	GO:0005924//cell-substrate adherens junction;GO:0031224//intrinsic component of membrane;GO:0031988//membrane-bounded vesicle;GO:0044424//intracellular part;GO:0044459//plasma membrane part	GO:0005515//protein binding	GO:0016055//Wnt signaling pathway;GO:0045445//myoblast differentiation;GO:0051146//striated muscle cell differentiation
Unigene0058432	734	706	715	129	103	95	4.64	4.66	3.92	0.72	0.62	0.62	4.40667	0.653333	-2.7538	2.76146e-58	1.83278e-55	HEPHL1	PREDICTED: hephaestin-like protein 1 isoform X1 [Chrysemys picta bellii]	-	-	-	-	-	GO:0016724//oxidoreductase activity, oxidizing metal ions, oxygen as acceptor;GO:0043169//cation binding	GO:0044710//single-organism metabolic process
Unigene0002897	102	61	90	663	551	625	4.74	2.96	3.63	27.04	24.35	30.1	3.77667	27.1633	2.84648	7.69808e-58	5.06145e-55	MLANA	PREDICTED: melanoma antigen recognized by T-cells 1 [Chrysemys picta bellii]	-	-	-	-	-	-	-
Unigene0069707	556	333	607	10	5	3	18.14	11.35	17.18	0.29	0.16	0.1	15.5567	0.183333	-6.40692	8.40475e-58	5.47492e-55	Gsc	PREDICTED: homeobox protein goosecoid [Chrysemys picta bellii]	-	-	-	-	GO:0043231//intracellular membrane-bounded organelle;GO:0043234//protein complex	GO:0001085//RNA polymerase II transcription factor binding;GO:0003677//DNA binding	GO:0001708//cell fate specification;GO:0006357//regulation of transcription from RNA polymerase II promoter;GO:0007423//sensory organ development;GO:0009953//dorsal/ventral pattern formation;GO:0009968//negative regulation of signal transduction;GO:0048562//embryonic organ morphogenesis
Unigene0118810	2591	2437	3108	529	790	614	16.04	15.75	16.69	2.87	4.65	3.94	16.16	3.82	-2.08078	9.37632e-58	6.05177e-55	ITGA8	PREDICTED: integrin alpha-8 [Chrysemys picta bellii]	Human Diseases;Environmental Information Processing;Cellular Processes;Environmental Information Processing;Cellular Processes;Human Diseases;Environmental Information Processing;Human Diseases;Human Diseases	Infectious diseases;Signal transduction;Cell motility;Signaling molecules and interaction;Cellular community - eukaryotes;Cardiovascular diseases;Signaling molecules and interaction;Cardiovascular diseases;Cardiovascular diseases	ko05165//Human papillomavirus infection;ko04151//PI3K-Akt signaling pathway;ko04810//Regulation of actin cytoskeleton;ko04514//Cell adhesion molecules (CAMs);ko04510//Focal adhesion;ko05414//Dilated cardiomyopathy (DCM);ko04512//ECM-receptor interaction;ko05410//Hypertrophic cardiomyopathy (HCM);ko05412//Arrhythmogenic right ventricular cardiomyopathy (ARVC)	K06584;K06584;K06584;K06584;K06584;K06584;K06584;K06584;K06584	GO:0005887//integral component of plasma membrane;GO:0005924//cell-substrate adherens junction;GO:0043231//intracellular membrane-bounded organelle	GO:0043169//cation binding	GO:0000904//cell morphogenesis involved in differentiation;GO:0007611//learning or memory;GO:0008104//protein localization;GO:0017015//regulation of transforming growth factor beta receptor signaling pathway;GO:0031589//cell-substrate adhesion;GO:0043062//extracellular structure organization;GO:0045944//positive regulation of transcription from RNA polymerase II promoter;GO:0048598//embryonic mor…
Unigene0023801	2766	2968	3111	932	907	816	31.54	35.34	30.76	9.33	9.84	9.65	32.5467	9.60667	-1.7604	1.28675e-57	8.22957e-55	nr2f1a	PREDICTED: COUP transcription factor 1 isoform X1 [Chrysemys picta bellii]	-	-	-	-	GO:0031981//nuclear lumen	GO:0000981//RNA polymerase II transcription factor activity, sequence-specific DNA binding;GO:0003712//transcription cofactor activity;GO:0038023//signaling receptor activity;GO:0044212//transcription regulatory region DNA binding;GO:0046914//transition metal ion binding	GO:0003002//regionalization;GO:0006352//DNA-templated transcription, initiation;GO:0006357//regulation of transcription from RNA polymerase II promoter;GO:0009755//hormone-mediated signaling pathway;GO:0010557//positive regulation of macromolecule biosynthetic process;GO:0010975//regulation of neuron projection development;GO:0016477//cell migration;GO:0050673//epithelial cell proliferation
Unigene0119051	406	310	384	1532	1311	1325	7.37	5.88	6.05	24.42	22.64	24.94	6.43333	24	1.8994	1.63049e-57	1.0334e-54	OSR2	PREDICTED: protein odd-skipped-related 2 isoform X1 [Chrysemys picta bellii]	-	-	-	-	GO:0043231//intracellular membrane-bounded organelle	GO:0003677//DNA binding;GO:0043169//cation binding	GO:0001822//kidney development;GO:0006357//regulation of transcription from RNA polymerase II promoter;GO:0007369//gastrulation;GO:0008284//positive regulation of cell proliferation;GO:0030154//cell differentiation;GO:0030282//bone mineralization;GO:0030326//embryonic limb morphogenesis;GO:0036022//limb joint morphogenesis;GO:0043010//camera-type eye development;GO:0048704//embryonic skeletal sys…
Unigene0080689	2985	2830	4282	1008	996	912	8.57	8.48	10.66	2.54	2.72	2.71	9.23667	2.65667	-1.79776	2.34314e-57	1.47182e-54	FRAS1	PREDICTED: extracellular matrix protein FRAS1 isoform X3 [Chrysemys picta bellii]	-	-	-	-	-	-	-
Unigene0050600	722	472	705	2355	2475	1981	3.66	2.5	3.1	10.47	11.92	10.4	3.08667	10.93	1.82417	1.0566e-56	6.57823e-54	ADGRG6	PREDICTED: G-protein coupled receptor 126 isoform X4 [Chrysemys picta bellii]	-	-	-	-	-	-	-
Unigene0040708	504	406	447	20	33	40	15.55	13.09	11.96	0.54	0.97	1.28	13.5333	0.93	-3.86314	1.80159e-56	1.1118e-53	emx1	PREDICTED: homeobox protein EMX1 [Chrysemys picta bellii]	-	-	-	-	GO:0043231//intracellular membrane-bounded organelle	GO:0003677//DNA binding	GO:0003002//regionalization;GO:0009887//organ morphogenesis;GO:0010468//regulation of gene expression;GO:0021953//central nervous system neuron differentiation;GO:0042221//response to chemical;GO:0048588//developmental cell growth
Unigene0018974	566	588	743	113	90	80	5.1	5.53	5.81	0.89	0.77	0.75	5.48	0.803333	-2.77011	4.13013e-56	2.52664e-53	CRMP1	PREDICTED: dihydropyrimidinase-related protein 1 isoform X1 [Chelonia mydas]	-	-	-	-	GO:0043005//neuron projection;GO:0044297//cell body	GO:0016810//hydrolase activity, acting on carbon-nitrogen (but not peptide) bonds	GO:0006206//pyrimidine nucleobase metabolic process
Unigene0034710	1187	1395	1479	334	305	275	20.12	24.7	21.75	4.97	4.92	4.83	22.19	4.90667	-2.17709	4.44623e-56	2.69656e-53	--	-	-	-	-	-	-	-	-
Unigene0020229	218	153	288	1045	1183	915	2.05	1.5	2.34	8.61	10.56	8.9	1.96333	9.35667	2.25269	5.58875e-56	3.36051e-53	--	-	-	-	-	-	-	-	-
Unigene0023476	357	427	478	37	31	19	7.23	9.03	8.39	0.66	0.6	0.4	8.21667	0.553333	-3.89233	6.92524e-56	4.12885e-53	--	-	-	-	-	-	-	-	-
Unigene0063713	535	527	642	85	57	76	3.5	3.6	3.64	0.49	0.35	0.52	3.58	0.453333	-2.98132	9.38408e-56	5.5478e-53	ABCC9	PREDICTED: ATP-binding cassette sub-family C member 9 isoform X2 [Chelonia mydas]	Environmental Information Processing	Membrane transport	ko02010//ABC transporters	K05033	GO:0005886//plasma membrane;GO:0034705//potassium channel complex;GO:0044449//contractile fiber part	GO:0004888//transmembrane signaling receptor activity;GO:0005261//cation channel activity;GO:0005515//protein binding;GO:0015405//P-P-bond-hydrolysis-driven transmembrane transporter activity;GO:0017111//nucleoside-triphosphatase activity;GO:0032550//purine ribonucleoside binding	GO:0002252//immune effector process;GO:0030001//metal ion transport;GO:0034220//ion transmembrane transport;GO:0050794//regulation of cellular process
Unigene0092551	326	370	475	22	31	20	5.02	5.95	6.35	0.3	0.45	0.32	5.77333	0.356667	-4.01676	9.53065e-56	5.5875e-53	pitx1	PREDICTED: pituitary homeobox 1 [Chrysemys picta bellii]	-	-	-	-	GO:0043231//intracellular membrane-bounded organelle;GO:0043232//intracellular non-membrane-bounded organelle;GO:0043234//protein complex	GO:0000977//RNA polymerase II regulatory region sequence-specific DNA binding;GO:0000982//transcription factor activity, RNA polymerase II core promoter proximal region sequence-specific binding;GO:0001076//transcription factor activity, RNA polymerase II transcription factor binding	GO:0006357//regulation of transcription from RNA polymerase II promoter;GO:0007517//muscle organ development;GO:0030326//embryonic limb morphogenesis;GO:0045165//cell fate commitment;GO:0048732//gland development
Unigene0049984	1061	1500	1353	19	40	31	13.92	20.55	15.39	0.22	0.5	0.42	16.62	0.38	-5.45078	1.99287e-55	1.1587e-52	wt1	PREDICTED: Wilms tumor protein homolog A isoform X1 [Chelonia mydas]	Human Diseases	Cancers	ko05202//Transcriptional misregulation in cancers	K09234	GO:0016604//nuclear body	GO:0000975//regulatory region DNA binding;GO:0019904//protein domain specific binding;GO:0043566//structure-specific DNA binding;GO:0046914//transition metal ion binding	GO:0001558//regulation of cell growth;GO:0001654//eye development;GO:0002064//epithelial cell development;GO:0006357//regulation of transcription from RNA polymerase II promoter;GO:0006417//regulation of translation;GO:0008283//cell proliferation;GO:0008406//gonad development;GO:0009566//fertilization;GO:0030198//extracellular matrix organization;GO:0032870//cellular response to hormone stimulus;…
Unigene0120136	1365	1822	2116	300	182	266	18.61	25.94	25.02	3.59	2.36	3.76	23.19	3.23667	-2.84092	2.20692e-55	1.27263e-52	msxc	PREDICTED: homeobox protein MSX-3-like [Chrysemys picta bellii]	Human Diseases	Infectious diseases	ko05166//HTLV-I infection	K09341	GO:0043231//intracellular membrane-bounded organelle	GO:0003677//DNA binding	GO:0006355//regulation of transcription, DNA-templated;GO:0031057//negative regulation of histone modification
Unigene0055217	377	482	517	45	42	35	5.85	7.81	6.96	0.61	0.62	0.56	6.87333	0.596667	-3.52601	3.29671e-55	1.88561e-52	MYBPH	PREDICTED: myosin-binding protein H [Chrysemys picta bellii]	-	-	-	-	-	-	-
Unigene0053982	410	456	481	18	45	23	8.71	10.12	8.86	0.34	0.91	0.51	9.23	0.586667	-3.97572	3.94935e-55	2.24068e-52	CHRNA1	PREDICTED: acetylcholine receptor subunit alpha [Chrysemys picta bellii]	Environmental Information Processing	Signaling molecules and interaction	ko04080//Neuroactive ligand-receptor interaction	K04803	GO:0034702//ion channel complex;GO:0097060//synaptic membrane	GO:0004888//transmembrane signaling receptor activity;GO:0005231//excitatory extracellular ligand-gated ion channel activity;GO:0042165//neurotransmitter binding	GO:0001508//action potential;GO:0006812//cation transport;GO:0007268//synaptic transmission;GO:0019725//cellular homeostasis;GO:0048589//developmental growth;GO:0050808//synapse organization;GO:0050877//neurological system process;GO:0050879//multicellular organismal movement
Unigene0063777	324	347	458	1623	1378	1266	2.13	2.38	2.61	9.37	8.62	8.63	2.37333	8.87333	1.90256	4.28617e-55	2.41232e-52	gli1	PREDICTED: zinc finger protein GLI1 [Chrysemys picta bellii]	Human Diseases;Environmental Information Processing;Human Diseases;Environmental Information Processing	Cancers;Signal transduction;Cancers;Signal transduction	ko05200//Pathways in cancer;ko04024//cAMP signaling pathway;ko05217//Basal cell carcinoma;ko04340//Hedgehog signaling pathway	K16797;K16797;K16797;K16797	GO:0005737//cytoplasm;GO:0005929//cilium;GO:0043231//intracellular membrane-bounded organelle	GO:0003677//DNA binding	GO:0003002//regionalization;GO:0006355//regulation of transcription, DNA-templated;GO:0006366//transcription from RNA polymerase II promoter;GO:0007224//smoothened signaling pathway;GO:0007417//central nervous system development;GO:0009653//anatomical structure morphogenesis;GO:0009966//regulation of signal transduction;GO:0042127//regulation of cell proliferation;GO:0048513//animal organ develop…
Unigene0110293	3827	4069	4945	1477	1268	1294	23.52	26.12	26.36	7.97	7.41	8.25	25.3333	7.87667	-1.68538	1.53019e-54	8.54381e-52	DHRS3	PREDICTED: short-chain dehydrogenase/reductase 3 isoform X1 [Chrysemys picta bellii]	Metabolism;Metabolism	Global and overview maps;Metabolism of cofactors and vitamins	ko01100//Metabolic pathways;ko00830//Retinol metabolism	K11146;K11146	-	GO:0016616//oxidoreductase activity, acting on the CH-OH group of donors, NAD or NADP as acceptor	GO:0001503//ossification;GO:0009653//anatomical structure morphogenesis;GO:0009968//negative regulation of signal transduction;GO:0044710//single-organism metabolic process
Unigene0048086	378	327	481	26	38	32	6.98	6.3	7.7	0.42	0.67	0.61	6.99333	0.566667	-3.62541	2.01589e-54	1.11671e-51	Vgll2	PREDICTED: transcription cofactor vestigial-like protein 2 isoform X1 [Chrysemys picta bellii]	-	-	-	-	GO:0043231//intracellular membrane-bounded organelle	-	GO:0006357//regulation of transcription from RNA polymerase II promoter;GO:0014706//striated muscle tissue development
Unigene0039892	5618	4154	5923	13029	13934	12594	35.05	27.07	32.05	71.36	82.69	81.45	31.39	78.5	1.32239	3.18756e-54	1.75196e-51	APCDD1	PREDICTED: protein APCDD1 [Chrysemys picta bellii]	-	-	-	-	-	-	-
Unigene0102219	572	354	571	1867	2605	2356	7.1	4.59	6.14	20.34	30.75	30.31	5.94333	27.1333	2.19072	2.75977e-53	1.50508e-50	PERP	PREDICTED: p53 apoptosis effector related to PMP-22-like [Chrysemys picta bellii]	Cellular Processes	Cell growth and death	ko04115//p53 signaling pathway	K10136	-	-	-
Unigene0028723	420	332	499	1474	1459	1195	3.07	2.54	3.17	9.47	10.16	9.07	2.92667	9.56667	1.70876	1.25381e-52	6.78523e-50	MUC5AC	PREDICTED: LOW QUALITY PROTEIN: mucin-5AC [Chrysemys picta bellii]	Organismal Systems	Immune system	ko04657//IL-17 signaling pathway	K21125	-	-	-
Unigene0049045	2937	2228	3566	8626	8207	7066	21.48	17.02	22.62	55.39	57.1	53.57	20.3733	55.3533	1.44199	1.29306e-52	6.94421e-50	WNT5A	PREDICTED: protein Wnt-5a isoform X1 [Chrysemys picta bellii]	Human Diseases;Human Diseases;Human Diseases;Human Diseases;Organismal Systems;Human Diseases;Environmental Information Processing;Human Diseases;Environmental Information Processing;Human Diseases;Environmental Information Processing;Human Diseases;Cellular Processes;Organismal Systems;Human Diseases	Cancers;Infectious diseases;Infectious diseases;Cancers;Development;Cancers;Signal transduction;Endocrine and metabolic diseases;Signal transduction;Cancers;Signal transduction;Cancers;Cellular community - eukaryotes;Endocrine system;Cancers	ko05200//Pathways in cancer;ko05165//Human papillomavirus infection;ko05166//HTLV-I infection;ko05205//Proteoglycans in cancer;ko04360//Axon guidance;ko05225//Hepatocellular carcinoma;ko04310//Wnt signaling pathway;ko04934//Cushing syndrome;ko04390//Hippo signaling pathway;ko05224//Breast cancer;ko04150//mTOR signaling pathway;ko05226//Gastric cancer;ko04550//Signaling pathways regulating pluripo…	K00444;K00444;K00444;K00444;K00444;K00444;K00444;K00444;K00444;K00444;K00444;K00444;K00444;K00444;K00444	GO:0031012//extracellular matrix;GO:0044421//extracellular region part;GO:0044464//cell part	GO:0000975//regulatory region DNA binding;GO:0001071//nucleic acid binding transcription factor activity;GO:0005109//frizzled binding	GO:0000187//activation of MAPK activity;GO:0000578//embryonic axis specification;GO:0001501//skeletal system development;GO:0001503//ossification;GO:0001936//regulation of endothelial cell proliferation;GO:0001961//positive regulation of cytokine-mediated signaling pathway;GO:0002011//morphogenesis of an epithelial sheet;GO:0002068//glandular epithelial cell development;GO:0002690//positive regul…
Unigene0055137	528	419	328	4	14	6	9.29	7.7	5.01	0.06	0.23	0.11	7.33333	0.133333	-5.78136	4.3135e-52	2.29896e-49	ALDH1A1	PREDICTED: retinal dehydrogenase 1 isoform X1 [Chelonia mydas]	Metabolism;Metabolism	Global and overview maps;Metabolism of cofactors and vitamins	ko01100//Metabolic pathways;ko00830//Retinol metabolism	K07249;K07249	GO:0031988//membrane-bounded vesicle	GO:0016903//oxidoreductase activity, acting on the aldehyde or oxo group of donors	GO:0044710//single-organism metabolic process
Unigene0021619	615	376	647	2304	2055	1889	6.48	4.14	5.91	21.32	20.6	20.64	5.51	20.8533	1.92015	4.7587e-52	2.51717e-49	Glis1	PREDICTED: zinc finger protein GLIS1 isoform X1 [Chrysemys picta bellii]	-	-	-	-	GO:0043231//intracellular membrane-bounded organelle	GO:0000976//transcription regulatory region sequence-specific DNA binding;GO:0000981//RNA polymerase II transcription factor activity, sequence-specific DNA binding;GO:0043169//cation binding	GO:0006357//regulation of transcription from RNA polymerase II promoter
Unigene0037676	437	618	648	63	29	32	12.06	17.82	15.51	1.53	0.76	0.92	15.13	1.07	-3.82173	5.08018e-52	2.66717e-49	TCF15	PREDICTED: transcription factor 15 [Chrysemys picta bellii]	-	-	-	-	GO:0043231//intracellular membrane-bounded organelle	GO:0003676//nucleic acid binding;GO:0005515//protein binding	GO:0003382//epithelial cell morphogenesis;GO:0007423//sensory organ development;GO:0007498//mesoderm development;GO:0007631//feeding behavior;GO:0009887//organ morphogenesis;GO:0009952//anterior/posterior pattern specification;GO:0010468//regulation of gene expression;GO:0030859//polarized epithelial cell differentiation;GO:0034645//cellular macromolecule biosynthetic process;GO:0050794//regulati…
Unigene0074179	1020	837	1213	2953	2820	2423	11.86	10.16	12.23	30.15	31.19	29.21	11.4167	30.1833	1.40261	1.33279e-51	6.94553e-49	ANXA4	PREDICTED: annexin A4 [Chrysemys picta bellii]	-	-	-	-	GO:0031090//organelle membrane;GO:0031988//membrane-bounded vesicle;GO:0043231//intracellular membrane-bounded organelle;GO:0044444//cytoplasmic part	GO:0005543//phospholipid binding;GO:0008134//transcription factor binding	GO:0030154//cell differentiation;GO:0032717//negative regulation of interleukin-8 production;GO:0043433//negative regulation of sequence-specific DNA binding transcription factor activity
Unigene0059493	3	4	3	470	579	473	0.07	0.1	0.06	9.81	13.1	11.66	0.0766667	11.5233	7.23174	1.65604e-51	8.5666e-49	Krt6b	PREDICTED: keratin, type II cytoskeletal 5-like [Chrysemys picta bellii]	-	-	-	-	GO:0005882//intermediate filament	-	-
Unigene0008848	280	275	371	1057	1279	1012	2.36	2.42	2.72	7.83	10.27	8.86	2.5	8.98667	1.84586	1.74347e-51	8.95302e-49	rasgef1a	PREDICTED: ras-GEF domain-containing family member 1A isoform X1 [Chelonia mydas]	-	-	-	-	GO:0044464//cell part	GO:0005085//guanyl-nucleotide exchange factor activity	GO:0043087//regulation of GTPase activity;GO:0048870//cell motility
Unigene0031018	423	429	300	11	15	12	6.38	6.76	3.93	0.15	0.22	0.19	5.69	0.186667	-4.92989	1.85022e-51	9.43237e-49	--	PREDICTED: ankyrin repeat domain-containing protein 65 [Chelonia mydas]	-	-	-	-	-	-	-
Unigene0062125	588	605	598	101	83	93	8.08	8.68	7.13	1.22	1.08	1.32	7.96333	1.20667	-2.72235	7.07275e-51	3.57973e-48	FMO4	PREDICTED: dimethylaniline monooxygenase [N-oxide-forming] 4 isoform X2 [Chrysemys picta bellii]	Metabolism	Xenobiotics biodegradation and metabolism	ko00982//Drug metabolism - cytochrome P450	K00485	-	-	-
Unigene0043471	3340	3171	3382	580	794	850	54.16	53.72	47.57	8.27	12.24	14.28	51.8167	11.5967	-2.15971	1.23227e-50	6.19234e-48	Ca3	PREDICTED: carbonic anhydrase 3-like [Chelonia mydas]	Metabolism	Energy metabolism	ko00910//Nitrogen metabolism	K01672	GO:0044424//intracellular part	GO:0046914//transition metal ion binding	GO:0044237//cellular metabolic process
Unigene0023938	409	458	717	19	49	40	8.82	10.31	13.41	0.36	1.01	0.89	10.8467	0.753333	-3.84782	1.31839e-50	6.57813e-48	MSC	PREDICTED: musculin [Chrysemys picta bellii]	-	-	-	-	GO:0043231//intracellular membrane-bounded organelle	GO:0000977//RNA polymerase II regulatory region sequence-specific DNA binding;GO:0001227//transcriptional repressor activity, RNA polymerase II transcription regulatory region sequence-specific binding;GO:0005515//protein binding	GO:0060538//skeletal muscle organ development
Unigene0039322	783	902	1005	186	122	150	9.47	11.39	10.54	1.97	1.4	1.88	10.4667	1.75	-2.58038	1.66893e-50	8.26851e-48	HOXA9	PREDICTED: homeobox protein Hox-A9 [Chrysemys picta bellii]	Human Diseases	Cancers	ko05202//Transcriptional misregulation in cancers	K21950	GO:0043231//intracellular membrane-bounded organelle;GO:0043234//protein complex	GO:0003677//DNA binding	GO:0001501//skeletal system development;GO:0003002//regionalization;GO:0008406//gonad development;GO:0009566//fertilization;GO:0010468//regulation of gene expression;GO:0030097//hemopoiesis;GO:0030326//embryonic limb morphogenesis;GO:0034645//cellular macromolecule biosynthetic process;GO:0045596//negative regulation of cell differentiation;GO:0048232//male gamete generation
Unigene0119985	493	388	486	53	27	18	8.49	6.98	7.26	0.8	0.44	0.32	7.57667	0.52	-3.86498	1.83438e-50	9.02464e-48	--	-	-	-	-	-	-	-	-
Unigene0003455	44	22	36	532	331	441	0.84	0.44	0.6	8.94	6.03	8.75	0.626667	7.90667	3.6573	3.25989e-50	1.59264e-47	TYR	PREDICTED: tyrosinase [Chrysemys picta bellii]	Metabolism;Organismal Systems;Metabolism	Global and overview maps;Endocrine system;Amino acid metabolism	ko01100//Metabolic pathways;ko04916//Melanogenesis;ko00350//Tyrosine metabolism	K00505;K00505;K00505	GO:0030659//cytoplasmic vesicle membrane;GO:0031224//intrinsic component of membrane;GO:0048770//pigment granule	GO:0016716//oxidoreductase activity, acting on paired donors, with incorporation or reduction of molecular oxygen, another compound as one donor, and incorporation of one atom of oxygen;GO:0046914//transition metal ion binding;GO:0046983//protein dimerization activity	GO:0006582//melanin metabolic process;GO:0048534//hematopoietic or lymphoid organ development
Unigene0018233	85	56	58	676	506	453	1.92	1.32	1.14	13.39	10.86	10.6	1.46	11.6167	2.99216	7.18175e-50	3.48448e-47	--	PREDICTED: perilipin-2-like [Chrysemys picta bellii]	-	-	-	-	-	-	-
Unigene0006492	5	4	20	392	358	252	0.14	0.12	0.49	9.71	9.61	7.37	0.25	8.89667	5.15326	1.5448e-49	7.44381e-47	--	-	-	-	-	-	-	-	-
Unigene0087605	595	574	421	1	3	7	8.79	8.85	5.39	0.01	0.04	0.11	7.67667	0.0533333	-7.1693	2.47229e-49	1.1832e-46	Ca15	PREDICTED: carbonic anhydrase 15-like isoform X2 [Chrysemys picta bellii]	Metabolism	Energy metabolism	ko00910//Nitrogen metabolism	K01672	-	-	-
Unigene0110555	166	189	247	817	870	753	1.84	2.19	2.37	7.95	9.17	8.65	2.13333	8.59	2.00955	2.82064e-49	1.3408e-46	VAT1L	PREDICTED: synaptic vesicle membrane protein VAT-1 homolog-like isoform X2 [Chrysemys picta bellii]	-	-	-	-	-	GO:0003824//catalytic activity	GO:0044710//single-organism metabolic process
Unigene0026858	2342	2899	3583	856	778	712	18.4	23.79	24.42	5.9	5.81	5.8	22.2033	5.83667	-1.92756	3.86441e-49	1.82462e-46	DMRT2	PREDICTED: doublesex- and mab-3-related transcription factor 2 [Chrysemys picta bellii]	-	-	-	-	GO:0043231//intracellular membrane-bounded organelle	GO:0003677//DNA binding;GO:0046983//protein dimerization activity	GO:0001501//skeletal system development;GO:0010468//regulation of gene expression;GO:0022603//regulation of anatomical structure morphogenesis;GO:0040019//positive regulation of embryonic development
Unigene0088786	828	820	926	182	211	130	8.15	8.43	7.91	1.57	1.98	1.33	8.16333	1.62667	-2.32724	4.72734e-49	2.20524e-46	Mme	PREDICTED: neprilysin [Chrysemys picta bellii]	Human Diseases;Organismal Systems;Organismal Systems;Organismal Systems	Neurodegenerative diseases;Immune system;Digestive system;Endocrine system	ko05010//Alzheimer disease;ko04640//Hematopoietic cell lineage;ko04974//Protein digestion and absorption;ko04614//Renin-angiotensin system	K01389;K01389;K01389;K01389	GO:0005924//cell-substrate adherens junction;GO:0016020//membrane;GO:0016023//cytoplasmic, membrane-bounded vesicle;GO:0043005//neuron projection;GO:0044463//cell projection part	GO:0004175//endopeptidase activity;GO:0046914//transition metal ion binding	GO:0006518//peptide metabolic process;GO:0007569//cell aging;GO:0007600//sensory perception;GO:0010224//response to UV-B;GO:0019538//protein metabolic process;GO:0034097//response to cytokine;GO:0034644//cellular response to UV;GO:0072338//cellular lactam metabolic process
Unigene0019569	391	415	588	63	60	47	7.3	8.09	9.52	1.03	1.07	0.91	8.30333	1.00333	-3.04889	4.73321e-49	2.20524e-46	--	-	-	-	-	-	-	-	-
Unigene0079982	3084	3609	3470	933	1076	912	38.46	47.01	37.54	10.22	12.77	11.79	41.0033	11.5933	-1.82245	4.9767e-49	2.30343e-46	CXCL12	PREDICTED: LOW QUALITY PROTEIN: stromal cell-derived factor 1 [Chelonia mydas]	Human Diseases;Environmental Information Processing;Cellular Processes;Human Diseases;Organismal Systems;Organismal Systems;Organismal Systems;Environmental Information Processing;Human Diseases;Organismal Systems	Cancers;Signaling molecules and interaction;Cell motility;Infectious diseases;Development;Immune system;Immune system;Signal transduction;Immune diseases;Immune system	ko05200//Pathways in cancer;ko04060//Cytokine-cytokine receptor interaction;ko04810//Regulation of actin cytoskeleton;ko05163//Human cytomegalovirus infection;ko04360//Axon guidance;ko04062//Chemokine signaling pathway;ko04670//Leukocyte transendothelial migration;ko04064//NF-kappa B signaling pathway;ko05323//Rheumatoid arthritis;ko04672//Intestinal immune network for IgA production	K10031;K10031;K10031;K10031;K10031;K10031;K10031;K10031;K10031;K10031	GO:0031988//membrane-bounded vesicle;GO:0044459//plasma membrane part	GO:0005125//cytokine activity;GO:0042379//chemokine receptor binding	GO:0002690//positive regulation of leukocyte chemotaxis;GO:0002692//negative regulation of cellular extravasation;GO:0003006//developmental process involved in reproduction;GO:0007411//axon guidance;GO:0007417//central nervous system development;GO:0010831//positive regulation of myotube differentiation;GO:0019221//cytokine-mediated signaling pathway;GO:0042110//T cell activation;GO:0043066//nega…
Unigene0081889	3672	2323	4208	10614	12517	10370	42.4	28.02	42.15	107.62	137.52	124.15	37.5233	123.097	1.71393	6.99123e-49	3.21469e-46	Lef1	PREDICTED: lymphoid enhancer-binding factor 1 isoform X2 [Chrysemys picta bellii]	Human Diseases;Human Diseases;Environmental Information Processing;Human Diseases;Environmental Information Processing;Human Diseases;Human Diseases;Human Diseases;Organismal Systems;Human Diseases;Human Diseases;Human Diseases;Human Diseases;Cellular Processes;Human Diseases;Human Diseases	Cancers;Cancers;Signal transduction;Endocrine and metabolic diseases;Signal transduction;Cancers;Cancers;Cancers;Endocrine system;Cancers;Cancers;Cancers;Cardiovascular diseases;Cellular community - eukaryotes;Cancers;Cancers	ko05200//Pathways in cancer;ko05225//Hepatocellular carcinoma;ko04310//Wnt signaling pathway;ko04934//Cushing syndrome;ko04390//Hippo signaling pathway;ko05224//Breast cancer;ko05226//Gastric cancer;ko05221//Acute myeloid leukemia;ko04916//Melanogenesis;ko05210//Colorectal cancer;ko05215//Prostate cancer;ko05217//Basal cell carcinoma;ko05412//Arrhythmogenic right ventricular cardiomyopathy (ARVC)…	K04492;K04492;K04492;K04492;K04492;K04492;K04492;K04492;K04492;K04492;K04492;K04492;K04492;K04492;K04492;K04492	GO:0043231//intracellular membrane-bounded organelle;GO:0043234//protein complex	GO:0000977//RNA polymerase II regulatory region sequence-specific DNA binding;GO:0000982//transcription factor activity, RNA polymerase II core promoter proximal region sequence-specific binding;GO:0003707//steroid hormone receptor activity;GO:0004869//cysteine-type endopeptidase inhibitor activity;GO:0019904//protein domain specific binding;GO:0035258//steroid hormone receptor binding	GO:0001503//ossification;GO:0001525//angiogenesis;GO:0001558//regulation of cell growth;GO:0001707//mesoderm formation;GO:0001818//negative regulation of cytokine production;GO:0002681//somatic recombination of T cell receptor gene segments;GO:0002763//positive regulation of myeloid leukocyte differentiation;GO:0006357//regulation of transcription from RNA polymerase II promoter;GO:0006935//chemo…
Unigene0031167	2334	2824	2913	579	797	523	36.03	45.53	39	7.85	11.7	8.37	40.1867	9.30667	-2.11038	1.16607e-48	5.32697e-46	--	-	-	-	-	-	-	-	-
Unigene0070412	2499	2731	2765	816	889	664	13.5	15.41	12.96	3.87	4.57	3.72	13.9567	4.05333	-1.78377	2.04055e-48	9.26171e-46	--	Potassium channel subfamily K member 12 [Chelonia mydas]	-	-	-	-	-	-	-
Unigene0083063	59	32	49	415	377	374	0.95	0.54	0.68	5.86	5.77	6.24	0.723333	5.95667	3.04177	2.37069e-48	1.06912e-45	Sp7	PREDICTED: transcription factor Sp7 [Chrysemys picta bellii]	-	-	-	-	-	GO:0043169//cation binding	-
Unigene0030027	242	165	188	922	950	776	1.56	1.11	1.05	5.21	5.82	5.18	1.24	5.40333	2.12351	2.44964e-48	1.09769e-45	ADAMTS18	PREDICTED: A disintegrin and metalloproteinase with thrombospondin motifs 18 [Chrysemys picta bellii]	-	-	-	-	GO:0031012//extracellular matrix	GO:0004175//endopeptidase activity;GO:0046914//transition metal ion binding	GO:0010544//negative regulation of platelet activation;GO:0019538//protein metabolic process
Unigene0053630	622	677	726	75	133	89	5.28	6	5.35	0.56	1.07	0.78	5.54333	0.803333	-2.78668	4.38519e-48	1.95258e-45	MYBPC1	PREDICTED: myosin-binding protein C, slow-type isoform X2 [Chelonia mydas]	-	-	-	-	-	-	-
Unigene0086966	1281	1150	1574	414	380	394	15.15	14.2	16.14	4.3	4.28	4.83	15.1633	4.47	-1.76224	1.4956e-47	6.61751e-45	CDH4	PREDICTED: cadherin-4 isoform X1 [Chrysemys picta bellii]	Environmental Information Processing	Signaling molecules and interaction	ko04514//Cell adhesion molecules (CAMs)	K06797	GO:0016021//integral component of membrane	GO:0043169//cation binding	GO:0030307//positive regulation of cell growth;GO:0097485//neuron projection guidance;GO:0098742//cell-cell adhesion via plasma-membrane adhesion molecules
Unigene0084976	4	0	7	401	454	330	0.11	0	0.17	9.59	11.77	9.32	0.0933333	10.2267	6.77573	4.12252e-47	1.81267e-44	KRT73	PREDICTED: keratin, type II cytoskeletal 5-like [Chrysemys picta bellii]	-	-	-	-	GO:0005882//intermediate filament;GO:0016020//membrane;GO:0031988//membrane-bounded vesicle;GO:0043231//intracellular membrane-bounded organelle	GO:0005515//protein binding	GO:0008285//negative regulation of cell proliferation;GO:0030154//cell differentiation
Unigene0045881	367	360	478	53	56	38	7.23	7.41	8.17	0.92	1.05	0.78	7.60333	0.916667	-3.05216	5.05273e-47	2.20789e-44	IGSF21	PREDICTED: immunoglobulin superfamily member 21 isoform X2 [Chrysemys picta bellii]	-	-	-	-	-	-	-
Unigene0122021	378	485	497	47	41	57	13.01	17.43	14.83	1.42	1.34	2.03	15.09	1.59667	-3.24046	8.92303e-47	3.87502e-44	Myl6b	PREDICTED: myosin light chain 6B [Chrysemys picta bellii]	Organismal Systems;Cellular Processes;Organismal Systems	Endocrine system;Cellular community - eukaryotes;Circulatory system	ko04921//Oxytocin signaling pathway;ko04530//Tight junction;ko04270//Vascular smooth muscle contraction	K12751;K12751;K12751	GO:0031988//membrane-bounded vesicle	-	-
Unigene0096622	542	399	636	74	92	77	7.09	5.45	7.21	0.85	1.14	1.04	6.58333	1.01	-2.70446	1.6448e-46	7.0991e-44	MEOX1	PREDICTED: homeobox protein MOX-1 [Chrysemys picta bellii]	-	-	-	-	-	-	-
Unigene0011597	1013	1024	1133	309	298	234	4.75	5.02	4.61	1.27	1.33	1.14	4.79333	1.24667	-1.94295	2.44397e-46	1.0484e-43	FREM1	PREDICTED: FRAS1-related extracellular matrix protein 1 isoform X1 [Chrysemys picta bellii]	-	-	-	-	GO:0031224//intrinsic component of membrane;GO:0044420//extracellular matrix component	-	GO:0009653//anatomical structure morphogenesis;GO:0031589//cell-substrate adhesion
Unigene0001468	7216	8796	9293	2864	2307	2014	32.84	41.81	36.68	11.44	9.99	9.5	37.11	10.31	-1.84776	2.49756e-46	1.0649e-43	pol	PREDICTED: endogenous retrovirus group K member 19 Pol protein-like [Cuculus canorus]	-	-	-	-	-	-	-
Unigene0108424	580	580	914	116	76	106	6.82	7.12	9.32	1.2	0.85	1.29	7.75333	1.11333	-2.79993	5.68268e-46	2.40836e-43	FGFRL1	PREDICTED: fibroblast growth factor receptor-like 1 isoform X1 [Chrysemys picta bellii]	-	-	-	-	GO:0016020//membrane	GO:0004714//transmembrane receptor protein tyrosine kinase activity;GO:0005539//glycosaminoglycan binding;GO:0019838//growth factor binding	GO:0007169//transmembrane receptor protein tyrosine kinase signaling pathway;GO:0008283//cell proliferation;GO:0060411//cardiac septum morphogenesis;GO:0060538//skeletal muscle organ development
Unigene0068923	309	276	329	21	30	25	8.11	7.56	7.48	0.48	0.75	0.68	7.71667	0.636667	-3.59937	5.2866e-45	2.22708e-42	Csrp3	PREDICTED: cysteine and glycine-rich protein 3 [Chrysemys picta bellii]	-	-	-	-	GO:0031674//I band	GO:0005198//structural molecule activity;GO:0008092//cytoskeletal protein binding;GO:0046914//transition metal ion binding	GO:0006875//cellular metal ion homeostasis;GO:0006941//striated muscle contraction;GO:0014706//striated muscle tissue development;GO:0014897//striated muscle hypertrophy;GO:0030239//myofibril assembly;GO:0034613//cellular protein localization;GO:0035994//response to muscle stretch
Unigene0012986	1712	1022	1814	6036	5034	4582	10.01	6.24	9.2	30.99	28	27.78	8.48333	28.9233	1.76953	2.34429e-44	9.81699e-42	PRELP	PREDICTED: prolargin [Chrysemys picta bellii]	-	-	-	-	GO:0031012//extracellular matrix;GO:0031988//membrane-bounded vesicle	-	GO:0007568//aging
Unigene0058781	149	165	148	782	1062	636	2.09	2.42	1.8	9.65	14.2	9.27	2.10333	11.04	2.39199	5.67378e-44	2.3619e-41	--	EGF repeat transmembrane protein [Mus musculus]	-	-	-	-	-	-	-
Unigene0043195	295	312	358	8	17	28	2.91	3.22	3.06	0.07	0.16	0.29	3.06333	0.173333	-4.14348	1.05604e-43	4.37026e-41	MYMK	PREDICTED: protein myomaker [Chrysemys picta bellii]	-	-	-	-	-	-	GO:0000768//syncytium formation by plasma membrane fusion
Unigene0107377	1461	1839	1632	394	236	270	17	22.35	16.47	4.03	2.61	3.26	18.6067	3.3	-2.49528	1.07111e-43	4.40673e-41	--	-	-	-	-	-	-	-	-
Unigene0000448	1167	1395	1727	372	421	322	45.83	57.22	58.83	12.83	15.73	13.11	53.96	13.89	-1.95784	1.10235e-43	4.50886e-41	--	PREDICTED: syncytin-2-like [Xenopus tropicalis]	-	-	-	-	-	-	-
Unigene0007045	1187	943	1380	3106	3094	2515	7.19	5.97	7.25	16.53	17.84	15.8	6.80333	16.7233	1.29755	1.91691e-43	7.79528e-41	LMO7	PREDICTED: LOW QUALITY PROTEIN: LIM domain only protein 7 [Chrysemys picta bellii]	Cellular Processes	Cellular community - eukaryotes	ko04520//Adherens junction	K06084	-	-	GO:0050789//regulation of biological process
Unigene0051234	1301	1368	1386	385	386	395	12.99	14.27	12	3.38	3.67	4.09	13.0867	3.71333	-1.81731	3.01339e-43	1.21838e-40	NEL	PREDICTED: protein NEL-like [Chelonia mydas]	-	-	-	-	-	-	-
Unigene0008477	389	418	244	15	8	5	5.35	6	2.91	0.18	0.1	0.07	4.75333	0.116667	-5.34848	3.29712e-43	1.32548e-40	VIL1	PREDICTED: villin-1 [Chrysemys picta bellii]	-	-	-	-	-	GO:0003779//actin binding;GO:0046872//metal ion binding;GO:1902936//phosphatidylinositol bisphosphate binding	GO:0030835//negative regulation of actin filament depolymerization
Unigene0033181	169	143	185	780	613	655	2.59	2.29	2.46	10.51	8.95	10.42	2.44667	9.96	2.02533	4.14416e-43	1.65653e-40	--	-	-	-	-	-	-	-	-
Unigene0009904	12	4	17	225	342	241	0.23	0.08	0.29	3.84	6.32	4.86	0.2	5.00667	4.64578	9.16502e-43	3.64281e-40	foxi1c	PREDICTED: forkhead box protein I3 [Chrysemys picta bellii]	-	-	-	-	GO:0043231//intracellular membrane-bounded organelle	GO:0001071//nucleic acid binding transcription factor activity;GO:0003677//DNA binding	GO:0010468//regulation of gene expression;GO:0034645//cellular macromolecule biosynthetic process
Unigene0022217	579	493	630	1561	1529	1314	3.78	3.36	3.56	8.94	9.49	8.88	3.56667	9.10333	1.35182	1.09708e-42	4.33605e-40	PAK1	PREDICTED: serine/threonine-protein kinase PAK 1 isoform X1 [Chrysemys picta bellii]	Environmental Information Processing;Cellular Processes;Organismal Systems;Environmental Information Processing;Human Diseases;Cellular Processes;Environmental Information Processing;Organismal Systems;Organismal Systems;Organismal Systems;Organismal Systems;Organismal Systems;Environmental Information Processing;Environmental Information Processing;Human Diseases;Human Diseases	Signal transduction;Cell motility;Immune system;Signal transduction;Cancers;Cellular community - eukaryotes;Signal transduction;Development;Immune system;Immune system;Immune system;Immune system;Signal transduction;Signal transduction;Infectious diseases;Cancers	ko04010//MAPK signaling pathway;ko04810//Regulation of actin cytoskeleton;ko04650//Natural killer cell mediated cytotoxicity;ko04014//Ras signaling pathway;ko05205//Proteoglycans in cancer;ko04510//Focal adhesion;ko04024//cAMP signaling pathway;ko04360//Axon guidance;ko04062//Chemokine signaling pathway;ko04625//C-type lectin receptor signaling pathway;ko04666//Fc gamma R-mediated phagocytosis;ko…	K04409;K04409;K04409;K04409;K04409;K04409;K04409;K04409;K04409;K04409;K04409;K04409;K04409;K04409;K04409;K04409	-	-	-
Unigene0064815	777	764	756	154	190	169	12	12.33	10.13	2.09	2.79	2.71	11.4867	2.53	-2.18275	1.64807e-42	6.47739e-40	RBM47	PREDICTED: RNA-binding protein 47 isoform X1 [Chrysemys picta bellii]	-	-	-	-	-	GO:0003723//RNA binding	GO:0030097//hemopoiesis
Unigene0083500	219	144	281	915	945	763	2.74	1.88	3.05	10.06	11.26	9.91	2.55667	10.41	2.02563	1.69189e-42	6.61267e-40	RUNX2	PREDICTED: runt-related transcription factor 2 isoform X1 [Chrysemys picta bellii]	Human Diseases;Organismal Systems	Cancers;Endocrine system	ko05202//Transcriptional misregulation in cancers;ko04928//Parathyroid hormone synthesis, secretion and action	K09278;K09278	-	-	-
Unigene0000240	103	49	100	744	488	573	1.19	0.59	1	7.56	5.37	6.87	0.926667	6.6	2.83234	2.11335e-42	8.21426e-40	MC1R	PREDICTED: melanocyte-stimulating hormone receptor [Chrysemys picta bellii]	Environmental Information Processing;Organismal Systems	Signaling molecules and interaction;Endocrine system	ko04080//Neuroactive ligand-receptor interaction;ko04916//Melanogenesis	K04199;K04199	GO:0031224//intrinsic component of membrane	GO:0004977//melanocortin receptor activity;GO:0044389//ubiquitin-like protein ligase binding	GO:0006281//DNA repair;GO:0006357//regulation of transcription from RNA polymerase II promoter;GO:0006582//melanin metabolic process;GO:0007166//cell surface receptor signaling pathway;GO:0007600//sensory perception;GO:0010738//regulation of protein kinase A signaling;GO:0030804//positive regulation of cyclic nucleotide biosynthetic process;GO:0032640//tumor necrosis factor production;GO:0051896/…
Unigene0015675	2592	2397	1640	31	14	33	6.5	6.27	3.56	0.07	0.03	0.09	5.44333	0.0633333	-6.42538	2.6112e-42	1.00936e-39	LRP2	PREDICTED: low-density lipoprotein receptor-related protein 2 [Chrysemys picta bellii]	Organismal Systems;Organismal Systems;Environmental Information Processing	Endocrine system;Digestive system;Signal transduction	ko04918//Thyroid hormone synthesis;ko04979//Cholesterol metabolism;ko04340//Hedgehog signaling pathway	K06233;K06233;K06233	-	-	-
Unigene0101905	2685	1819	2973	7773	6896	6036	20.1	14.22	19.31	51.1	49.12	46.85	17.8767	49.0233	1.45539	2.80887e-42	1.07984e-39	ALPL	PREDICTED: alkaline phosphatase, tissue-nonspecific isozyme [Chrysemys picta bellii]	Metabolism;Metabolism;Metabolism	Global and overview maps;Metabolism of cofactors and vitamins;Metabolism of cofactors and vitamins	ko01100//Metabolic pathways;ko00790//Folate biosynthesis;ko00730//Thiamine metabolism	K01077;K01077;K01077	GO:0016020//membrane;GO:0031988//membrane-bounded vesicle	GO:0016791//phosphatase activity;GO:0016818//hydrolase activity, acting on acid anhydrides, in phosphorus-containing anhydrides	GO:0006796//phosphate-containing compound metabolic process;GO:0009636//response to toxic substance;GO:0014070//response to organic cyclic compound;GO:0022414//reproductive process;GO:0036075//replacement ossification
Unigene0021079	2676	2209	3279	8130	6499	6325	16.48	14.21	17.51	43.96	38.07	40.38	16.0667	40.8033	1.34462	2.87267e-42	1.09836e-39	ASAP3	PREDICTED: arf-GAP with SH3 domain, ANK repeat and PH domain-containing protein 3 [Chelonia mydas]	Cellular Processes;Organismal Systems	Transport and catabolism;Immune system	ko04144//Endocytosis;ko04666//Fc gamma R-mediated phagocytosis	K12488;K12488	-	-	-
Unigene0034141	264	295	267	6	6	7	3.12	3.64	2.74	0.06	0.07	0.09	3.16667	0.0733333	-5.43235	2.98696e-42	1.13589e-39	CLEC18A	PREDICTED: C-type lectin domain family 18 member C [Chrysemys picta bellii]	-	-	-	-	-	-	-
Unigene0018234	71	45	68	440	366	369	2.26	1.5	1.88	12.29	11.08	12.17	1.88	11.8467	2.65568	3.90379e-42	1.47655e-39	--	-	-	-	-	-	-	-	-
Unigene0075754	236	167	250	877	818	688	5.95	4.4	5.46	19.4	19.61	17.97	5.27	18.9933	1.84962	3.94716e-42	1.48498e-39	LGALS1	PREDICTED: galectin-1 isoform X3 [Chrysemys picta bellii]	-	-	-	-	GO:0031012//extracellular matrix;GO:0031988//membrane-bounded vesicle;GO:0044421//extracellular region part;GO:0044464//cell part	GO:0003723//RNA binding;GO:0060089//molecular transducer activity;GO:0097367//carbohydrate derivative binding	GO:0012501//programmed cell death;GO:0031294//lymphocyte costimulation;GO:0042692//muscle cell differentiation;GO:0043122//regulation of I-kappaB kinase/NF-kappaB signaling
Unigene0027539	263	237	322	22	24	13	5.57	5.24	5.92	0.41	0.48	0.29	5.57667	0.393333	-3.82558	5.44175e-42	2.03637e-39	Rerg	PREDICTED: ras-related and estrogen-regulated growth inhibitor [Struthio camelus australis]	-	-	-	-	GO:0043231//intracellular membrane-bounded organelle;GO:0044444//cytoplasmic part	GO:0017111//nucleoside-triphosphatase activity;GO:0032550//purine ribonucleoside binding;GO:0035258//steroid hormone receptor binding	GO:0001558//regulation of cell growth;GO:0008283//cell proliferation;GO:0009719//response to endogenous stimulus;GO:0035556//intracellular signal transduction
Unigene0074269	3438	2781	2557	792	782	770	50.9	43	32.83	10.29	11.01	11.82	42.2433	11.04	-1.93598	5.56262e-42	2.07059e-39	gamt-b	PREDICTED: guanidinoacetate N-methyltransferase [Chrysemys picta bellii]	Metabolism;Metabolism;Metabolism	Global and overview maps;Amino acid metabolism;Amino acid metabolism	ko01100//Metabolic pathways;ko00330//Arginine and proline metabolism;ko00260//Glycine, serine and threonine metabolism	K00542;K00542;K00542	GO:0031988//membrane-bounded vesicle	GO:0008757//S-adenosylmethionine-dependent methyltransferase activity	GO:0008152//metabolic process;GO:0009653//anatomical structure morphogenesis;GO:0040008//regulation of growth
Unigene0122390	346	517	731	2462	2281	2100	2.64	4.12	4.84	16.51	16.58	16.63	3.86667	16.5733	2.0997	7.32064e-42	2.71064e-39	ptch1	PREDICTED: protein patched homolog 2 [Picoides pubescens]	Human Diseases;Human Diseases;Environmental Information Processing	Cancers;Cancers;Signal transduction	ko05200//Pathways in cancer;ko05217//Basal cell carcinoma;ko04340//Hedgehog signaling pathway	K11101;K11101;K11101	GO:0031224//intrinsic component of membrane	GO:0004888//transmembrane signaling receptor activity	GO:0009888//tissue development;GO:0048513//animal organ development;GO:0050794//regulation of cellular process
Unigene0000028	501	510	585	68	32	75	4.31	4.58	4.37	0.51	0.26	0.67	4.42	0.48	-3.20294	7.39861e-42	2.72517e-39	SMYD1	PREDICTED: histone-lysine N-methyltransferase SMYD1 [Chelonia mydas]	-	-	-	-	GO:0043231//intracellular membrane-bounded organelle	GO:0043169//cation binding	GO:0006355//regulation of transcription, DNA-templated;GO:0007519//skeletal muscle tissue development;GO:0010830//regulation of myotube differentiation;GO:0016568//chromatin modification;GO:0045661//regulation of myoblast differentiation
Unigene0000499	17356	18289	23053	8713	8176	7511	244.92	269.55	282.15	107.95	109.76	109.88	265.54	109.197	-1.282	1.70035e-41	6.23035e-39	ACTC1	actin, alpha cardiac muscle 1-like [Scleropages formosus]	Organismal Systems;Human Diseases;Human Diseases;Organismal Systems	Circulatory system;Cardiovascular diseases;Cardiovascular diseases;Circulatory system	ko04261//Adrenergic signaling in cardiomyocytes;ko05414//Dilated cardiomyopathy (DCM);ko05410//Hypertrophic cardiomyopathy (HCM);ko04260//Cardiac muscle contraction	K12314;K12314;K12314;K12314	GO:0005884//actin filament;GO:0005924//cell-substrate adherens junction;GO:0031988//membrane-bounded vesicle;GO:0044421//extracellular region part;GO:0044449//contractile fiber part	GO:0008092//cytoskeletal protein binding;GO:0017111//nucleoside-triphosphatase activity;GO:0032550//purine ribonucleoside binding	GO:0003015//heart process;GO:0006941//striated muscle contraction;GO:0007015//actin filament organization;GO:0030239//myofibril assembly;GO:0033275//actin-myosin filament sliding;GO:0042981//regulation of apoptotic process;GO:0060415//muscle tissue morphogenesis;GO:0097305//response to alcohol
Unigene0084015	434	517	705	97	71	49	5.1	6.34	7.18	1	0.79	0.6	6.20667	0.796667	-2.96177	2.04838e-41	7.46671e-39	NTNG2	PREDICTED: netrin-G2 [Chelonia mydas]	Environmental Information Processing;Organismal Systems	Signaling molecules and interaction;Development	ko04514//Cell adhesion molecules (CAMs);ko04360//Axon guidance	K16359;K16359	GO:0031225//anchored component of membrane;GO:0043005//neuron projection	-	GO:0048812//neuron projection morphogenesis
Unigene0044958	70	52	84	388	386	395	0.7	0.54	0.73	3.4	3.66	4.08	0.656667	3.71333	2.49948	4.00819e-41	1.45353e-38	JAKMIP2	PREDICTED: janus kinase and microtubule-interacting protein 2 isoform X1 [Chelonia mydas]	-	-	-	-	-	GO:0019899//enzyme binding	-
Unigene0046628	487	476	556	56	61	94	14.75	15.06	14.6	1.49	1.76	2.95	14.8033	2.06667	-2.84054	5.54763e-41	2.00147e-38	RBM24	PREDICTED: RNA-binding protein 24 [Chrysemys picta bellii]	-	-	-	-	GO:0043231//intracellular membrane-bounded organelle	GO:0003729//mRNA binding	GO:0043487//regulation of RNA stability;GO:0051153//regulation of striated muscle cell differentiation
Unigene0087770	739	758	854	197	116	122	13.38	14.34	13.41	3.13	2	2.29	13.71	2.47333	-2.4707	6.08486e-41	2.18409e-38	Ucp2	PREDICTED: mitochondrial uncoupling protein 2 [Chrysemys picta bellii]	-	-	-	-	GO:0019866//organelle inner membrane;GO:0031224//intrinsic component of membrane;GO:0043231//intracellular membrane-bounded organelle	-	GO:0001101//response to acid chemical;GO:0001678//cellular glucose homeostasis;GO:0001889//liver development;GO:0009267//cellular response to starvation;GO:0009746//response to hexose;GO:0032845//negative regulation of homeostatic process;GO:0032868//response to insulin;GO:0042391//regulation of membrane potential;GO:0042981//regulation of apoptotic process;GO:0044703//multi-organism reproductive…
Unigene0074314	172	106	136	886	677	588	1.99	1.28	1.37	9.01	7.46	7.06	1.54667	7.84333	2.3423	6.28717e-41	2.24525e-38	DCT	PREDICTED: L-dopachrome tautomerase [Chrysemys picta bellii]	Metabolism;Organismal Systems;Metabolism	Global and overview maps;Endocrine system;Amino acid metabolism	ko01100//Metabolic pathways;ko04916//Melanogenesis;ko00350//Tyrosine metabolism	K01827;K01827;K01827	GO:0048770//pigment granule	GO:0016863//intramolecular oxidoreductase activity, transposing C=C bonds;GO:0043169//cation binding	GO:0006570//tyrosine metabolic process;GO:0006582//melanin metabolic process;GO:0021869//forebrain ventricular zone progenitor cell division;GO:0043473//pigmentation;GO:0050769//positive regulation of neurogenesis
Unigene0056407	734	662	823	209	178	136	6.05	5.7	5.88	1.51	1.4	1.16	5.87667	1.35667	-2.11493	6.46032e-41	2.29544e-38	adam22	PREDICTED: disintegrin and metalloproteinase domain-containing protein 22 [Chelonia mydas]	-	-	-	-	-	GO:0046914//transition metal ion binding;GO:0070011//peptidase activity, acting on L-amino acid peptides	GO:0007626//locomotory behavior;GO:0010001//glial cell differentiation;GO:0019538//protein metabolic process;GO:0032292//peripheral nervous system axon ensheathment
Unigene0120804	1027	929	1176	360	319	298	10.17	9.61	10.1	3.13	3.01	3.06	9.96	3.06667	-1.69947	9.69696e-41	3.42814e-38	--	-	-	-	-	-	-	-	-
Unigene0119786	1270	1443	1368	40	62	82	12.09	14.34	11.29	0.33	0.56	0.81	12.5733	0.566667	-4.47172	9.81741e-41	3.45337e-38	--	-	-	-	-	-	-	-	-
Unigene0103164	190	145	159	660	658	634	1.31	1.04	0.95	3.98	4.3	4.51	1.1	4.26333	1.95448	1.56308e-40	5.47093e-38	KIT	PREDICTED: mast/stem cell growth factor receptor Kit [Chrysemys picta bellii]	Human Diseases;Environmental Information Processing;Environmental Information Processing;Environmental Information Processing;Environmental Information Processing;Human Diseases;Environmental Information Processing;Human Diseases;Organismal Systems;Organismal Systems;Human Diseases	Cancers;Signal transduction;Signal transduction;Signal transduction;Signal transduction;Cancers;Signal transduction;Cancers;Endocrine system;Immune system;Cancers	ko05200//Pathways in cancer;ko04151//PI3K-Akt signaling pathway;ko04010//MAPK signaling pathway;ko04014//Ras signaling pathway;ko04015//Rap1 signaling pathway;ko05224//Breast cancer;ko04072//Phospholipase D signaling pathway;ko05221//Acute myeloid leukemia;ko04916//Melanogenesis;ko04640//Hematopoietic cell lineage;ko05230//Central carbon metabolism in cancer	K05091;K05091;K05091;K05091;K05091;K05091;K05091;K05091;K05091;K05091;K05091	GO:0005764//lysosome;GO:0030054//cell junction;GO:0031224//intrinsic component of membrane;GO:0044421//extracellular region part;GO:0044459//plasma membrane part	GO:0004714//transmembrane receptor protein tyrosine kinase activity;GO:0019899//enzyme binding;GO:0032550//purine ribonucleoside binding;GO:0043169//cation binding;GO:0046983//protein dimerization activity	GO:0002244//hematopoietic progenitor cell differentiation;GO:0002279//mast cell activation involved in immune response;GO:0002573//myeloid leukocyte differentiation;GO:0002768//immune response-regulating cell surface receptor signaling pathway;GO:0006664//glycolipid metabolic process;GO:0006952//defense response;GO:0007169//transmembrane receptor protein tyrosine kinase signaling pathway;GO:00072…
Unigene0094698	260	279	302	4	8	2	3.63	4.07	3.66	0.05	0.11	0.03	3.78667	0.0633333	-5.90182	1.88332e-40	6.55916e-38	Ido1	PREDICTED: indoleamine 2,3-dioxygenase 1 [Chrysemys picta bellii]	Metabolism;Metabolism;Human Diseases	Global and overview maps;Amino acid metabolism;Infectious diseases	ko01100//Metabolic pathways;ko00380//Tryptophan metabolism;ko05143//African trypanosomiasis	K00463;K00463;K00463	GO:0043292//contractile fiber	GO:0016702//oxidoreductase activity, acting on single donors with incorporation of molecular oxygen, incorporation of two atoms of oxygen;GO:0046906//tetrapyrrole binding	GO:0001818//negative regulation of cytokine production;GO:0001819//positive regulation of cytokine production;GO:0002237//response to molecule of bacterial origin;GO:0002645//positive regulation of tolerance induction;GO:0002676//regulation of chronic inflammatory response;GO:0002828//regulation of type 2 immune response;GO:0006569//tryptophan catabolic process;GO:0007626//locomotory behavior;GO:…
Unigene0015805	612	466	301	37	35	21	3	2.39	1.28	0.16	0.16	0.11	2.22333	0.143333	-3.95528	2.13015e-40	7.38229e-38	--	Reticulon-4 receptor [Chelonia mydas]	-	-	-	-	-	-	-
Unigene0027910	318	418	415	43	47	49	6.74	9.26	7.63	0.8	0.95	1.08	7.87667	0.943333	-3.06175	2.34318e-40	8.08074e-38	SLC51A	PREDICTED: organic solute transporter subunit alpha [Chrysemys picta bellii]	Organismal Systems	Digestive system	ko04976//Bile secretion	K14360	GO:0031090//organelle membrane;GO:0031224//intrinsic component of membrane;GO:0032991//macromolecular complex	GO:0046983//protein dimerization activity	GO:0006869//lipid transport
Unigene0000591	2605	2797	3644	1118	1101	1055	20.06	22.5	24.35	7.56	8.06	8.42	22.3033	8.01333	-1.47678	2.63932e-40	9.05764e-38	Myh8	PREDICTED: myosin-3 [Chrysemys picta bellii]	Cellular Processes;Human Diseases;Cellular Processes;Organismal Systems	Cell motility;Infectious diseases;Cellular community - eukaryotes;Circulatory system	ko04810//Regulation of actin cytoskeleton;ko05132//Salmonella infection;ko04530//Tight junction;ko04270//Vascular smooth muscle contraction	K10352;K10352;K10352;K10352	GO:0015629//actin cytoskeleton	GO:0008092//cytoskeletal protein binding;GO:0032550//purine ribonucleoside binding	-
Unigene0034709	1174	1285	1537	411	317	368	30.73	35.13	34.89	9.44	7.89	9.99	33.5833	9.10667	-1.88275	3.01563e-40	1.02988e-37	BGN	PREDICTED: biglycan isoform X2 [Odobenus rosmarus divergens]	-	-	-	-	GO:0005775//vacuolar lumen;GO:0005886//plasma membrane;GO:0016023//cytoplasmic, membrane-bounded vesicle;GO:0031012//extracellular matrix;GO:0044431//Golgi apparatus part	GO:0005198//structural molecule activity;GO:0097367//carbohydrate derivative binding	GO:0006024//glycosaminoglycan biosynthetic process;GO:0006027//glycosaminoglycan catabolic process;GO:0006790//sulfur compound metabolic process;GO:0018149//peptide cross-linking;GO:0043062//extracellular structure organization;GO:0051704//multi-organism process
Unigene0091529	1459	1501	1823	583	599	525	7.6	8.17	8.24	2.67	2.97	2.84	8.00333	2.82667	-1.5015	5.05007e-40	1.71634e-37	SIPA1L2	PREDICTED: signal-induced proliferation-associated 1-like protein 2 isoform X8 [Chrysemys picta bellii]	-	-	-	-	-	-	-
Unigene0049798	572	551	607	144	127	103	6.68	6.72	6.15	1.48	1.41	1.25	6.51667	1.38	-2.23947	5.26045e-40	1.77925e-37	C10orf105	PREDICTED: uncharacterized protein C10orf105 homolog [Chrysemys picta bellii]	-	-	-	-	-	-	-
Unigene0034968	1348	1281	1562	3308	3009	2927	20.39	20.23	20.49	43.92	43.29	45.89	20.37	44.3667	1.12303	7.86662e-40	2.648e-37	--	-	-	-	-	-	-	-	-
Unigene0018134	357	439	493	1294	1466	1221	1.02	1.31	1.23	3.26	4	3.63	1.18667	3.63	1.61305	8.06249e-40	2.70101e-37	DCHS2	PREDICTED: protocadherin-23 isoform X1 [Chrysemys picta bellii]	Environmental Information Processing	Signal transduction	ko04392//Hippo signaling pathway - multiple species	K16507	-	-	-
Unigene0008404	161	138	199	662	598	572	2.46	2.2	2.64	8.89	8.7	9.07	2.43333	8.88667	1.86871	9.10717e-40	3.03653e-37	PPM1E	PREDICTED: protein phosphatase 1E [Chrysemys picta bellii]	-	-	-	-	GO:0032991//macromolecular complex;GO:0043231//intracellular membrane-bounded organelle;GO:0043232//intracellular non-membrane-bounded organelle	GO:0004721//phosphoprotein phosphatase activity;GO:0043169//cation binding	GO:0001933//negative regulation of protein phosphorylation;GO:0006470//protein dephosphorylation;GO:0032233//positive regulation of actin filament bundle assembly;GO:0042493//response to drug
Unigene0004897	300	232	283	26	23	22	4	3.23	3.27	0.3	0.29	0.3	3.5	0.296667	-3.56044	1.31335e-39	4.35834e-37	--	-	-	-	-	-	-	-	-
Unigene0093617	2153	2170	3029	899	740	773	17.48	18.4	21.33	6.41	5.72	6.51	19.07	6.21333	-1.61787	1.78133e-39	5.88358e-37	EPHA3	PREDICTED: ephrin type-A receptor 3 isoform X1 [Chrysemys picta bellii]	Organismal Systems	Development	ko04360//Axon guidance	K05104	GO:0005768//endosome;GO:0016021//integral component of membrane	GO:0005003//ephrin receptor activity;GO:0032550//purine ribonucleoside binding	GO:0001952//regulation of cell-matrix adhesion;GO:0006468//protein phosphorylation;GO:0007169//transmembrane receptor protein tyrosine kinase signaling pathway;GO:0010975//regulation of neuron projection development;GO:0032526//response to retinoic acid;GO:0032886//regulation of microtubule-based process;GO:0032970//regulation of actin filament-based process
Unigene0063596	55	48	71	383	324	360	1.2	1.09	1.34	7.34	6.73	8.15	1.21	7.40667	2.61382	1.91182e-39	6.28507e-37	--	ferric-chelate reductase 1-like [Alligator mississippiensis]	-	-	-	-	-	-	-
Unigene0092124	1887	1854	2170	94	196	128	82.01	84.16	81.8	3.59	8.1	5.77	82.6567	5.82	-3.82804	3.51255e-39	1.14937e-36	MYLPF	PREDICTED: myosin regulatory light chain 2, skeletal muscle isoform [Chelonia mydas]	Cellular Processes;Cellular Processes;Organismal Systems	Cell motility;Cellular community - eukaryotes;Immune system	ko04810//Regulation of actin cytoskeleton;ko04510//Focal adhesion;ko04670//Leukocyte transendothelial migration	K12758;K12758;K12758	GO:0005774//vacuolar membrane;GO:0015629//actin cytoskeleton	GO:0005198//structural molecule activity;GO:0046872//metal ion binding	GO:0002376//immune system process;GO:0003012//muscle system process;GO:0014706//striated muscle tissue development
Unigene0030007	663	829	832	195	175	147	4.19	5.48	4.56	1.08	1.05	0.96	4.74333	1.03	-2.20326	5.22596e-39	1.70212e-36	DTNA	PREDICTED: dystrobrevin alpha isoform X10 [Chrysemys picta bellii]	-	-	-	-	GO:0032991//macromolecular complex	GO:0046914//transition metal ion binding	-
Unigene0067274	206	138	217	950	772	629	0.91	0.64	0.84	3.7	3.26	2.89	0.796667	3.28333	2.04311	6.54633e-39	2.12234e-36	ALK	PREDICTED: leukocyte tyrosine kinase receptor isoform X2 [Chrysemys picta bellii]	Human Diseases;Human Diseases	Cancers;Cancers	ko05200//Pathways in cancer;ko05223//Non-small cell lung cancer	K05119;K05119	-	-	-
Unigene0056365	5244	9656	5423	156	163	100	96.68	185.93	86.71	2.53	2.86	1.91	123.107	2.43333	-5.66083	6.91733e-39	2.23233e-36	--	PREDICTED: osteopontin [Chrysemys picta bellii]	Human Diseases;Environmental Information Processing;Cellular Processes;Environmental Information Processing;Environmental Information Processing;Organismal Systems	Infectious diseases;Signal transduction;Cellular community - eukaryotes;Signal transduction;Signaling molecules and interaction;Immune system	ko05165//Human papillomavirus infection;ko04151//PI3K-Akt signaling pathway;ko04510//Focal adhesion;ko04371//Apelin signaling pathway;ko04512//ECM-receptor interaction;ko04620//Toll-like receptor signaling pathway	K06250;K06250;K06250;K06250;K06250;K06250	GO:0031988//membrane-bounded vesicle;GO:0044421//extracellular region part;GO:0044424//intracellular part	GO:0005488//binding	GO:0010810//regulation of cell-substrate adhesion;GO:0014070//response to organic cyclic compound;GO:0071621//granulocyte chemotaxis
Unigene0005149	305	217	375	1016	994	877	3.09	2.29	3.29	9.02	9.56	9.2	2.89	9.26	1.67994	1.56619e-38	5.03126e-36	fam69b	PREDICTED: protein FAM69B isoform X1 [Chrysemys picta bellii]	-	-	-	-	GO:0031090//organelle membrane;GO:0031224//intrinsic component of membrane	-	-
Unigene0119799	2337	2381	3000	1081	1044	925	13.67	14.55	15.23	5.55	5.81	5.61	14.4833	5.65667	-1.35637	2.27517e-38	7.27557e-36	Neto2	PREDICTED: neuropilin and tolloid-like protein 2 isoform X5 [Chrysemys picta bellii]	-	-	-	-	GO:0008328//ionotropic glutamate receptor complex;GO:0044456//synapse part	GO:0035254//glutamate receptor binding	GO:0010469//regulation of receptor activity
Unigene0060292	422	327	302	26	43	33	14.32	11.59	8.89	0.77	1.39	1.16	11.6	1.10667	-3.38983	2.32513e-38	7.40169e-36	Myl1	PREDICTED: myosin light chain 1/3, skeletal muscle isoform isoform X1 [Chrysemys picta bellii]	-	-	-	-	-	-	-
Unigene0022311	247	235	263	1	7	8	6.27	6.23	5.79	0.02	0.17	0.21	6.09667	0.133333	-5.51491	2.35595e-38	7.46603e-36	HOXA11	PREDICTED: LOW QUALITY PROTEIN: homeobox protein Hox-A11 [Chrysemys picta bellii]	Human Diseases	Cancers	ko05202//Transcriptional misregulation in cancers	K21951	GO:0043231//intracellular membrane-bounded organelle;GO:0043234//protein complex	GO:0003677//DNA binding	GO:0001708//cell fate specification;GO:0001822//kidney development;GO:0003002//regionalization;GO:0003156//regulation of organ formation;GO:0006355//regulation of transcription, DNA-templated;GO:0008406//gonad development;GO:0009566//fertilization;GO:0030326//embryonic limb morphogenesis;GO:0032330//regulation of chondrocyte differentiation;GO:0040007//growth;GO:0045597//positive regulation of ce…
Unigene0085558	4	3	4	259	302	228	0.08	0.06	0.07	4.67	5.9	4.85	0.07	5.14	6.19827	3.32848e-38	1.05007e-35	Lhx8	PREDICTED: LIM/homeobox protein Lhx8 isoform X4 [Chrysemys picta bellii]	-	-	-	-	GO:0043231//intracellular membrane-bounded organelle	GO:0003677//DNA binding;GO:0046914//transition metal ion binding	GO:0008406//gonad development;GO:0010468//regulation of gene expression;GO:0021954//central nervous system neuron development;GO:0042476//odontogenesis;GO:0044708//single-organism behavior
Unigene0062434	1331	1121	1708	421	453	296	7.49	6.59	8.33	2.08	2.42	1.73	7.47	2.07667	-1.84684	3.48811e-38	1.09551e-35	MEGF6	PREDICTED: multiple epidermal growth factor-like domains protein 6 isoform X1 [Chrysemys picta bellii]	-	-	-	-	-	-	-
Unigene0003253	1666	1520	2232	4446	4286	3611	5.73	5.46	6.66	13.43	14.02	12.88	5.95	13.4433	1.17593	3.80666e-38	1.19025e-35	mapkbp1	PREDICTED: mitogen-activated protein kinase-binding protein 1 isoform X2 [Chrysemys picta bellii]	-	-	-	-	-	-	-
Unigene0113448	1302	1606	989	2	7	10	10.92	14.06	7.19	0.01	0.06	0.09	10.7233	0.0533333	-7.6515	5.18854e-38	1.61515e-35	HNF1B	PREDICTED: hepatocyte nuclear factor 1-beta isoform X1 [Chrysemys picta bellii]	Human Diseases	Endocrine and metabolic diseases	ko04950//Maturity onset diabetes of the young	K08034	GO:0043231//intracellular membrane-bounded organelle;GO:0043234//protein complex	GO:0000975//regulatory region DNA binding;GO:0000981//RNA polymerase II transcription factor activity, sequence-specific DNA binding;GO:0046983//protein dimerization activity	GO:0001714//endodermal cell fate specification;GO:0003002//regionalization;GO:0007420//brain development;GO:0008283//cell proliferation;GO:0009306//protein secretion;GO:0009746//response to hexose;GO:0009966//regulation of signal transduction;GO:0030855//epithelial cell differentiation;GO:0031016//pancreas development;GO:0035564//regulation of kidney size;GO:0039019//pronephric nephron developmen…
Unigene0033534	889	939	1015	2555	2905	2077	3.23	3.57	3.2	8.16	10.05	7.83	3.33333	8.68	1.38073	5.21168e-38	1.61521e-35	NT5E	PREDICTED: 5'-nucleotidase isoform X1 [Chrysemys picta bellii]	Metabolism;Metabolism;Metabolism;Metabolism	Global and overview maps;Nucleotide metabolism;Nucleotide metabolism;Metabolism of cofactors and vitamins	ko01100//Metabolic pathways;ko00230//Purine metabolism;ko00240//Pyrimidine metabolism;ko00760//Nicotinate and nicotinamide metabolism	K19970;K19970;K19970;K19970	-	-	-
Unigene0102886	1152	1253	1310	316	423	301	14.9	16.93	14.7	3.59	5.21	4.04	15.51	4.28	-1.85752	5.97677e-38	1.8442e-35	--	-	-	-	-	-	-	-	-
Unigene0085940	260	276	331	30	28	9	2.73	3.03	3.02	0.28	0.28	0.1	2.92667	0.22	-3.73368	1.46186e-37	4.49104e-35	MAP6	PREDICTED: microtubule-associated protein 6 isoform X2 [Chrysemys picta bellii]	-	-	-	-	GO:0015630//microtubule cytoskeleton;GO:0044444//cytoplasmic part	GO:0015631//tubulin binding	GO:0048812//neuron projection morphogenesis;GO:0051640//organelle localization
Unigene0024365	349	373	276	32	35	30	7.92	8.84	5.43	0.64	0.76	0.71	7.39667	0.703333	-3.39459	1.70087e-37	5.2026e-35	CPN1	PREDICTED: carboxypeptidase N catalytic chain [Chrysemys picta bellii]	-	-	-	-	GO:0044421//extracellular region part	GO:0008235//metalloexopeptidase activity;GO:0046914//transition metal ion binding	GO:0019538//protein metabolic process
Unigene0027717	396	344	438	1109	1041	965	4.17	3.78	4	10.26	10.43	10.54	3.98333	10.41	1.38592	2.51282e-37	7.65291e-35	DCLK2	PREDICTED: serine/threonine-protein kinase DCLK2 isoform X2 [Chrysemys picta bellii]	-	-	-	-	-	GO:0004672//protein kinase activity;GO:0032550//purine ribonucleoside binding	GO:0006464//cellular protein modification process;GO:0006796//phosphate-containing compound metabolic process;GO:0007165//signal transduction
Unigene0107327	199	161	164	670	651	630	1.81	1.53	1.3	5.36	5.65	5.96	1.54667	5.65667	1.87079	4.67308e-37	1.41707e-34	CNTN1	PREDICTED: LOW QUALITY PROTEIN: contactin-1 [Chrysemys picta bellii]	Environmental Information Processing	Signaling molecules and interaction	ko04514//Cell adhesion molecules (CAMs)	K06759	GO:0031224//intrinsic component of membrane;GO:0031988//membrane-bounded vesicle	GO:0005488//binding	GO:0002028//regulation of sodium ion transport;GO:0010467//gene expression;GO:0010975//regulation of neuron projection development;GO:0022610//biological adhesion
Unigene0024476	140	84	209	649	837	724	0.93	0.58	1.21	3.79	5.3	4.99	0.906667	4.69333	2.37197	4.80923e-37	1.4521e-34	Pkp1	PREDICTED: LOW QUALITY PROTEIN: plakophilin-1 [Chelonia mydas]	-	-	-	-	GO:0005911//cell-cell junction;GO:0016020//membrane;GO:0031988//membrane-bounded vesicle;GO:0043231//intracellular membrane-bounded organelle	-	GO:0022607//cellular component assembly;GO:0098602//single organism cell adhesion
Unigene0066670	262	261	210	5	14	6	4.8	4.99	3.34	0.08	0.24	0.11	4.37667	0.143333	-4.93239	4.88882e-37	1.46982e-34	NEFL	PREDICTED: neurofilament light polypeptide [Chrysemys picta bellii]	Human Diseases	Neurodegenerative diseases	ko05014//Amyotrophic lateral sclerosis (ALS)	K04572	GO:0005882//intermediate filament;GO:0043005//neuron projection	GO:0005198//structural molecule activity;GO:0005515//protein binding	GO:0008088//axo-dendritic transport;GO:0010770//positive regulation of cell morphogenesis involved in differentiation;GO:0031103//axon regeneration;GO:0032536//regulation of cell projection size;GO:0043066//negative regulation of apoptotic process;GO:0045110//intermediate filament bundle assembly;GO:0048858//cell projection morphogenesis;GO:0050905//neuromuscular process
Unigene0059570	557	361	603	1581	1465	1424	5.06	3.42	4.75	12.6	12.65	13.4	4.41	12.8833	1.54666	6.53706e-37	1.957e-34	ARSJ	PREDICTED: arylsulfatase J [Chrysemys picta bellii]	-	-	-	-	-	GO:0016788//hydrolase activity, acting on ester bonds	-
Unigene0066711	798	547	988	2271	2395	1952	8.06	5.77	8.66	20.15	23.02	20.45	7.49667	21.2067	1.5002	6.93052e-37	2.066e-34	SP5	PREDICTED: transcription factor Sp5 [Chrysemys picta bellii]	-	-	-	-	-	-	-
Unigene0118804	2181	2558	2723	823	674	804	28.57	35	30.94	9.47	8.4	10.92	31.5033	9.59667	-1.7149	9.02455e-37	2.67888e-34	PLAT	PREDICTED: tissue-type plasminogen activator [Chrysemys picta bellii]	Human Diseases;Environmental Information Processing;Human Diseases;Organismal Systems;Human Diseases	Cancers;Signal transduction;Cardiovascular diseases;Immune system;Cancers	ko05202//Transcriptional misregulation in cancers;ko04371//Apelin signaling pathway;ko05418//Fluid shear stress and atherosclerosis;ko04610//Complement and coagulation cascades;ko05215//Prostate cancer	K01343;K01343;K01343;K01343;K01343	-	-	-
Unigene0002935	337	267	234	20	21	23	3.27	2.7	1.97	0.17	0.19	0.23	2.64667	0.196667	-3.75035	9.31453e-37	2.75334e-34	CNTN2	PREDICTED: contactin-2 [Chrysemys picta bellii]	Environmental Information Processing	Signaling molecules and interaction	ko04514//Cell adhesion molecules (CAMs)	K06760	GO:0033267//axon part;GO:0034705//potassium channel complex;GO:0044297//cell body	GO:0005515//protein binding	GO:0001764//neuron migration;GO:0006898//receptor-mediated endocytosis;GO:0007611//learning or memory;GO:0008038//neuron recognition;GO:0008344//adult locomotory behavior;GO:0022604//regulation of cell morphogenesis;GO:0032291//axon ensheathment in central nervous system;GO:0032536//regulation of cell projection size;GO:0034613//cellular protein localization;GO:0045161//neuronal ion channel clust…
Unigene0024607	1107	732	868	207	236	186	16.97	11.72	11.54	2.79	3.44	2.96	13.41	3.06333	-2.13013	1.22082e-36	3.58798e-34	RHCG	PREDICTED: ammonium transporter Rh type C [Chrysemys picta bellii]	-	-	-	-	GO:0005886//plasma membrane;GO:0016021//integral component of membrane;GO:0031988//membrane-bounded vesicle	GO:0008092//cytoskeletal protein binding;GO:0015077//monovalent inorganic cation transmembrane transporter activity	GO:0015696//ammonium transport;GO:0055067//monovalent inorganic cation homeostasis
Unigene0082144	898	842	1182	200	239	279	12.7	12.44	14.5	2.48	3.22	4.09	13.2133	3.26333	-2.01758	1.22401e-36	3.58798e-34	FRZB	PREDICTED: secreted frizzled-related protein 3 [Gekko japonicus]	-	-	-	-	GO:0044421//extracellular region part	GO:0005515//protein binding	GO:0001558//regulation of cell growth;GO:0008283//cell proliferation;GO:0030178//negative regulation of Wnt signaling pathway;GO:0030857//negative regulation of epithelial cell differentiation;GO:0042981//regulation of apoptotic process;GO:0045597//positive regulation of cell differentiation;GO:0048598//embryonic morphogenesis;GO:0048762//mesenchymal cell differentiation;GO:0060026//convergent ex…
Unigene0033669	384	470	657	91	48	54	8.06	10.3	11.96	1.68	0.96	1.17	10.1067	1.27	-2.99241	1.35054e-36	3.94244e-34	NSG1	PREDICTED: neuron-specific vesicular protein calcyon [Chrysemys picta bellii]	-	-	-	-	-	-	-
Unigene0055836	662	648	750	173	100	137	9.08	9.28	8.92	2.08	1.3	1.95	9.09333	1.77667	-2.35564	1.54822e-36	4.50084e-34	SEMA3B	PREDICTED: semaphorin-3B [Chrysemys picta bellii]	-	-	-	-	GO:0031988//membrane-bounded vesicle	-	GO:0044707//single-multicellular organism process
Unigene0076958	527	616	746	154	97	108	10.98	13.4	13.48	2.82	1.92	2.33	12.62	2.35667	-2.42089	2.68708e-36	7.77948e-34	CXCR4	PREDICTED: C-X-C chemokine receptor type 4 [Chrysemys picta bellii]	Human Diseases;Environmental Information Processing;Cellular Processes;Cellular Processes;Environmental Information Processing;Human Diseases;Organismal Systems;Organismal Systems;Organismal Systems;Organismal Systems	Cancers;Signaling molecules and interaction;Transport and catabolism;Cell motility;Signal transduction;Infectious diseases;Development;Immune system;Immune system;Immune system	ko05200//Pathways in cancer;ko04060//Cytokine-cytokine receptor interaction;ko04144//Endocytosis;ko04810//Regulation of actin cytoskeleton;ko04020//Calcium signaling pathway;ko05163//Human cytomegalovirus infection;ko04360//Axon guidance;ko04062//Chemokine signaling pathway;ko04670//Leukocyte transendothelial migration;ko04672//Intestinal immune network for IgA production	K04189;K04189;K04189;K04189;K04189;K04189;K04189;K04189;K04189;K04189	GO:0000323//lytic vacuole;GO:0005768//endosome;GO:0030054//cell junction;GO:0031224//intrinsic component of membrane;GO:0031988//membrane-bounded vesicle;GO:0043005//neuron projection;GO:0044459//plasma membrane part	GO:0004950//chemokine receptor activity;GO:0017022//myosin binding;GO:0032182//ubiquitin-like protein binding;GO:0044389//ubiquitin-like protein ligase binding	GO:0003006//developmental process involved in reproduction;GO:0006950//response to stress;GO:0007009//plasma membrane organization;GO:0007411//axon guidance;GO:0007417//central nervous system development;GO:0008283//cell proliferation;GO:0016477//cell migration;GO:0019221//cytokine-mediated signaling pathway;GO:0019932//second-messenger-mediated signaling;GO:0036230//granulocyte activation;GO:004…
Unigene0120656	194	131	161	742	619	574	2.48	1.75	1.78	8.31	7.51	7.59	2.00333	7.80333	1.96169	8.10492e-36	2.33687e-33	WNT9A	PREDICTED: protein Wnt-9a [Chrysemys picta bellii]	Human Diseases;Human Diseases;Human Diseases;Human Diseases;Human Diseases;Environmental Information Processing;Human Diseases;Environmental Information Processing;Human Diseases;Environmental Information Processing;Human Diseases;Cellular Processes;Organismal Systems;Human Diseases	Cancers;Infectious diseases;Infectious diseases;Cancers;Cancers;Signal transduction;Endocrine and metabolic diseases;Signal transduction;Cancers;Signal transduction;Cancers;Cellular community - eukaryotes;Endocrine system;Cancers	ko05200//Pathways in cancer;ko05165//Human papillomavirus infection;ko05166//HTLV-I infection;ko05205//Proteoglycans in cancer;ko05225//Hepatocellular carcinoma;ko04310//Wnt signaling pathway;ko04934//Cushing syndrome;ko04390//Hippo signaling pathway;ko05224//Breast cancer;ko04150//mTOR signaling pathway;ko05226//Gastric cancer;ko04550//Signaling pathways regulating pluripotency of stem cells;ko0…	K01064;K01064;K01064;K01064;K01064;K01064;K01064;K01064;K01064;K01064;K01064;K01064;K01064;K01064	GO:0031012//extracellular matrix;GO:0031988//membrane-bounded vesicle;GO:0044421//extracellular region part	-	GO:0000075//cell cycle checkpoint;GO:0008283//cell proliferation;GO:0008589//regulation of smoothened signaling pathway;GO:0016055//Wnt signaling pathway;GO:0030326//embryonic limb morphogenesis;GO:0032330//regulation of chondrocyte differentiation;GO:0040019//positive regulation of embryonic development;GO:0043066//negative regulation of apoptotic process;GO:0048562//embryonic organ morphogenesi…
Unigene0109595	634	722	742	1744	2066	1792	5.75	6.84	5.84	13.9	17.84	16.86	6.14333	16.2	1.3989	9.09834e-36	2.6126e-33	Bmp7	PREDICTED: bone morphogenetic protein 7 [Chelonia mydas]	Environmental Information Processing;Organismal Systems;Environmental Information Processing;Environmental Information Processing	Signaling molecules and interaction;Development;Signal transduction;Signal transduction	ko04060//Cytokine-cytokine receptor interaction;ko04360//Axon guidance;ko04390//Hippo signaling pathway;ko04350//TGF-beta signaling pathway	K16621;K16621;K16621;K16621	-	-	-
Unigene0013949	278	236	205	5	6	4	4.21	3.73	2.69	0.07	0.09	0.06	3.54333	0.0733333	-5.59449	9.73206e-36	2.78321e-33	C1orf210	PREDICTED: type III endosome membrane protein TEMP [Pelodiscus sinensis]	-	-	-	-	-	-	-
Unigene0000079	411	424	557	95	53	74	3.88	4.18	4.56	0.79	0.48	0.72	4.20667	0.663333	-2.66487	9.87507e-36	2.81268e-33	Alx3	PREDICTED: homeobox protein aristaless-like 3 [Chrysemys picta bellii]	-	-	-	-	-	-	GO:0009987//cellular process;GO:0030326//embryonic limb morphogenesis;GO:0050789//regulation of biological process
Unigene0101969	268	367	194	8	4	6	2.73	3.91	1.72	0.07	0.04	0.06	2.78667	0.0566667	-5.6199	1.08e-35	3.06371e-33	ATP12A	PREDICTED: potassium-transporting ATPase alpha chain 2 [Chrysemys picta bellii]	Metabolism	Energy metabolism	ko00190//Oxidative phosphorylation	K01544	-	-	-
Unigene0013222	1856	1401	1860	4053	3894	3365	8.28	6.52	7.19	15.87	16.52	15.55	7.33	15.98	1.12438	1.14903e-35	3.24645e-33	Usp6nl	PREDICTED: USP6 N-terminal-like protein-like [Chelonia mydas]	-	-	-	-	-	-	-
Unigene0058750	652	626	697	169	192	176	10.04	10.07	9.31	2.29	2.81	2.81	9.80667	2.63667	-1.89505	1.32522e-35	3.72927e-33	FAM198B	PREDICTED: protein FAM198B isoform X1 [Chrysemys picta bellii]	-	-	-	-	-	-	-
Unigene0070146	202	292	214	5	9	7	4.19	6.32	3.85	0.09	0.18	0.15	4.78667	0.14	-5.09552	3.40683e-35	9.54891e-33	--	-	-	-	-	-	-	-	-
Unigene0037019	330	305	345	56	56	39	8.17	7.89	7.41	1.22	1.32	1	7.82333	1.18	-2.729	4.40695e-35	1.23031e-32	PENK	PREDICTED: proenkephalin-A isoform X2 [Chrysemys picta bellii]	-	-	-	-	-	-	GO:0002209//behavioral defense response;GO:0007186//G-protein coupled receptor signaling pathway;GO:0007600//sensory perception;GO:0009605//response to external stimulus;GO:0051705//multi-organism behavior
Unigene0057915	273	295	356	50	43	34	4.48	5.05	5.06	0.72	0.67	0.58	4.86333	0.656667	-2.88871	4.85425e-35	1.34983e-32	TPPP3	PREDICTED: tubulin polymerization-promoting protein family member 3 [Chrysemys picta bellii]	-	-	-	-	-	-	-
Unigene0089753	129	89	113	564	454	444	2.66	1.92	2.02	10.22	8.92	9.5	2.2	9.54667	2.11749	5.91479e-35	1.63826e-32	Sbk2	PREDICTED: serine/threonine-protein kinase SBK2-like [Chrysemys picta bellii]	-	-	-	-	-	-	-
Unigene0085526	334	216	297	15	35	20	5.92	4	4.57	0.23	0.59	0.37	4.83	0.396667	-3.60602	6.61798e-35	1.82583e-32	rhbg-b	PREDICTED: ammonium transporter Rh type B [Chrysemys picta bellii]	-	-	-	-	GO:0005856//cytoskeleton;GO:0012506//vesicle membrane;GO:0016021//integral component of membrane;GO:0031225//anchored component of membrane	GO:0008092//cytoskeletal protein binding;GO:0015077//monovalent inorganic cation transmembrane transporter activity	GO:0015696//ammonium transport
Unigene0031519	387	232	321	1022	1157	1224	7.92	4.96	5.7	18.36	22.53	25.97	6.19333	22.2867	1.84739	7.09405e-35	1.94953e-32	Wnt10b	PREDICTED: protein Wnt-10b [Chrysemys picta bellii]	Human Diseases;Human Diseases;Human Diseases;Human Diseases;Human Diseases;Environmental Information Processing;Human Diseases;Environmental Information Processing;Human Diseases;Environmental Information Processing;Human Diseases;Cellular Processes;Organismal Systems;Human Diseases	Cancers;Infectious diseases;Infectious diseases;Cancers;Cancers;Signal transduction;Endocrine and metabolic diseases;Signal transduction;Cancers;Signal transduction;Cancers;Cellular community - eukaryotes;Endocrine system;Cancers	ko05200//Pathways in cancer;ko05165//Human papillomavirus infection;ko05166//HTLV-I infection;ko05205//Proteoglycans in cancer;ko05225//Hepatocellular carcinoma;ko04310//Wnt signaling pathway;ko04934//Cushing syndrome;ko04390//Hippo signaling pathway;ko05224//Breast cancer;ko04150//mTOR signaling pathway;ko05226//Gastric cancer;ko04550//Signaling pathways regulating pluripotency of stem cells;ko0…	K01357;K01357;K01357;K01357;K01357;K01357;K01357;K01357;K01357;K01357;K01357;K01357;K01357;K01357	-	-	-
Unigene0111906	248	210	289	18	30	24	8.02	7.09	8.1	0.51	0.92	0.8	7.73667	0.743333	-3.37963	7.65618e-35	2.09583e-32	MYOZ2	PREDICTED: myozenin-2 isoform X1 [Chelonia mydas]	-	-	-	-	GO:0005856//cytoskeleton;GO:0031674//I band	GO:0008092//cytoskeletal protein binding	-
Unigene0085746	1399	1226	1945	325	424	456	39.53	36.18	47.67	8.06	11.4	13.36	41.1267	10.94	-1.91046	1.0827e-34	2.95232e-32	PTGDS	Complement component C8 gamma chain [Chelonia mydas]	Metabolism;Metabolism	Global and overview maps;Lipid metabolism	ko01100//Metabolic pathways;ko00590//Arachidonic acid metabolism	K01830;K01830	-	-	-
Unigene0102344	292	284	342	28	49	41	4.11	4.17	4.17	0.35	0.66	0.6	4.15	0.536667	-2.95101	1.11755e-34	3.03559e-32	RAPSN	PREDICTED: 43 kDa receptor-associated protein of the synapse isoform X1 [Chrysemys picta bellii]	-	-	-	-	GO:0043232//intracellular non-membrane-bounded organelle;GO:0097060//synaptic membrane	GO:0005102//receptor binding;GO:0046914//transition metal ion binding	GO:0007268//synaptic transmission;GO:0043065//positive regulation of apoptotic process
Unigene0092561	250	151	142	981	856	781	2.66	1.68	1.31	9.16	8.66	8.61	1.88333	8.81	2.22585	1.19356e-34	3.22958e-32	SATB2	PREDICTED: DNA-binding protein SATB2 isoform X1 [Pelodiscus sinensis]	-	-	-	-	GO:0043234//protein complex;GO:0044451//nucleoplasm part	GO:0003677//DNA binding	GO:0001649//osteoblast differentiation;GO:0006357//regulation of transcription from RNA polymerase II promoter;GO:0010033//response to organic substance;GO:0016477//cell migration;GO:0016568//chromatin modification;GO:0021877//forebrain neuron fate commitment;GO:0048562//embryonic organ morphogenesis
Unigene0002507	1435	2024	2148	551	574	448	21.4	31.53	27.79	7.22	8.15	6.93	26.9067	7.43333	-1.85588	2.9224e-34	7.87727e-32	pol	PREDICTED: dual specificity protein phosphatase 12 [Cuculus canorus]	-	-	-	-	-	-	-
Unigene0104000	208	252	214	2	10	4	6.66	8.43	5.94	0.06	0.3	0.13	7.01	0.163333	-5.42352	4.82183e-34	1.29475e-31	CRYAB	PREDICTED: alpha-crystallin B chain [Chrysemys picta bellii]	Genetic Information Processing;Organismal Systems	Folding, sorting and degradation;Aging	ko04141//Protein processing in endoplasmic reticulum;ko04213//Longevity regulating pathway - multiple species	K09542;K09542	GO:0016020//membrane;GO:0031674//I band;GO:0031988//membrane-bounded vesicle;GO:0043231//intracellular membrane-bounded organelle	GO:0005198//structural molecule activity;GO:0043169//cation binding;GO:0046983//protein dimerization activity	GO:0000302//response to reactive oxygen species;GO:0010332//response to gamma radiation;GO:0010468//regulation of gene expression;GO:0010623//developmental programmed cell death;GO:0032386//regulation of intracellular transport;GO:0043010//camera-type eye development;GO:0043066//negative regulation of apoptotic process;GO:0043623//cellular protein complex assembly;GO:0051259//protein oligomerizat…
Unigene0109422	44	14	19	334	280	260	1.01	0.33	0.38	6.71	6.1	6.17	0.573333	6.32667	3.464	6.39964e-34	1.71189e-31	GPR143	PREDICTED: G-protein coupled receptor 143 isoform X1 [Pelodiscus sinensis]	-	-	-	-	GO:0005886//plasma membrane;GO:0030659//cytoplasmic vesicle membrane;GO:0048770//pigment granule	GO:0008188//neuropeptide receptor activity;GO:0016597//amino acid binding;GO:0043169//cation binding	GO:0007186//G-protein coupled receptor signaling pathway;GO:0019722//calcium-mediated signaling;GO:0032400//melanosome localization;GO:0048017//inositol lipid-mediated signaling;GO:0048753//pigment granule organization;GO:1902531//regulation of intracellular signal transduction
Unigene0044616	597	464	455	40	93	66	15.16	12.31	10.02	0.89	2.25	1.74	12.4967	1.62667	-2.94155	6.48795e-34	1.72894e-31	MYOG	PREDICTED: myogenin [Chrysemys picta bellii]	-	-	-	-	GO:0043231//intracellular membrane-bounded organelle	GO:0000977//RNA polymerase II regulatory region sequence-specific DNA binding;GO:0000982//transcription factor activity, RNA polymerase II core promoter proximal region sequence-specific binding;GO:0003682//chromatin binding;GO:0005515//protein binding	GO:0006357//regulation of transcription from RNA polymerase II promoter;GO:0010226//response to lithium ion;GO:0010720//positive regulation of cell development;GO:0010830//regulation of myotube differentiation;GO:0014706//striated muscle tissue development;GO:0014735//regulation of muscle atrophy;GO:0014857//regulation of skeletal muscle cell proliferation;GO:0014877//response to muscle inactivit…
Unigene0014821	2605	2059	2705	925	1041	978	23.86	19.7	21.49	7.44	9.07	9.29	21.6833	8.6	-1.33418	8.08162e-34	2.1455e-31	--	-	-	-	-	-	-	-	-
Unigene0095922	466	603	551	97	126	91	3.97	5.37	4.07	0.73	1.02	0.8	4.47	0.85	-2.39474	9.07036e-34	2.39894e-31	Spag6	PREDICTED: sperm-associated antigen 6 isoform X1 [Chrysemys picta bellii]	-	-	-	-	GO:0005856//cytoskeleton	-	GO:0048232//male gamete generation;GO:0048870//cell motility
Unigene0074223	1975	1406	2213	4595	4543	3747	43.1	32.05	41.89	88.05	94.32	84.78	39.0133	89.05	1.19065	1.36948e-33	3.60844e-31	TMEFF2	PREDICTED: tomoregulin-2 [Chrysemys picta bellii]	-	-	-	-	GO:0031224//intrinsic component of membrane	-	-
Unigene0018121	641	509	1039	132	154	82	7.41	6.15	10.42	1.34	1.69	0.98	7.99333	1.33667	-2.58016	1.41188e-33	3.70629e-31	--	PREDICTED: collagen alpha-2(IX) chain [Chrysemys picta bellii]	Human Diseases;Environmental Information Processing;Cellular Processes;Environmental Information Processing;Organismal Systems	Infectious diseases;Signal transduction;Cellular community - eukaryotes;Signaling molecules and interaction;Digestive system	ko05165//Human papillomavirus infection;ko04151//PI3K-Akt signaling pathway;ko04510//Focal adhesion;ko04512//ECM-receptor interaction;ko04974//Protein digestion and absorption	K08131;K08131;K08131;K08131;K08131	GO:0005593//FACIT collagen trimer	-	-
Unigene0034051	524	737	908	166	155	117	7.9	11.61	11.88	2.2	2.22	1.83	10.4633	2.08333	-2.32838	1.42105e-33	3.7165e-31	NTN1	PREDICTED: netrin-1 [Chrysemys picta bellii]	Organismal Systems	Development	ko04360//Axon guidance	K06843	GO:0044420//extracellular matrix component;GO:0044424//intracellular part	-	GO:0007411//axon guidance;GO:0016477//cell migration;GO:0030307//positive regulation of cell growth;GO:0030308//negative regulation of cell growth;GO:0042127//regulation of cell proliferation;GO:0048598//embryonic morphogenesis;GO:0048732//gland development;GO:0051647//nucleus localization;GO:0060562//epithelial tube morphogenesis;GO:0098602//single organism cell adhesion
Unigene0089193	415	394	544	1219	1115	1082	13.5	13.39	15.35	34.83	34.51	36.5	14.08	35.28	1.3252	1.62621e-33	4.2373e-31	--	-	-	-	-	-	-	-	-
Unigene0010269	679	802	565	126	93	125	34.34	42.36	24.78	5.59	4.47	6.55	33.8267	5.53667	-2.61107	1.75526e-33	4.55669e-31	FABP3	PREDICTED: fatty acid-binding protein, heart [Pelodiscus sinensis]	Organismal Systems	Endocrine system	ko03320//PPAR signaling pathway	K08752	GO:0031988//membrane-bounded vesicle;GO:0044421//extracellular region part	GO:0005515//protein binding;GO:0036041//long-chain fatty acid binding	GO:0051234//establishment of localization
Unigene0090755	198	181	226	16	15	7	2.58	2.46	2.55	0.18	0.19	0.09	2.53	0.153333	-4.04439	6.05467e-33	1.56602e-30	Fndc5	PREDICTED: fibronectin type III domain-containing protein 5 [Chelonia mydas]	-	-	-	-	-	-	-
Unigene0027120	636	506	613	1659	1395	1412	8.25	6.86	6.9	18.9	17.22	18.99	7.33667	18.37	1.32415	6.51351e-33	1.67853e-30	FAM84A	PREDICTED: protein FAM84A [Chrysemys picta bellii]	-	-	-	-	-	-	-
Unigene0096698	324	452	478	71	71	70	1.96	2.86	2.51	0.38	0.41	0.44	2.44333	0.41	-2.57515	6.78493e-33	1.74209e-30	shroom1	PREDICTED: protein Shroom1 [Chrysemys picta bellii]	-	-	-	-	-	-	-
Unigene0063649	261	286	395	40	34	49	5.13	5.87	6.73	0.69	0.64	1	5.91	0.776667	-2.92779	6.86107e-33	1.75524e-30	ST8SIA2	PREDICTED: alpha-2,8-sialyltransferase 8B [Chrysemys picta bellii]	-	-	-	-	GO:0005768//endosome;GO:0031228//intrinsic component of Golgi membrane	GO:0008373//sialyltransferase activity;GO:0031406//carboxylic acid binding	GO:0001573//ganglioside metabolic process;GO:0006487//protein N-linked glycosylation;GO:0009311//oligosaccharide metabolic process;GO:0097485//neuron projection guidance
Unigene0012168	373	370	539	2290	1292	1453	27.52	28.51	34.49	148.34	90.69	111.14	30.1733	116.723	1.95175	1.0413e-32	2.65425e-30	S100A4	PREDICTED: protein S100-A4 [Chrysemys picta bellii]	-	-	-	-	GO:0031988//membrane-bounded vesicle;GO:0042995//cell projection;GO:0043231//intracellular membrane-bounded organelle;GO:0044421//extracellular region part;GO:0044444//cytoplasmic part	GO:0003723//RNA binding;GO:0005102//receptor binding;GO:0008092//cytoskeletal protein binding;GO:0046872//metal ion binding	GO:0043122//regulation of I-kappaB kinase/NF-kappaB signaling
Unigene0116386	301	307	214	29	22	16	5.61	5.97	3.46	0.47	0.39	0.31	5.01333	0.39	-3.68422	1.17562e-32	2.98582e-30	STMN2	PREDICTED: stathmin-2 [Trichechus manatus latirostris]	-	-	-	-	-	-	-
Unigene0006234	710	595	751	1493	1672	1465	7.31	6.4	6.71	13.5	16.38	15.64	6.80667	15.1733	1.15652	1.21229e-32	3.06789e-30	ANGPTL1	PREDICTED: angiopoietin-related protein 1 [Chrysemys picta bellii]	-	-	-	-	GO:0031988//membrane-bounded vesicle;GO:0044421//extracellular region part	-	GO:0007167//enzyme linked receptor protein signaling pathway
Unigene0021753	230	215	235	26	22	21	2.99	2.92	2.65	0.3	0.27	0.28	2.85333	0.283333	-3.33208	1.22797e-32	3.09641e-30	vwa2	PREDICTED: von Willebrand factor A domain-containing protein 2 [Chrysemys picta bellii]	-	-	-	-	GO:0031988//membrane-bounded vesicle;GO:0044420//extracellular matrix component;GO:0044421//extracellular region part	GO:0005515//protein binding	GO:0007160//cell-matrix adhesion;GO:0008286//insulin receptor signaling pathway;GO:0051259//protein oligomerization
Unigene0100100	1429	1415	1909	652	602	557	24.95	25.8	28.91	9.99	10	10.08	26.5533	10.0233	-1.40553	1.30135e-32	3.26974e-30	SHISA2	PREDICTED: protein shisa-2 homolog [Chrysemys picta bellii]	-	-	-	-	GO:0031224//intrinsic component of membrane;GO:0043231//intracellular membrane-bounded organelle	-	GO:0044707//single-multicellular organism process
Unigene0028120	780	752	598	142	171	147	3.41	3.44	2.27	0.55	0.71	0.67	3.04	0.643333	-2.24043	1.73294e-32	4.33864e-30	Spata13	PREDICTED: spermatogenesis-associated protein 13 isoform X1 [Chrysemys picta bellii]	Cellular Processes	Cell motility	ko04810//Regulation of actin cytoskeleton	K05769	-	-	-
Unigene0023405	6348	3893	6210	15936	13713	12644	56.08	35.92	47.58	123.6	115.25	115.8	46.5267	118.217	1.3453	2.10897e-32	5.26136e-30	TWIST2	PREDICTED: twist-related protein 2-like [Chrysemys picta bellii]	Human Diseases	Cancers	ko05205//Proteoglycans in cancer	K09069	-	-	-
Unigene0018410	313	282	250	35	31	35	3.06	2.88	2.12	0.3	0.29	0.36	2.68667	0.316667	-3.08478	2.21908e-32	5.5165e-30	PPARGC1A	PREDICTED: LOW QUALITY PROTEIN: peroxisome proliferator-activated receptor gamma coactivator 1-alpha [Chrysemys picta bellii]	Human Diseases;Organismal Systems;Environmental Information Processing;Organismal Systems;Environmental Information Processing;Organismal Systems;Human Diseases;Organismal Systems;Organismal Systems	Neurodegenerative diseases;Environmental adaptation;Signal transduction;Endocrine system;Signal transduction;Endocrine system;Endocrine and metabolic diseases;Aging;Endocrine system	ko05016//Huntington disease;ko04714//Thermogenesis;ko04371//Apelin signaling pathway;ko04910//Insulin signaling pathway;ko04152//AMPK signaling pathway;ko04922//Glucagon signaling pathway;ko04931//Insulin resistance;ko04211//Longevity regulating pathway - mammal;ko04920//Adipocytokine signaling pathway	K07202;K07202;K07202;K07202;K07202;K07202;K07202;K07202;K07202	GO:0043231//intracellular membrane-bounded organelle	GO:0003677//DNA binding;GO:0003682//chromatin binding;GO:0003713//transcription coactivator activity;GO:0005102//receptor binding;GO:0044389//ubiquitin-like protein ligase binding	GO:0006357//regulation of transcription from RNA polymerase II promoter;GO:0006754//ATP biosynthetic process;GO:0006979//response to oxidative stress;GO:0007623//circadian rhythm;GO:0010822//positive regulation of mitochondrion organization;GO:0014823//response to activity;GO:0022900//electron transport chain;GO:0031325//positive regulation of cellular metabolic process;GO:0032846//positive regul…
Unigene0087880	279	245	325	886	816	681	1.18	1.08	1.19	3.28	3.28	2.98	1.15	3.18	1.46739	3.73175e-32	9.24422e-30	PLXNC1	PREDICTED: plexin-C1 [Chrysemys picta bellii]	Organismal Systems	Development	ko04360//Axon guidance	K06572	GO:0016020//membrane	-	GO:0044699//single-organism process
Unigene0112080	573	480	670	166	153	155	4.77	4.17	4.84	1.21	1.21	1.34	4.59333	1.25333	-1.87377	3.77555e-32	9.31992e-30	Synpo2	PREDICTED: synaptopodin-2 isoform X1 [Chrysemys picta bellii]	-	-	-	-	GO:0005856//cytoskeleton	-	-
Unigene0005282	492	519	745	116	162	119	2.68	2.95	3.52	0.55	0.84	0.67	3.05	0.686667	-2.15113	4.85085e-32	1.19324e-29	--	-	-	-	-	-	-	-	-
Unigene0096502	1868	1525	2187	812	770	657	22.73	19.38	23.08	8.67	8.91	8.29	21.73	8.62333	-1.33337	7.03769e-32	1.72514e-29	LIX1	PREDICTED: protein limb expression 1 homolog isoform X1 [Chrysemys picta bellii]	-	-	-	-	-	-	-
Unigene0057457	845	772	925	271	300	195	5.61	5.35	5.32	1.58	1.89	1.34	5.42667	1.60333	-1.75899	7.27266e-32	1.77655e-29	COL15A1	PREDICTED: collagen alpha-1(XV) chain isoform X5 [Chrysemys picta bellii]	Organismal Systems	Digestive system	ko04974//Protein digestion and absorption	K08135	GO:0031988//membrane-bounded vesicle;GO:0044420//extracellular matrix component;GO:0044421//extracellular region part	-	GO:0022610//biological adhesion
Unigene0098413	370	227	425	1158	1119	931	3.78	2.42	3.77	10.39	10.88	9.86	3.32333	10.3767	1.64264	7.37749e-32	1.79592e-29	RUNX1	PREDICTED: runt-related transcription factor 1 isoform X1 [Chelonia mydas]	Human Diseases;Human Diseases;Organismal Systems;Cellular Processes;Human Diseases;Human Diseases	Cancers;Cancers;Immune system;Cellular community - eukaryotes;Cancers;Cancers	ko05200//Pathways in cancer;ko05202//Transcriptional misregulation in cancers;ko04659//Th17 cell differentiation;ko04530//Tight junction;ko05221//Acute myeloid leukemia;ko05220//Chronic myeloid leukemia	K08367;K08367;K08367;K08367;K08367;K08367	GO:0043231//intracellular membrane-bounded organelle;GO:0044420//extracellular matrix component	GO:0001067//regulatory region nucleic acid binding;GO:0001071//nucleic acid binding transcription factor activity;GO:0008134//transcription factor binding;GO:0032550//purine ribonucleoside binding;GO:0046872//metal ion binding;GO:0046983//protein dimerization activity	GO:0002244//hematopoietic progenitor cell differentiation;GO:0002762//negative regulation of myeloid leukocyte differentiation;GO:0002763//positive regulation of myeloid leukocyte differentiation;GO:0006357//regulation of transcription from RNA polymerase II promoter;GO:0010646//regulation of cell communication;GO:0042127//regulation of cell proliferation;GO:0044708//single-organism behavior;GO:0…
Unigene0008221	523	666	659	153	140	88	48.84	64.95	53.37	12.54	12.44	8.52	55.72	11.1667	-2.319	9.58522e-32	2.32531e-29	pol	PREDICTED: retrovirus-related Pol polyprotein from transposon 17.6, partial [Antrostomus carolinensis]	-	-	-	-	-	-	-
Unigene0003901	696	736	784	2566	1789	1981	4.01	4.42	3.91	12.96	9.79	11.82	4.11333	11.5233	1.48618	1.02545e-31	2.47913e-29	AMIGO1	PREDICTED: amphoterin-induced protein 1 [Chrysemys picta bellii]	-	-	-	-	-	-	-
Unigene0026599	183	145	157	548	598	514	1.91	1.58	1.42	5.02	5.93	5.55	1.63667	5.5	1.74867	1.33908e-31	3.22603e-29	LRRN3	PREDICTED: leucine-rich repeat neuronal protein 3 [Chrysemys picta bellii]	-	-	-	-	-	-	-
Unigene0075528	542	577	819	179	161	163	14.27	15.87	18.7	4.14	4.03	4.45	16.28	4.20667	-1.95235	1.34357e-31	3.22603e-29	SDS	PREDICTED: L-serine dehydratase/L-threonine deaminase [Chrysemys picta bellii]	Metabolism;Metabolism;Metabolism;Metabolism;Metabolism;Metabolism	Global and overview maps;Global and overview maps;Amino acid metabolism;Global and overview maps;Amino acid metabolism;Amino acid metabolism	ko01100//Metabolic pathways;ko01200//Carbon metabolism;ko00270//Cysteine and methionine metabolism;ko01230//Biosynthesis of amino acids;ko00260//Glycine, serine and threonine metabolism;ko00290//Valine, leucine and isoleucine biosynthesis	K17989;K17989;K17989;K17989;K17989;K17989	GO:0043231//intracellular membrane-bounded organelle	GO:0043168//anion binding;GO:0046983//protein dimerization activity	GO:0006090//pyruvate metabolic process;GO:0006563//L-serine metabolic process
Unigene0020620	2605	2523	3472	1288	1307	1099	35.26	35.67	40.76	15.31	16.83	15.42	37.23	15.8533	-1.23168	1.51582e-31	3.62724e-29	MEIS2	PREDICTED: homeobox protein Meis2 isoform X1 [Chrysemys picta bellii]	-	-	-	-	GO:0043231//intracellular membrane-bounded organelle	GO:0000977//RNA polymerase II regulatory region sequence-specific DNA binding;GO:0000982//transcription factor activity, RNA polymerase II core promoter proximal region sequence-specific binding;GO:0003712//transcription cofactor activity;GO:0005515//protein binding	GO:0006357//regulation of transcription from RNA polymerase II promoter;GO:0007423//sensory organ development;GO:0009605//response to external stimulus;GO:0010033//response to organic substance;GO:0045596//negative regulation of cell differentiation
Unigene0012243	383	564	270	38	36	37	4.7	7.23	2.88	0.41	0.42	0.47	4.93667	0.433333	-3.50999	2.28346e-31	5.44562e-29	C1qtnf3	PREDICTED: complement C1q tumor necrosis factor-related protein 3 isoform X1 [Chrysemys picta bellii]	-	-	-	-	-	-	-
Unigene0042022	1245	1194	1256	485	408	346	17.34	17.37	15.18	5.93	5.41	5	16.63	5.44667	-1.61034	3.33123e-31	7.91753e-29	WNT11	PREDICTED: protein Wnt-11 [Pelodiscus sinensis]	Human Diseases;Human Diseases;Human Diseases;Human Diseases;Human Diseases;Environmental Information Processing;Human Diseases;Environmental Information Processing;Human Diseases;Environmental Information Processing;Human Diseases;Cellular Processes;Organismal Systems;Human Diseases	Cancers;Infectious diseases;Infectious diseases;Cancers;Cancers;Signal transduction;Endocrine and metabolic diseases;Signal transduction;Cancers;Signal transduction;Cancers;Cellular community - eukaryotes;Endocrine system;Cancers	ko05200//Pathways in cancer;ko05165//Human papillomavirus infection;ko05166//HTLV-I infection;ko05205//Proteoglycans in cancer;ko05225//Hepatocellular carcinoma;ko04310//Wnt signaling pathway;ko04934//Cushing syndrome;ko04390//Hippo signaling pathway;ko05224//Breast cancer;ko04150//mTOR signaling pathway;ko05226//Gastric cancer;ko04550//Signaling pathways regulating pluripotency of stem cells;ko0…	K01384;K01384;K01384;K01384;K01384;K01384;K01384;K01384;K01384;K01384;K01384;K01384;K01384;K01384	-	-	-
Unigene0096401	3818	3074	3814	8452	7200	6676	23.73	19.96	20.56	46.12	42.57	43.02	21.4167	43.9033	1.0356	3.39414e-31	8.03988e-29	C1qtnf1	PREDICTED: complement C1q tumor necrosis factor-related protein 6 isoform X2 [Chrysemys picta bellii]	-	-	-	-	-	-	-
Unigene0093616	701	732	816	208	259	217	10.27	11.2	10.37	2.68	3.61	3.3	10.6133	3.19667	-1.73124	3.55121e-31	8.38371e-29	--	-	-	-	-	-	-	-	-
Unigene0062810	372	374	511	58	102	63	3.05	3.2	3.63	0.42	0.79	0.54	3.29333	0.583333	-2.49716	4.01453e-31	9.44584e-29	NTRK2	PREDICTED: LOW QUALITY PROTEIN: BDNF/NT-3 growth factors receptor [Chelonia mydas]	Environmental Information Processing;Environmental Information Processing;Environmental Information Processing;Human Diseases;Organismal Systems	Signal transduction;Signal transduction;Signal transduction;Substance dependence;Nervous system	ko04151//PI3K-Akt signaling pathway;ko04010//MAPK signaling pathway;ko04014//Ras signaling pathway;ko05034//Alcoholism;ko04722//Neurotrophin signaling pathway	K04360;K04360;K04360;K04360;K04360	GO:0014069//postsynaptic density;GO:0016021//integral component of membrane;GO:0031090//organelle membrane;GO:0033267//axon part;GO:0043231//intracellular membrane-bounded organelle;GO:0043234//protein complex;GO:0044444//cytoplasmic part;GO:0097060//synaptic membrane	GO:0004714//transmembrane receptor protein tyrosine kinase activity;GO:0005216//ion channel activity;GO:0032550//purine ribonucleoside binding;GO:0043121//neurotrophin binding;GO:0046983//protein dimerization activity	GO:0001558//regulation of cell growth;GO:0001934//positive regulation of protein phosphorylation;GO:0006835//dicarboxylic acid transport;GO:0007169//transmembrane receptor protein tyrosine kinase signaling pathway;GO:0007611//learning or memory;GO:0010001//glial cell differentiation;GO:0010467//gene expression;GO:0010770//positive regulation of cell morphogenesis involved in differentiation;GO:00…
Unigene0044139	440	496	387	84	87	63	6.86	8.08	5.23	1.15	1.29	1.02	6.72333	1.15333	-2.54337	4.14131e-31	9.71164e-29	EFHC1	PREDICTED: EF-hand domain-containing protein 1 isoform X1 [Chrysemys picta bellii]	-	-	-	-	GO:0042995//cell projection	-	-
Unigene0032487	403	565	497	86	108	66	20.44	29.93	21.86	3.83	5.21	3.47	24.0767	4.17	-2.52952	5.05964e-31	1.18258e-28	--	-	-	-	-	-	-	-	-
Unigene0032060	1102	813	1401	2691	2623	2567	11.17	8.61	12.32	23.96	25.3	26.99	10.7	25.4167	1.24816	5.50172e-31	1.28165e-28	Nfia	nuclear factor I/A, isoform CRA_b, partial [Mus musculus]	-	-	-	-	-	-	-
Unigene0058395	327	424	510	85	44	40	6.73	9.12	9.11	1.54	0.86	0.85	8.32	1.08333	-2.94111	5.94531e-31	1.38041e-28	ADORA1	PREDICTED: adenosine receptor A1 [Chrysemys picta bellii]	Environmental Information Processing;Environmental Information Processing;Environmental Information Processing;Environmental Information Processing;Human Diseases;Organismal Systems;Organismal Systems	Signaling molecules and interaction;Signal transduction;Signal transduction;Signal transduction;Substance dependence;Endocrine system;Endocrine system	ko04080//Neuroactive ligand-receptor interaction;ko04024//cAMP signaling pathway;ko04022//cGMP - PKG signaling pathway;ko04071//Sphingolipid signaling pathway;ko05032//Morphine addiction;ko04924//Renin secretion;ko04923//Regulation of lipolysis in adipocyte	K04265;K04265;K04265;K04265;K04265;K04265;K04265	GO:0031224//intrinsic component of membrane;GO:0044309//neuron spine	GO:0004888//transmembrane signaling receptor activity	GO:0001977//renal system process involved in regulation of blood volume;GO:0002683//negative regulation of immune system process;GO:0031348//negative regulation of defense response;GO:0035588//G-protein coupled purinergic receptor signaling pathway;GO:0051048//negative regulation of secretion;GO:0051899//membrane depolarization;GO:0051931//regulation of sensory perception
Unigene0092256	179	258	266	26	17	18	31.77	47.83	40.95	4.05	2.87	3.31	40.1833	3.41	-3.55875	9.42923e-31	2.18212e-28	--	-	-	-	-	-	-	-	-
Unigene0048901	892	741	1376	267	278	173	5.49	4.76	7.34	1.44	1.63	1.1	5.86333	1.39	-2.07664	1.06599e-30	2.45883e-28	COL23A1	PREDICTED: collagen alpha-1(XXIII) chain [Chrysemys picta bellii]	Organismal Systems	Digestive system	ko04974//Protein digestion and absorption	K19721	-	-	-
Unigene0012405	405	407	340	2	1	2	5.57	5.84	4.05	0.02	0.01	0.03	5.15333	0.02	-8.00936	1.08178e-30	2.48711e-28	PAX2	PREDICTED: paired box protein Pax-2 isoform X4 [Bos taurus]	-	-	-	-	GO:0032991//macromolecular complex;GO:0043231//intracellular membrane-bounded organelle;GO:0044450//microtubule organizing center part	GO:0000977//RNA polymerase II regulatory region sequence-specific DNA binding;GO:0000981//RNA polymerase II transcription factor activity, sequence-specific DNA binding;GO:0019904//protein domain specific binding;GO:0050664//oxidoreductase activity, acting on NAD(P)H, oxygen as acceptor	GO:0001678//cellular glucose homeostasis;GO:0001708//cell fate specification;GO:0003006//developmental process involved in reproduction;GO:0003339//regulation of mesenchymal to epithelial transition involved in metanephros morphogenesis;GO:0006355//regulation of transcription, DNA-templated;GO:0008284//positive regulation of cell proliferation;GO:0009612//response to mechanical stimulus;GO:002160…
Unigene0047030	841	788	919	1839	1790	1803	17.93	17.55	16.99	34.42	36.3	39.85	17.49	36.8567	1.0754	1.74269e-30	3.99353e-28	ALDH1A3	PREDICTED: aldehyde dehydrogenase family 1 member A3 [Chrysemys picta bellii]	Metabolism;Metabolism;Human Diseases;Metabolism;Metabolism;Metabolism;Metabolism;Metabolism;Metabolism	Global and overview maps;Carbohydrate metabolism;Cancers;Xenobiotics biodegradation and metabolism;Xenobiotics biodegradation and metabolism;Amino acid metabolism;Metabolism of other amino acids;Amino acid metabolism;Amino acid metabolism	ko01100//Metabolic pathways;ko00010//Glycolysis / Gluconeogenesis;ko05204//Chemical carcinogenesis;ko00980//Metabolism of xenobiotics by cytochrome P450;ko00982//Drug metabolism - cytochrome P450;ko00350//Tyrosine metabolism;ko00410//beta-Alanine metabolism;ko00340//Histidine metabolism;ko00360//Phenylalanine metabolism	K00129;K00129;K00129;K00129;K00129;K00129;K00129;K00129;K00129	GO:0031988//membrane-bounded vesicle;GO:0044424//intracellular part	GO:0016620//oxidoreductase activity, acting on the aldehyde or oxo group of donors, NAD or NADP as acceptor;GO:0042562//hormone binding;GO:0043168//anion binding;GO:0046983//protein dimerization activity	GO:0001523//retinoid metabolic process;GO:0007610//behavior;GO:0016102//diterpenoid biosynthetic process;GO:0016331//morphogenesis of embryonic epithelium;GO:0042981//regulation of apoptotic process;GO:0043010//camera-type eye development;GO:0048562//embryonic organ morphogenesis;GO:0048857//neural nucleus development;GO:0050905//neuromuscular process;GO:0060004//reflex
Unigene0047092	863	902	1004	224	197	290	13.92	15.2	14.05	3.17	3.02	4.85	14.39	3.68	-1.96729	1.98372e-30	4.53114e-28	PALM3	Paralemmin-3 [Chelonia mydas]	-	-	-	-	-	-	-
Unigene0047031	916	801	860	1938	2018	1772	13.78	12.59	11.22	25.6	28.89	27.64	12.53	27.3767	1.12756	2.14731e-30	4.88891e-28	--	-	-	-	-	-	-	-	-
Unigene0042402	1065	868	1472	398	363	319	8.02	6.83	9.62	2.63	2.6	2.49	8.15667	2.57333	-1.66434	3.15371e-30	7.15709e-28	IGDCC4	PREDICTED: LOW QUALITY PROTEIN: immunoglobulin superfamily DCC subclass member 4 [Chelonia mydas]	-	-	-	-	-	-	-
Unigene0040157	72	88	93	331	495	395	1.9	2.43	2.13	7.67	12.43	10.8	2.15333	10.3	2.258	3.23957e-30	7.3283e-28	--	PREDICTED: matrix Gla protein-like [Chrysemys picta bellii]	-	-	-	-	-	-	-
Unigene0085961	1314	1061	1384	3006	2654	2348	18.28	15.42	16.7	36.72	35.13	33.87	16.8	35.24	1.06875	3.64146e-30	8.21103e-28	TRIB2	PREDICTED: tribbles homolog 2 [Chelonia mydas]	-	-	-	-	-	GO:0016740//transferase activity;GO:0032550//purine ribonucleoside binding;GO:0044389//ubiquitin-like protein ligase binding;GO:0055103//ligase regulator activity	GO:0006464//cellular protein modification process;GO:0031331//positive regulation of cellular catabolic process;GO:0032693//negative regulation of interleukin-10 production;GO:0045596//negative regulation of cell differentiation
Unigene0100982	648	692	712	181	82	96	13.48	15.03	12.84	3.31	1.62	2.07	13.7833	2.33333	-2.56246	4.74817e-30	1.06723e-27	--	-	-	-	-	-	-	-	-
Unigene0069803	740	801	987	271	297	267	7.85	8.87	9.08	2.52	3	2.93	8.6	2.81667	-1.61035	5.13532e-30	1.15057e-27	--	-	-	-	-	-	-	-	-
Unigene0095842	5430	6271	7536	2749	2606	2645	25.3	30.51	30.45	11.24	11.55	12.77	28.7533	11.8533	-1.27844	5.40409e-30	1.20695e-27	AKAP12	PREDICTED: A-kinase anchor protein 12 isoform X1 [Chrysemys picta bellii]	-	-	-	-	-	GO:0019899//enzyme binding	GO:0006886//intracellular protein transport;GO:0010738//regulation of protein kinase A signaling;GO:0030804//positive regulation of cyclic nucleotide biosynthetic process
Unigene0119158	715	605	895	1629	2178	1679	4.62	4.08	5.01	9.23	13.38	11.24	4.57	11.2833	1.30393	6.21183e-30	1.38296e-27	--	-	-	-	-	-	-	-	-
Unigene0066478	1389	1054	1456	443	463	281	12.98	10.28	11.8	3.63	4.12	2.72	11.6867	3.49	-1.74356	7.11769e-30	1.57963e-27	Ebf3	PREDICTED: transcription factor COE3 isoform X3 [Taeniopygia guttata]	-	-	-	-	GO:0043231//intracellular membrane-bounded organelle	GO:0000982//transcription factor activity, RNA polymerase II core promoter proximal region sequence-specific binding;GO:0003676//nucleic acid binding;GO:0005515//protein binding;GO:0043169//cation binding	GO:0006357//regulation of transcription from RNA polymerase II promoter;GO:0044707//single-multicellular organism process
Unigene0122073	465	390	654	1284	1369	1162	4.22	3.69	5.14	10.22	11.81	10.92	4.35	10.9833	1.33623	7.54226e-30	1.66859e-27	CYP2J2	PREDICTED: cytochrome P450 2J2-like isoform X1 [Chrysemys picta bellii]	Metabolism;Organismal Systems;Organismal Systems;Metabolism;Organismal Systems;Metabolism	Global and overview maps;Nervous system;Sensory system;Lipid metabolism;Endocrine system;Lipid metabolism	ko01100//Metabolic pathways;ko04726//Serotonergic synapse;ko04750//Inflammatory mediator regulation of TRP channels;ko00590//Arachidonic acid metabolism;ko04913//Ovarian Steroidogenesis;ko00591//Linoleic acid metabolism	K07418;K07418;K07418;K07418;K07418;K07418	-	GO:0004497//monooxygenase activity;GO:0046906//tetrapyrrole binding;GO:0046914//transition metal ion binding	GO:0044710//single-organism metabolic process
Unigene0011573	365	257	429	39	63	61	2.28	1.68	2.33	0.21	0.38	0.4	2.09667	0.33	-2.66756	8.24305e-30	1.81792e-27	--	-	-	-	-	-	-	-	-
Unigene0027481	219	258	187	10	23	11	4.76	5.86	3.53	0.19	0.48	0.25	4.71667	0.306667	-3.94302	9.21843e-30	2.02667e-27	HNF4G	PREDICTED: hepatocyte nuclear factor 4-gamma, partial [Chrysemys picta bellii]	Human Diseases	Endocrine and metabolic diseases	ko04950//Maturity onset diabetes of the young	K08037	-	-	-
Unigene0109688	247	266	199	4	2	2	6.52	7.33	4.55	0.09	0.05	0.05	6.13333	0.0633333	-6.59756	1.08549e-29	2.37901e-27	C8G	PREDICTED: complement component C8 gamma chain isoform X1 [Pelodiscus sinensis]	-	-	-	-	GO:0031988//membrane-bounded vesicle;GO:0044421//extracellular region part	GO:0005488//binding	-
Unigene0054954	419	282	408	1019	1059	883	3.72	2.62	3.14	7.95	8.95	8.13	3.16	8.34333	1.4007	1.09598e-29	2.39454e-27	MPPED1	PREDICTED: LOW QUALITY PROTEIN: metallophosphoesterase domain-containing protein 1 [Equus caballus]	-	-	-	-	-	GO:0003824//catalytic activity	-
Unigene0101470	456	550	364	69	81	73	10.52	13.25	7.28	1.4	1.78	1.75	10.35	1.64333	-2.65493	2.04234e-29	4.44839e-27	SULT1B1	PREDICTED: sulfotransferase family cytosolic 1B member 1 [Anolis carolinensis]	-	-	-	-	-	GO:0003824//catalytic activity	-
Unigene0090141	910	601	881	1970	1933	1790	8.89	6.13	7.46	16.89	17.96	18.12	7.49333	17.6567	1.23653	2.85441e-29	6.19794e-27	PRSS23	PREDICTED: serine protease 23 [Chrysemys picta bellii]	-	-	-	-	GO:0031988//membrane-bounded vesicle;GO:0043231//intracellular membrane-bounded organelle	GO:0004175//endopeptidase activity	GO:0019538//protein metabolic process
Unigene0083064	34	22	36	238	246	180	0.59	0.4	0.54	3.64	4.07	3.25	0.51	3.65333	2.84064	3.18643e-29	6.89759e-27	--	-	-	-	-	-	-	-	-
Unigene0072403	559	453	604	1284	1193	1234	6.19	5.24	5.8	12.49	12.57	14.17	5.74333	13.0767	1.18703	4.40087e-29	9.49724e-27	Htra3	PREDICTED: serine protease HTRA3 isoform X1 [Chrysemys picta bellii]	-	-	-	-	-	GO:0004175//endopeptidase activity;GO:0019838//growth factor binding	GO:0017015//regulation of transforming growth factor beta receptor signaling pathway;GO:0019538//protein metabolic process;GO:0030510//regulation of BMP signaling pathway
Unigene0059700	620	784	837	234	168	176	9.66	12.76	11.31	3.2	2.49	2.84	11.2433	2.84333	-1.98341	5.3183e-29	1.1442e-26	RBPMS2	PREDICTED: RNA-binding protein with multiple splicing 2 isoform X1 [Chrysemys picta bellii]	-	-	-	-	-	GO:0097159//organic cyclic compound binding	-
Unigene0000225	750	699	794	1812	1960	1416	3.83	3.73	3.52	8.12	9.52	7.5	3.69333	8.38	1.18203	5.92195e-29	1.27019e-26	Hs3st6	PREDICTED: heparan sulfate glucosamine 3-O-sulfotransferase 6, partial [Alligator sinensis]	-	-	-	-	-	GO:0034483//heparan sulfate sulfotransferase activity	-
Unigene0005004	543	494	570	165	164	148	17.05	16.2	15.52	4.55	4.9	4.82	16.2567	4.75667	-1.77301	6.69728e-29	1.43212e-26	RERG	PREDICTED: ras-related and estrogen-regulated growth inhibitor-like [Chrysemys picta bellii]	-	-	-	-	-	GO:0032550//purine ribonucleoside binding	GO:0035556//intracellular signal transduction
Unigene0091869	2082	2334	2484	1002	795	800	23.16	27.12	23.97	9.79	8.41	9.23	24.75	9.14333	-1.43664	9.917e-29	2.11418e-26	FGFR4	PREDICTED: fibroblast growth factor receptor 4 [Protobothrops mucrosquamatus]	Human Diseases;Environmental Information Processing;Environmental Information Processing;Cellular Processes;Cellular Processes;Environmental Information Processing;Environmental Information Processing;Cellular Processes	Cancers;Signal transduction;Signal transduction;Transport and catabolism;Cell motility;Signal transduction;Signal transduction;Cellular community - eukaryotes	ko05200//Pathways in cancer;ko04151//PI3K-Akt signaling pathway;ko04010//MAPK signaling pathway;ko04144//Endocytosis;ko04810//Regulation of actin cytoskeleton;ko04014//Ras signaling pathway;ko04015//Rap1 signaling pathway;ko04550//Signaling pathways regulating pluripotency of stem cells	K05095;K05095;K05095;K05095;K05095;K05095;K05095;K05095	GO:0016021//integral component of membrane;GO:0030054//cell junction;GO:0043231//intracellular membrane-bounded organelle	GO:0004714//transmembrane receptor protein tyrosine kinase activity;GO:0005539//glycosaminoglycan binding;GO:0019838//growth factor binding;GO:0032550//purine ribonucleoside binding	GO:0003156//regulation of organ formation;GO:0006468//protein phosphorylation;GO:0007169//transmembrane receptor protein tyrosine kinase signaling pathway;GO:0010557//positive regulation of macromolecule biosynthetic process;GO:0030162//regulation of proteolysis;GO:0032844//regulation of homeostatic process;GO:0033500//carbohydrate homeostasis;GO:0042127//regulation of cell proliferation;GO:00430…
Unigene0030650	398	365	379	74	97	55	9.08	8.7	7.5	1.48	2.1	1.3	8.42667	1.62667	-2.37304	1.26952e-28	2.69828e-26	HOXC10	PREDICTED: homeobox protein Hox-C10 [Chrysemys picta bellii]	-	-	-	-	GO:0019908//nuclear cyclin-dependent protein kinase holoenzyme complex	GO:0003677//DNA binding	GO:0003002//regionalization;GO:0010468//regulation of gene expression;GO:0035108//limb morphogenesis;GO:0048665//neuron fate specification;GO:0050877//neurological system process
Unigene0003038	6095	8005	9308	3154	2888	2771	51.99	71.31	68.86	23.62	23.43	24.5	64.0533	23.85	-1.42528	1.30334e-28	2.76183e-26	RHOU	PREDICTED: rho-related GTP-binding protein RhoU [Pelodiscus sinensis]	-	-	-	-	-	-	-
Unigene0053442	248	187	164	7	13	16	20.26	15.95	11.62	0.5	1.01	1.35	15.9433	0.953333	-4.06383	1.50181e-28	3.17284e-26	FABP1	Fatty acid-binding protein, liver [Chelonia mydas]	Organismal Systems;Organismal Systems	Endocrine system;Digestive system	ko03320//PPAR signaling pathway;ko04975//Fat digestion and absorption	K08750;K08750	GO:0031988//membrane-bounded vesicle;GO:0043231//intracellular membrane-bounded organelle	GO:0005488//binding	GO:0001666//response to hypoxia;GO:0034614//cellular response to reactive oxygen species;GO:0043066//negative regulation of apoptotic process;GO:0051234//establishment of localization
Unigene0081649	371	374	607	76	106	90	3.34	3.52	4.74	0.6	0.91	0.84	3.86667	0.783333	-2.30339	1.54715e-28	3.25884e-26	VCAM1	PREDICTED: LOW QUALITY PROTEIN: vascular cell adhesion molecule 1 [Chelonia mydas]	Human Diseases;Environmental Information Processing;Human Diseases;Organismal Systems;Human Diseases;Environmental Information Processing;Environmental Information Processing;Human Diseases;Human Diseases	Infectious diseases;Signaling molecules and interaction;Cardiovascular diseases;Immune system;Endocrine and metabolic diseases;Signal transduction;Signal transduction;Infectious diseases;Infectious diseases	ko05166//HTLV-I infection;ko04514//Cell adhesion molecules (CAMs);ko05418//Fluid shear stress and atherosclerosis;ko04670//Leukocyte transendothelial migration;ko04933//AGE-RAGE signaling pathway in diabetic complications;ko04064//NF-kappa B signaling pathway;ko04668//TNF signaling pathway;ko05144//Malaria;ko05143//African trypanosomiasis	K06527;K06527;K06527;K06527;K06527;K06527;K06527;K06527;K06527	GO:0012505//endomembrane system;GO:0042995//cell projection;GO:0043231//intracellular membrane-bounded organelle;GO:0044421//extracellular region part;GO:0044444//cytoplasmic part;GO:0044459//plasma membrane part	GO:0005515//protein binding	GO:0002376//immune system process;GO:0007159//leukocyte cell-cell adhesion;GO:0008152//metabolic process;GO:0044763//single-organism cellular process;GO:0065007//biological regulation
Unigene0049414	415	328	156	1	3	3	5.29	4.37	1.73	0.01	0.04	0.04	3.79667	0.03	-6.98363	1.55631e-28	3.26834e-26	SLC13A3	PREDICTED: solute carrier family 13 member 3 [Chrysemys picta bellii]	-	-	-	-	-	-	-
Unigene0021417	3356	3379	3389	1338	1323	840	33.84	35.59	29.64	11.85	12.69	8.78	33.0233	11.1067	-1.57206	1.90411e-28	3.98684e-26	Mybpc2	PREDICTED: myosin-binding protein C, fast-type [Alligator mississippiensis]	-	-	-	-	-	-	-
Unigene0016068	2472	1884	2928	6195	4892	5157	29.61	23.57	30.41	65.14	55.74	64.03	27.8633	61.6367	1.14542	2.10275e-28	4.38968e-26	Lonrf1	PREDICTED: LON peptidase N-terminal domain and RING finger protein 1-like isoform X1 [Chrysemys picta bellii]	-	-	-	-	-	GO:0046872//metal ion binding	-
Unigene0031619	192	212	168	9	1	2	2.43	2.8	1.84	0.1	0.01	0.03	2.35667	0.0466667	-5.65821	2.13757e-28	4.44917e-26	Slco4c1	PREDICTED: solute carrier organic anion transporter family member 4C1, partial [Pelodiscus sinensis]	-	-	-	-	-	-	GO:0051234//establishment of localization
Unigene0066675	153	198	184	8	14	11	4.82	6.51	5.02	0.22	0.42	0.36	5.45	0.333333	-4.03122	2.48289e-28	5.1527e-26	--	-	-	-	-	-	-	-	-
Unigene0077274	33	28	30	212	217	192	0.89	0.79	0.7	5.01	5.56	5.36	0.793333	5.31	2.74271	2.82695e-28	5.84946e-26	ADTRP	PREDICTED: androgen-dependent TFPI-regulating protein [Chrysemys picta bellii]	-	-	-	-	-	-	-
Unigene0076647	961	546	830	2497	2256	1877	13.39	7.94	10.03	30.54	29.9	27.11	10.4533	29.1833	1.48118	3.12755e-28	6.45248e-26	--	-	-	-	-	-	-	-	-
Unigene0012002	5660	7057	5347	2159	1882	1845	55.54	72.33	45.51	18.6	17.57	18.77	57.7933	18.3133	-1.65801	3.27789e-28	6.74287e-26	NME7	PREDICTED: nucleoside diphosphate kinase 7 [Chrysemys picta bellii]	Metabolism;Metabolism;Metabolism;Metabolism	Global and overview maps;Nucleotide metabolism;Nucleotide metabolism;Xenobiotics biodegradation and metabolism	ko01100//Metabolic pathways;ko00230//Purine metabolism;ko00240//Pyrimidine metabolism;ko00983//Drug metabolism - other enzymes	K00940;K00940;K00940;K00940	GO:0005815//microtubule organizing center	GO:0016776//phosphotransferase activity, phosphate group as acceptor;GO:0032550//purine ribonucleoside binding	GO:0003002//regionalization;GO:0003341//cilium movement;GO:0007417//central nervous system development;GO:0009132//nucleoside diphosphate metabolic process;GO:0009152//purine ribonucleotide biosynthetic process;GO:0009209//pyrimidine ribonucleoside triphosphate biosynthetic process;GO:0009855//determination of bilateral symmetry;GO:0010970//establishment of localization by movement along microtub…
Unigene0006835	264	142	199	874	695	692	2.31	1.3	1.51	6.72	5.79	6.28	1.70667	6.26333	1.87575	3.47042e-28	7.1181e-26	RADIL	PREDICTED: ras-associating and dilute domain-containing protein [Chrysemys picta bellii]	-	-	-	-	-	-	GO:0000904//cell morphogenesis involved in differentiation;GO:0050794//regulation of cellular process
Unigene0005044	566	429	669	1356	1278	1210	4.99	3.95	5.11	10.49	10.71	11.05	4.68333	10.75	1.19873	3.699e-28	7.56488e-26	Arhgef19	PREDICTED: rho guanine nucleotide exchange factor 19 [Alligator mississippiensis]	-	-	-	-	-	-	GO:0035023//regulation of Rho protein signal transduction;GO:0044763//single-organism cellular process
Unigene0122799	18358	14249	23898	43831	38895	35649	48.96	39.69	55.27	102.63	98.68	98.56	47.9733	99.9567	1.05907	3.78761e-28	7.72364e-26	COL12A1	PREDICTED: LOW QUALITY PROTEIN: collagen alpha-1(XII) chain [Chrysemys picta bellii]	Organismal Systems	Digestive system	ko04974//Protein digestion and absorption	K08132	-	-	-
Unigene0105247	203	212	159	12	16	13	3.7	4.04	2.52	0.19	0.28	0.25	3.42	0.24	-3.83289	4.27628e-28	8.69493e-26	ANKRD1	PREDICTED: ankyrin repeat domain-containing protein 1 isoform X2 [Chrysemys picta bellii]	-	-	-	-	GO:0043231//intracellular membrane-bounded organelle;GO:0043234//protein complex;GO:0044449//contractile fiber part	GO:0001104//RNA polymerase II transcription cofactor activity;GO:0003676//nucleic acid binding;GO:0008092//cytoskeletal protein binding;GO:0019899//enzyme binding;GO:0046332//SMAD binding	GO:0006357//regulation of transcription from RNA polymerase II promoter;GO:0007519//skeletal muscle tissue development;GO:0009612//response to mechanical stimulus;GO:0032496//response to lipopolysaccharide;GO:0034612//response to tumor necrosis factor;GO:0042493//response to drug;GO:0042981//regulation of apoptotic process;GO:0043516//regulation of DNA damage response, signal transduction by p53 …
Unigene0104069	499	783	585	137	106	117	6.53	10.71	6.64	1.58	1.32	1.59	7.96	1.49667	-2.41102	4.71359e-28	9.5565e-26	Ccdc114	PREDICTED: coiled-coil domain-containing protein 114 [Chrysemys picta bellii]	-	-	-	-	-	-	-
Unigene0004689	194	196	299	19	35	16	4.29	4.53	5.74	0.37	0.74	0.37	4.85333	0.493333	-3.29834	5.4933e-28	1.11053e-25	Trim54	PREDICTED: tripartite motif-containing protein 54 isoform X1 [Chrysemys picta bellii]	-	-	-	-	GO:0043234//protein complex	GO:0015631//tubulin binding;GO:0046914//transition metal ion binding	GO:0031111//negative regulation of microtubule polymerization or depolymerization
Unigene0005303	6271	5263	7552	3290	2854	2747	73.34	64.29	76.6	33.78	31.75	33.31	71.41	32.9467	-1.11599	6.86951e-28	1.38477e-25	LSP1	PREDICTED: lymphocyte-specific protein 1 isoform X2 [Chrysemys picta bellii]	Human Diseases;Organismal Systems	Infectious diseases;Immune system	ko05152//Tuberculosis;ko04625//C-type lectin receptor signaling pathway	K14957;K14957	-	-	GO:0050896//response to stimulus
Unigene0014380	52	47	45	233	345	259	1.12	1.06	0.84	4.4	7.06	5.78	1.00667	5.74667	2.51314	7.2668e-28	1.46067e-25	SHH	PREDICTED: sonic hedgehog protein [Chrysemys picta bellii]	Human Diseases;Human Diseases;Organismal Systems;Human Diseases;Human Diseases;Environmental Information Processing	Cancers;Cancers;Development;Cancers;Cancers;Signal transduction	ko05200//Pathways in cancer;ko05205//Proteoglycans in cancer;ko04360//Axon guidance;ko05226//Gastric cancer;ko05217//Basal cell carcinoma;ko04340//Hedgehog signaling pathway	K11988;K11988;K11988;K11988;K11988;K11988	GO:0043231//intracellular membrane-bounded organelle;GO:0044421//extracellular region part;GO:0098589//membrane region	GO:0005102//receptor binding;GO:0016787//hydrolase activity;GO:0043236//laminin binding;GO:0046914//transition metal ion binding;GO:0097367//carbohydrate derivative binding	GO:0000122//negative regulation of transcription from RNA polymerase II promoter;GO:0001101//response to acid chemical;GO:0001568//blood vessel development;GO:0001649//osteoblast differentiation;GO:0001667//ameboidal-type cell migration;GO:0001708//cell fate specification;GO:0001816//cytokine production;GO:0001895//retina homeostasis;GO:0002053//positive regulation of mesenchymal cell proliferati…
Unigene0051043	616	575	782	181	147	205	3.94	3.85	4.34	1.02	0.9	1.36	4.04333	1.09333	-1.88681	8.70354e-28	1.7364e-25	Pacsin1	PREDICTED: protein kinase C and casein kinase substrate in neurons protein 1 [Chrysemys picta bellii]	-	-	-	-	GO:0005798//Golgi-associated vesicle;GO:0031253//cell projection membrane	GO:0005515//protein binding	GO:0007009//plasma membrane organization;GO:0030036//actin cytoskeleton organization;GO:0030100//regulation of endocytosis;GO:0034613//cellular protein localization;GO:0048468//cell development
Unigene0044617	186	161	184	9	19	6	6.33	5.72	5.43	0.27	0.61	0.21	5.82667	0.363333	-4.00331	8.71229e-28	1.7364e-25	MYF6	PREDICTED: myogenic factor 6 [Chrysemys picta bellii]	-	-	-	-	GO:0043231//intracellular membrane-bounded organelle	GO:0003676//nucleic acid binding;GO:0005515//protein binding	GO:0006357//regulation of transcription from RNA polymerase II promoter;GO:0007519//skeletal muscle tissue development;GO:0009952//anterior/posterior pattern specification;GO:0048644//muscle organ morphogenesis
Unigene0025121	150	123	194	597	469	501	2.13	1.82	2.38	7.43	6.32	7.36	2.11	7.03667	1.73765	8.71259e-28	1.7364e-25	KCNC1	PREDICTED: potassium voltage-gated channel subfamily C member 1-like [Chrysemys picta bellii]	-	-	-	-	-	-	-
Unigene0108756	141	183	215	14	13	13	5.82	7.9	7.7	0.51	0.51	0.56	7.14	0.526667	-3.76096	1.02143e-27	2.02993e-25	MUSTN1	PREDICTED: musculoskeletal embryonic nuclear protein 1 [Chrysemys picta bellii]	-	-	-	-	-	-	-
Unigene0068623	522	373	429	1201	1138	1153	4.07	3.04	2.9	8.22	8.44	9.31	3.33667	8.65667	1.3754	1.07954e-27	2.13938e-25	Ntn4	PREDICTED: netrin-4-like, partial [Tyto alba]	-	-	-	-	-	GO:0043236//laminin binding	GO:0035426//extracellular matrix-cell signaling;GO:0042551//neuron maturation
Unigene0038265	565	565	643	1414	1371	1143	10.35	10.81	10.22	22.75	23.9	21.71	10.46	22.7867	1.12331	1.15821e-27	2.28883e-25	sox18-a	PREDICTED: transcription factor SOX-18 [Aquila chrysaetos canadensis]	-	-	-	-	GO:0000785//chromatin;GO:0005667//transcription factor complex;GO:0043231//intracellular membrane-bounded organelle	GO:0000977//RNA polymerase II regulatory region sequence-specific DNA binding;GO:0000982//transcription factor activity, RNA polymerase II core promoter proximal region sequence-specific binding;GO:0046983//protein dimerization activity	GO:0001568//blood vessel development;GO:0001708//cell fate specification;GO:0001885//endothelial cell development;GO:0003348//cardiac endothelial cell differentiation;GO:0006357//regulation of transcription from RNA polymerase II promoter;GO:0009790//embryo development;GO:0021700//developmental maturation;GO:0042127//regulation of cell proliferation;GO:0043542//endothelial cell migration;GO:00486…
Unigene0005340	231	208	186	24	23	20	2.69	2.53	1.88	0.25	0.25	0.24	2.36667	0.246667	-3.26222	1.28667e-27	2.53558e-25	Sorbs2	PREDICTED: sorbin and SH3 domain-containing protein 2 isoform X4 [Chelonia mydas]	-	-	-	-	-	-	-
Unigene0036441	2931	3893	4271	1427	1408	1323	21.78	30.21	27.52	9.31	9.95	10.19	26.5033	9.81667	-1.43287	1.31433e-27	2.58285e-25	--	PREDICTED: A-kinase anchor protein 12 isoform X2 [Chrysemys picta bellii]	-	-	-	-	-	-	GO:0007165//signal transduction
Unigene0020516	179	230	217	10	27	14	6.89	9.24	7.24	0.34	0.99	0.56	7.79	0.63	-3.6282	1.37757e-27	2.69958e-25	--	-	-	-	-	-	-	-	-
Unigene0070094	260	208	329	48	38	42	5.21	4.35	5.72	0.84	0.72	0.87	5.09333	0.81	-2.65262	1.88784e-27	3.68926e-25	pitx3	PREDICTED: pituitary homeobox 3 [Chrysemys picta bellii]	-	-	-	-	GO:0043231//intracellular membrane-bounded organelle	GO:0000982//transcription factor activity, RNA polymerase II core promoter proximal region sequence-specific binding;GO:0003677//DNA binding	GO:0002088//lens development in camera-type eye;GO:0006357//regulation of transcription from RNA polymerase II promoter;GO:0007420//brain development;GO:0007610//behavior;GO:0009653//anatomical structure morphogenesis;GO:0030182//neuron differentiation;GO:0048468//cell development
Unigene0059099	218	303	139	14	9	9	7.1	10.31	3.93	0.4	0.28	0.3	7.11333	0.326667	-4.44463	2.34441e-27	4.56881e-25	--	-	-	-	-	-	-	-	-
Unigene0028611	1401	1239	1647	617	662	592	13.99	12.93	14.27	5.41	6.29	6.13	13.73	5.94333	-1.20799	2.5854e-27	5.02453e-25	CDH7	PREDICTED: cadherin-7 isoform X1 [Chrysemys picta bellii]	-	-	-	-	GO:0031224//intrinsic component of membrane	-	GO:0098742//cell-cell adhesion via plasma-membrane adhesion molecules
Unigene0040440	223	261	204	25	32	16	1.51	1.85	1.2	0.15	0.21	0.11	1.52	0.156667	-3.2783	2.97655e-27	5.76876e-25	Nrcam	PREDICTED: neuronal cell adhesion molecule isoform X2 [Chrysemys picta bellii]	Environmental Information Processing	Signaling molecules and interaction	ko04514//Cell adhesion molecules (CAMs)	K06756	-	-	-
Unigene0017245	19330	19169	23726	11513	10171	9461	251.68	260.67	267.93	131.61	125.98	127.71	260.093	128.433	-1.01801	2.99605e-27	5.79061e-25	MDK	PREDICTED: midkine isoform X1 [Chelonia mydas]	-	-	-	-	-	GO:0005102//receptor binding;GO:0005539//glycosaminoglycan binding	GO:0006355//regulation of transcription, DNA-templated;GO:0006950//response to stress;GO:0007588//excretion;GO:0007613//memory;GO:0021543//pallium development;GO:0043066//negative regulation of apoptotic process
Unigene0100249	349	337	229	4	1	0	4.87	4.92	2.77	0.05	0.01	0	4.18667	0.02	-7.70966	3.87248e-27	7.46403e-25	CCDC198	PREDICTED: uncharacterized protein C14orf105 homolog [Chrysemys picta bellii]	-	-	-	-	-	-	-
Unigene0037325	399	345	435	91	116	76	5.62	5.08	5.32	1.13	1.55	1.11	5.34	1.26333	-2.0796	4.65588e-27	8.94946e-25	--	-	-	-	-	-	-	-	-
Unigene0027040	177	89	171	525	571	559	3.59	1.89	3.01	9.36	11.03	11.77	2.83	10.72	1.92143	4.7482e-27	9.10206e-25	DLX3	PREDICTED: homeobox protein DLX-3 [Chrysemys picta bellii]	-	-	-	-	GO:0043231//intracellular membrane-bounded organelle	GO:0001071//nucleic acid binding transcription factor activity;GO:0003677//DNA binding	GO:0001944//vasculature development;GO:0006357//regulation of transcription from RNA polymerase II promoter;GO:0030855//epithelial cell differentiation;GO:0042476//odontogenesis;GO:0044702//single organism reproductive process
Unigene0032777	259	161	344	36	27	17	2.03	1.32	2.34	0.25	0.2	0.14	1.89667	0.196667	-3.26964	4.93359e-27	9.43174e-25	Galr2	PREDICTED: galanin receptor type 2 [Chrysemys picta bellii]	Environmental Information Processing	Signaling molecules and interaction	ko04080//Neuroactive ligand-receptor interaction	K04231	GO:0031224//intrinsic component of membrane	GO:0008188//neuropeptide receptor activity;GO:0042277//peptide binding	GO:0006357//regulation of transcription from RNA polymerase II promoter;GO:0007186//G-protein coupled receptor signaling pathway;GO:0030030//cell projection organization;GO:1901018//positive regulation of potassium ion transmembrane transporter activity
Unigene0119584	6	3	15	248	163	120	0.14	0.07	0.29	4.93	3.51	2.81	0.166667	3.75	4.49185	5.02629e-27	9.58292e-25	Krt75	PREDICTED: keratin, type II cytoskeletal 5-like [Chelonia mydas]	-	-	-	-	GO:0005882//intermediate filament;GO:0016020//membrane;GO:0043231//intracellular membrane-bounded organelle	-	-
Unigene0035024	165	203	184	19	15	15	1.86	2.39	1.8	0.19	0.16	0.18	2.01667	0.176667	-3.51287	6.27369e-27	1.19288e-24	ELFN1	Extracellular leucine-rich repeat and fibronectin type-III domain-containing protein 1 [Chelonia mydas]	-	-	-	-	GO:0031988//membrane-bounded vesicle;GO:0043005//neuron projection;GO:0045202//synapse	GO:0019899//enzyme binding	GO:0016043//cellular component organization
Unigene0086933	639	474	235	0	2	2	6.55	5.08	2.09	0	0.02	0.02	4.57333	0.0133333	-8.42206	6.56298e-27	1.24452e-24	Slc23a1	PREDICTED: solute carrier family 23 member 1 [Chelonia mydas]	Organismal Systems	Digestive system	ko04977//Vitamin digestion and absorption	K14611	GO:0005886//plasma membrane;GO:0031988//membrane-bounded vesicle;GO:0044424//intracellular part	GO:0005343//organic acid:sodium symporter activity;GO:0015145//monosaccharide transmembrane transporter activity;GO:0051183//vitamin transporter activity	GO:0006814//sodium ion transport;GO:0007417//central nervous system development;GO:0015882//L-ascorbic acid transport;GO:0030323//respiratory tube development;GO:0042221//response to chemical;GO:0044763//single-organism cellular process
Unigene0020374	733	503	740	212	207	185	9.7	6.95	8.5	2.46	2.61	2.54	8.38333	2.53667	-1.72459	7.4409e-27	1.40721e-24	CA10	PREDICTED: carbonic anhydrase-related protein 10 isoform X1 [Gallus gallus]	-	-	-	-	-	-	GO:0007417//central nervous system development
Unigene0122512	244	302	356	55	38	54	8.03	10.39	10.17	1.59	1.19	1.84	9.53	1.54	-2.62955	7.68268e-27	1.44904e-24	--	-	-	-	-	-	-	-	-
Unigene0029546	763	567	708	202	242	194	6.43	4.99	5.17	1.49	1.94	1.69	5.53	1.70667	-1.6961	8.81234e-27	1.65766e-24	GFRA1	PREDICTED: GDNF family receptor alpha-1 [Chelonia mydas]	-	-	-	-	GO:0031988//membrane-bounded vesicle	-	GO:0048731//system development
Unigene0078575	1028	818	1256	397	412	360	19.7	16.37	20.88	6.68	7.51	7.15	18.9833	7.11333	-1.41614	9.79238e-27	1.8371e-24	GEM	PREDICTED: GTP-binding protein GEM [Chrysemys picta bellii]	-	-	-	-	GO:0005819//spindle;GO:0005886//plasma membrane;GO:0043231//intracellular membrane-bounded organelle	GO:0017111//nucleoside-triphosphatase activity;GO:0032550//purine ribonucleoside binding;GO:0046872//metal ion binding	GO:0000280//nuclear division;GO:0035556//intracellular signal transduction;GO:0051303//establishment of chromosome localization
Unigene0016772	303	285	278	757	807	758	3.76	3.69	2.98	8.23	9.5	9.73	3.47667	9.15333	1.39659	1.07294e-26	2.00754e-24	GTDC1	PREDICTED: glycosyltransferase-like domain-containing protein 1 isoform X3 [Chrysemys picta bellii]	-	-	-	-	-	GO:0003824//catalytic activity	-
Unigene0121573	218	215	191	28	23	11	2.79	2.87	2.12	0.31	0.28	0.15	2.59333	0.246667	-3.39417	1.64667e-26	3.07285e-24	--	-	-	-	-	-	-	-	-
Unigene0070650	580	308	615	5296	3364	3691	8.56	4.75	7.87	68.61	47.22	56.46	7.06	57.43	3.02406	1.73761e-26	3.23398e-24	PMEL	PREDICTED: melanocyte protein PMEL [Chrysemys picta bellii]	-	-	-	-	GO:0043231//intracellular membrane-bounded organelle;GO:0044444//cytoplasmic part	-	-
Unigene0070145	158	169	196	8	12	19	4.23	4.73	4.55	0.19	0.31	0.53	4.50333	0.343333	-3.71331	1.80459e-26	3.34977e-24	Apobec1	PREDICTED: C->U-editing enzyme APOBEC-1-like [Chrysemys picta bellii]	-	-	-	-	-	-	-
Unigene0114059	552	475	457	82	43	104	13.11	11.78	9.41	1.71	0.97	2.56	11.4333	1.74667	-2.71057	1.96569e-26	3.63922e-24	CA2	PREDICTED: carbonic anhydrase 2 isoform X1 [Chrysemys picta bellii]	Organismal Systems;Organismal Systems;Organismal Systems;Organismal Systems;Organismal Systems;Metabolism	Digestive system;Digestive system;Digestive system;Excretory system;Excretory system;Energy metabolism	ko04972//Pancreatic secretion;ko04971//Gastric acid secretion;ko04976//Bile secretion;ko04964//Proximal tubule bicarbonate reclamation;ko04966//Collecting duct acid secretion;ko00910//Nitrogen metabolism	K18245;K18245;K18245;K18245;K18245;K18245	GO:0016020//membrane;GO:0031988//membrane-bounded vesicle;GO:0044444//cytoplasmic part	GO:0016836//hydro-lyase activity;GO:0046914//transition metal ion binding	GO:0006821//chloride transport;GO:0007186//G-protein coupled receptor signaling pathway;GO:0030641//regulation of cellular pH;GO:0032228//regulation of synaptic transmission, GABAergic;GO:0032846//positive regulation of homeostatic process;GO:0034764//positive regulation of transmembrane transport;GO:0044237//cellular metabolic process
Unigene0119744	526	487	622	1647	1375	1078	4.3	4.16	4.41	11.82	10.69	9.14	4.29	10.55	1.29819	2.28246e-26	4.21458e-24	ARHGAP20	PREDICTED: rho GTPase-activating protein 20 [Chrysemys picta bellii]	-	-	-	-	-	-	GO:0050794//regulation of cellular process
Unigene0016638	198	254	231	36	25	25	2.04	2.73	2.06	0.33	0.24	0.27	2.27667	0.28	-3.02342	2.64339e-26	4.86826e-24	TRIM55	PREDICTED: tripartite motif-containing protein 55 isoform X3 [Chrysemys picta bellii]	-	-	-	-	-	GO:0005515//protein binding;GO:0046914//transition metal ion binding	-
Unigene0004339	3727	3831	6456	1684	1578	1677	12.92	13.87	19.4	5.12	5.2	6.02	15.3967	5.44667	-1.49917	2.76051e-26	5.07069e-24	FREM2	PREDICTED: FRAS1-related extracellular matrix protein 2 [Chrysemys picta bellii]	-	-	-	-	GO:0031224//intrinsic component of membrane;GO:0031988//membrane-bounded vesicle;GO:0044420//extracellular matrix component	-	GO:0043583//ear development;GO:0044763//single-organism cellular process
Unigene0083168	476	628	499	126	74	108	3.93	5.41	3.57	0.91	0.58	0.92	4.30333	0.803333	-2.42138	3.64182e-26	6.67211e-24	PTPRO	PREDICTED: receptor-type tyrosine-protein phosphatase O isoform X1 [Chrysemys picta bellii]	-	-	-	-	GO:0031988//membrane-bounded vesicle;GO:0044309//neuron spine;GO:0044459//plasma membrane part	GO:0004721//phosphoprotein phosphatase activity;GO:0046983//protein dimerization activity	GO:0001977//renal system process involved in regulation of blood volume;GO:0006470//protein dephosphorylation;GO:0030031//cell projection assembly;GO:0030178//negative regulation of Wnt signaling pathway;GO:0030595//leukocyte chemotaxis;GO:0036058//filtration diaphragm assembly;GO:0061318//renal filtration cell differentiation;GO:0097485//neuron projection guidance
Unigene0116039	358	220	370	57	60	30	5.9	3.79	5.29	0.83	0.94	0.51	4.99333	0.76	-2.71593	3.87869e-26	7.08763e-24	SHISA3	PREDICTED: protein shisa-3 homolog [Chrysemys picta bellii]	-	-	-	-	GO:0031224//intrinsic component of membrane	-	GO:0044707//single-multicellular organism process
Unigene0028275	160	161	208	2	18	9	1.94	2.04	2.19	0.02	0.21	0.11	2.05667	0.113333	-4.18166	4.29989e-26	7.83694e-24	--	-	-	-	-	-	-	-	-
Unigene0003988	692	778	1000	288	304	242	10.39	12.2	13.02	3.8	4.34	3.77	11.87	3.97	-1.58011	4.9512e-26	9.00068e-24	--	-	-	-	-	-	-	-	-
Unigene0039053	554	520	689	200	194	190	9.37	9.19	10.11	2.97	3.12	3.33	9.55667	3.14	-1.60574	5.22308e-26	9.47046e-24	Pdk4	PREDICTED: pyruvate dehydrogenase kinase, isozyme 4 [Chrysemys picta bellii]	-	-	-	-	GO:0019866//organelle inner membrane;GO:0043231//intracellular membrane-bounded organelle	GO:0032550//purine ribonucleoside binding	GO:0006464//cellular protein modification process;GO:0006633//fatty acid biosynthetic process;GO:0007169//transmembrane receptor protein tyrosine kinase signaling pathway;GO:0010675//regulation of cellular carbohydrate metabolic process;GO:0032844//regulation of homeostatic process;GO:0033500//carbohydrate homeostasis;GO:0033554//cellular response to stress;GO:0043066//negative regulation of apop…
Unigene0074613	105	98	92	360	375	414	8.13	7.93	6.18	24.48	27.63	33.24	7.41333	28.45	1.94023	5.44741e-26	9.83665e-24	SPINK6	PREDICTED: serine protease inhibitor Kazal-type 6 [Loxodonta africana]	-	-	-	-	-	GO:0004857//enzyme inhibitor activity	GO:0010466//negative regulation of peptidase activity
Unigene0066806	341	342	449	84	108	65	3.49	3.65	3.98	0.75	1.05	0.69	3.70667	0.83	-2.15894	5.453e-26	9.83665e-24	--	-	-	-	-	-	-	-	-
Unigene0082194	1903	1808	2043	863	874	867	16.29	16.17	15.17	6.49	7.12	7.7	15.8767	7.10333	-1.16034	5.50436e-26	9.88413e-24	ITGA6	PREDICTED: integrin alpha-6 isoform X3 [Chrysemys picta bellii]	Human Diseases;Human Diseases;Environmental Information Processing;Cellular Processes;Human Diseases;Environmental Information Processing;Cellular Processes;Human Diseases;Environmental Information Processing;Human Diseases;Organismal Systems;Human Diseases;Human Diseases	Cancers;Infectious diseases;Signal transduction;Cell motility;Infectious diseases;Signaling molecules and interaction;Cellular community - eukaryotes;Cardiovascular diseases;Signaling molecules and interaction;Cardiovascular diseases;Immune system;Cancers;Cardiovascular diseases	ko05200//Pathways in cancer;ko05165//Human papillomavirus infection;ko04151//PI3K-Akt signaling pathway;ko04810//Regulation of actin cytoskeleton;ko05145//Toxoplasmosis;ko04514//Cell adhesion molecules (CAMs);ko04510//Focal adhesion;ko05414//Dilated cardiomyopathy (DCM);ko04512//ECM-receptor interaction;ko05410//Hypertrophic cardiomyopathy (HCM);ko04640//Hematopoietic cell lineage;ko05222//Small …	K06485;K06485;K06485;K06485;K06485;K06485;K06485;K06485;K06485;K06485;K06485;K06485;K06485	GO:0005887//integral component of plasma membrane;GO:0005924//cell-substrate adherens junction;GO:0044420//extracellular matrix component	GO:0005102//receptor binding;GO:0043169//cation binding	GO:0002376//immune system process;GO:0006357//regulation of transcription from RNA polymerase II promoter;GO:0022407//regulation of cell-cell adhesion;GO:0030031//cell projection assembly;GO:0031589//cell-substrate adhesion;GO:0035295//tube development;GO:0042325//regulation of phosphorylation;GO:0042475//odontogenesis of dentin-containing tooth;GO:0042981//regulation of apoptotic process;GO:0045…
Unigene0020431	280	290	398	1009	854	730	3.99	4.31	4.92	12.62	11.57	10.78	4.40667	11.6567	1.4034	5.50742e-26	9.88413e-24	EBF1	PREDICTED: transcription factor COE1 isoform X2 [Chrysemys picta bellii]	-	-	-	-	GO:0043231//intracellular membrane-bounded organelle	GO:0001071//nucleic acid binding transcription factor activity;GO:0005515//protein binding;GO:0043169//cation binding	GO:0006355//regulation of transcription, DNA-templated;GO:0044707//single-multicellular organism process
Unigene0092855	2186	1404	2418	4764	5267	3940	7.07	4.74	6.78	13.53	16.21	13.21	6.19667	14.3167	1.20813	5.77734e-26	1.03422e-23	--	PREDICTED: uncharacterized protein K02A2.6-like [Takifugu rubripes]	-	-	-	-	-	-	-
Unigene0054630	220	276	202	22	30	29	3.74	4.9	2.98	0.33	0.49	0.51	3.87333	0.443333	-3.12711	6.17479e-26	1.10256e-23	--	-	-	-	-	-	-	-	-
Unigene0076649	213	107	201	666	630	538	6.71	3.52	5.49	18.42	18.88	17.57	5.24	18.29	1.80342	9.85009e-26	1.74552e-23	--	Sodium channel protein type 5 subunit alpha, partial [Leptosomus discolor]	-	-	-	-	-	-	-
Unigene0003913	1319	1451	1419	565	552	524	9.81	11.27	9.15	3.69	3.9	4.04	10.0767	3.87667	-1.37813	1.05739e-25	1.86908e-23	PROS1	PREDICTED: vitamin K-dependent protein S isoform X1 [Chrysemys picta bellii]	-	-	-	-	GO:0031988//membrane-bounded vesicle;GO:0044421//extracellular region part	-	-
Unigene0003152	279	263	357	75	56	48	2.34	2.3	2.6	0.55	0.45	0.42	2.41333	0.473333	-2.3501	1.61987e-25	2.85616e-23	HPSE2	PREDICTED: inactive heparanase-2 [Chrysemys picta bellii]	Metabolism;Human Diseases;Metabolism	Global and overview maps;Cancers;Glycan biosynthesis and metabolism	ko01100//Metabolic pathways;ko05205//Proteoglycans in cancer;ko00531//Glycosaminoglycan degradation	K07965;K07965;K07965	-	GO:0016787//hydrolase activity;GO:0043168//anion binding	GO:0044238//primary metabolic process
Unigene0008529	223	257	206	34	31	16	2.67	3.22	2.14	0.36	0.35	0.2	2.67667	0.303333	-3.14146	1.77354e-25	3.11931e-23	KLHDC7A	PREDICTED: kelch domain-containing protein 7A [Chrysemys picta bellii]	-	-	-	-	-	-	-
Unigene0121273	268	226	102	4	3	6	9.83	8.65	3.24	0.13	0.1	0.23	7.24	0.153333	-5.56125	1.88221e-25	3.30217e-23	TMEM27	PREDICTED: collectrin [Chrysemys picta bellii]	-	-	-	-	GO:0005903//brush border;GO:0031988//membrane-bounded vesicle	GO:0008238//exopeptidase activity	GO:0017158//regulation of calcium ion-dependent exocytosis;GO:0019538//protein metabolic process;GO:0031334//positive regulation of protein complex assembly;GO:0032024//positive regulation of insulin secretion;GO:0032892//positive regulation of organic acid transport
Unigene0058189	290	169	274	727	923	654	2.1	1.28	1.72	4.63	6.37	4.92	1.7	5.30667	1.64227	1.99959e-25	3.49937e-23	COL21A1	PREDICTED: collagen alpha-1(XXI) chain [Chrysemys picta bellii]	-	-	-	-	-	-	-
Unigene0074408	412	271	503	1012	1094	997	2.82	1.94	2.99	6.09	7.13	7.08	2.58333	6.76667	1.38921	2.20889e-25	3.85607e-23	ANKRD35	PREDICTED: ankyrin repeat domain-containing protein 35 [Chrysemys picta bellii]	-	-	-	-	-	-	-
Unigene0065845	541	544	810	211	137	134	14.11	14.83	18.34	4.83	3.41	3.62	15.76	3.95333	-1.99513	2.50274e-25	4.35824e-23	CITED1	PREDICTED: cbp/p300-interacting transactivator 1 [Chrysemys picta bellii]	-	-	-	-	GO:0005737//cytoplasm	GO:0005515//protein binding	GO:0006355//regulation of transcription, DNA-templated;GO:0007178//transmembrane receptor protein serine/threonine kinase signaling pathway;GO:0009725//response to hormone;GO:0009888//tissue development;GO:0010243//response to organonitrogen compound;GO:0014070//response to organic cyclic compound;GO:0030154//cell differentiation;GO:0033993//response to lipid;GO:0034097//response to cytokine;GO:0…
Unigene0088029	425	471	648	114	104	146	3.2	3.71	4.23	0.75	0.75	1.14	3.71333	0.88	-2.07714	2.56968e-25	4.46375e-23	PCDH8	PREDICTED: protocadherin-8 isoform X4 [Nipponia nippon]	-	-	-	-	GO:0016020//membrane	GO:0046872//metal ion binding	GO:0002009//morphogenesis of an epithelium;GO:0098742//cell-cell adhesion via plasma-membrane adhesion molecules
Unigene0012153	871	741	1065	2142	1797	1692	5.81	5.17	6.17	12.56	11.41	11.71	5.71667	11.8933	1.05691	2.88235e-25	4.99456e-23	ATP8B2	PREDICTED: probable phospholipid-transporting ATPase ID [Chrysemys picta bellii]	-	-	-	-	GO:0030141//secretory granule;GO:0031224//intrinsic component of membrane	GO:0003824//catalytic activity;GO:0005548//phospholipid transporter activity;GO:0032550//purine ribonucleoside binding;GO:0046872//metal ion binding	GO:0006996//organelle organization;GO:0015914//phospholipid transport
Unigene0024348	12818	13792	13743	6864	6152	5698	118.49	133.16	110.18	55.71	54.1	54.61	120.61	54.8067	-1.13793	2.91374e-25	5.03654e-23	ATP1A1	PREDICTED: sodium/potassium-transporting ATPase subunit alpha-1 isoform X1 [Melopsittacus undulatus]	Environmental Information Processing;Environmental Information Processing;Organismal Systems;Organismal Systems;Organismal Systems;Organismal Systems;Organismal Systems;Organismal Systems;Organismal Systems;Organismal Systems;Organismal Systems;Organismal Systems;Organismal Systems;Organismal Systems;Organismal Systems;Organismal Systems;Organismal Systems;Organismal Systems	Signal transduction;Signal transduction;Circulatory system;Endocrine system;Circulatory system;Digestive system;Digestive system;Endocrine system;Endocrine system;Digestive system;Digestive system;Digestive system;Endocrine system;Excretory system;Digestive system;Digestive system;Excretory system;Excretory system	ko04024//cAMP signaling pathway;ko04022//cGMP - PKG signaling pathway;ko04261//Adrenergic signaling in cardiomyocytes;ko04919//Thyroid hormone signaling pathway;ko04260//Cardiac muscle contraction;ko04970//Salivary secretion;ko04972//Pancreatic secretion;ko04925//Aldosterone synthesis and secretion;ko04911//Insulin secretion;ko04974//Protein digestion and absorption;ko04971//Gastric acid secretio…	K01539;K01539;K01539;K01539;K01539;K01539;K01539;K01539;K01539;K01539;K01539;K01539;K01539;K01539;K01539;K01539;K01539;K01539	-	-	-
Unigene0115839	158	181	209	25	19	12	4.67	5.59	5.36	0.65	0.53	0.37	5.20667	0.516667	-3.33305	3.00649e-25	5.18414e-23	--	-	-	-	-	-	-	-	-
Unigene0116442	1530	1603	1077	0	0	0	101.59	111.17	62.03	0	0	0	91.5967	0.001	-16.483	3.1142e-25	5.35673e-23	GAL10	Gallinacin-10 [Picoides pubescens]	-	-	-	-	-	-	-
Unigene0088801	369	366	311	64	85	62	2.05	2.12	1.5	0.31	0.45	0.36	1.89	0.373333	-2.33985	3.17238e-25	5.43026e-23	Srcin1	PREDICTED: SRC kinase signaling inhibitor 1 isoform X2 [Chrysemys picta bellii]	-	-	-	-	-	-	-
Unigene0021408	629	705	783	256	256	217	5.51	6.45	5.95	1.97	2.13	1.97	5.97	2.02333	-1.561	3.34408e-25	5.71025e-23	--	-	-	-	-	-	-	-	-
Unigene0050488	299	359	311	53	75	56	2.99	3.75	2.7	0.47	0.71	0.58	3.14667	0.586667	-2.42321	3.35658e-25	5.71772e-23	PRLR	PREDICTED: prolactin receptor [Chrysemys picta bellii]	Environmental Information Processing;Environmental Information Processing;Environmental Information Processing;Environmental Information Processing;Organismal Systems	Signal transduction;Signaling molecules and interaction;Signal transduction;Signaling molecules and interaction;Endocrine system	ko04151//PI3K-Akt signaling pathway;ko04060//Cytokine-cytokine receptor interaction;ko04630//Jak-STAT signaling pathway;ko04080//Neuroactive ligand-receptor interaction;ko04917//Prolactin signaling pathway	K05081;K05081;K05081;K05081;K05081	-	-	-
Unigene0106882	1228	1235	1705	569	600	555	16.34	17.17	19.68	6.65	7.6	7.66	17.73	7.30333	-1.27957	3.43236e-25	5.83268e-23	MEF2C	MADS box transcription enhancer factor 2, polypeptide C (myocyte enhancer factor 2C), isoform CRA_d [Homo sapiens]	Environmental Information Processing;Human Diseases;Organismal Systems;Environmental Information Processing;Environmental Information Processing;Human Diseases;Organismal Systems	Signal transduction;Cancers;Endocrine system;Signal transduction;Signal transduction;Cardiovascular diseases;Endocrine system	ko04010//MAPK signaling pathway;ko05202//Transcriptional misregulation in cancers;ko04921//Oxytocin signaling pathway;ko04022//cGMP - PKG signaling pathway;ko04371//Apelin signaling pathway;ko05418//Fluid shear stress and atherosclerosis;ko04928//Parathyroid hormone synthesis, secretion and action	K04454;K04454;K04454;K04454;K04454;K04454;K04454	GO:0000785//chromatin;GO:0016604//nuclear body;GO:0044444//cytoplasmic part	GO:0000977//RNA polymerase II regulatory region sequence-specific DNA binding;GO:0000982//transcription factor activity, RNA polymerase II core promoter proximal region sequence-specific binding;GO:0001228//transcriptional activator activity, RNA polymerase II transcription regulatory region sequence-specific binding;GO:0003723//RNA binding;GO:0008134//transcription factor binding;GO:0019900//kin…	GO:0000904//cell morphogenesis involved in differentiation;GO:0001662//behavioral fear response;GO:0001709//cell fate determination;GO:0001944//vasculature development;GO:0002260//lymphocyte homeostasis;GO:0002467//germinal center formation;GO:0002573//myeloid leukocyte differentiation;GO:0002756//MyD88-independent toll-like receptor signaling pathway;GO:0003128//heart field specification;GO:0003…
Unigene0083563	11	7	6	143	164	110	0.18	0.12	0.08	2.02	2.51	1.84	0.126667	2.12333	4.06722	3.51293e-25	5.95522e-23	OPN5	PREDICTED: opsin-5 [Chrysemys picta bellii]	-	-	-	-	-	-	-
Unigene0080238	395	340	470	101	122	104	7.28	6.55	7.52	1.63	2.14	1.99	7.11667	1.92	-1.8901	3.98298e-25	6.73583e-23	--	-	-	-	-	-	-	-	-
Unigene0061745	251	340	321	50	48	61	4.57	6.46	5.07	0.8	0.83	1.15	5.36667	0.926667	-2.5339	4.36426e-25	7.36294e-23	PALMD	PREDICTED: palmdelphin isoform X1 [Chrysemys picta bellii]	-	-	-	-	-	-	-
Unigene0003140	267	280	287	1026	695	804	6.06	6.64	5.65	20.46	15.01	18.93	6.11667	18.1333	1.56783	4.43587e-25	7.46584e-23	HEYL	PREDICTED: hairy/enhancer-of-split related with YRPW motif-like protein [Chrysemys picta bellii]	Human Diseases;Human Diseases;Human Diseases	Cancers;Infectious diseases;Cancers	ko05200//Pathways in cancer;ko05165//Human papillomavirus infection;ko05224//Breast cancer	K09091;K09091;K09091	-	-	-
Unigene0016693	979	1134	1259	365	328	421	10.18	12.32	11.36	3.33	3.25	4.54	11.2867	3.70667	-1.60643	5.56218e-25	9.33915e-23	KRT8	PREDICTED: keratin, type II cytoskeletal 8-like [Chrysemys picta bellii]	-	-	-	-	GO:0005634//nucleus;GO:0005882//intermediate filament	-	GO:0044763//single-organism cellular process;GO:0050896//response to stimulus
Unigene0033188	217	538	319	0	2	2	6.68	17.29	8.52	0	0.06	0.06	10.83	0.04	-8.08082	7.03188e-25	1.17787e-22	Smim24	PREDICTED: small integral membrane protein 24 isoform X1 [Chrysemys picta bellii]	-	-	-	-	-	-	-
Unigene0018246	441	324	633	1374	1384	1040	2.78	2.13	3.46	7.61	8.3	6.8	2.79	7.57	1.44003	7.58809e-25	1.26802e-22	WSCD2	PREDICTED: WSC domain-containing protein 2 [Chrysemys picta bellii]	-	-	-	-	-	-	-
Unigene0096926	490	499	334	10	5	16	4.21	4.47	2.49	0.08	0.04	0.14	3.72333	0.0866667	-5.42497	7.62411e-25	1.27102e-22	CDHR2	PREDICTED: cadherin-related family member 2 [Chrysemys picta bellii]	-	-	-	-	-	-	-
Unigene0010073	1569	1414	1949	754	552	603	5.34	5.03	5.76	2.25	1.79	2.13	5.37667	2.05667	-1.3864	8.20777e-25	1.36509e-22	--	-	-	-	-	-	-	-	-
Unigene0059100	536	755	563	3	14	14	8.98	13.21	8.18	0.04	0.22	0.24	10.1233	0.166667	-5.92458	8.61793e-25	1.42993e-22	--	-	-	-	-	-	-	-	-
Unigene0013398	592	479	682	1204	1727	1370	2.87	2.42	2.86	5.12	7.95	6.87	2.71667	6.64667	1.29079	8.97056e-25	1.48493e-22	PTPRZ1	PREDICTED: receptor-type tyrosine-protein phosphatase zeta isoform X1 [Chrysemys picta bellii]	Human Diseases	Infectious diseases	ko05120//Epithelial cell signaling in Helicobacter pylori infection	K08114	-	-	-
Unigene0016160	6175	6509	6518	3068	2626	2820	172.04	189.41	157.51	75.05	69.6	81.45	172.987	75.3667	-1.19866	9.11864e-25	1.5059e-22	ATP1A1	PREDICTED: sodium/potassium-transporting ATPase subunit alpha-1 isoform X1 [Chrysemys picta bellii]	Environmental Information Processing;Environmental Information Processing;Organismal Systems;Organismal Systems;Organismal Systems;Organismal Systems;Organismal Systems;Organismal Systems;Organismal Systems;Organismal Systems;Organismal Systems;Organismal Systems;Organismal Systems;Organismal Systems;Organismal Systems;Organismal Systems;Organismal Systems;Organismal Systems	Signal transduction;Signal transduction;Circulatory system;Endocrine system;Circulatory system;Digestive system;Digestive system;Endocrine system;Endocrine system;Digestive system;Digestive system;Digestive system;Endocrine system;Excretory system;Digestive system;Digestive system;Excretory system;Excretory system	ko04024//cAMP signaling pathway;ko04022//cGMP - PKG signaling pathway;ko04261//Adrenergic signaling in cardiomyocytes;ko04919//Thyroid hormone signaling pathway;ko04260//Cardiac muscle contraction;ko04970//Salivary secretion;ko04972//Pancreatic secretion;ko04925//Aldosterone synthesis and secretion;ko04911//Insulin secretion;ko04974//Protein digestion and absorption;ko04971//Gastric acid secretio…	K01539;K01539;K01539;K01539;K01539;K01539;K01539;K01539;K01539;K01539;K01539;K01539;K01539;K01539;K01539;K01539;K01539;K01539	GO:0031224//intrinsic component of membrane;GO:0032991//macromolecular complex;GO:0044459//plasma membrane part;GO:0048770//pigment granule	GO:0005496//steroid binding;GO:0005515//protein binding;GO:0008556//potassium-transporting ATPase activity;GO:0032550//purine ribonucleoside binding;GO:0042578//phosphoric ester hydrolase activity;GO:0043169//cation binding	GO:0006796//phosphate-containing compound metabolic process;GO:0006875//cellular metal ion homeostasis;GO:0006941//striated muscle contraction;GO:0008016//regulation of heart contraction;GO:0031944//negative regulation of glucocorticoid metabolic process;GO:0032870//cellular response to hormone stimulus;GO:0071436//sodium ion export;GO:0071805//potassium ion transmembrane transport
Unigene0002970	832	821	1418	351	310	285	8.02	8.26	11.85	2.97	2.84	2.85	9.37667	2.88667	-1.69967	1.03831e-24	1.7107e-22	EPHA5	PREDICTED: ephrin type-A receptor 5 isoform X3 [Chrysemys picta bellii]	Organismal Systems	Development	ko04360//Axon guidance	K05106	GO:0016021//integral component of membrane	GO:0005003//ephrin receptor activity;GO:0032550//purine ribonucleoside binding	GO:0006468//protein phosphorylation;GO:0007169//transmembrane receptor protein tyrosine kinase signaling pathway;GO:0021543//pallium development;GO:0032970//regulation of actin filament-based process;GO:0048523//negative regulation of cellular process;GO:0050796//regulation of insulin secretion;GO:0097485//neuron projection guidance
Unigene0034050	679	927	1158	259	311	200	5.76	8.21	8.52	1.93	2.51	1.76	7.49667	2.06667	-1.85894	1.16723e-24	1.91862e-22	--	-	-	-	-	-	-	-	-
Unigene0045536	2415	2456	3872	1216	812	805	26.7	28.36	37.13	11.8	8.54	9.23	30.73	9.85667	-1.64048	1.20553e-24	1.97696e-22	ARRDC2	PREDICTED: arrestin domain-containing protein 2 [Chelonia mydas]	-	-	-	-	-	-	-
Unigene0112622	280	277	334	887	822	618	7.81	8.07	8.08	21.71	21.8	17.86	7.98667	20.4567	1.35691	1.24966e-24	2.04457e-22	--	-	-	-	-	-	-	-	-
Unigene0027931	295	433	353	77	71	58	2.3	3.52	2.38	0.53	0.53	0.47	2.73333	0.51	-2.42209	1.39558e-24	2.278e-22	SEZ6	PREDICTED: seizure protein 6 homolog [Chelonia mydas]	-	-	-	-	-	-	-
Unigene0032615	1932	1373	2148	3524	4028	3431	14.14	10.49	13.63	22.64	28.04	26.03	12.7533	25.57	1.00358	1.80847e-24	2.94512e-22	EMP2	PREDICTED: epithelial membrane protein 2 [Chrysemys picta bellii]	-	-	-	-	GO:0005886//plasma membrane;GO:0031224//intrinsic component of membrane	GO:0005102//receptor binding	GO:0001570//vasculogenesis;GO:0001977//renal system process involved in regulation of blood volume;GO:0007229//integrin-mediated signaling pathway;GO:0010632//regulation of epithelial cell migration;GO:0022603//regulation of anatomical structure morphogenesis;GO:0042127//regulation of cell proliferation
Unigene0007315	210	142	224	26	18	24	1.61	1.14	1.49	0.17	0.13	0.19	1.41333	0.163333	-3.11321	2.22758e-24	3.61927e-22	--	-	-	-	-	-	-	-	-
Unigene0014819	1089	867	1297	465	454	403	22.28	18.52	23.01	8.35	8.83	8.55	21.27	8.57667	-1.31033	2.40072e-24	3.88265e-22	FADS2	PREDICTED: fatty acid desaturase 2-like isoform X1 [Chrysemys picta bellii]	Organismal Systems;Metabolism;Metabolism;Metabolism	Endocrine system;Global and overview maps;Lipid metabolism;Lipid metabolism	ko03320//PPAR signaling pathway;ko01212//Fatty acid metabolism;ko00592//alpha-Linolenic acid metabolism;ko01040//Biosynthesis of unsaturated fatty acids	K10226;K10226;K10226;K10226	-	GO:0016705//oxidoreductase activity, acting on paired donors, with incorporation or reduction of molecular oxygen;GO:0046906//tetrapyrrole binding	GO:0006631//fatty acid metabolic process
Unigene0110124	219	214	228	40	16	26	3.82	3.9	3.45	0.61	0.27	0.47	3.72333	0.45	-3.0486	2.43147e-24	3.92337e-22	MYLK	PREDICTED: myosin light chain kinase, smooth muscle-like [Chelonia mydas]	Cellular Processes;Environmental Information Processing;Cellular Processes;Organismal Systems;Environmental Information Processing;Environmental Information Processing;Organismal Systems;Organismal Systems;Organismal Systems	Cell motility;Signal transduction;Cellular community - eukaryotes;Endocrine system;Signal transduction;Signal transduction;Circulatory system;Immune system;Digestive system	ko04810//Regulation of actin cytoskeleton;ko04020//Calcium signaling pathway;ko04510//Focal adhesion;ko04921//Oxytocin signaling pathway;ko04022//cGMP - PKG signaling pathway;ko04371//Apelin signaling pathway;ko04270//Vascular smooth muscle contraction;ko04611//Platelet activation;ko04971//Gastric acid secretion	K00907;K00907;K00907;K00907;K00907;K00907;K00907;K00907;K00907	-	-	-
Unigene0023278	1767	1600	2214	863	797	842	9.14	8.65	9.94	3.92	3.92	4.52	9.24333	4.12	-1.16577	2.82688e-24	4.55096e-22	KIAA1217	PREDICTED: sickle tail protein homolog isoform X3 [Chrysemys picta bellii]	-	-	-	-	-	-	-
Unigene0082462	539	428	479	1115	1287	998	3.38	2.8	2.61	6.14	7.68	6.49	2.93	6.77	1.20826	2.9395e-24	4.72146e-22	SPHKAP	PREDICTED: A-kinase anchor protein SPHKAP isoform X1 [Chrysemys picta bellii]	-	-	-	-	GO:0031674//I band;GO:0031988//membrane-bounded vesicle	GO:0005515//protein binding	-
Unigene0097299	1095	1263	1236	67	124	138	19.66	23.69	19.25	1.06	2.12	2.57	20.8667	1.91667	-3.44453	3.34846e-24	5.36608e-22	Klhl41	PREDICTED: kelch-like protein 41 [Chrysemys picta bellii]	-	-	-	-	GO:0005789//endoplasmic reticulum membrane;GO:0031461//cullin-RING ubiquitin ligase complex;GO:0044449//contractile fiber part	-	GO:0010927//cellular component assembly involved in morphogenesis;GO:0032446//protein modification by small protein conjugation;GO:0035914//skeletal muscle cell differentiation;GO:0042127//regulation of cell proliferation;GO:0045445//myoblast differentiation
Unigene0110210	2669	3032	3387	8236	6101	5994	33.24	39.44	36.59	90.06	72.29	77.39	36.4233	79.9133	1.13357	3.43778e-24	5.4967e-22	Slc27a3	PREDICTED: long-chain fatty acid transport protein 3 [Chrysemys picta bellii]	Human Diseases	Endocrine and metabolic diseases	ko04931//Insulin resistance	K08772	GO:0016020//membrane;GO:0043231//intracellular membrane-bounded organelle	GO:0015645//fatty acid ligase activity;GO:0016405//CoA-ligase activity;GO:0016408//C-acyltransferase activity;GO:0016878//acid-thiol ligase activity	GO:0006631//fatty acid metabolic process;GO:0006732//coenzyme metabolic process;GO:0006869//lipid transport
Unigene0105217	318	412	255	28	51	51	3.23	4.37	2.25	0.25	0.49	0.54	3.28333	0.426667	-2.94398	3.78739e-24	6.04196e-22	TEC	PREDICTED: tyrosine-protein kinase Tec isoform X1 [Chrysemys picta bellii]	Organismal Systems;Organismal Systems	Development;Immune system	ko04380//Osteoclast differentiation;ko04660//T cell receptor signaling pathway	K07364;K07364	-	-	-
Unigene0067584	1097	978	1283	56	136	102	40.85	38.03	41.43	1.83	4.82	3.94	40.1033	3.53	-3.50598	4.30118e-24	6.84608e-22	Myl2	PREDICTED: myosin regulatory light chain 10 [Chrysemys picta bellii]	Cellular Processes;Cellular Processes;Cellular Processes;Organismal Systems;Environmental Information Processing;Human Diseases;Human Diseases;Organismal Systems;Organismal Systems	Cell motility;Cellular community - eukaryotes;Cellular community - eukaryotes;Circulatory system;Signal transduction;Cardiovascular diseases;Cardiovascular diseases;Circulatory system;Immune system	ko04810//Regulation of actin cytoskeleton;ko04510//Focal adhesion;ko04530//Tight junction;ko04261//Adrenergic signaling in cardiomyocytes;ko04371//Apelin signaling pathway;ko05414//Dilated cardiomyopathy (DCM);ko05410//Hypertrophic cardiomyopathy (HCM);ko04260//Cardiac muscle contraction;ko04670//Leukocyte transendothelial migration	K10351;K10351;K10351;K10351;K10351;K10351;K10351;K10351;K10351	-	-	-
Unigene0040292	181	263	262	38	15	10	3.94	5.97	4.94	0.73	0.31	0.23	4.95	0.423333	-3.54756	4.68061e-24	7.43319e-22	CHRNB1	PREDICTED: LOW QUALITY PROTEIN: acetylcholine receptor subunit beta [Chrysemys picta bellii]	Environmental Information Processing	Signaling molecules and interaction	ko04080//Neuroactive ligand-receptor interaction	K04812	GO:0034702//ion channel complex;GO:0097060//synaptic membrane	GO:0004888//transmembrane signaling receptor activity;GO:0005231//excitatory extracellular ligand-gated ion channel activity;GO:0042165//neurotransmitter binding	GO:0003012//muscle system process;GO:0006812//cation transport;GO:0007268//synaptic transmission;GO:0030534//adult behavior;GO:0050794//regulation of cellular process;GO:0055002//striated muscle cell development;GO:0065008//regulation of biological quality
Unigene0120644	211	159	281	658	629	534	3.53	2.78	4.07	9.66	10	9.25	3.46	9.63667	1.47776	4.94941e-24	7.84236e-22	Angpt1	PREDICTED: angiopoietin-2-like isoform X1 [Chrysemys picta bellii]	Environmental Information Processing;Environmental Information Processing;Environmental Information Processing;Environmental Information Processing;Environmental Information Processing;Human Diseases	Signal transduction;Signal transduction;Signal transduction;Signal transduction;Signal transduction;Infectious diseases	ko04151//PI3K-Akt signaling pathway;ko04010//MAPK signaling pathway;ko04014//Ras signaling pathway;ko04066//HIF-1 signaling pathway;ko04015//Rap1 signaling pathway;ko05167//Kaposi sarcoma-associated herpesvirus infection	K05466;K05466;K05466;K05466;K05466;K05466	-	-	-
Unigene0060157	669	608	617	169	80	150	7.63	7.24	6.1	1.69	0.87	1.77	6.99	1.44333	-2.27589	5.42912e-24	8.58313e-22	ST6GALNAC2	PREDICTED: alpha-N-acetylgalactosaminide alpha-2,6-sialyltransferase 2 [Chrysemys picta bellii]	-	-	-	-	GO:0031228//intrinsic component of Golgi membrane	GO:0016757//transferase activity, transferring glycosyl groups	GO:0006464//cellular protein modification process
Unigene0010227	1092	1229	1149	2937	2545	2319	12.43	14.62	11.35	29.36	27.57	27.38	12.8	28.1033	1.1346	5.6792e-24	8.95837e-22	WFDC1	PREDICTED: WAP four-disulfide core domain protein 1 [Chrysemys picta bellii]	-	-	-	-	-	GO:0004857//enzyme inhibitor activity	GO:0045861//negative regulation of proteolysis
Unigene0113222	690	739	706	266	228	178	39.09	43.72	34.69	13.23	12.29	10.45	39.1667	11.99	-1.70779	6.72782e-24	1.05887e-21	Crip1	PREDICTED: cysteine-rich protein 1 [Alligator sinensis]	-	-	-	-	GO:0044424//intracellular part	GO:0033218//amide binding;GO:0043565//sequence-specific DNA binding;GO:0046914//transition metal ion binding	GO:0002376//immune system process;GO:0003006//developmental process involved in reproduction;GO:0006974//cellular response to DNA damage stimulus;GO:0010038//response to metal ion;GO:0010224//response to UV-B;GO:0010467//gene expression;GO:0046677//response to antibiotic
Unigene0072742	179	174	123	0	6	4	3.56	3.62	2.12	0	0.11	0.08	3.1	0.0633333	-5.61316	7.15526e-24	1.12363e-21	foxj1-b	PREDICTED: forkhead box protein J1 [Chelonia mydas]	-	-	-	-	GO:0043231//intracellular membrane-bounded organelle	GO:0001071//nucleic acid binding transcription factor activity;GO:0044212//transcription regulatory region DNA binding	GO:0002634//regulation of germinal center formation;GO:0002648//positive regulation of central tolerance induction;GO:0002890//negative regulation of immunoglobulin mediated immune response;GO:0003002//regionalization;GO:0006357//regulation of transcription from RNA polymerase II promoter;GO:0007010//cytoskeleton organization;GO:0007417//central nervous system development;GO:0010927//cellular com…
Unigene0007014	550	434	256	73	48	48	7.33	6.04	2.96	0.85	0.61	0.66	5.44333	0.706667	-2.94539	7.84347e-24	1.22896e-21	Slc5a9	PREDICTED: sodium/glucose cotransporter 4 [Chelonia mydas]	-	-	-	-	GO:0031224//intrinsic component of membrane;GO:0031988//membrane-bounded vesicle	-	GO:0044763//single-organism cellular process;GO:0051234//establishment of localization
Unigene0016753	780	1250	1069	97	124	62	72.08	120.65	85.69	7.87	10.9	5.94	92.8067	8.23667	-3.4941	8.03353e-24	1.25594e-21	--	PREDICTED: natural cytotoxicity triggering receptor 3 ligand 1-like [Odobenus rosmarus divergens]	-	-	-	-	-	-	-
Unigene0005007	408	545	624	116	121	150	8.68	12.11	11.52	2.17	2.45	3.31	10.77	2.64333	-2.02659	8.15217e-24	1.27167e-21	--	-	-	-	-	-	-	-	-
Unigene0097542	1986	1613	2632	5412	4320	3870	12.6	10.69	14.48	30.14	26.07	25.45	12.59	27.22	1.11239	8.63019e-24	1.34326e-21	STK10	PREDICTED: serine/threonine-protein kinase 10 isoform X1 [Chrysemys picta bellii]	Organismal Systems	Endocrine system	ko04914//Progesterone-mediated oocyte maturation	K08837	GO:0016020//membrane;GO:0031988//membrane-bounded vesicle	GO:0004672//protein kinase activity;GO:0032550//purine ribonucleoside binding;GO:0046983//protein dimerization activity	GO:0002685//regulation of leukocyte migration;GO:0006468//protein phosphorylation;GO:0070486//leukocyte aggregation
Unigene0079861	129	177	141	11	8	9	4.48	6.42	4.25	0.34	0.26	0.32	5.05	0.306667	-4.04154	9.08792e-24	1.41138e-21	--	-	-	-	-	-	-	-	-
Unigene0095708	258	256	308	29	66	32	3.31	3.43	3.43	0.33	0.81	0.43	3.39	0.523333	-2.69548	9.18714e-24	1.42364e-21	--	-	-	-	-	-	-	-	-
Unigene0046785	997	951	1289	463	470	440	9.73	9.69	10.91	3.97	4.36	4.45	10.11	4.26	-1.24686	1.05227e-23	1.62702e-21	JAM3	PREDICTED: junctional adhesion molecule C [Chrysemys picta bellii]	Environmental Information Processing;Cellular Processes;Organismal Systems;Human Diseases	Signaling molecules and interaction;Cellular community - eukaryotes;Immune system;Infectious diseases	ko04514//Cell adhesion molecules (CAMs);ko04530//Tight junction;ko04670//Leukocyte transendothelial migration;ko05120//Epithelial cell signaling in Helicobacter pylori infection	K06785;K06785;K06785;K06785	-	-	-
Unigene0012642	226	239	305	43	60	44	3.13	3.45	3.66	0.52	0.79	0.63	3.41333	0.646667	-2.40009	1.0763e-23	1.66052e-21	GADL1	PREDICTED: glutamate decarboxylase-like protein 1 isoform X1 [Chrysemys picta bellii]	Metabolism;Metabolism;Metabolism;Metabolism	Global and overview maps;Metabolism of other amino acids;Metabolism of cofactors and vitamins;Metabolism of other amino acids	ko01100//Metabolic pathways;ko00410//beta-Alanine metabolism;ko00770//Pantothenate and CoA biosynthesis;ko00430//Taurine and hypotaurine metabolism	K18966;K18966;K18966;K18966	-	GO:0016830//carbon-carbon lyase activity;GO:0043168//anion binding	GO:0043436//oxoacid metabolic process
Unigene0049748	2978	3725	4211	1613	1447	1484	15.65	20.45	19.19	7.44	7.23	8.09	18.43	7.58667	-1.28052	1.29824e-23	1.99419e-21	MAP3K1	PREDICTED: mitogen-activated protein kinase kinase kinase 1 isoform X1 [Chrysemys picta bellii]	Environmental Information Processing;Human Diseases;Cellular Processes;Human Diseases;Genetic Information Processing;Organismal Systems;Organismal Systems;Organismal Systems	Signal transduction;Infectious diseases;Cellular community - eukaryotes;Infectious diseases;Folding, sorting and degradation;Nervous system;Endocrine system;Immune system	ko04010//MAPK signaling pathway;ko05166//HTLV-I infection;ko04530//Tight junction;ko05161//Hepatitis B;ko04120//Ubiquitin mediated proteolysis;ko04722//Neurotrophin signaling pathway;ko04912//GnRH signaling pathway;ko04622//RIG-I-like receptor signaling pathway	K04416;K04416;K04416;K04416;K04416;K04416;K04416;K04416	-	-	-
Unigene0002062	2463	3816	3543	416	531	535	66.2	107.13	82.6	9.82	13.58	14.91	85.31	12.77	-2.73996	1.31692e-23	2.01847e-21	--	Ankyrin repeat and MYND domain-containing protein 1 [Chelonia mydas]	-	-	-	-	-	-	-
Unigene0108059	179	130	173	14	21	11	9.68	7.34	8.12	0.66	1.08	0.62	8.38	0.786667	-3.41313	1.44307e-23	2.20703e-21	Sln	PREDICTED: sarcolipin [Chrysemys picta bellii]	-	-	-	-	-	-	-
Unigene0025172	462	602	594	146	180	145	6.96	9.47	7.76	1.93	2.58	2.26	8.06333	2.25667	-1.83718	1.66179e-23	2.53602e-21	Padi2	PREDICTED: protein-arginine deiminase type-2 [Chrysemys picta bellii]	-	-	-	-	GO:0000785//chromatin;GO:0031988//membrane-bounded vesicle	GO:0035258//steroid hormone receptor binding;GO:0046872//metal ion binding	GO:0001672//regulation of chromatin assembly or disassembly;GO:0001960//negative regulation of cytokine-mediated signaling pathway;GO:0002689//negative regulation of leukocyte chemotaxis;GO:0006338//chromatin remodeling;GO:0030518//intracellular steroid hormone receptor signaling pathway;GO:0036414//histone citrullination;GO:0048856//anatomical structure development
Unigene0035741	894	395	815	5278	5108	4109	5.42	2.5	4.28	28.08	29.45	25.81	4.06667	27.78	2.77213	1.70814e-23	2.6011e-21	THBS2	PREDICTED: thrombospondin-2 [Chrysemys picta bellii]	Human Diseases;Environmental Information Processing;Cellular Processes;Cellular Processes;Environmental Information Processing;Human Diseases	Infectious diseases;Signal transduction;Transport and catabolism;Cellular community - eukaryotes;Signaling molecules and interaction;Infectious diseases	ko05165//Human papillomavirus infection;ko04151//PI3K-Akt signaling pathway;ko04145//Phagosome;ko04510//Focal adhesion;ko04512//ECM-receptor interaction;ko05144//Malaria	K04659;K04659;K04659;K04659;K04659;K04659	GO:0030141//secretory granule;GO:0044420//extracellular matrix component	GO:0005539//glycosaminoglycan binding	GO:0022610//biological adhesion;GO:0045765//regulation of angiogenesis
Unigene0057261	137	114	122	403	458	348	2.38	2.07	1.84	6.14	7.57	6.26	2.09667	6.65667	1.6667	1.7716e-23	2.69192e-21	--	hypothetical protein Z169_10973, partial [Egretta garzetta]	-	-	-	-	-	-	-
Unigene0033368	358	458	407	113	78	85	6	8.02	5.91	1.66	1.24	1.48	6.64333	1.46	-2.18594	1.79492e-23	2.72147e-21	Cpne9	PREDICTED: copine-9 isoform X1 [Chrysemys picta bellii]	-	-	-	-	-	-	-
Unigene0028981	162	153	112	7	6	7	3.2	3.16	1.92	0.12	0.11	0.14	2.76	0.123333	-4.48403	1.84554e-23	2.7922e-21	NR1H4	PREDICTED: bile acid receptor-like [Chrysemys picta bellii]	-	-	-	-	GO:0043231//intracellular membrane-bounded organelle	GO:0001071//nucleic acid binding transcription factor activity;GO:0003677//DNA binding;GO:0038023//signaling receptor activity;GO:0046914//transition metal ion binding	GO:0009755//hormone-mediated signaling pathway;GO:0010468//regulation of gene expression;GO:0034645//cellular macromolecule biosynthetic process
Unigene0024457	26	17	21	178	151	158	1.95	1.33	1.36	11.7	10.75	12.26	1.54667	11.57	2.90315	2.02007e-23	3.0497e-21	--	-	-	-	-	-	-	-	-
Unigene0102855	137	140	191	16	14	16	5.94	6.34	7.18	0.61	0.58	0.72	6.48667	0.636667	-3.34887	2.16654e-23	3.26383e-21	PGAM2	PREDICTED: phosphoglycerate mutase 2 [Chrysemys picta bellii]	Metabolism;Metabolism;Organismal Systems;Human Diseases;Metabolism;Metabolism;Metabolism	Global and overview maps;Global and overview maps;Endocrine system;Cancers;Global and overview maps;Carbohydrate metabolism;Amino acid metabolism	ko01100//Metabolic pathways;ko01200//Carbon metabolism;ko04922//Glucagon signaling pathway;ko05230//Central carbon metabolism in cancer;ko01230//Biosynthesis of amino acids;ko00010//Glycolysis / Gluconeogenesis;ko00260//Glycine, serine and threonine metabolism	K01834;K01834;K01834;K01834;K01834;K01834;K01834	GO:0031988//membrane-bounded vesicle;GO:0043231//intracellular membrane-bounded organelle	GO:0016779//nucleotidyltransferase activity;GO:0016868//intramolecular transferase activity, phosphotransferases	GO:0006090//pyruvate metabolic process;GO:0006259//DNA metabolic process;GO:0006936//muscle contraction
Unigene0090255	245	204	383	879	719	780	3.56	3.1	4.83	11.23	9.95	11.76	3.83	10.98	1.51946	2.20512e-23	3.31484e-21	RAB11FIP4	PREDICTED: rab11 family-interacting protein 4 isoform X1 [Chrysemys picta bellii]	Cellular Processes	Transport and catabolism	ko04144//Endocytosis	K12485	GO:0010008//endosome membrane;GO:0016023//cytoplasmic, membrane-bounded vesicle;GO:0032155//cell division site part;GO:0044421//extracellular region part	GO:0017016//Ras GTPase binding;GO:0046872//metal ion binding;GO:0046983//protein dimerization activity	-
Unigene0037910	171	164	136	16	4	3	4.22	4.23	2.91	0.35	0.09	0.08	3.78667	0.173333	-4.44931	2.25017e-23	3.37535e-21	TNeu058c09.1	PREDICTED: coiled-coil domain-containing protein 42B isoform X1 [Chrysemys picta bellii]	-	-	-	-	-	-	-
Unigene0118765	477	367	295	55	68	79	3.21	2.58	1.72	0.32	0.43	0.55	2.50333	0.433333	-2.5303	2.27256e-23	3.40169e-21	CORIN	PREDICTED: atrial natriuretic peptide-converting enzyme [Chelonia mydas]	-	-	-	-	-	-	-
Unigene0063211	58156	46760	82901	165143	127210	122742	344.17	289.02	425.52	858.09	716.2	753.06	352.903	775.783	1.13638	2.39209e-23	3.573e-21	COL1A1	PREDICTED: collagen alpha-1(I) chain [Chrysemys picta bellii]	Human Diseases;Environmental Information Processing;Human Diseases;Cellular Processes;Organismal Systems;Environmental Information Processing;Organismal Systems;Human Diseases;Organismal Systems;Human Diseases	Infectious diseases;Signal transduction;Cancers;Cellular community - eukaryotes;Immune system;Signaling molecules and interaction;Endocrine system;Infectious diseases;Digestive system;Endocrine and metabolic diseases	ko05165//Human papillomavirus infection;ko04151//PI3K-Akt signaling pathway;ko05205//Proteoglycans in cancer;ko04510//Focal adhesion;ko04611//Platelet activation;ko04512//ECM-receptor interaction;ko04926//Relaxin signaling pathway;ko05146//Amoebiasis;ko04974//Protein digestion and absorption;ko04933//AGE-RAGE signaling pathway in diabetic complications	K06236;K06236;K06236;K06236;K06236;K06236;K06236;K06236;K06236;K06236	GO:0005583//fibrillar collagen trimer;GO:0044424//intracellular part	GO:0005198//structural molecule activity;GO:0019838//growth factor binding;GO:0043169//cation binding	GO:0001501//skeletal system development;GO:0001944//vasculature development;GO:0006355//regulation of transcription, DNA-templated;GO:0007162//negative regulation of cell adhesion;GO:0009612//response to mechanical stimulus;GO:0010717//regulation of epithelial to mesenchymal transition;GO:0030177//positive regulation of Wnt signaling pathway;GO:0030198//extracellular matrix organization;GO:003033…
Unigene0004916	1403	1277	1668	721	608	599	20.1	19.11	20.73	9.07	8.29	8.9	19.98	8.75333	-1.19065	2.60164e-23	3.87776e-21	HSPB8	PREDICTED: heat shock protein beta-8 [Chrysemys picta bellii]	-	-	-	-	GO:0043231//intracellular membrane-bounded organelle	GO:0005515//protein binding	-
Unigene0050157	145	74	153	427	462	485	1.21	0.64	1.1	3.12	3.65	4.18	0.983333	3.65	1.89214	2.61756e-23	3.89324e-21	Kcns2	PREDICTED: potassium voltage-gated channel subfamily S member 2 [Chrysemys picta bellii]	-	-	-	-	GO:0034705//potassium channel complex	GO:0005267//potassium channel activity	GO:0030001//metal ion transport;GO:0034220//ion transmembrane transport;GO:0051259//protein oligomerization
Unigene0014822	930	798	967	395	379	348	38.29	34.31	34.53	14.28	14.84	14.85	35.71	14.6567	-1.28477	3.13439e-23	4.65213e-21	--	-	-	-	-	-	-	-	-
Unigene0088846	18	8	20	134	189	134	0.29	0.14	0.28	1.91	2.91	2.25	0.236667	2.35667	3.31582	3.5727e-23	5.29151e-21	--	-	-	-	-	-	-	-	-
Unigene0067561	609	626	983	242	219	237	8.57	9.2	12	2.99	2.93	3.46	9.92333	3.12667	-1.6662	4.0998e-23	6.05944e-21	FKBP5	PREDICTED: peptidyl-prolyl cis-trans isomerase FKBP5 [Chrysemys picta bellii]	Organismal Systems	Endocrine system	ko04915//Estrogen signaling pathway	K09571	GO:0031988//membrane-bounded vesicle;GO:0043231//intracellular membrane-bounded organelle	GO:0005515//protein binding;GO:0016859//cis-trans isomerase activity	GO:0006457//protein folding
Unigene0066669	1470	1240	1832	460	668	568	12.25	10.79	13.24	3.37	5.3	4.91	12.0933	4.52667	-1.41769	4.39144e-23	6.47686e-21	INA	PREDICTED: low molecular weight neuronal intermediate filament-like [Chrysemys picta bellii]	-	-	-	-	GO:0043234//protein complex	-	-
Unigene0016873	1490	1530	1445	633	421	472	31.69	33.99	26.65	11.82	8.52	10.41	30.7767	10.25	-1.58621	5.84461e-23	8.6021e-21	--	PREDICTED: placenta-expressed transcript 1 protein-like isoform X2 [Pelodiscus sinensis]	-	-	-	-	-	-	-
Unigene0113303	4569	5248	6629	2674	2503	2401	39.22	47.05	49.36	20.15	20.44	21.37	45.21	20.6533	-1.13027	6.49911e-23	9.54541e-21	FXYD6	PREDICTED: FXYD domain-containing ion transport regulator 6 isoform X1 [Chrysemys picta bellii]	-	-	-	-	-	-	-
Unigene0100426	297	212	301	750	638	697	1.73	1.29	1.52	3.83	3.53	4.21	1.51333	3.85667	1.34962	6.88372e-23	1.00892e-20	FRMPD4	PREDICTED: FERM and PDZ domain-containing protein 4 isoform X2 [Chrysemys picta bellii]	-	-	-	-	GO:0043232//intracellular non-membrane-bounded organelle;GO:0044309//neuron spine	-	GO:0051130//positive regulation of cellular component organization
Unigene0051952	5526	5712	7507	2909	3172	3068	37.81	40.82	44.55	17.48	20.65	21.77	41.06	19.9667	-1.04014	7.40535e-23	1.08312e-20	NPNT	PREDICTED: nephronectin isoform X2 [Chrysemys picta bellii]	Environmental Information Processing	Signaling molecules and interaction	ko04512//ECM-receptor interaction	K06824	GO:0008305//integrin complex;GO:0031988//membrane-bounded vesicle;GO:0043292//contractile fiber;GO:0044420//extracellular matrix component	GO:0005102//receptor binding;GO:0046872//metal ion binding	GO:0006940//regulation of smooth muscle contraction;GO:0008104//protein localization;GO:0010692//regulation of alkaline phosphatase activity;GO:0010810//regulation of cell-substrate adhesion;GO:0016337//single organismal cell-cell adhesion;GO:0017015//regulation of transforming growth factor beta receptor signaling pathway;GO:0034612//response to tumor necrosis factor;GO:0043062//extracellular st…
Unigene0089782	481	452	531	159	162	164	6.74	6.62	6.46	1.96	2.16	2.38	6.60667	2.16667	-1.60845	8.15839e-23	1.19079e-20	SCG5	PREDICTED: neuroendocrine protein 7B2 [Pelodiscus sinensis]	-	-	-	-	GO:0012505//endomembrane system	GO:0005515//protein binding	GO:0007186//G-protein coupled receptor signaling pathway;GO:0009892//negative regulation of metabolic process;GO:0010646//regulation of cell communication;GO:0015031//protein transport;GO:0016485//protein processing
Unigene0113433	1350	1410	1936	671	653	664	14.04	15.32	17.47	6.13	6.46	7.16	15.61	6.58333	-1.24558	9.6307e-23	1.40277e-20	ZEB1	PREDICTED: zinc finger E-box-binding homeobox 1 isoform X2 [Chrysemys picta bellii]	Human Diseases;Human Diseases;Human Diseases	Cancers;Cancers;Cancers	ko05202//Transcriptional misregulation in cancers;ko05206//MicroRNAs in cancer;ko05215//Prostate cancer	K09299;K09299;K09299	GO:0043231//intracellular membrane-bounded organelle;GO:0043234//protein complex	GO:0001071//nucleic acid binding transcription factor activity;GO:0005515//protein binding;GO:0043169//cation binding;GO:0044212//transcription regulatory region DNA binding	GO:0006357//regulation of transcription from RNA polymerase II promoter;GO:0030855//epithelial cell differentiation;GO:0035239//tube morphogenesis;GO:0043200//response to amino acid;GO:0045580//regulation of T cell differentiation;GO:0045597//positive regulation of cell differentiation;GO:0048048//embryonic eye morphogenesis;GO:0051145//smooth muscle cell differentiation;GO:0072091//regulation of…
Unigene0033481	70	40	89	357	275	264	0.41	0.24	0.45	1.83	1.53	1.6	0.366667	1.65333	2.17284	1.16468e-22	1.69292e-20	ABCA4	PREDICTED: retinal-specific ATP-binding cassette transporter [Chrysemys picta bellii]	Environmental Information Processing	Membrane transport	ko02010//ABC transporters	K05644	-	-	-
Unigene0090280	190	177	248	15	32	33	4.82	4.68	5.45	0.33	0.76	0.86	4.98333	0.65	-2.9386	1.20188e-22	1.74339e-20	CKB	Creatine kinase B-type [Corvus brachyrhynchos]	Metabolism;Metabolism	Global and overview maps;Amino acid metabolism	ko01100//Metabolic pathways;ko00330//Arginine and proline metabolism	K00933;K00933	-	-	-
Unigene0118779	1804	1579	2352	893	777	838	3.85	3.52	4.35	1.67	1.58	1.85	3.90667	1.7	-1.2004	1.54088e-22	2.23053e-20	HMCN2	PREDICTED: hemicentin-2 [Chrysemys picta bellii]	-	-	-	-	-	-	-
Unigene0097259	148	151	106	6	4	6	3.17	3.38	1.97	0.11	0.08	0.13	2.84	0.106667	-4.73471	1.6589e-22	2.39644e-20	GJD4	PREDICTED: gap junction delta-4 protein [Chelonia mydas]	-	-	-	-	GO:0005911//cell-cell junction;GO:0031224//intrinsic component of membrane;GO:0043234//protein complex	-	GO:0043416//regulation of skeletal muscle tissue regeneration;GO:0044763//single-organism cellular process
Unigene0010154	181	202	89	5	4	5	2.95	3.44	1.26	0.07	0.06	0.08	2.55	0.07	-5.187	1.68015e-22	2.42217e-20	--	WW domain-binding protein 4 [Chelonia mydas]	-	-	-	-	-	-	-
Unigene0073866	387	663	540	112	140	87	6.27	11.23	7.59	1.59	2.16	1.46	8.36333	1.73667	-2.26776	1.71429e-22	2.46634e-20	foxc2	PREDICTED: LOW QUALITY PROTEIN: forkhead box C2 (MFH-1, mesenchyme forkhead 1) [Chelonia mydas]	-	-	-	-	-	-	-
Unigene0019128	314	282	203	24	39	45	3.49	3.28	1.96	0.23	0.41	0.52	2.91	0.386667	-2.91186	1.93687e-22	2.78087e-20	Esrrg	PREDICTED: estrogen-related receptor gamma isoform X1 [Chrysemys picta bellii]	-	-	-	-	GO:0043231//intracellular membrane-bounded organelle	GO:0003677//DNA binding;GO:0004879//RNA polymerase II transcription factor activity, ligand-activated sequence-specific DNA binding;GO:0005515//protein binding;GO:0008289//lipid binding;GO:0038023//signaling receptor activity;GO:0046914//transition metal ion binding	GO:0006357//regulation of transcription from RNA polymerase II promoter;GO:0009755//hormone-mediated signaling pathway;GO:0030522//intracellular receptor signaling pathway;GO:0044707//single-multicellular organism process
Unigene0036476	7100	5875	9281	3800	3104	3214	21.94	18.96	24.88	10.31	9.13	10.3	21.9267	9.91333	-1.14524	2.25951e-22	3.23749e-20	ZFHX3	PREDICTED: LOW QUALITY PROTEIN: zinc finger homeobox protein 3 [Chelonia mydas]	Cellular Processes	Cellular community - eukaryotes	ko04550//Signaling pathways regulating pluripotency of stem cells	K09378	GO:0043231//intracellular membrane-bounded organelle;GO:0043234//protein complex	GO:0000975//regulatory region DNA binding;GO:0005515//protein binding;GO:0046914//transition metal ion binding	GO:0006357//regulation of transcription from RNA polymerase II promoter;GO:0045661//regulation of myoblast differentiation
Unigene0056619	73	40	57	252	274	238	0.47	0.27	0.32	1.43	1.68	1.59	0.353333	1.56667	2.1486	2.42091e-22	3.4617e-20	TRPM1	PREDICTED: LOW QUALITY PROTEIN: transient receptor potential cation channel subfamily M member 1 [Chrysemys picta bellii]	-	-	-	-	-	-	-
Unigene0076870	146	148	185	14	24	16	2.38	2.52	2.62	0.2	0.37	0.27	2.50667	0.28	-3.16227	2.56859e-22	3.66543e-20	LRRN2	PREDICTED: leucine-rich repeat neuronal protein 2 isoform X1 [Chelonia mydas]	-	-	-	-	-	-	-
Unigene0021136	196	86	152	463	760	612	1.95	0.9	1.31	4.05	7.21	6.33	1.38667	5.86333	2.0801	2.60047e-22	3.7034e-20	EDAR	PREDICTED: tumor necrosis factor receptor superfamily member EDAR [Chrysemys picta bellii]	Environmental Information Processing	Signaling molecules and interaction	ko04060//Cytokine-cytokine receptor interaction	K05162	GO:0016020//membrane;GO:0044464//cell part	-	GO:0042345//regulation of NF-kappaB import into nucleus;GO:0042476//odontogenesis;GO:0060605//tube lumen cavitation
Unigene0009723	497	450	551	1120	998	975	4.51	4.26	4.33	8.92	8.61	9.16	4.36667	8.89667	1.02673	2.79153e-22	3.96748e-20	TMEM44	PREDICTED: transmembrane protein 44 [Chrysemys picta bellii]	-	-	-	-	-	-	-
Unigene0080114	601	818	884	235	234	255	19.75	28.08	25.2	6.78	7.32	8.69	24.3433	7.59667	-1.68009	3.29862e-22	4.66931e-20	GADD45G	PREDICTED: growth arrest and DNA damage-inducible protein GADD45 gamma [Chrysemys picta bellii]	Human Diseases;Environmental Information Processing;Human Diseases;Cellular Processes;Human Diseases;Human Diseases;Human Diseases;Cellular Processes;Cellular Processes;Environmental Information Processing;Human Diseases;Human Diseases;Environmental Information Processing;Human Diseases;Human Diseases;Human Diseases;Cellular Processes;Human Diseases;Human Diseases;Human Diseases;Human Diseases;Hu…	Cancers;Signal transduction;Cancers;Cell growth and death;Cancers;Cancers;Cancers;Cell growth and death;Cell growth and death;Signal transduction;Cancers;Cancers;Signal transduction;Cancers;Cancers;Cancers;Cell growth and death;Cancers;Cancers;Cancers;Cancers;Cancers	ko05200//Pathways in cancer;ko04010//MAPK signaling pathway;ko05202//Transcriptional misregulation in cancers;ko04218//Cellular senescence;ko05225//Hepatocellular carcinoma;ko05224//Breast cancer;ko05226//Gastric cancer;ko04210//Apoptosis;ko04110//Cell cycle;ko04068//FoxO signaling pathway;ko05210//Colorectal cancer;ko05222//Small cell lung cancer;ko04064//NF-kappa B signaling pathway;ko05217//Ba…	K04402;K04402;K04402;K04402;K04402;K04402;K04402;K04402;K04402;K04402;K04402;K04402;K04402;K04402;K04402;K04402;K04402;K04402;K04402;K04402;K04402;K04402	GO:0043231//intracellular membrane-bounded organelle	-	GO:0001933//negative regulation of protein phosphorylation;GO:0007049//cell cycle;GO:0032147//activation of protein kinase activity;GO:0032874//positive regulation of stress-activated MAPK cascade;GO:0042981//regulation of apoptotic process
Unigene0089820	372	299	331	58	77	88	8.15	6.84	6.29	1.12	1.61	2	7.09333	1.57667	-2.16959	3.44389e-22	4.86515e-20	CYB5R2	PREDICTED: LOW QUALITY PROTEIN: NADH-cytochrome b5 reductase 2 [Chrysemys picta bellii]	Metabolism	Carbohydrate metabolism	ko00520//Amino sugar and nucleotide sugar metabolism	K00326	GO:0031224//intrinsic component of membrane;GO:0043231//intracellular membrane-bounded organelle	GO:0016653//oxidoreductase activity, acting on NAD(P)H, heme protein as acceptor	GO:0006694//steroid biosynthetic process
Unigene0025783	757	824	1006	288	379	293	16.85	19.16	19.41	5.63	8.03	6.76	18.4733	6.80667	-1.44042	3.92478e-22	5.53339e-20	--	Gamma-tubulin complex component 6 [Chelonia mydas]	-	-	-	-	-	-	-
Unigene0007195	607	562	578	40	15	42	12.19	11.79	10.07	0.71	0.29	0.87	11.35	0.623333	-4.18654	3.93646e-22	5.53876e-20	HSD11B2	PREDICTED: corticosteroid 11-beta-dehydrogenase isozyme 2 [Chrysemys picta bellii]	Metabolism;Organismal Systems	Lipid metabolism;Excretory system	ko00140//Steroid hormone biosynthesis;ko04960//Aldosterone-regulated sodium reabsorption	K00071;K00071	-	-	-
Unigene0050258	307	281	333	850	677	694	4.1	3.92	3.86	9.97	8.61	9.62	3.96	9.4	1.24716	4.43807e-22	6.23207e-20	FAM131C	PREDICTED: protein FAM131C [Chrysemys picta bellii]	-	-	-	-	-	-	-
Unigene0088751	374	450	328	82	86	88	6.58	8.27	5.01	1.27	1.44	1.61	6.62	1.44	-2.20076	5.19422e-22	7.27936e-20	--	-	-	-	-	-	-	-	-
Unigene0040274	352	445	348	80	103	79	3.58	4.72	3.07	0.71	1	0.83	3.79	0.846667	-2.16233	5.50518e-22	7.69981e-20	odf3	PREDICTED: outer dense fiber protein 3B [Chrysemys picta bellii]	-	-	-	-	-	-	-
Unigene0010856	62544	47158	86072	157109	130595	121990	313.09	246.56	373.7	690.52	621.94	633.09	311.117	648.517	1.05969	5.72314e-22	7.98878e-20	COL1A2	PREDICTED: collagen alpha-2(I) chain-like [Chelonia mydas]	Human Diseases;Environmental Information Processing;Human Diseases;Cellular Processes;Organismal Systems;Environmental Information Processing;Organismal Systems;Human Diseases;Organismal Systems;Human Diseases	Infectious diseases;Signal transduction;Cancers;Cellular community - eukaryotes;Immune system;Signaling molecules and interaction;Endocrine system;Infectious diseases;Digestive system;Endocrine and metabolic diseases	ko05165//Human papillomavirus infection;ko04151//PI3K-Akt signaling pathway;ko05205//Proteoglycans in cancer;ko04510//Focal adhesion;ko04611//Platelet activation;ko04512//ECM-receptor interaction;ko04926//Relaxin signaling pathway;ko05146//Amoebiasis;ko04974//Protein digestion and absorption;ko04933//AGE-RAGE signaling pathway in diabetic complications	K06236;K06236;K06236;K06236;K06236;K06236;K06236;K06236;K06236;K06236	-	-	GO:0044699//single-organism process
Unigene0008747	252	245	237	621	636	602	2.31	2.35	1.89	5.01	5.56	5.73	2.18333	5.43333	1.31531	6.53543e-22	9.10457e-20	--	-	-	-	-	-	-	-	-
Unigene0119335	124	189	111	8	5	2	2.53	4.03	1.97	0.14	0.1	0.04	2.84333	0.0933333	-4.92905	7.18364e-22	9.98781e-20	EFCAB12	PREDICTED: EF-hand calcium-binding domain-containing protein 12 [Chrysemys picta bellii]	-	-	-	-	-	-	-
Unigene0110554	74	79	122	350	430	271	1.6	1.79	2.29	6.66	8.86	6.09	1.89333	7.20333	1.92774	7.43568e-22	1.03178e-19	--	-	-	-	-	-	-	-	-
Unigene0080992	109	121	156	4	11	7	2.75	3.18	3.41	0.09	0.26	0.18	3.11333	0.176667	-4.13936	8.07585e-22	1.11841e-19	SGCA	PREDICTED: alpha-sarcoglycan [Chrysemys picta bellii]	-	-	-	-	GO:0005886//plasma membrane;GO:0043234//protein complex;GO:0044425//membrane part	-	GO:0044707//single-multicellular organism process
Unigene0062956	280	270	329	59	38	72	5.03	5.07	5.13	0.93	0.65	1.34	5.07667	0.973333	-2.38288	8.49403e-22	1.17401e-19	BTC	Probetacellulin [Chelonia mydas]	Environmental Information Processing	Signal transduction	ko04012//ErbB signaling pathway	K09783	-	-	-
Unigene0006304	318	481	258	62	48	54	5.11	8.07	3.59	0.87	0.73	0.9	5.59	0.833333	-2.74588	8.80242e-22	1.21425e-19	P2RX3	PREDICTED: P2X purinoceptor 3 [Chelonia mydas]	Environmental Information Processing;Environmental Information Processing;Organismal Systems	Signaling molecules and interaction;Signal transduction;Sensory system	ko04080//Neuroactive ligand-receptor interaction;ko04020//Calcium signaling pathway;ko04742//Taste transduction	K05217;K05217;K05217	-	-	-
Unigene0058777	608	589	697	252	254	182	5.24	5.3	5.21	1.91	2.08	1.63	5.25	1.87333	-1.48671	1.1777e-21	1.6214e-19	CLMN	PREDICTED: calmin isoform X1 [Chrysemys picta bellii]	-	-	-	-	GO:0044424//intracellular part	-	GO:0008283//cell proliferation;GO:0030030//cell projection organization
Unigene0082129	866	973	1170	429	420	308	8.83	10.36	10.35	3.84	4.07	3.26	9.84667	3.72333	-1.40304	1.18007e-21	1.62148e-19	TMEM38A	PREDICTED: trimeric intracellular cation channel type A [Chrysemys picta bellii]	-	-	-	-	GO:0005789//endoplasmic reticulum membrane;GO:0031224//intrinsic component of membrane;GO:0031988//membrane-bounded vesicle	GO:0005261//cation channel activity	GO:0030001//metal ion transport;GO:0034220//ion transmembrane transport
Unigene0065240	87	35	80	303	321	286	0.55	0.23	0.44	1.68	1.93	1.88	0.406667	1.83	2.16993	1.30784e-21	1.79355e-19	--	-	-	-	-	-	-	-	-
Unigene0053858	131	103	230	4	15	9	1.32	1.08	2.01	0.04	0.14	0.09	1.47	0.09	-4.02975	1.51395e-21	2.07216e-19	NEB	PREDICTED: nebulin [Chrysemys picta bellii]	-	-	-	-	GO:0031674//I band;GO:0036379//myofilament	-	GO:0031032//actomyosin structure organization;GO:0032535//regulation of cellular component size
Unigene0055447	823	1252	1101	342	232	310	18.06	28.7	20.96	6.59	4.84	7.05	22.5733	6.16	-1.87362	1.61612e-21	2.20771e-19	Rasd1	PREDICTED: dexamethasone-induced Ras-related protein 1 [Chrysemys picta bellii]	Human Diseases;Organismal Systems	Endocrine and metabolic diseases;Environmental adaptation	ko04934//Cushing syndrome;ko04713//Circadian entrainment	K07843;K07843	-	GO:0032550//purine ribonucleoside binding	GO:0035556//intracellular signal transduction
Unigene0019575	1218	1027	1693	3373	2647	2485	14.79	13.03	17.84	35.97	30.59	31.29	15.22	32.6167	1.09964	1.71861e-21	2.34317e-19	CNTFR	PREDICTED: ciliary neurotrophic factor receptor subunit alpha isoform X1 [Chrysemys picta bellii]	Environmental Information Processing;Environmental Information Processing	Signaling molecules and interaction;Signal transduction	ko04060//Cytokine-cytokine receptor interaction;ko04630//Jak-STAT signaling pathway	K05059;K05059	-	-	-
Unigene0115732	150	208	102	2	4	2	6.43	9.31	3.79	0.08	0.16	0.09	6.51	0.11	-5.88708	1.76039e-21	2.39087e-19	CALML4	PREDICTED: calmodulin-like protein 4 [Chelonia mydas]	Human Diseases;Human Diseases;Environmental Information Processing;Environmental Information Processing;Human Diseases;Human Diseases;Environmental Information Processing;Environmental Information Processing;Cellular Processes;Organismal Systems;Environmental Information Processing;Human Diseases;Organismal Systems;Environmental Information Processing;Organismal Systems;Organismal Systems;Organis…	Cancers;Infectious diseases;Signal transduction;Signal transduction;Infectious diseases;Neurodegenerative diseases;Signal transduction;Signal transduction;Cell growth and death;Endocrine system;Signal transduction;Infectious diseases;Circulatory system;Signal transduction;Circulatory system;Nervous system;Endocrine system;Environmental adaptation;Substance dependence;Cardiovascular diseases;Signa…	ko05200//Pathways in cancer;ko05152//Tuberculosis;ko04020//Calcium signaling pathway;ko04014//Ras signaling pathway;ko05163//Human cytomegalovirus infection;ko05010//Alzheimer disease;ko04024//cAMP signaling pathway;ko04015//Rap1 signaling pathway;ko04218//Cellular senescence;ko04921//Oxytocin signaling pathway;ko04022//cGMP - PKG signaling pathway;ko05167//Kaposi sarcoma-associated herpesvirus i…	K02183;K02183;K02183;K02183;K02183;K02183;K02183;K02183;K02183;K02183;K02183;K02183;K02183;K02183;K02183;K02183;K02183;K02183;K02183;K02183;K02183;K02183;K02183;K02183;K02183;K02183;K02183;K02183;K02183;K02183;K02183;K02183;K02183;K02183;K02183;K02183;K02183;K02183;K02183	-	-	-
Unigene0049692	351	330	347	90	105	90	2.25	2.21	1.93	0.51	0.64	0.6	2.13	0.583333	-1.86846	1.87094e-21	2.53612e-19	PPP1R9A	PREDICTED: neurabin-1 isoform X2 [Chrysemys picta bellii]	-	-	-	-	GO:0030863//cortical cytoskeleton;GO:0044309//neuron spine	-	GO:0019932//second-messenger-mediated signaling
Unigene0047059	58	25	48	210	254	220	1.65	0.74	1.19	5.25	6.88	6.5	1.19333	6.21	2.3796	1.88543e-21	2.55084e-19	PTHLH	PREDICTED: parathyroid hormone-related protein isoform X1 [Chrysemys picta bellii]	-	-	-	-	-	-	-
Unigene0048180	1930	1571	971	79	43	79	22.35	19	9.75	0.8	0.47	0.95	17.0333	0.74	-4.52469	1.89348e-21	2.55681e-19	ADH1	PREDICTED: alcohol dehydrogenase 1A [Chrysemys picta bellii]	Metabolism;Metabolism;Human Diseases;Metabolism;Metabolism;Metabolism;Metabolism;Metabolism	Global and overview maps;Carbohydrate metabolism;Cancers;Lipid metabolism;Xenobiotics biodegradation and metabolism;Metabolism of cofactors and vitamins;Xenobiotics biodegradation and metabolism;Amino acid metabolism	ko01100//Metabolic pathways;ko00010//Glycolysis / Gluconeogenesis;ko05204//Chemical carcinogenesis;ko00071//Fatty acid degradation;ko00980//Metabolism of xenobiotics by cytochrome P450;ko00830//Retinol metabolism;ko00982//Drug metabolism - cytochrome P450;ko00350//Tyrosine metabolism	K13951;K13951;K13951;K13951;K13951;K13951;K13951;K13951	GO:0044424//intracellular part	GO:0016616//oxidoreductase activity, acting on the CH-OH group of donors, NAD or NADP as acceptor;GO:0046914//transition metal ion binding	GO:0044710//single-organism metabolic process
Unigene0034815	210	188	216	2	2	0	4.07	3.8	3.63	0.03	0.04	0	3.83333	0.0233333	-7.36006	2.47094e-21	3.33019e-19	--	Forkhead box protein P4 [Chelonia mydas]	-	-	-	-	-	-	-
Unigene0002556	379	416	461	122	47	65	12.2	13.99	12.87	3.45	1.44	2.17	13.02	2.35333	-2.46795	2.68612e-21	3.61326e-19	--	-	-	-	-	-	-	-	-
Unigene0060782	897	780	1042	238	326	355	10.35	9.4	10.43	2.41	3.58	4.25	10.06	3.41333	-1.55938	3.00872e-21	4.0395e-19	GYG2	PREDICTED: glycogenin-2 isoform X2 [Chrysemys picta bellii]	Metabolism;Metabolism	Global and overview maps;Carbohydrate metabolism	ko01100//Metabolic pathways;ko00500//Starch and sucrose metabolism	K00750;K00750	-	GO:0035251//UDP-glucosyltransferase activity	-
Unigene0091034	661	667	815	288	168	196	7.41	7.81	7.92	2.83	1.79	2.28	7.71333	2.3	-1.74572	4.02235e-21	5.37724e-19	TINAGL1	PREDICTED: tubulointerstitial nephritis antigen-like [Chrysemys picta bellii]	-	-	-	-	GO:0031988//membrane-bounded vesicle;GO:0044424//intracellular part	GO:0001871//pattern binding;GO:0004857//enzyme inhibitor activity;GO:0005515//protein binding;GO:0038024//cargo receptor activity;GO:0070011//peptidase activity, acting on L-amino acid peptides	GO:0002376//immune system process;GO:0006897//endocytosis;GO:0045861//negative regulation of proteolysis
Unigene0121227	247	220	138	26	6	16	5.95	5.54	2.88	0.55	0.14	0.4	4.79	0.363333	-3.72066	4.0444e-21	5.38886e-19	Sult1c2	PREDICTED: sulfotransferase 1C2-like [Chelonia mydas]	-	-	-	-	GO:0031988//membrane-bounded vesicle	GO:0003824//catalytic activity	GO:0006790//sulfur compound metabolic process
Unigene0106849	225	228	337	43	44	63	2.36	2.5	3.07	0.4	0.44	0.69	2.64333	0.51	-2.37379	4.31536e-21	5.73903e-19	CASS4	PREDICTED: cas scaffolding protein family member 4 isoform X3 [Chrysemys picta bellii]	-	-	-	-	-	-	-
Unigene0081268	199	258	273	53	52	38	22.59	30.54	26.86	5.28	5.61	4.42	26.6633	5.10333	-2.38535	4.42177e-21	5.86944e-19	--	PREDICTED: natural cytotoxicity triggering receptor 3 ligand 1-like [Odobenus rosmarus divergens]	-	-	-	-	GO:0016020//membrane	-	-
Unigene0052000	350	239	433	95	57	64	2.49	1.78	2.67	0.59	0.39	0.47	2.31333	0.483333	-2.25888	4.67568e-21	6.19479e-19	SEZ6L	PREDICTED: seizure 6-like protein [Chelonia mydas]	-	-	-	-	GO:0031224//intrinsic component of membrane;GO:0043231//intracellular membrane-bounded organelle;GO:0044297//cell body	-	GO:0007626//locomotory behavior;GO:0021700//developmental maturation;GO:1902531//regulation of intracellular signal transduction
Unigene0004142	783	763	1011	369	367	348	10.43	10.61	11.68	4.31	4.65	4.8	10.9067	4.58667	-1.24969	5.89489e-21	7.79543e-19	ZBTB46	PREDICTED: zinc finger and BTB domain-containing protein 46 isoform X2 [Chrysemys picta bellii]	-	-	-	-	GO:0043231//intracellular membrane-bounded organelle	GO:0043169//cation binding	GO:0002762//negative regulation of myeloid leukocyte differentiation;GO:0097028//dendritic cell differentiation
Unigene0003503	1120	1357	1386	401	567	310	13.23	16.74	14.2	4.16	6.37	3.8	14.7233	4.77667	-1.62403	6.15214e-21	8.12037e-19	NEXN	PREDICTED: nexilin isoform X8 [Chrysemys picta bellii]	-	-	-	-	-	GO:0003779//actin binding;GO:0005198//structural molecule activity	GO:0016477//cell migration;GO:0033043//regulation of organelle organization
Unigene0012673	402	341	463	860	862	762	4.03	3.57	4.02	7.57	8.22	7.91	3.87333	7.9	1.02828	6.72811e-21	8.86396e-19	Trim29	PREDICTED: tripartite motif-containing protein 29 [Chrysemys picta bellii]	-	-	-	-	GO:0044424//intracellular part	GO:0005515//protein binding;GO:0046914//transition metal ion binding	GO:0048523//negative regulation of cellular process
Unigene0035942	342	314	476	908	867	737	2.42	2.32	2.92	5.63	5.83	5.4	2.55333	5.62	1.13819	7.54473e-21	9.92124e-19	ZNF536	PREDICTED: zinc finger protein 536 isoform X2 [Chrysemys picta bellii]	-	-	-	-	-	-	-
Unigene0010460	455	504	648	179	205	152	3.55	4.11	4.39	1.23	1.52	1.23	4.01667	1.32667	-1.59819	7.77333e-21	1.01838e-18	SOX6	PREDICTED: transcription factor SOX-6 isoform X8 [Chrysemys picta bellii]	-	-	-	-	-	GO:0000975//regulatory region DNA binding;GO:0001071//nucleic acid binding transcription factor activity;GO:0046983//protein dimerization activity	GO:0006357//regulation of transcription from RNA polymerase II promoter;GO:0010629//negative regulation of gene expression;GO:0021780//glial cell fate specification;GO:0032330//regulation of chondrocyte differentiation;GO:0032989//cellular component morphogenesis;GO:0035051//cardiocyte differentiation;GO:0051094//positive regulation of developmental process;GO:0061515//myeloid cell development;GO…
Unigene0073778	195	183	83	8	9	6	6.48	6.35	2.39	0.23	0.28	0.21	5.07333	0.24	-4.40183	8.26648e-21	1.08097e-18	mogat2-b	PREDICTED: 2-acylglycerol O-acyltransferase 2-B-like [Protobothrops mucrosquamatus]	Metabolism;Organismal Systems	Lipid metabolism;Digestive system	ko00561//Glycerolipid metabolism;ko04975//Fat digestion and absorption	K14457;K14457	-	GO:0016746//transferase activity, transferring acyl groups	-
Unigene0055682	414	541	674	185	130	137	6.99	9.53	9.86	2.74	2.09	2.4	8.79333	2.41	-1.86738	9.45029e-21	1.23348e-18	SOCS3	PREDICTED: suppressor of cytokine signaling 3 [Chrysemys picta bellii]	Human Diseases;Environmental Information Processing;Human Diseases;Organismal Systems;Human Diseases;Organismal Systems;Genetic Information Processing;Human Diseases;Human Diseases;Environmental Information Processing;Organismal Systems;Human Diseases;Organismal Systems	Infectious diseases;Signal transduction;Infectious diseases;Development;Endocrine and metabolic diseases;Endocrine system;Folding, sorting and degradation;Infectious diseases;Endocrine and metabolic diseases;Signal transduction;Endocrine system;Endocrine and metabolic diseases;Endocrine system	ko05168//Herpes simplex infection;ko04630//Jak-STAT signaling pathway;ko05164//Influenza A;ko04380//Osteoclast differentiation;ko04932//Non-alcoholic fatty liver disease (NAFLD);ko04910//Insulin signaling pathway;ko04120//Ubiquitin mediated proteolysis;ko05160//Hepatitis C;ko04931//Insulin resistance;ko04668//TNF signaling pathway;ko04920//Adipocytokine signaling pathway;ko04930//Type II diabetes…	K04696;K04696;K04696;K04696;K04696;K04696;K04696;K04696;K04696;K04696;K04696;K04696;K04696	-	-	GO:0009968//negative regulation of signal transduction;GO:0030154//cell differentiation;GO:0031348//negative regulation of defense response;GO:0032446//protein modification by small protein conjugation;GO:0035556//intracellular signal transduction;GO:0042981//regulation of apoptotic process
Unigene0057541	330	354	256	37	76	51	2.96	3.32	1.99	0.29	0.65	0.47	2.75667	0.47	-2.55219	9.48067e-21	1.23516e-18	--	-	-	-	-	-	-	-	-
Unigene0035456	359	297	387	767	742	723	2.82	2.44	2.64	5.29	5.55	5.89	2.63333	5.57667	1.08251	1.02608e-20	1.33432e-18	TMEM229B	PREDICTED: transmembrane protein 229B isoform X1 [Thamnophis sirtalis]	-	-	-	-	-	-	-
Unigene0108007	170	198	209	0	4	0	2.46	3	2.63	0	0.06	0	2.69667	0.02	-7.07503	1.41234e-20	1.83322e-18	Zic2	PREDICTED: zinc finger protein ZIC 2 [Chrysemys picta bellii]	-	-	-	-	GO:0043231//intracellular membrane-bounded organelle	GO:0001071//nucleic acid binding transcription factor activity;GO:0003676//nucleic acid binding;GO:0003682//chromatin binding;GO:0043169//cation binding	GO:0006355//regulation of transcription, DNA-templated;GO:0007411//axon guidance;GO:0014031//mesenchymal cell development;GO:0043473//pigmentation;GO:0044093//positive regulation of molecular function;GO:0048598//embryonic morphogenesis;GO:0050953//sensory perception of light stimulus
Unigene0103030	2182	1725	2419	1028	1153	904	26.94	22.25	25.91	11.14	13.54	11.57	25.0333	12.0833	-1.05083	1.45696e-20	1.88766e-18	SOX8	PREDICTED: transcription factor SOX-8 [Chrysemys picta bellii]	-	-	-	-	GO:0005667//transcription factor complex;GO:0043231//intracellular membrane-bounded organelle	GO:0003677//DNA binding;GO:0003700//transcription factor activity, sequence-specific DNA binding;GO:0046983//protein dimerization activity	GO:0001503//ossification;GO:0001667//ameboidal-type cell migration;GO:0001763//morphogenesis of a branching structure;GO:0002064//epithelial cell development;GO:0006357//regulation of transcription from RNA polymerase II promoter;GO:0007519//skeletal muscle tissue development;GO:0008284//positive regulation of cell proliferation;GO:0008406//gonad development;GO:0014013//regulation of gliogenesis;…
Unigene0113165	1348	1350	553	9	22	6	19.19	20.07	6.83	0.11	0.3	0.09	15.3633	0.166667	-6.52638	1.51798e-20	1.9631e-18	UGT1A3	PREDICTED: UDP-glucuronosyltransferase 1-1 isoform X3 [Pelodiscus sinensis]	Metabolism;Metabolism;Organismal Systems;Human Diseases;Metabolism;Metabolism;Metabolism;Metabolism;Metabolism;Metabolism;Metabolism	Global and overview maps;Xenobiotics biodegradation and metabolism;Digestive system;Cancers;Xenobiotics biodegradation and metabolism;Lipid metabolism;Metabolism of cofactors and vitamins;Xenobiotics biodegradation and metabolism;Metabolism of cofactors and vitamins;Carbohydrate metabolism;Carbohydrate metabolism	ko01100//Metabolic pathways;ko00983//Drug metabolism - other enzymes;ko04976//Bile secretion;ko05204//Chemical carcinogenesis;ko00980//Metabolism of xenobiotics by cytochrome P450;ko00140//Steroid hormone biosynthesis;ko00830//Retinol metabolism;ko00982//Drug metabolism - cytochrome P450;ko00860//Porphyrin and chlorophyll metabolism;ko00040//Pentose and glucuronate interconversions;ko00053//Ascor…	K00699;K00699;K00699;K00699;K00699;K00699;K00699;K00699;K00699;K00699;K00699	-	GO:0016757//transferase activity, transferring glycosyl groups	-
Unigene0071188	113	111	127	10	3	5	4.47	4.59	4.36	0.35	0.11	0.21	4.47333	0.223333	-4.32408	1.52956e-20	1.97445e-18	--	homeobox protein Hox-B9 isoform A [Alligator mississippiensis]	-	-	-	-	-	-	-
Unigene0117822	82	27	42	686	791	713	0.6	0.21	0.27	4.44	5.54	5.44	0.36	5.14	3.8357	1.71472e-20	2.20941e-18	LVRN	PREDICTED: aminopeptidase Q [Pelodiscus sinensis]	-	-	-	-	-	GO:0046914//transition metal ion binding;GO:0070011//peptidase activity, acting on L-amino acid peptides	-
Unigene0006432	4693	4365	6414	2340	2892	2215	34.06	33.09	40.38	14.91	19.97	16.67	35.8433	17.1833	-1.06069	2.05589e-20	2.63934e-18	SOX11	PREDICTED: transcription factor SOX-11 [Chrysemys picta bellii]	Human Diseases	Cancers	ko05206//MicroRNAs in cancer	K09268	GO:0043231//intracellular membrane-bounded organelle	GO:0000977//RNA polymerase II regulatory region sequence-specific DNA binding;GO:0000982//transcription factor activity, RNA polymerase II core promoter proximal region sequence-specific binding;GO:0001104//RNA polymerase II transcription cofactor activity;GO:0003723//RNA binding	GO:0001503//ossification;GO:0001838//embryonic epithelial tube formation;GO:0002011//morphogenesis of an epithelial sheet;GO:0002065//columnar/cuboidal epithelial cell differentiation;GO:0003207//cardiac chamber formation;GO:0007417//central nervous system development;GO:0007519//skeletal muscle tissue development;GO:0008219//cell death;GO:0010001//glial cell differentiation;GO:0010720//positive …
Unigene0021872	164	204	194	29	27	33	2.04	2.65	2.09	0.32	0.32	0.43	2.26	0.356667	-2.66367	2.42147e-20	3.08614e-18	--	-	-	-	-	-	-	-	-
Unigene0048937	1241	1599	1780	675	432	458	11.72	15.78	14.58	5.6	3.88	4.49	14.0267	4.65667	-1.5908	2.5042e-20	3.18582e-18	ITGA7	PREDICTED: integrin alpha-7 [Chrysemys picta bellii]	Human Diseases;Environmental Information Processing;Cellular Processes;Cellular Processes;Human Diseases;Environmental Information Processing;Human Diseases;Human Diseases	Infectious diseases;Signal transduction;Cell motility;Cellular community - eukaryotes;Cardiovascular diseases;Signaling molecules and interaction;Cardiovascular diseases;Cardiovascular diseases	ko05165//Human papillomavirus infection;ko04151//PI3K-Akt signaling pathway;ko04810//Regulation of actin cytoskeleton;ko04510//Focal adhesion;ko05414//Dilated cardiomyopathy (DCM);ko04512//ECM-receptor interaction;ko05410//Hypertrophic cardiomyopathy (HCM);ko05412//Arrhythmogenic right ventricular cardiomyopathy (ARVC)	K06583;K06583;K06583;K06583;K06583;K06583;K06583;K06583	GO:0005924//cell-substrate adherens junction;GO:0008305//integrin complex;GO:0044424//intracellular part;GO:0045202//synapse	GO:0005102//receptor binding;GO:0043169//cation binding;GO:0046983//protein dimerization activity	GO:0001568//blood vessel development;GO:0007166//cell surface receptor signaling pathway;GO:0014706//striated muscle tissue development;GO:0016337//single organismal cell-cell adhesion;GO:0022604//regulation of cell morphogenesis;GO:0030154//cell differentiation;GO:0031589//cell-substrate adhesion;GO:0043062//extracellular structure organization;GO:0048513//animal organ development;GO:0048870//ce…
Unigene0044620	342	258	249	46	69	25	7.9	6.23	4.99	0.93	1.52	0.6	6.37333	1.01667	-2.6482	2.54661e-20	3.23391e-18	MYOD1	PREDICTED: myoblast determination protein 1 [Chrysemys picta bellii]	-	-	-	-	-	-	-
Unigene0076141	32	46	67	206	265	219	0.2	0.31	0.37	1.15	1.61	1.45	0.293333	1.40333	2.25824	2.55347e-20	3.23679e-18	--	-	-	-	-	-	-	-	-
Unigene0101031	459	424	512	180	155	152	3.58	3.45	3.46	1.23	1.15	1.23	3.49667	1.20333	-1.53894	2.69037e-20	3.39807e-18	SALL1	PREDICTED: sal-like protein 1 isoform X1 [Chrysemys picta bellii]	-	-	-	-	GO:0000118//histone deacetylase complex;GO:0000785//chromatin;GO:0098687//chromosomal region	GO:0003676//nucleic acid binding;GO:0005515//protein binding;GO:0043169//cation binding	GO:0003231//cardiac ventricle development;GO:0006357//regulation of transcription from RNA polymerase II promoter;GO:0008589//regulation of smoothened signaling pathway;GO:0009967//positive regulation of signal transduction;GO:0021545//cranial nerve development;GO:0021988//olfactory lobe development;GO:0030326//embryonic limb morphogenesis;GO:0031128//developmental induction;GO:0035270//endocrine…
Unigene0119717	97	152	139	427	435	409	2.3	3.76	2.86	8.88	9.8	10.04	2.97333	9.57333	1.68694	2.77791e-20	3.50236e-18	DKK1	PREDICTED: dickkopf-related protein 1 [Chrysemys picta bellii]	Environmental Information Processing	Signal transduction	ko04310//Wnt signaling pathway	K02165	GO:0016020//membrane;GO:0044421//extracellular region part	GO:0070325//lipoprotein particle receptor binding	GO:0000902//cell morphogenesis;GO:0001101//response to acid chemical;GO:0001714//endodermal cell fate specification;GO:0001933//negative regulation of protein phosphorylation;GO:0003308//negative regulation of Wnt signaling pathway involved in heart development;GO:0009996//negative regulation of cell fate specification;GO:0010469//regulation of receptor activity;GO:0022405//hair cycle process;GO:…
Unigene0024698	494	605	628	221	189	169	4.58	5.86	5.05	1.8	1.67	1.63	5.16333	1.7	-1.60277	3.40741e-20	4.28834e-18	Bbox1	PREDICTED: gamma-butyrobetaine dioxygenase [Chrysemys picta bellii]	Metabolism	Amino acid metabolism	ko00310//Lysine degradation	K00471	GO:0031988//membrane-bounded vesicle;GO:0043231//intracellular membrane-bounded organelle	GO:0016705//oxidoreductase activity, acting on paired donors, with incorporation or reduction of molecular oxygen;GO:0046914//transition metal ion binding	GO:0006578//amino-acid betaine biosynthetic process;GO:0044710//single-organism metabolic process
Unigene0063647	127	150	182	19	14	22	4.07	5.02	5.06	0.53	0.43	0.73	4.71667	0.563333	-3.06571	4.02895e-20	5.0435e-18	--	-	-	-	-	-	-	-	-
Unigene0061732	125	116	149	16	12	12	2.11	2.05	2.18	0.24	0.19	0.21	2.11333	0.213333	-3.30834	4.89586e-20	6.11782e-18	MUSK	PREDICTED: muscle, skeletal receptor tyrosine-protein kinase [Chrysemys picta bellii]	-	-	-	-	-	-	GO:0006796//phosphate-containing compound metabolic process
Unigene0048685	95	136	125	2	6	2	1.52	2.28	1.74	0.03	0.09	0.03	1.84667	0.05	-5.20685	5.0335e-20	6.27867e-18	CYP27B1	PREDICTED: 25-hydroxyvitamin D-1 alpha hydroxylase, mitochondrial [Chrysemys picta bellii]	Metabolism;Human Diseases;Organismal Systems;Metabolism	Global and overview maps;Infectious diseases;Endocrine system;Lipid metabolism	ko01100//Metabolic pathways;ko05152//Tuberculosis;ko04928//Parathyroid hormone synthesis, secretion and action;ko00100//Steroid biosynthesis	K07438;K07438;K07438;K07438	-	GO:0016491//oxidoreductase activity;GO:0046906//tetrapyrrole binding;GO:0046914//transition metal ion binding	GO:0044710//single-organism metabolic process
Unigene0075854	452	406	493	107	158	147	8.77	8.22	8.29	1.82	2.91	2.96	8.42667	2.56333	-1.71694	5.37798e-20	6.69649e-18	RARB	PREDICTED: retinoic acid receptor beta [Chrysemys picta bellii]	Human Diseases;Human Diseases;Human Diseases;Human Diseases	Cancers;Cancers;Cancers;Cancers	ko05200//Pathways in cancer;ko05226//Gastric cancer;ko05222//Small cell lung cancer;ko05223//Non-small cell lung cancer	K08528;K08528;K08528;K08528	GO:0043231//intracellular membrane-bounded organelle	GO:0000976//transcription regulatory region sequence-specific DNA binding;GO:0004879//RNA polymerase II transcription factor activity, ligand-activated sequence-specific DNA binding;GO:0038023//signaling receptor activity;GO:0046914//transition metal ion binding	GO:0001101//response to acid chemical;GO:0002066//columnar/cuboidal epithelial cell development;GO:0006357//regulation of transcription from RNA polymerase II promoter;GO:0009755//hormone-mediated signaling pathway;GO:0021544//subpallium development;GO:0030326//embryonic limb morphogenesis;GO:0030522//intracellular receptor signaling pathway;GO:0032330//regulation of chondrocyte differentiation;G…
Unigene0068823	110	154	160	16	15	14	1.79	2.62	2.26	0.23	0.23	0.24	2.22333	0.233333	-3.25226	6.523e-20	8.09358e-18	LDB3	PREDICTED: LIM domain-binding protein 3 isoform X18 [Chrysemys picta bellii]	-	-	-	-	-	-	-
Unigene0021084	479	478	632	202	174	189	6.18	6.44	7.08	2.29	2.14	2.53	6.56667	2.32	-1.50104	6.84192e-20	8.47435e-18	Coro6	PREDICTED: coronin-6 isoform X1 [Chrysemys picta bellii]	-	-	-	-	-	-	-
Unigene0033464	430	483	540	174	122	151	4.82	5.65	5.25	1.71	1.3	1.75	5.24	1.58667	-1.72357	7.00189e-20	8.65724e-18	SYPL2	PREDICTED: synaptophysin-like protein 2 [Chrysemys picta bellii]	-	-	-	-	GO:0016023//cytoplasmic, membrane-bounded vesicle;GO:0031224//intrinsic component of membrane	-	GO:0006875//cellular metal ion homeostasis;GO:0048856//anatomical structure development;GO:0051234//establishment of localization
Unigene0064301	203	136	75	6	4	4	5.36	3.75	1.72	0.14	0.1	0.11	3.61	0.116667	-4.95153	7.24232e-20	8.9388e-18	HOGA1	PREDICTED: 4-hydroxy-2-oxoglutarate aldolase, mitochondrial [Chrysemys picta bellii]	Metabolism;Metabolism;Metabolism	Global and overview maps;Carbohydrate metabolism;Amino acid metabolism	ko01100//Metabolic pathways;ko00630//Glyoxylate and dicarboxylate metabolism;ko00330//Arginine and proline metabolism	K18123;K18123;K18123	GO:0031988//membrane-bounded vesicle;GO:0043231//intracellular membrane-bounded organelle	GO:0003824//catalytic activity;GO:0046983//protein dimerization activity	GO:0006090//pyruvate metabolic process;GO:0019471//4-hydroxyproline metabolic process;GO:0043648//dicarboxylic acid metabolic process;GO:0046185//aldehyde catabolic process
Unigene0046825	4047	3561	3911	1413	1481	1873	109.19	100.35	91.52	33.47	38.01	52.39	100.353	41.29	-1.28122	7.31134e-20	9.00819e-18	Ndrg1	PREDICTED: protein NDRG1 isoform X1 [Chrysemys picta bellii]	-	-	-	-	GO:0005815//microtubule organizing center;GO:0005911//cell-cell junction;GO:0010008//endosome membrane;GO:0031988//membrane-bounded vesicle	GO:0015631//tubulin binding;GO:0017016//Ras GTPase binding;GO:0050839//cell adhesion molecule binding	GO:0001666//response to hypoxia;GO:0002274//myeloid leukocyte activation;GO:0042770//signal transduction in response to DNA damage;GO:0043217//myelin maintenance;GO:0090231//regulation of spindle checkpoint
Unigene0095790	59	33	75	267	253	203	1.24	0.72	1.37	4.93	5.06	4.42	1.11	4.80333	2.11348	8.18956e-20	1.0055e-17	--	PREDICTED: RNA-directed DNA polymerase from mobile element jockey-like [Lepisosteus oculatus]	-	-	-	-	-	-	-
Unigene0027505	245	263	333	77	69	39	1.2	1.35	1.42	0.33	0.32	0.2	1.32333	0.283333	-2.2236	8.49589e-20	1.04129e-17	Alpk3	PREDICTED: alpha-protein kinase 3 [Chrysemys picta bellii]	-	-	-	-	-	-	-
Unigene0108941	121	108	167	2	2	2	2.16	2.01	2.58	0.03	0.03	0.04	2.25	0.0333333	-6.07682	9.09596e-20	1.1129e-17	spx	PREDICTED: spexin [Alligator mississippiensis]	-	-	-	-	GO:0044421//extracellular region part	GO:0031763//galanin receptor binding	GO:0006357//regulation of transcription from RNA polymerase II promoter;GO:0015909//long-chain fatty acid transport;GO:0032096//negative regulation of response to food
Unigene0101506	479	380	266	0	0	0	3.67	3.04	1.77	0	0	0	2.82667	0.001	-11.4649	9.51976e-20	1.16273e-17	AADAT	PREDICTED: kynurenine/alpha-aminoadipate aminotransferase, mitochondrial isoform X1 [Chrysemys picta bellii]	Metabolism;Metabolism;Metabolism;Metabolism;Metabolism	Global and overview maps;Amino acid metabolism;Amino acid metabolism;Global and overview maps;Amino acid metabolism	ko01100//Metabolic pathways;ko00310//Lysine degradation;ko00380//Tryptophan metabolism;ko01210//2-Oxocarboxylic acid metabolism;ko00300//Lysine biosynthesis	K00825;K00825;K00825;K00825;K00825	GO:0043231//intracellular membrane-bounded organelle	GO:0036137//kynurenine aminotransferase activity;GO:0043168//anion binding;GO:0046983//protein dimerization activity	GO:0009064//glutamine family amino acid metabolic process;GO:0043648//dicarboxylic acid metabolic process;GO:0070189//kynurenine metabolic process
Unigene0103074	723	583	325	19	8	6	10.86	9.14	4.23	0.25	0.11	0.09	8.07667	0.15	-5.75073	1.00944e-19	1.23078e-17	AGXT	PREDICTED: serine--pyruvate aminotransferase [Chrysemys picta bellii]	Metabolism;Metabolism;Cellular Processes;Metabolism;Metabolism;Metabolism	Global and overview maps;Global and overview maps;Transport and catabolism;Carbohydrate metabolism;Amino acid metabolism;Amino acid metabolism	ko01100//Metabolic pathways;ko01200//Carbon metabolism;ko04146//Peroxisome;ko00630//Glyoxylate and dicarboxylate metabolism;ko00250//Alanine, aspartate and glutamate metabolism;ko00260//Glycine, serine and threonine metabolism	K00830;K00830;K00830;K00830;K00830;K00830	GO:0044439//peroxisomal part	GO:0008483//transaminase activity;GO:0031406//carboxylic acid binding;GO:0046983//protein dimerization activity	GO:0006524//alanine catabolic process;GO:0006545//glycine biosynthetic process;GO:0009093//cysteine catabolic process;GO:0019532//oxalate transport;GO:0046185//aldehyde catabolic process
Unigene0086291	1556	1639	2268	899	851	771	9	9.9	11.38	4.57	4.68	4.62	10.0933	4.62333	-1.1264	1.07915e-19	1.31123e-17	Adamtsl4	PREDICTED: ADAMTS-like protein 4, partial [Chrysemys picta bellii]	-	-	-	-	GO:0031012//extracellular matrix	GO:0008233//peptidase activity	-
Unigene0019949	164	200	226	21	32	39	3.95	5.03	4.72	0.44	0.73	0.97	4.56667	0.713333	-2.67849	1.0868e-19	1.31825e-17	--	-	-	-	-	-	-	-	-
Unigene0022071	266	246	316	51	84	63	4.38	4.23	4.51	0.74	1.32	1.07	4.37333	1.04333	-2.06753	1.45867e-19	1.76627e-17	--	-	-	-	-	-	-	-	-
Unigene0003551	1992	2423	2747	553	311	429	17.89	22.73	21.4	4.36	2.66	3.99	20.6733	3.67	-2.49392	1.47521e-19	1.78323e-17	PODXL	PREDICTED: podocalyxin isoform X2 [Chrysemys picta bellii]	-	-	-	-	GO:0005886//plasma membrane;GO:0005902//microvillus;GO:0031252//cell leading edge;GO:0036056//filtration diaphragm;GO:0044421//extracellular region part;GO:0044424//intracellular part;GO:0098589//membrane region	-	GO:0007162//negative regulation of cell adhesion;GO:0022409//positive regulation of cell-cell adhesion;GO:0030033//microvillus assembly;GO:0030334//regulation of cell migration;GO:0035148//tube formation;GO:0072310//glomerular epithelial cell development
Unigene0120138	107	77	84	290	322	291	1.82	1.37	1.24	4.34	5.22	5.14	1.47667	4.9	1.73044	1.54463e-19	1.86394e-17	HMX2	PREDICTED: homeobox protein HMX2-like [Chrysemys picta bellii]	-	-	-	-	GO:0043231//intracellular membrane-bounded organelle	GO:0003677//DNA binding	GO:0010468//regulation of gene expression;GO:0010565//regulation of cellular ketone metabolic process
Unigene0037347	30	10	20	160	143	146	0.48	0.17	0.27	2.23	2.16	2.4	0.306667	2.26333	2.88371	1.68461e-19	2.02938e-17	--	-	-	-	-	-	-	-	-
Unigene0085939	98	176	160	12	16	12	1.95	3.66	2.76	0.21	0.3	0.25	2.79	0.253333	-3.46116	1.99854e-19	2.39525e-17	--	-	-	-	-	-	-	-	-
Unigene0087898	526	556	223	12	8	12	8.03	8.87	2.95	0.16	0.12	0.19	6.61667	0.156667	-5.40033	2.20316e-19	2.62706e-17	Haao	PREDICTED: 3-hydroxyanthranilate 3,4-dioxygenase isoform X1 [Chrysemys picta bellii]	Metabolism;Metabolism	Global and overview maps;Amino acid metabolism	ko01100//Metabolic pathways;ko00380//Tryptophan metabolism	K00452;K00452	GO:0031988//membrane-bounded vesicle;GO:0044444//cytoplasmic part	GO:0005506//iron ion binding;GO:0016491//oxidoreductase activity	GO:0006568//tryptophan metabolic process;GO:0010038//response to metal ion;GO:0019725//cellular homeostasis;GO:0034627//'de novo' NAD biosynthetic process;GO:0043650//dicarboxylic acid biosynthetic process
Unigene0096630	199	300	332	68	31	39	1.92	3.03	2.78	0.58	0.29	0.39	2.57667	0.42	-2.61704	2.21259e-19	2.63384e-17	--	-	-	-	-	-	-	-	-
Unigene0002785	15	12	21	162	173	88	1.51	1.28	1.83	14.33	16.58	9.19	1.54	13.3667	3.11764	2.508e-19	2.98045e-17	HLA-A	PREDICTED: major histocompatibility complex class I-related gene protein-like [Chelonia mydas]	Human Diseases;Human Diseases;Cellular Processes;Human Diseases;Cellular Processes;Human Diseases;Organismal Systems;Human Diseases;Environmental Information Processing;Human Diseases;Cellular Processes;Human Diseases;Human Diseases;Organismal Systems;Human Diseases;Human Diseases;Human Diseases;Human Diseases	Infectious diseases;Infectious diseases;Transport and catabolism;Infectious diseases;Transport and catabolism;Infectious diseases;Immune system;Infectious diseases;Signaling molecules and interaction;Cancers;Cell growth and death;Infectious diseases;Cardiovascular diseases;Immune system;Immune diseases;Immune diseases;Endocrine and metabolic diseases;Immune diseases	ko05165//Human papillomavirus infection;ko05168//Herpes simplex infection;ko04144//Endocytosis;ko05166//HTLV-I infection;ko04145//Phagosome;ko05169//Epstein-Barr virus infection;ko04650//Natural killer cell mediated cytotoxicity;ko05163//Human cytomegalovirus infection;ko04514//Cell adhesion molecules (CAMs);ko05203//Viral carcinogenesis;ko04218//Cellular senescence;ko05167//Kaposi sarcoma-associ…	K06751;K06751;K06751;K06751;K06751;K06751;K06751;K06751;K06751;K06751;K06751;K06751;K06751;K06751;K06751;K06751;K06751;K06751	-	-	-
Unigene0121799	1243	1264	1524	694	546	563	18.16	19.29	19.31	8.9	7.59	8.53	18.92	8.34	-1.18179	3.05419e-19	3.61124e-17	HOXB3	PREDICTED: homeobox protein Hox-B3 [Chrysemys picta bellii]	-	-	-	-	-	-	-
Unigene0102929	1193	946	990	463	426	392	10.3	8.53	7.41	3.51	3.5	3.51	8.74667	3.50667	-1.31863	3.26274e-19	3.84489e-17	--	PREDICTED: ADP-ribosylation factor-like protein 1 [Pelodiscus sinensis]	-	-	-	-	-	-	-
Unigene0012152	195	190	73	8	5	10	4.68	4.77	1.52	0.17	0.11	0.25	3.65667	0.176667	-4.37143	3.3238e-19	3.91031e-17	BTN2A1	PREDICTED: butyrophilin subfamily 3 member A3-like [Chelonia mydas]	-	-	-	-	-	-	-
Unigene0066743	114	125	179	376	426	378	4.24	4.86	5.77	12.28	15.07	14.58	4.95667	13.9767	1.49558	3.45648e-19	4.0596e-17	APCS	PREDICTED: serum amyloid P-component-like [Chrysemys picta bellii]	-	-	-	-	-	-	-
Unigene0113703	132	108	108	2	8	10	1.61	1.37	1.14	0.02	0.09	0.13	1.37333	0.08	-4.10154	3.51548e-19	4.12201e-17	Synpo2l	PREDICTED: synaptopodin 2-like protein [Chrysemys picta bellii]	-	-	-	-	GO:0031674//I band	-	-
Unigene0047933	578	503	852	236	252	187	6.88	6.25	8.79	2.47	2.85	2.31	7.30667	2.54333	-1.52249	3.75638e-19	4.39715e-17	ANOS1	PREDICTED: anosmin-1 isoform X1 [Chrysemys picta bellii]	-	-	-	-	-	GO:0004857//enzyme inhibitor activity	GO:0045861//negative regulation of proteolysis
Unigene0051994	169	126	188	408	580	398	1.93	1.5	1.86	4.09	6.31	4.71	1.76333	5.03667	1.51416	4.42214e-19	5.16788e-17	--	-	-	-	-	-	-	-	-
Unigene0094486	1097	897	850	402	352	292	16.49	14.08	11.08	5.3	5.03	4.55	13.8833	4.96	-1.48494	4.55747e-19	5.3172e-17	Csad	PREDICTED: cysteine sulfinic acid decarboxylase [Chrysemys picta bellii]	Metabolism;Metabolism	Global and overview maps;Metabolism of other amino acids	ko01100//Metabolic pathways;ko00430//Taurine and hypotaurine metabolism	K01594;K01594	-	GO:0016830//carbon-carbon lyase activity;GO:0043168//anion binding	GO:0043436//oxoacid metabolic process
Unigene0021682	272	309	387	104	81	80	5.07	6.02	6.26	1.7	1.44	1.55	5.78333	1.56333	-1.88728	5.13939e-19	5.98527e-17	--	-	-	-	-	-	-	-	-
Unigene0005068	1052	879	1160	528	473	403	11.21	9.79	10.72	4.94	4.8	4.45	10.5733	4.73	-1.16052	5.51303e-19	6.40021e-17	ANGPTL2	PREDICTED: angiopoietin-related protein 2 [Chrysemys picta bellii]	-	-	-	-	-	-	-
Unigene0079495	107	82	128	4	7	5	11.92	9.54	12.36	0.39	0.74	0.58	11.2733	0.57	-4.30581	5.55379e-19	6.43691e-17	--	-	-	-	-	-	-	-	-
Unigene0034197	277	338	283	45	88	48	3.85	4.91	3.41	0.55	1.16	0.69	4.05667	0.8	-2.34222	5.73419e-19	6.63506e-17	--	Phosphatidylinositol-5-phosphate 4-kinase type-2 alpha [Chelonia mydas]	-	-	-	-	-	-	-
Unigene0035281	768	712	730	316	209	246	15.46	14.97	12.75	5.59	4	5.13	14.3933	4.90667	-1.55259	5.83352e-19	6.73891e-17	SORD	PREDICTED: sorbitol dehydrogenase isoform X1 [Chrysemys picta bellii]	Metabolism;Metabolism;Metabolism	Global and overview maps;Carbohydrate metabolism;Carbohydrate metabolism	ko01100//Metabolic pathways;ko00051//Fructose and mannose metabolism;ko00040//Pentose and glucuronate interconversions	K00008;K00008;K00008	GO:0005929//cilium;GO:0031090//organelle membrane;GO:0031988//membrane-bounded vesicle;GO:0043231//intracellular membrane-bounded organelle	GO:0000166//nucleotide binding;GO:0016616//oxidoreductase activity, acting on the CH-OH group of donors, NAD or NADP as acceptor;GO:0046914//transition metal ion binding	GO:0006000//fructose metabolic process;GO:0006060//sorbitol metabolic process;GO:0019527//pentitol catabolic process;GO:0048870//cell motility
Unigene0071191	399	440	437	113	152	72	9.22	10.62	8.76	2.29	3.34	1.72	9.53333	2.45	-1.9602	5.86947e-19	6.76933e-17	HOXB9	PREDICTED: homeobox protein Hox-B9 [Chrysemys picta bellii]	-	-	-	-	GO:0043231//intracellular membrane-bounded organelle	GO:0003677//DNA binding	GO:0001501//skeletal system development;GO:0003002//regionalization;GO:0006357//regulation of transcription from RNA polymerase II promoter;GO:0006935//chemotaxis;GO:0016055//Wnt signaling pathway
Unigene0010479	587	684	766	297	228	209	2.13	2.59	2.41	0.94	0.79	0.78	2.37667	0.836667	-1.50621	6.24382e-19	7.18929e-17	LAMA2	PREDICTED: laminin subunit alpha-2 isoform X3 [Chrysemys picta bellii]	Human Diseases;Human Diseases;Environmental Information Processing;Human Diseases;Cellular Processes;Human Diseases;Human Diseases;Environmental Information Processing;Human Diseases;Human Diseases;Human Diseases;Human Diseases	Cancers;Infectious diseases;Signal transduction;Infectious diseases;Cellular community - eukaryotes;Cardiovascular diseases;Cardiovascular diseases;Signaling molecules and interaction;Cardiovascular diseases;Infectious diseases;Cancers;Cardiovascular diseases	ko05200//Pathways in cancer;ko05165//Human papillomavirus infection;ko04151//PI3K-Akt signaling pathway;ko05145//Toxoplasmosis;ko04510//Focal adhesion;ko05414//Dilated cardiomyopathy (DCM);ko05416//Viral myocarditis;ko04512//ECM-receptor interaction;ko05410//Hypertrophic cardiomyopathy (HCM);ko05146//Amoebiasis;ko05222//Small cell lung cancer;ko05412//Arrhythmogenic right ventricular cardiomyopat…	K05637;K05637;K05637;K05637;K05637;K05637;K05637;K05637;K05637;K05637;K05637;K05637	GO:0005886//plasma membrane;GO:0031988//membrane-bounded vesicle;GO:0043256//laminin complex	-	GO:0007155//cell adhesion;GO:0016477//cell migration;GO:0032222//regulation of synaptic transmission, cholinergic;GO:0097485//neuron projection guidance;GO:2000026//regulation of multicellular organismal development
Unigene0115906	242	228	180	49	21	22	5.13	5.05	3.31	0.91	0.42	0.48	4.49667	0.603333	-2.89783	6.64496e-19	7.63866e-17	TNFRSF6B	PREDICTED: tumor necrosis factor receptor superfamily member 6B [Chrysemys picta bellii]	Environmental Information Processing	Signaling molecules and interaction	ko04060//Cytokine-cytokine receptor interaction	K05143	-	-	-
Unigene0113567	937	776	397	0	0	0	14.99	12.96	5.51	0	0	0	11.1533	0.001	-13.4452	6.66123e-19	7.64487e-17	Slc6a19	PREDICTED: sodium-dependent neutral amino acid transporter B(0)AT1 isoform X1 [Chrysemys picta bellii]	Organismal Systems;Organismal Systems	Digestive system;Digestive system	ko04974//Protein digestion and absorption;ko04978//Mineral absorption	K05334;K05334	GO:0005903//brush border;GO:0016021//integral component of membrane;GO:0031988//membrane-bounded vesicle	GO:0015171//amino acid transmembrane transporter activity;GO:0015291//secondary active transmembrane transporter activity	GO:0006865//amino acid transport;GO:0044763//single-organism cellular process
Unigene0102493	1704	1630	2570	957	882	815	16.77	16.75	21.93	8.27	8.26	8.31	18.4833	8.28	-1.15852	7.17005e-19	8.21543e-17	BNC2	PREDICTED: LOW QUALITY PROTEIN: zinc finger protein basonuclin-2 [Pelodiscus sinensis]	-	-	-	-	GO:0016020//membrane;GO:0043231//intracellular membrane-bounded organelle	GO:0003676//nucleic acid binding;GO:0043169//cation binding	GO:0007423//sensory organ development;GO:0009888//tissue development
Unigene0024766	19	22	26	128	158	133	0.26	0.32	0.31	1.56	2.09	1.92	0.296667	1.85667	2.6458	7.75902e-19	8.87582e-17	FAM155A	PREDICTED: transmembrane protein FAM155A [Chelonia mydas]	-	-	-	-	-	-	-
Unigene0084168	217	150	140	14	24	25	3.04	2.19	1.7	0.17	0.32	0.36	2.31	0.283333	-3.02732	8.40553e-19	9.5687e-17	PIGR	PREDICTED: polymeric immunoglobulin receptor [Chrysemys picta bellii]	Organismal Systems	Immune system	ko04672//Intestinal immune network for IgA production	K13073	GO:0044421//extracellular region part	-	GO:0006955//immune response;GO:0007166//cell surface receptor signaling pathway;GO:1902578//single-organism localization
Unigene0014009	607	506	773	272	239	217	4.21	3.66	4.65	1.66	1.58	1.56	4.17333	1.6	-1.38313	8.57785e-19	9.7491e-17	MEGF10	PREDICTED: multiple epidermal growth factor-like domains protein 10 [Chrysemys picta bellii]	-	-	-	-	-	-	GO:0001775//cell activation;GO:0006910//phagocytosis, recognition;GO:0008283//cell proliferation;GO:0016202//regulation of striated muscle tissue development;GO:0016337//single organismal cell-cell adhesion;GO:0035914//skeletal muscle cell differentiation;GO:0042692//muscle cell differentiation;GO:0045595//regulation of cell differentiation
Unigene0028504	421	413	394	134	134	130	9.36	9.6	7.6	2.62	2.84	3	8.85333	2.82	-1.65053	8.95338e-19	1.01595e-16	--	-	-	-	-	-	-	-	-
Unigene0022546	460	662	752	221	174	186	7.95	11.95	11.28	3.35	2.86	3.33	10.3933	3.18	-1.70856	9.46456e-19	1.07222e-16	--	PREDICTED: podoplanin [Chelonia mydas]	-	-	-	-	-	-	-
Unigene0003544	104	97	128	9	8	9	2.53	2.46	2.7	0.19	0.18	0.23	2.56333	0.2	-3.67995	9.86613e-19	1.11592e-16	--	Putative phospholipid-transporting ATPase VB [Chelonia mydas]	-	-	-	-	-	-	-
Unigene0054689	1500	1382	1956	863	729	615	6.06	5.83	6.85	3.06	2.8	2.58	6.24667	2.81333	-1.15081	1.03525e-18	1.16905e-16	Ryr1	PREDICTED: ryanodine receptor 1 [Python bivittatus]	Environmental Information Processing;Organismal Systems;Environmental Information Processing;Organismal Systems;Organismal Systems	Signal transduction;Endocrine system;Signal transduction;Environmental adaptation;Nervous system	ko04020//Calcium signaling pathway;ko04921//Oxytocin signaling pathway;ko04371//Apelin signaling pathway;ko04713//Circadian entrainment;ko04730//Long-term depression	K04961;K04961;K04961;K04961;K04961	GO:0031224//intrinsic component of membrane	-	GO:0006816//calcium ion transport;GO:0006875//cellular metal ion homeostasis
Unigene0099084	629	881	730	271	214	234	19.16	28.03	19.29	7.25	6.2	7.39	22.16	6.94667	-1.67357	1.06737e-18	1.2034e-16	ARL4D	PREDICTED: ADP-ribosylation factor-like protein 4D [Chrysemys picta bellii]	-	-	-	-	GO:0016020//membrane;GO:0043231//intracellular membrane-bounded organelle	GO:0032550//purine ribonucleoside binding	GO:0035556//intracellular signal transduction
Unigene0055838	320	354	400	109	46	76	9.77	11.28	10.59	2.92	1.34	2.4	10.5467	2.22	-2.24816	1.0894e-18	1.22626e-16	--	-	-	-	-	-	-	-	-
Unigene0026481	288	259	272	590	661	651	3.37	3.17	2.76	6.07	7.36	7.9	3.1	7.11	1.19758	1.11593e-18	1.25412e-16	NUGGC	PREDICTED: nuclear GTPase SLIP-GC [Chrysemys picta bellii]	-	-	-	-	-	-	-
Unigene0003814	368	308	463	1073	866	706	3.1	2.71	3.39	7.95	6.95	6.18	3.06667	7.02667	1.19617	1.12881e-18	1.26514e-16	--	-	-	-	-	-	-	-	-
Unigene0083525	226	223	284	60	60	64	1.82	1.87	1.98	0.42	0.46	0.53	1.89	0.47	-2.00765	1.12933e-18	1.26514e-16	Sall3	PREDICTED: sal-like protein 3 isoform X1 [Chrysemys picta bellii]	-	-	-	-	-	-	-
Unigene0025549	1347	1448	1553	736	662	659	16.25	18.25	16.25	7.8	7.6	8.24	16.9167	7.88	-1.10218	1.4218e-18	1.58772e-16	MPP1	PREDICTED: 55 kDa erythrocyte membrane protein [Chrysemys picta bellii]	-	-	-	-	GO:0005856//cytoskeleton;GO:0005902//microvillus	GO:0003824//catalytic activity	GO:0071622//regulation of granulocyte chemotaxis
Unigene0006403	411	375	510	121	165	145	2.53	2.42	2.73	0.66	0.97	0.93	2.56	0.853333	-1.58496	1.44818e-18	1.61462e-16	PTX4	PREDICTED: pentraxin-4 [Chrysemys picta bellii]	-	-	-	-	-	-	-
Unigene0120268	443	627	547	172	181	154	14.55	21.5	15.58	4.96	5.65	5.24	17.21	5.28333	-1.70373	1.46737e-18	1.63343e-16	--	-	-	-	-	-	-	-	-
Unigene0067976	720	680	909	340	335	333	4.06	4	4.44	1.68	1.8	1.95	4.16667	1.81	-1.2029	1.53531e-18	1.70635e-16	PLEKHG4B	PREDICTED: pleckstrin homology domain-containing family G member 4B isoform X2 [Chrysemys picta bellii]	-	-	-	-	-	-	GO:0043087//regulation of GTPase activity
Unigene0104724	254	293	385	718	960	645	2.96	3.57	3.9	7.36	10.66	7.81	3.47667	8.61	1.30831	1.63623e-18	1.81564e-16	--	hypothetical protein UY3_05797 [Chelonia mydas]	-	-	-	-	-	-	-
Unigene0017599	404	464	418	135	151	127	16.81	20.16	15.08	4.93	5.98	5.48	17.35	5.46333	-1.66708	1.96159e-18	2.16984e-16	--	-	-	-	-	-	-	-	-
Unigene0099532	5656	6539	3434	593	592	464	31.62	38.19	16.65	2.91	3.15	2.69	28.82	2.91667	-3.30468	1.97232e-18	2.17828e-16	DMGDH	PREDICTED: dimethylglycine dehydrogenase, mitochondrial [Chrysemys picta bellii]	Metabolism;Metabolism	Global and overview maps;Amino acid metabolism	ko01100//Metabolic pathways;ko00260//Glycine, serine and threonine metabolism	K00315;K00315	-	GO:0003723//RNA binding;GO:0046997//oxidoreductase activity, acting on the CH-NH group of donors, flavin as acceptor	GO:0009069//serine family amino acid metabolic process
Unigene0040315	145	135	237	33	23	22	5.27	5.12	7.47	1.05	0.79	0.83	5.95333	0.89	-2.74182	2.06915e-18	2.28164e-16	Hspb2	PREDICTED: heat shock protein beta-2 [Chelonia mydas]	Human Diseases;Human Diseases	Infectious diseases;Cancers	ko05169//Epstein-Barr virus infection;ko05205//Proteoglycans in cancer	K09543;K09543	-	GO:0043169//cation binding	GO:0061061//muscle structure development
Unigene0045035	136	139	204	32	18	17	2.29	2.44	2.97	0.47	0.29	0.3	2.56667	0.353333	-2.86079	2.31301e-18	2.53861e-16	APOBEC2	PREDICTED: probable C->U-editing enzyme APOBEC-2 [Chrysemys picta bellii]	-	-	-	-	-	GO:0016810//hydrolase activity, acting on carbon-nitrogen (but not peptide) bonds;GO:0046914//transition metal ion binding	GO:0009451//RNA modification;GO:0035510//DNA dealkylation
Unigene0063692	190	97	117	515	479	391	4.65	2.48	2.48	11.07	11.15	9.92	3.20333	10.7133	1.74176	2.41095e-18	2.64198e-16	DIO3	PREDICTED: LOW QUALITY PROTEIN: deiodinase, iodothyronine, type III [Chelonia mydas]	-	-	-	-	-	GO:0016491//oxidoreductase activity	GO:0009058//biosynthetic process;GO:0019336//phenol-containing compound catabolic process;GO:0040014//regulation of multicellular organism growth;GO:0044710//single-organism metabolic process
Unigene0026196	783	832	1089	400	418	372	2.65	2.95	3.2	1.19	1.35	1.31	2.93333	1.28333	-1.19265	2.84894e-18	3.11708e-16	SHROOM3	PREDICTED: protein Shroom3 [Chrysemys picta bellii]	-	-	-	-	GO:0005886//plasma membrane;GO:0005911//cell-cell junction;GO:0043232//intracellular non-membrane-bounded organelle;GO:0070161//anchoring junction	GO:0003779//actin binding	GO:0002064//epithelial cell development;GO:0007010//cytoskeleton organization;GO:0007275//multicellular organism development;GO:0022604//regulation of cell morphogenesis
Unigene0044282	462	713	671	1544	1799	1288	5.62	9.06	7.08	16.49	20.81	16.24	7.25333	17.8467	1.29894	3.09343e-18	3.37933e-16	foxd2	PREDICTED: LOW QUALITY PROTEIN: forkhead box protein D2 [Parus major]	-	-	-	-	-	GO:0003676//nucleic acid binding	GO:0010467//gene expression
Unigene0003151	61	55	68	194	251	267	0.85	0.8	0.82	2.37	3.32	3.85	0.823333	3.18	1.94948	3.4e-18	3.70848e-16	drd5	PREDICTED: D(1B) dopamine receptor [Chrysemys picta bellii]	Environmental Information Processing;Environmental Information Processing;Environmental Information Processing;Organismal Systems	Signaling molecules and interaction;Signal transduction;Signal transduction;Nervous system	ko04080//Neuroactive ligand-receptor interaction;ko04020//Calcium signaling pathway;ko04024//cAMP signaling pathway;ko04728//Dopaminergic synapse	K05840;K05840;K05840;K05840	GO:0005903//brush border;GO:0016021//integral component of membrane	GO:0004930//G-protein coupled receptor activity;GO:0043169//cation binding	GO:0001990//regulation of systemic arterial blood pressure by hormone;GO:0007189//adenylate cyclase-activating G-protein coupled receptor signaling pathway;GO:0009611//response to wounding;GO:0010578//regulation of adenylate cyclase activity involved in G-protein coupled receptor signaling pathway;GO:0014075//response to amine;GO:0030819//positive regulation of cAMP biosynthetic process;GO:003386…
Unigene0086546	129	130	158	20	6	18	2.89	3.04	3.07	0.39	0.13	0.42	3	0.313333	-3.25919	3.48429e-18	3.79453e-16	--	-	-	-	-	-	-	-	-
Unigene0112690	156	141	197	435	392	446	1.54	1.46	1.69	3.78	3.69	4.57	1.56333	4.01333	1.36018	3.68001e-18	4.00148e-16	CDH18	PREDICTED: cadherin-18 [Chrysemys picta bellii]	-	-	-	-	-	-	-
Unigene0070366	652	719	421	10	2	1	9.26	10.66	5.19	0.12	0.03	0.01	8.37	0.0533333	-7.29405	3.74581e-18	4.06675e-16	Nefm	PREDICTED: neurofilament medium polypeptide [Rhinolophus sinicus]	Human Diseases	Neurodegenerative diseases	ko05014//Amyotrophic lateral sclerosis (ALS)	K04573	GO:0005882//intermediate filament;GO:0016234//inclusion body;GO:0043005//neuron projection;GO:0045202//synapse	-	GO:0010970//establishment of localization by movement along microtubule;GO:0022607//cellular component assembly;GO:0032536//regulation of cell projection size;GO:0045104//intermediate filament cytoskeleton organization
Unigene0063551	63	45	64	236	222	187	0.87	0.65	0.77	2.86	2.92	2.68	0.763333	2.82	1.88531	3.80952e-18	4.12954e-16	CMLKR1	PREDICTED: chemokine-like receptor 1 [Chrysemys picta bellii]	-	-	-	-	-	-	-
Unigene0011799	5785	9397	11094	1318	742	761	34.32	58.22	57.07	6.87	4.19	4.68	49.87	5.24667	-3.2487	3.84034e-18	4.15655e-16	Myh6	PREDICTED: myosin-7 [Chrysemys picta bellii]	Environmental Information Processing;Organismal Systems;Organismal Systems;Human Diseases;Human Diseases;Human Diseases;Organismal Systems	Signal transduction;Circulatory system;Endocrine system;Cardiovascular diseases;Cardiovascular diseases;Cardiovascular diseases;Circulatory system	ko04022//cGMP - PKG signaling pathway;ko04261//Adrenergic signaling in cardiomyocytes;ko04919//Thyroid hormone signaling pathway;ko05414//Dilated cardiomyopathy (DCM);ko05416//Viral myocarditis;ko05410//Hypertrophic cardiomyopathy (HCM);ko04260//Cardiac muscle contraction	K17751;K17751;K17751;K17751;K17751;K17751;K17751	GO:0005924//cell-substrate adherens junction;GO:0016459//myosin complex;GO:0031674//I band;GO:0032432//actin filament bundle;GO:0043231//intracellular membrane-bounded organelle	GO:0008092//cytoskeletal protein binding;GO:0032550//purine ribonucleoside binding;GO:0042623//ATPase activity, coupled	GO:0006936//muscle contraction;GO:0008016//regulation of heart contraction;GO:0033275//actin-myosin filament sliding;GO:0055008//cardiac muscle tissue morphogenesis
Unigene0081479	336	278	367	948	684	671	2.88	2.49	2.73	7.14	5.58	5.97	2.7	6.23	1.20627	3.85997e-18	4.17138e-16	Ap3b2	PREDICTED: AP-3 complex subunit beta-2 isoform X3 [Chrysemys picta bellii]	Cellular Processes	Transport and catabolism	ko04142//Lysosome	K12397	-	-	-
Unigene0061695	1916	1014	1743	3818	3590	3087	19.7	10.89	15.54	34.46	35.11	32.9	15.3767	34.1567	1.15142	3.9133e-18	4.22252e-16	Tbx15	PREDICTED: T-box transcription factor TBX15 [Chrysemys picta bellii]	-	-	-	-	GO:0090571//RNA polymerase II transcription repressor complex	GO:0001071//nucleic acid binding transcription factor activity;GO:0001104//RNA polymerase II transcription cofactor activity;GO:0044212//transcription regulatory region DNA binding;GO:0046983//protein dimerization activity	GO:0010468//regulation of gene expression;GO:0034645//cellular macromolecule biosynthetic process;GO:0048704//embryonic skeletal system morphogenesis
Unigene0037129	536	707	778	268	238	229	15.27	21.03	19.22	6.7	6.45	6.76	18.5067	6.63667	-1.47951	5.00582e-18	5.3931e-16	Ptn	PREDICTED: pleiotrophin isoform X1 [Chrysemys picta bellii]	-	-	-	-	GO:0043231//intracellular membrane-bounded organelle	GO:0005102//receptor binding	GO:0007611//learning or memory;GO:0031214//biomineral tissue development
Unigene0096012	451	369	369	129	135	84	10.82	9.25	7.68	2.72	3.08	2.09	9.25	2.63	-1.81439	5.42501e-18	5.83579e-16	adssl1-a	PREDICTED: adenylosuccinate synthetase isozyme 1 [Chrysemys picta bellii]	Metabolism;Metabolism;Metabolism	Global and overview maps;Nucleotide metabolism;Amino acid metabolism	ko01100//Metabolic pathways;ko00230//Purine metabolism;ko00250//Alanine, aspartate and glutamate metabolism	K01939;K01939;K01939	GO:0044424//intracellular part	GO:0016879//ligase activity, forming carbon-nitrogen bonds;GO:0032550//purine ribonucleoside binding;GO:0046872//metal ion binding	GO:0006167//AMP biosynthetic process
Unigene0024693	46	28	38	195	207	140	0.6	0.38	0.43	2.22	2.56	1.89	0.47	2.22333	2.24199	5.53772e-18	5.9471e-16	Slc45a2	PREDICTED: membrane-associated transporter protein [Chrysemys picta bellii]	-	-	-	-	-	-	-
Unigene0019668	133	128	145	14	13	23	1.55	1.55	1.46	0.14	0.14	0.28	1.52	0.186667	-3.02554	5.54539e-18	5.9471e-16	LMOD3	PREDICTED: leiomodin-3 [Chrysemys picta bellii]	-	-	-	-	-	GO:0003779//actin binding	GO:0051693//actin filament capping
Unigene0072540	795	505	839	1511	1520	1322	7.43	4.93	6.8	12.4	13.51	12.81	6.38667	12.9067	1.01498	5.63773e-18	6.03692e-16	--	-	-	-	-	-	-	-	-
Unigene0089859	136	134	99	16	6	7	3.37	3.47	2.13	0.35	0.14	0.18	2.99	0.223333	-3.74287	5.75491e-18	6.15303e-16	TEKT2	PREDICTED: tektin-2 [Chrysemys picta bellii]	-	-	-	-	-	-	GO:0048870//cell motility;GO:0070286//axonemal dynein complex assembly
Unigene0026697	9	5	10	90	102	99	0.13	0.07	0.12	1.11	1.37	1.45	0.106667	1.31	3.61839	5.93086e-18	6.33153e-16	COL10A1	PREDICTED: collagen alpha-1(X) chain [Chrysemys picta bellii]	-	-	-	-	GO:0031012//extracellular matrix;GO:0044444//cytoplasmic part	-	-
Unigene0085596	104	96	106	8	1	6	2.65	2.56	2.34	0.18	0.02	0.16	2.51667	0.12	-4.39041	6.03052e-18	6.42817e-16	ISL1	Insulin enhancer protein ISL-1, partial [Bos mutus]	Cellular Processes	Cellular community - eukaryotes	ko04550//Signaling pathways regulating pluripotency of stem cells	K09370	GO:0043231//intracellular membrane-bounded organelle	GO:0000976//transcription regulatory region sequence-specific DNA binding;GO:0001085//RNA polymerase II transcription factor binding;GO:0001104//RNA polymerase II transcription cofactor activity;GO:0035258//steroid hormone receptor binding;GO:0046914//transition metal ion binding	GO:0001667//ameboidal-type cell migration;GO:0001709//cell fate determination;GO:0001819//positive regulation of cytokine production;GO:0003128//heart field specification;GO:0003208//cardiac ventricle morphogenesis;GO:0003264//regulation of cardioblast proliferation;GO:0006357//regulation of transcription from RNA polymerase II promoter;GO:0007411//axon guidance;GO:0010002//cardioblast differenti…
Unigene0077639	1367	923	497	0	6	2	13.17	9.29	4.15	0	0.06	0.02	8.87	0.0266667	-8.37775	6.72125e-18	7.1428e-16	ACSM3	PREDICTED: acyl-coenzyme A synthetase ACSM4, mitochondrial-like [Chrysemys picta bellii]	Metabolism;Metabolism;Metabolism	Global and overview maps;Carbohydrate metabolism;Metabolism of cofactors and vitamins	ko01100//Metabolic pathways;ko00650//Butanoate metabolism;ko00785//Lipoic acid metabolism	K01896;K01896;K01896	-	-	-
Unigene0087091	217	253	224	64	36	30	4.8	5.85	4.3	1.24	0.76	0.69	4.98333	0.896667	-2.47447	7.37331e-18	7.82394e-16	NRGN	PREDICTED: neurogranin [Chrysemys picta bellii]	-	-	-	-	-	-	-
Unigene0107903	20	19	15	155	107	131	0.28	0.28	0.18	1.92	1.44	1.92	0.246667	1.76	2.83494	7.72781e-18	8.18135e-16	CLVS1	PREDICTED: LOW QUALITY PROTEIN: clavesin-1 [Chrysemys picta bellii]	-	-	-	-	GO:0030135//coated vesicle;GO:0031984//organelle subcompartment	GO:1902936//phosphatidylinositol bisphosphate binding	GO:0007033//vacuole organization;GO:0051234//establishment of localization
Unigene0094120	1141	1240	2082	621	593	474	6.74	7.65	10.66	3.22	3.33	2.9	8.35	3.15	-1.40642	7.73339e-18	8.18135e-16	PDE3A	PREDICTED: cGMP-inhibited 3',5'-cyclic phosphodiesterase A isoform X1 [Chrysemys picta bellii]	Environmental Information Processing;Metabolism;Environmental Information Processing;Human Diseases;Organismal Systems	Signal transduction;Nucleotide metabolism;Signal transduction;Substance dependence;Endocrine system	ko04024//cAMP signaling pathway;ko00230//Purine metabolism;ko04022//cGMP - PKG signaling pathway;ko05032//Morphine addiction;ko04924//Renin secretion	K19021;K19021;K19021;K19021;K19021	-	GO:0004114//3',5'-cyclic-nucleotide phosphodiesterase activity;GO:0043169//cation binding	GO:0007126//meiotic nuclear division;GO:0010720//positive regulation of cell development;GO:0019935//cyclic-nucleotide-mediated signaling;GO:0043114//regulation of vascular permeability;GO:0046058//cAMP metabolic process;GO:0070305//response to cGMP;GO:0071363//cellular response to growth factor stimulus
Unigene0030750	176	161	79	3	8	13	2.24	2.14	0.87	0.03	0.1	0.17	1.75	0.1	-4.12928	7.77359e-18	8.21152e-16	SLC5A8	PREDICTED: LOW QUALITY PROTEIN: sodium-coupled monocarboxylate transporter 1 [Chrysemys picta bellii]	-	-	-	-	GO:0031224//intrinsic component of membrane;GO:0031988//membrane-bounded vesicle	-	GO:0044763//single-organism cellular process;GO:0051234//establishment of localization
Unigene0061723	269	326	179	0	0	0	3.46	4.37	1.99	0	0	0	3.27333	0.001	-11.6765	7.89895e-18	8.33143e-16	SLC2A2	PREDICTED: solute carrier family 2, facilitated glucose transporter member 2 [Chrysemys picta bellii]	Organismal Systems;Organismal Systems;Human Diseases;Human Diseases;Human Diseases;Organismal Systems;Organismal Systems;Human Diseases	Endocrine system;Endocrine system;Endocrine and metabolic diseases;Cancers;Endocrine and metabolic diseases;Digestive system;Endocrine system;Endocrine and metabolic diseases	ko04911//Insulin secretion;ko04922//Glucagon signaling pathway;ko04931//Insulin resistance;ko05230//Central carbon metabolism in cancer;ko04930//Type II diabetes mellitus;ko04973//Carbohydrate digestion and absorption;ko04917//Prolactin signaling pathway;ko04950//Maturity onset diabetes of the young	K07593;K07593;K07593;K07593;K07593;K07593;K07593;K07593	-	-	-
Unigene0068300	188	345	329	67	35	50	5.52	10.58	8.38	1.73	0.98	1.52	8.16	1.41	-2.53287	7.94165e-18	8.36393e-16	LRRN4CL	PREDICTED: LRRN4 C-terminal-like protein [Chrysemys picta bellii]	-	-	-	-	-	-	-
Unigene0002951	1328	1418	1654	702	798	667	5.96	6.65	6.44	2.77	3.41	3.1	6.35	3.09333	-1.03759	8.21549e-18	8.63941e-16	PLEKHH1	PREDICTED: pleckstrin homology domain-containing family H member 1 isoform X1 [Chrysemys picta bellii]	-	-	-	-	-	-	-
Unigene0088876	108	127	229	20	13	20	1.12	1.38	2.06	0.18	0.13	0.22	1.52	0.176667	-3.10497	8.73128e-18	9.16811e-16	LMX1B	PREDICTED: LIM homeobox transcription factor 1-alpha isoform X1 [Alligator mississippiensis]	-	-	-	-	GO:0043231//intracellular membrane-bounded organelle	GO:0003677//DNA binding;GO:0046914//transition metal ion binding	GO:0010468//regulation of gene expression
Unigene0100874	407	445	347	133	71	82	6.29	7.18	4.65	1.8	1.04	1.31	6.04	1.38333	-2.1264	9.17104e-18	9.61552e-16	PRR15L	Proline-rich protein 15-like protein [Chelonia mydas]	-	-	-	-	-	-	-
Unigene0069026	572	302	630	1105	1450	1331	11.32	6.24	10.81	19.2	27.3	27.31	9.45667	24.6033	1.37945	9.26998e-18	9.70479e-16	Ppp1r14c	PREDICTED: protein phosphatase 1 regulatory subunit 14C [Chrysemys picta bellii]	-	-	-	-	GO:0044424//intracellular part	GO:0004864//protein phosphatase inhibitor activity	GO:0009892//negative regulation of metabolic process;GO:0016310//phosphorylation;GO:0050794//regulation of cellular process
Unigene0119735	814	840	1072	300	453	306	11.68	12.58	13.34	3.78	6.18	4.55	12.5333	4.83667	-1.37369	9.7221e-18	1.0163e-15	PCSK9	PREDICTED: proprotein convertase subtilisin/kexin type 9 [Chrysemys picta bellii]	Organismal Systems	Digestive system	ko04979//Cholesterol metabolism	K13050	GO:0000323//lytic vacuole;GO:0005768//endosome;GO:0016020//membrane;GO:0030133//transport vesicle;GO:0044421//extracellular region part	GO:0003723//RNA binding;GO:0004175//endopeptidase activity;GO:0008200//ion channel inhibitor activity;GO:0070325//lipoprotein particle receptor binding;GO:0071813//lipoprotein particle binding	GO:0001919//regulation of receptor recycling;GO:0002090//regulation of receptor internalization;GO:0006639//acylglycerol metabolic process;GO:0006796//phosphate-containing compound metabolic process;GO:0007034//vacuolar transport;GO:0009966//regulation of signal transduction;GO:0010985//negative regulation of lipoprotein particle clearance;GO:0016125//sterol metabolic process;GO:0016485//protein …
Unigene0122052	220	182	87	2	2	0	5.56	4.8	1.91	0.04	0.05	0	4.09	0.03	-7.09099	1.00423e-17	1.04821e-15	C3orf85	TPA: mCG127784-like [Bos taurus]	-	-	-	-	-	-	-
Unigene0066813	597	627	717	296	280	229	4.88	5.36	5.09	2.13	2.18	1.94	5.11	2.08333	-1.29443	1.02476e-17	1.06723e-15	DPYSL5	PREDICTED: dihydropyrimidinase-related protein 5 [Chelonia mydas]	Organismal Systems	Development	ko04360//Axon guidance	K07529	GO:0043005//neuron projection;GO:0044297//cell body	GO:0016810//hydrolase activity, acting on carbon-nitrogen (but not peptide) bonds	GO:0006206//pyrimidine nucleobase metabolic process
Unigene0097197	154	103	175	392	396	363	1.18	0.83	1.16	2.64	2.89	2.89	1.05667	2.80667	1.40934	1.02548e-17	1.06723e-15	ARHGAP20	PREDICTED: rho GTPase-activating protein 20-like [Chrysemys picta bellii]	-	-	-	-	-	-	-
Unigene0119159	363	289	453	718	916	756	5.46	4.54	5.9	9.47	13.1	11.78	5.3	11.45	1.11128	1.0379e-17	1.07856e-15	BMP3	PREDICTED: bone morphogenetic protein 3 [Chrysemys picta bellii]	Environmental Information Processing	Signaling molecules and interaction	ko04060//Cytokine-cytokine receptor interaction	K05496	-	-	-
Unigene0011281	107	99	90	2	7	4	1.71	1.65	1.25	0.03	0.11	0.07	1.53667	0.07	-4.45631	1.04072e-17	1.07989e-15	--	-	-	-	-	-	-	-	-
Unigene0005275	20	13	26	155	121	115	0.32	0.22	0.36	2.19	1.85	1.91	0.3	1.98333	2.72489	1.10162e-17	1.13972e-15	--	-	-	-	-	-	-	-	-
Unigene0046184	362	376	334	903	922	683	4.07	4.41	3.25	8.91	9.85	7.95	3.91	8.90333	1.18718	1.10328e-17	1.13977e-15	--	PREDICTED: uncharacterized protein LOC101932506 [Chrysemys picta bellii]	-	-	-	-	-	-	-
Unigene0121197	174	252	245	55	24	19	4.23	6.39	5.16	1.17	0.55	0.48	5.26	0.733333	-2.84252	1.11504e-17	1.15022e-15	HSD3B	PREDICTED: 3 beta-hydroxysteroid dehydrogenase/Delta 5-->4-isomerase-like [Chrysemys picta bellii]	Metabolism;Human Diseases;Organismal Systems;Organismal Systems;Metabolism;Organismal Systems	Global and overview maps;Endocrine and metabolic diseases;Endocrine system;Endocrine system;Lipid metabolism;Endocrine system	ko01100//Metabolic pathways;ko04934//Cushing syndrome;ko04925//Aldosterone synthesis and secretion;ko04927//Cortisol synthesis and secretion;ko00140//Steroid hormone biosynthesis;ko04913//Ovarian Steroidogenesis	K00070;K00070;K00070;K00070;K00070;K00070	-	GO:0016614//oxidoreductase activity, acting on CH-OH group of donors	GO:0008202//steroid metabolic process
Unigene0092504	310	248	402	689	740	624	3	2.51	3.37	5.85	6.81	6.26	2.96	6.30667	1.09128	1.17014e-17	1.20529e-15	Cntn4	PREDICTED: contactin-4 isoform X3 [Chrysemys picta bellii]	-	-	-	-	-	-	GO:0045596//negative regulation of cell differentiation
Unigene0072096	371	416	330	93	125	93	5.26	6.17	4.06	1.16	1.69	1.37	5.16333	1.40667	-1.87602	1.20277e-17	1.23709e-15	--	-	-	-	-	-	-	-	-
Unigene0024546	982	1180	1105	412	409	474	22.79	28.6	22.24	8.4	9.03	11.4	24.5433	9.61	-1.35272	1.26253e-17	1.29667e-15	--	-	-	-	-	-	-	-	-
Unigene0005005	275	370	381	84	112	91	4.97	6.99	5.98	1.33	1.93	1.71	5.98	1.65667	-1.85186	1.39716e-17	1.43284e-15	--	-	-	-	-	-	-	-	-
Unigene0060781	464	439	368	150	119	113	5.02	4.96	3.45	1.43	1.23	1.27	4.47667	1.31	-1.77286	1.53237e-17	1.56922e-15	--	Tyrosine-protein kinase Fer [Chelonia mydas]	-	-	-	-	-	-	-
Unigene0073397	122	145	129	3	20	10	2.11	2.62	1.93	0.05	0.33	0.18	2.22	0.186667	-3.57202	1.54265e-17	1.57744e-15	KLHL31	PREDICTED: kelch-like protein 31 [Chrysemys picta bellii]	-	-	-	-	-	-	-
Unigene0028624	894	810	1356	472	389	346	14.85	14.05	19.53	6.88	6.15	5.96	16.1433	6.33	-1.35066	1.62605e-17	1.66032e-15	--	-	-	-	-	-	-	-	-
Unigene0014608	2576	2763	3704	1603	1572	1185	22.4	25.09	27.93	12.24	13	10.68	25.14	11.9733	-1.07016	1.64006e-17	1.6722e-15	CDH2	PREDICTED: cadherin-2 [Chrysemys picta bellii]	Environmental Information Processing;Human Diseases	Signaling molecules and interaction;Cardiovascular diseases	ko04514//Cell adhesion molecules (CAMs);ko05412//Arrhythmogenic right ventricular cardiomyopathy (ARVC)	K06736;K06736	GO:0005886//plasma membrane;GO:0005913//cell-cell adherens junction;GO:0005924//cell-substrate adherens junction;GO:0031224//intrinsic component of membrane;GO:0031252//cell leading edge;GO:0031988//membrane-bounded vesicle;GO:0043234//protein complex;GO:0044291//cell-cell contact zone	GO:0019902//phosphatase binding;GO:0046872//metal ion binding	GO:0001568//blood vessel development;GO:0016337//single organismal cell-cell adhesion;GO:0019827//stem cell population maintenance;GO:0030178//negative regulation of Wnt signaling pathway;GO:0042327//positive regulation of phosphorylation;GO:0042692//muscle cell differentiation;GO:0048736//appendage development;GO:0048870//cell motility;GO:0098742//cell-cell adhesion via plasma-membrane adhesion …
Unigene0119392	977	938	1254	524	538	481	8.01	8.03	8.91	3.77	4.19	4.09	8.31667	4.01667	-1.05001	1.90036e-17	1.92921e-15	RASA4	PREDICTED: ras GTPase-activating protein 4B [Alligator mississippiensis]	-	-	-	-	GO:0044464//cell part	-	GO:0043087//regulation of GTPase activity
Unigene0047808	213	216	237	33	58	53	3.93	4.17	3.8	0.54	1.02	1.02	3.96667	0.86	-2.20552	1.92601e-17	1.95243e-15	--	-	-	-	-	-	-	-	-
Unigene0001473	1671	1249	1599	751	760	707	5.31	4.14	4.4	2.09	2.3	2.33	4.61667	2.24	-1.04335	2.0283e-17	2.05316e-15	--	PREDICTED: immunoglobulin-like and fibronectin type III domain-containing protein 1 [Chelonia mydas]	-	-	-	-	-	-	-
Unigene0040507	124	109	209	13	26	14	1.5	1.37	2.19	0.14	0.3	0.18	1.68667	0.206667	-3.0288	2.30784e-17	2.33277e-15	FSTL5	PREDICTED: follistatin-related protein 5 isoform X2 [Pelodiscus sinensis]	-	-	-	-	-	-	-
Unigene0075649	101	119	154	18	12	14	1.14	1.4	1.51	0.18	0.13	0.16	1.35	0.156667	-3.10719	2.57254e-17	2.59661e-15	CadN	PREDICTED: neural-cadherin-like isoform X3 [Chrysemys picta bellii]	-	-	-	-	-	-	-
Unigene0064213	188	226	217	47	50	47	2.53	3.18	2.54	0.56	0.64	0.66	2.75	0.62	-2.14909	2.85183e-17	2.87027e-15	Dok7	PREDICTED: protein Dok-7 [Calidris pugnax]	-	-	-	-	GO:0045202//synapse	GO:0005102//receptor binding;GO:0005543//phospholipid binding;GO:0019900//kinase binding	GO:0045860//positive regulation of protein kinase activity;GO:0050808//synapse organization;GO:0072657//protein localization to membrane
Unigene0039639	2289	1875	2454	1222	923	1024	10.97	9.38	10.2	5.14	4.21	5.09	10.1833	4.81333	-1.0811	3.27234e-17	3.2888e-15	ADAMTS7	PREDICTED: A disintegrin and metalloproteinase with thrombospondin motifs 7 [Chrysemys picta bellii]	-	-	-	-	-	-	-
Unigene0122470	162	114	122	13	12	21	2.56	1.88	1.67	0.18	0.18	0.34	2.03667	0.233333	-3.12575	3.4535e-17	3.45605e-15	SGK2	PREDICTED: serine/threonine-protein kinase Sgk2 isoform X3 [Chrysemys picta bellii]	Environmental Information Processing;Environmental Information Processing	Signal transduction;Signal transduction	ko04151//PI3K-Akt signaling pathway;ko04068//FoxO signaling pathway	K13303;K13303	-	GO:0004672//protein kinase activity;GO:0016247//channel regulator activity;GO:0032550//purine ribonucleoside binding	GO:0006464//cellular protein modification process;GO:0006796//phosphate-containing compound metabolic process
Unigene0051583	422	293	545	996	931	819	2.7	1.96	3.02	5.59	5.66	5.43	2.56	5.56	1.11894	3.50887e-17	3.50648e-15	ABI3BP	PREDICTED: target of Nesh-SH3 isoform X12 [Chrysemys picta bellii]	-	-	-	-	-	-	-
Unigene0118898	102	233	183	24	20	18	1.64	3.92	2.56	0.34	0.31	0.3	2.70667	0.316667	-3.09548	3.51431e-17	3.50693e-15	GRAMD2A	PREDICTED: GRAM domain-containing protein 3-like isoform X2 [Chrysemys picta bellii]	-	-	-	-	-	-	-
Unigene0074983	414	423	388	144	147	124	4.61	4.92	3.75	1.41	1.56	1.43	4.42667	1.46667	-1.59368	3.63174e-17	3.61898e-15	QPRT	PREDICTED: nicotinate-nucleotide pyrophosphorylase [carboxylating] [Chrysemys picta bellii]	Metabolism;Metabolism	Global and overview maps;Metabolism of cofactors and vitamins	ko01100//Metabolic pathways;ko00760//Nicotinate and nicotinamide metabolism	K00767;K00767	-	GO:0016763//transferase activity, transferring pentosyl groups	GO:0019359//nicotinamide nucleotide biosynthetic process
Unigene0084169	367	316	437	724	1024	730	3.79	3.4	3.91	6.56	10.05	7.81	3.7	8.14	1.1375	3.71404e-17	3.69576e-15	--	-	-	-	-	-	-	-	-
Unigene0049764	236	197	221	548	545	432	6.79	5.92	5.51	13.84	14.91	12.88	6.07333	13.8767	1.1921	3.72176e-17	3.69821e-15	DLX5	PREDICTED: homeobox protein DLX-5 [Chelonia mydas]	Cellular Processes	Cellular community - eukaryotes	ko04550//Signaling pathways regulating pluripotency of stem cells	K18489	GO:0043231//intracellular membrane-bounded organelle	GO:0000977//RNA polymerase II regulatory region sequence-specific DNA binding;GO:0000982//transcription factor activity, RNA polymerase II core promoter proximal region sequence-specific binding;GO:0019904//protein domain specific binding	GO:0007178//transmembrane receptor protein serine/threonine kinase signaling pathway;GO:0007423//sensory organ development;GO:0008284//positive regulation of cell proliferation;GO:0030177//positive regulation of Wnt signaling pathway;GO:0035108//limb morphogenesis;GO:0036075//replacement ossification;GO:0045944//positive regulation of transcription from RNA polymerase II promoter;GO:0048598//embr…
Unigene0012516	44	48	35	163	212	211	0.81	0.92	0.56	2.62	3.7	4.01	0.763333	3.44333	2.17342	3.88469e-17	3.85466e-15	--	-	-	-	-	-	-	-	-
Unigene0064500	434	429	442	171	142	153	7.8	8.06	6.89	2.7	2.43	2.85	7.58333	2.66	-1.51141	4.24678e-17	4.2021e-15	HLX	PREDICTED: H2.0-like homeobox protein isoform X1 [Chrysemys picta bellii]	-	-	-	-	GO:0043231//intracellular membrane-bounded organelle	GO:0003677//DNA binding	GO:0002827//positive regulation of T-helper 1 type immune response;GO:0002829//negative regulation of type 2 immune response;GO:0010468//regulation of gene expression;GO:0014706//striated muscle tissue development;GO:0034645//cellular macromolecule biosynthetic process;GO:0042127//regulation of cell proliferation;GO:0045927//positive regulation of growth;GO:0048546//digestive tract morphogenesis;…
Unigene0061769	151	196	224	26	31	44	1.91	2.6	2.46	0.29	0.37	0.58	2.32333	0.413333	-2.49082	4.27867e-17	4.22771e-15	Rsph14	PREDICTED: rhabdoid tumor deletion region protein 1 [Chrysemys picta bellii]	-	-	-	-	-	-	-
Unigene0024897	212	403	269	6	5	0	6.11	12.12	6.72	0.15	0.14	0	8.31667	0.0966667	-6.42684	4.68435e-17	4.6156e-15	FDX1	PREDICTED: adrenodoxin-like [Chrysemys picta bellii]	-	-	-	-	-	-	-
Unigene0037530	562	788	589	228	213	190	24.85	36.39	22.59	8.85	8.96	8.71	27.9433	8.84	-1.66039	4.82622e-17	4.74873e-15	HSPB1	PREDICTED: heat shock protein beta-1 [Chelonia mydas]	Environmental Information Processing;Human Diseases;Human Diseases;Environmental Information Processing	Signal transduction;Infectious diseases;Infectious diseases;Signal transduction	ko04010//MAPK signaling pathway;ko05169//Epstein-Barr virus infection;ko05146//Amoebiasis;ko04370//VEGF signaling pathway	K04455;K04455;K04455;K04455	GO:0005924//cell-substrate adherens junction;GO:0016020//membrane;GO:0031674//I band;GO:0031988//membrane-bounded vesicle;GO:0043231//intracellular membrane-bounded organelle;GO:0044421//extracellular region part	GO:0003723//RNA binding;GO:0019901//protein kinase binding;GO:0030291//protein serine/threonine kinase inhibitor activity	GO:0006469//negative regulation of protein kinase activity;GO:0007249//I-kappaB kinase/NF-kappaB signaling;GO:0010595//positive regulation of endothelial cell migration;GO:0030168//platelet activation;GO:0032651//regulation of interleukin-1 beta production;GO:0032760//positive regulation of tumor necrosis factor production;GO:0038089//positive regulation of cell migration by vascular endothelial …
Unigene0106995	548	450	776	1354	1172	1091	5.79	4.97	7.12	12.57	11.79	11.96	5.96	12.1067	1.02242	5.04478e-17	4.95685e-15	LOX	PREDICTED: protein-lysine 6-oxidase isoform X2 [Chrysemys picta bellii]	-	-	-	-	-	-	-
Unigene0037069	219	180	166	42	40	24	2.58	2.22	1.7	0.44	0.45	0.29	2.16667	0.393333	-2.46165	5.40157e-17	5.30002e-15	DPYSL4	PREDICTED: dihydropyrimidinase-related protein 4 [Chelonia mydas]	-	-	-	-	-	GO:0016810//hydrolase activity, acting on carbon-nitrogen (but not peptide) bonds	GO:0006206//pyrimidine nucleobase metabolic process
Unigene0120983	123	102	145	439	316	311	1.39	1.21	1.42	4.37	3.4	3.65	1.34	3.80667	1.5063	5.64851e-17	5.53459e-15	EDNRB	PREDICTED: endothelin B receptor-like [Chrysemys picta bellii]	Human Diseases;Environmental Information Processing;Environmental Information Processing;Environmental Information Processing;Organismal Systems;Organismal Systems	Cancers;Signaling molecules and interaction;Signal transduction;Signal transduction;Endocrine system;Endocrine system	ko05200//Pathways in cancer;ko04080//Neuroactive ligand-receptor interaction;ko04020//Calcium signaling pathway;ko04022//cGMP - PKG signaling pathway;ko04916//Melanogenesis;ko04926//Relaxin signaling pathway	K04198;K04198;K04198;K04198;K04198;K04198	-	-	-
Unigene0017375	1024	998	1237	540	595	458	8.09	8.23	8.48	3.75	4.47	3.75	8.26667	3.99	-1.05092	5.99552e-17	5.86644e-15	SCML2	PREDICTED: sex comb on midleg-like protein 2 isoform X1 [Chrysemys picta bellii]	-	-	-	-	GO:0043234//protein complex	-	GO:0010468//regulation of gene expression
Unigene0061731	103	68	111	6	4	2	2.84	1.96	2.65	0.15	0.1	0.06	2.48333	0.103333	-4.5869	6.45441e-17	6.29793e-15	MUSK	PREDICTED: LOW QUALITY PROTEIN: muscle, skeletal receptor tyrosine protein kinase-like [Chelonia mydas]	-	-	-	-	-	-	GO:0006796//phosphate-containing compound metabolic process
Unigene0025023	371	315	314	104	107	102	5.55	4.93	4.08	1.37	1.52	1.58	4.85333	1.49	-1.70366	7.09822e-17	6.91654e-15	--	-	-	-	-	-	-	-	-
Unigene0092684	56	57	95	293	208	267	0.83	0.88	1.22	3.82	2.94	4.11	0.976667	3.62333	1.89138	7.24334e-17	7.04818e-15	GJA3	PREDICTED: gap junction alpha-3 protein [Chrysemys picta bellii]	-	-	-	-	GO:0005911//cell-cell junction;GO:0031224//intrinsic component of membrane;GO:0043234//protein complex	-	GO:0044763//single-organism cellular process
Unigene0068998	132	109	180	15	28	14	1.73	1.49	2.04	0.17	0.35	0.19	1.75333	0.236667	-2.88917	7.37411e-17	7.16551e-15	DPYS	PREDICTED: dihydropyrimidinase [Chelonia mydas]	Metabolism;Metabolism;Metabolism;Metabolism;Metabolism	Global and overview maps;Nucleotide metabolism;Xenobiotics biodegradation and metabolism;Metabolism of other amino acids;Metabolism of cofactors and vitamins	ko01100//Metabolic pathways;ko00240//Pyrimidine metabolism;ko00983//Drug metabolism - other enzymes;ko00410//beta-Alanine metabolism;ko00770//Pantothenate and CoA biosynthesis	K01464;K01464;K01464;K01464;K01464	GO:0031988//membrane-bounded vesicle;GO:0044424//intracellular part	GO:0005515//protein binding;GO:0016810//hydrolase activity, acting on carbon-nitrogen (but not peptide) bonds	GO:0006208//pyrimidine nucleobase catabolic process
Unigene0008628	177	230	205	51	40	39	2.33	3.17	2.34	0.59	0.5	0.53	2.61333	0.54	-2.27486	7.59903e-17	7.37389e-15	Cfap126	PREDICTED: UPF0740 protein C1orf192 homolog [Chrysemys picta bellii]	-	-	-	-	GO:0005815//microtubule organizing center;GO:0005929//cilium	-	GO:0030030//cell projection organization
Unigene0007584	809	652	882	1318	2065	1638	9.71	8.17	9.18	13.88	23.57	20.37	9.02	19.2733	1.09541	7.85325e-17	7.61008e-15	TFAP2C	PREDICTED: transcription factor AP-2 gamma [Chrysemys picta bellii]	-	-	-	-	GO:0043231//intracellular membrane-bounded organelle	GO:0000977//RNA polymerase II regulatory region sequence-specific DNA binding;GO:0000982//transcription factor activity, RNA polymerase II core promoter proximal region sequence-specific binding;GO:0005515//protein binding	GO:0002064//epithelial cell development;GO:0006357//regulation of transcription from RNA polymerase II promoter;GO:0008406//gonad development;GO:0019827//stem cell population maintenance;GO:0022405//hair cycle process;GO:0033598//mammary gland epithelial cell proliferation;GO:0043588//skin development;GO:0048663//neuron fate commitment;GO:0060600//dichotomous subdivision of an epithelial terminal…
Unigene0002969	511	426	645	167	238	166	3.59	3.12	3.93	1.03	1.59	1.21	3.54667	1.27667	-1.47408	8.01895e-17	7.75996e-15	--	-	-	-	-	-	-	-	-
Unigene0080211	194	151	207	475	480	368	1.78	1.45	1.65	3.83	4.19	3.5	1.62667	3.84	1.23919	8.06632e-17	7.79508e-15	MLKL	PREDICTED: mixed lineage kinase domain-like protein [Chrysemys picta bellii]	Cellular Processes;Environmental Information Processing	Cell growth and death;Signal transduction	ko04217//Necroptosis;ko04668//TNF signaling pathway	K08849;K08849	-	-	-
Unigene0013232	856	761	1402	2087	2145	1887	4.98	4.63	7.08	10.67	11.88	11.39	5.56333	11.3133	1.024	8.21864e-17	7.93138e-15	TLL1	PREDICTED: tolloid-like protein 1 isoform X1 [Chrysemys picta bellii]	-	-	-	-	-	GO:0032403//protein complex binding;GO:0046914//transition metal ion binding;GO:0070011//peptidase activity, acting on L-amino acid peptides	GO:0019538//protein metabolic process
Unigene0006381	432	340	408	872	1083	691	3.41	2.8	2.79	6.04	8.13	5.66	3	6.61	1.13969	8.53094e-17	8.22148e-15	CDH6	PREDICTED: cadherin-6 [Chrysemys picta bellii]	-	-	-	-	-	-	-
Unigene0072791	249	214	151	0	0	0	5.15	4.62	2.71	0	0	0	4.16	0.001	-12.0224	9.1859e-17	8.84058e-15	--	-	-	-	-	-	-	-	-
Unigene0014125	881	1068	1169	510	441	407	7.85	9.94	9.04	3.99	3.74	3.76	8.94333	3.83	-1.22347	9.34865e-17	8.98492e-15	Ccdc85a	PREDICTED: coiled-coil domain-containing protein 85A isoform X1 [Chrysemys picta bellii]	-	-	-	-	-	-	-
Unigene0045601	1023	1103	1159	471	557	497	7.91	8.9	7.77	3.2	4.1	3.98	8.19333	3.76	-1.12372	9.87028e-17	9.46041e-15	FRMD4B	PREDICTED: FERM domain-containing protein 4B isoform X2 [Chrysemys picta bellii]	-	-	-	-	GO:0043232//intracellular non-membrane-bounded organelle;GO:0044421//extracellular region part	-	GO:0030010//establishment of cell polarity
Unigene0090120	106	116	94	9	8	11	2.41	2.75	1.85	0.18	0.17	0.26	2.33667	0.203333	-3.52253	1.04327e-16	9.98583e-15	--	-	-	-	-	-	-	-	-
Unigene0001801	131	108	122	346	313	317	2.94	2.53	2.37	6.82	6.68	7.37	2.61333	6.95667	1.41251	1.1332e-16	1.08172e-14	--	Leucine-rich repeat-containing protein 49 [Chelonia mydas]	-	-	-	-	-	-	-
Unigene0003815	352	291	483	1142	831	718	3.19	2.76	3.8	9.09	7.17	6.75	3.25	7.67	1.23879	1.16583e-16	1.11136e-14	Foxo3	PREDICTED: forkhead box protein O6 [Chrysemys picta bellii]	Environmental Information Processing	Signal transduction	ko04068//FoxO signaling pathway	K17847	-	-	-
Unigene0031188	325	334	467	141	111	118	9.33	10.01	11.63	3.55	3.03	3.51	10.3233	3.36333	-1.61795	1.19055e-16	1.13339e-14	CTHRC1	PREDICTED: collagen triple helix repeat-containing protein 1 [Chrysemys picta bellii]	-	-	-	-	GO:0044421//extracellular region part;GO:0044424//intracellular part	GO:0005515//protein binding	GO:0001503//ossification;GO:0008284//positive regulation of cell proliferation;GO:0030030//cell projection organization;GO:0030178//negative regulation of Wnt signaling pathway;GO:0035567//non-canonical Wnt signaling pathway;GO:0042249//establishment of planar polarity of embryonic epithelium;GO:0043393//regulation of protein binding;GO:0045597//positive regulation of cell differentiation;GO:0048…
Unigene0070191	124	96	159	8	22	12	3.37	2.73	3.75	0.19	0.57	0.34	3.28333	0.366667	-3.16262	1.1926e-16	1.13381e-14	--	-	-	-	-	-	-	-	-
Unigene0052308	60	40	53	216	206	165	1.44	1	1.1	4.55	4.7	4.11	1.18	4.45333	1.9161	1.34126e-16	1.26999e-14	--	-	-	-	-	-	-	-	-
Unigene0014090	480	562	642	1289	1240	931	5.66	6.92	6.57	13.35	13.91	11.38	6.38333	12.88	1.01275	1.37775e-16	1.30104e-14	MEOX2	PREDICTED: homeobox protein MOX-2 [Chrysemys picta bellii]	-	-	-	-	GO:0043231//intracellular membrane-bounded organelle	GO:0000977//RNA polymerase II regulatory region sequence-specific DNA binding;GO:0000982//transcription factor activity, RNA polymerase II core promoter proximal region sequence-specific binding;GO:0001228//transcriptional activator activity, RNA polymerase II transcription regulatory region sequence-specific binding	GO:0006357//regulation of transcription from RNA polymerase II promoter;GO:0008219//cell death;GO:0009880//embryonic pattern specification;GO:0014706//striated muscle tissue development;GO:0048646//anatomical structure formation involved in morphogenesis;GO:0048736//appendage development
Unigene0088151	638	717	850	301	355	233	3.91	4.59	4.52	1.62	2.07	1.48	4.34	1.72333	-1.33249	1.39939e-16	1.31971e-14	ST8SIA1	PREDICTED: alpha-N-acetylneuraminide alpha-2,8-sialyltransferase [Chrysemys picta bellii]	Metabolism;Metabolism;Metabolism;Metabolism	Global and overview maps;Glycan biosynthesis and metabolism;Glycan biosynthesis and metabolism;Glycan biosynthesis and metabolism	ko01100//Metabolic pathways;ko00601//Glycosphingolipid biosynthesis - lacto and neolacto series;ko00604//Glycosphingolipid biosynthesis - ganglio series;ko00603//Glycosphingolipid biosynthesis - globo and isoglobo series	K03371;K03371;K03371;K03371	GO:0031228//intrinsic component of Golgi membrane	GO:0008373//sialyltransferase activity	GO:0006464//cellular protein modification process;GO:0006643//membrane lipid metabolic process;GO:0009408//response to heat;GO:0042127//regulation of cell proliferation
Unigene0113678	287	129	194	0	0	0	7.01	3.29	4.11	0	0	0	4.80333	0.001	-12.2298	1.41599e-16	1.33357e-14	LHX9	PREDICTED: LIM/homeobox protein Lhx9 isoform X1 [Chrysemys picta bellii]	-	-	-	-	GO:0043231//intracellular membrane-bounded organelle	GO:0003677//DNA binding;GO:0003712//transcription cofactor activity;GO:0046914//transition metal ion binding	GO:0006355//regulation of transcription, DNA-templated;GO:0007411//axon guidance;GO:0008406//gonad development;GO:0021515//cell differentiation in spinal cord
Unigene0024612	612	616	740	251	329	220	16.32	17.15	17.11	5.88	8.34	6.08	16.86	6.76667	-1.31709	1.50126e-16	1.41199e-14	--	-	-	-	-	-	-	-	-
Unigene0093846	343	282	313	72	116	80	4.06	3.48	3.21	0.75	1.31	0.98	3.58333	1.01333	-1.82219	1.56331e-16	1.46643e-14	Cdh24	PREDICTED: cadherin-24 [Gekko japonicus]	-	-	-	-	GO:0016020//membrane	GO:0005515//protein binding	GO:0007155//cell adhesion
Unigene0069837	73	82	49	274	245	354	0.94	1.11	0.55	3.11	3.01	4.74	0.866667	3.62	2.06244	1.72118e-16	1.61237e-14	LYPD3	PREDICTED: ly6/PLAUR domain-containing protein 3-like [Chrysemys picta bellii]	-	-	-	-	-	-	-
Unigene0035188	1017	1204	1235	551	510	514	9.48	11.73	9.99	4.51	4.52	4.97	10.4	4.66667	-1.15612	1.77593e-16	1.66144e-14	NPDC1	PREDICTED: neural proliferation differentiation and control protein 1 [Chelonia mydas]	-	-	-	-	-	-	-
Unigene0027080	41	61	59	252	248	161	1.46	2.27	1.82	7.87	8.39	5.94	1.85	7.4	2	1.80665e-16	1.6857e-14	--	-	-	-	-	-	-	-	-
Unigene0001670	1117	1288	1238	516	487	565	55.73	67.11	53.55	22.59	23.1	29.23	58.7967	24.9733	-1.23535	1.83695e-16	1.7117e-14	--	PREDICTED: uncharacterized protein LOC106732023 [Pelodiscus sinensis]	-	-	-	-	-	-	-
Unigene0012012	500	210	587	2841	3776	3642	9.05	3.97	9.21	45.13	64.99	68.31	7.41	59.4767	3.00478	1.88367e-16	1.75291e-14	KRT15	PREDICTED: keratin, type I cytoskeletal 15 [Chrysemys picta bellii]	Organismal Systems;Human Diseases;Human Diseases	Endocrine system;Infectious diseases;Infectious diseases	ko04915//Estrogen signaling pathway;ko05130//Pathogenic Escherichia coli infection;ko05150//Staphylococcus aureus infection	K07604;K07604;K07604	-	-	-
Unigene0079972	127	125	173	17	26	25	3.29	3.38	3.88	0.39	0.64	0.67	3.51667	0.566667	-2.63364	2.12241e-16	1.96727e-14	--	Junctional sarcoplasmic reticulum protein 1 [Chelonia mydas]	-	-	-	-	-	-	-
Unigene0110450	110	135	98	4	16	8	1.64	2.1	1.27	0.05	0.23	0.12	1.67	0.133333	-3.64674	2.17736e-16	2.01555e-14	PTPRR	PREDICTED: receptor-type tyrosine-protein phosphatase R isoform X1 [Chrysemys picta bellii]	Environmental Information Processing	Signal transduction	ko04010//MAPK signaling pathway	K04458	-	-	-
Unigene0065880	173	221	161	0	0	0	5.77	7.69	4.65	0	0	0	6.03667	0.001	-12.5595	2.38111e-16	2.20126e-14	Tm4sf4	PREDICTED: transmembrane 4 L6 family member 4 [Chrysemys picta bellii]	-	-	-	-	-	-	-
Unigene0066854	238	556	410	2	2	9	1.64	4.01	2.46	0.01	0.01	0.06	2.70333	0.0266667	-6.66356	2.51165e-16	2.31889e-14	NR5A1	steroidogenic factor-1 [Mauremys reevesii]	Human Diseases;Organismal Systems	Endocrine and metabolic diseases;Endocrine system	ko04934//Cushing syndrome;ko04927//Cortisol synthesis and secretion	K08560;K08560	GO:0043231//intracellular membrane-bounded organelle	GO:0000981//RNA polymerase II transcription factor activity, sequence-specific DNA binding;GO:0003677//DNA binding;GO:0005515//protein binding;GO:0008289//lipid binding;GO:0038023//signaling receptor activity;GO:0046914//transition metal ion binding	GO:0006357//regulation of transcription from RNA polymerase II promoter;GO:0008584//male gonad development;GO:0008585//female gonad development;GO:0009755//hormone-mediated signaling pathway;GO:0035270//endocrine system development;GO:0048869//cellular developmental process;GO:0072595//maintenance of protein localization in organelle
Unigene0006810	1134	1183	1474	612	532	620	33.44	36.43	37.7	15.84	14.92	18.95	35.8567	16.57	-1.11367	2.60823e-16	2.4049e-14	--	-	-	-	-	-	-	-	-
Unigene0043956	257	367	312	62	83	90	15.36	22.91	16.17	3.25	4.72	5.58	18.1467	4.51667	-2.00637	3.0554e-16	2.80252e-14	--	PREDICTED: interferon alpha-inducible protein 27-like protein 2A isoform X1 [Chrysemys picta bellii]	-	-	-	-	-	-	GO:0033157//regulation of intracellular protein transport
Unigene0072067	55	32	44	247	149	206	1.58	0.96	1.09	6.22	4.06	6.12	1.21	5.46667	2.17565	3.30225e-16	3.02499e-14	--	-	-	-	-	-	-	-	-
Unigene0004744	1439	1527	1561	747	560	692	41.68	46.19	39.21	19	15.43	20.78	42.36	18.4033	-1.20274	3.43011e-16	3.13803e-14	SNCB	PREDICTED: beta-synuclein [Chrysemys picta bellii]	-	-	-	-	GO:0031981//nuclear lumen;GO:0033267//axon part;GO:0044297//cell body	GO:0015631//tubulin binding	GO:0006584//catecholamine metabolic process;GO:0007267//cell-cell signaling;GO:0016043//cellular component organization;GO:0043066//negative regulation of apoptotic process
Unigene0097220	100	135	120	2	0	2	7.02	9.89	7.3	0.12	0	0.15	8.07	0.09	-6.4865	3.6927e-16	3.36951e-14	Lgals4	PREDICTED: galectin-4 [Chrysemys picta bellii]	-	-	-	-	-	-	-
Unigene0021769	886	956	884	378	381	405	12.5	14.09	10.82	4.68	5.11	5.92	12.47	5.23667	-1.25174	3.96568e-16	3.60923e-14	REEP6	PREDICTED: receptor expression-enhancing protein 6 isoform X2 [Chrysemys picta bellii]	-	-	-	-	GO:0031090//organelle membrane;GO:0031224//intrinsic component of membrane;GO:0043005//neuron projection	-	GO:0051049//regulation of transport
Unigene0114700	172	216	241	60	28	33	2.56	3.36	3.11	0.78	0.4	0.51	3.01	0.563333	-2.4177	4.15115e-16	3.76748e-14	Wfikkn1	PREDICTED: WAP, Kazal, immunoglobulin, Kunitz and NTR domain-containing protein 1 [Chrysemys picta bellii]	-	-	-	-	-	-	-
Unigene0028623	896	989	1513	456	456	482	10.55	12.16	15.45	4.71	5.11	5.88	12.72	5.23333	-1.2813	4.15562e-16	3.76748e-14	Tspan4	PREDICTED: tetraspanin-4 isoform X1 [Chrysemys picta bellii]	-	-	-	-	GO:0005924//cell-substrate adherens junction;GO:0031224//intrinsic component of membrane;GO:0043226//organelle	GO:0005102//receptor binding	GO:0065003//macromolecular complex assembly
Unigene0082090	1047	972	1395	370	550	491	6.22	6.04	7.19	1.93	3.11	3.03	6.48333	2.69	-1.26913	4.21663e-16	3.81787e-14	MET	PREDICTED: hepatocyte growth factor receptor [Chrysemys picta bellii]	Human Diseases;Environmental Information Processing;Environmental Information Processing;Environmental Information Processing;Human Diseases;Human Diseases;Cellular Processes;Environmental Information Processing;Organismal Systems;Human Diseases;Human Diseases;Human Diseases;Human Diseases;Human Diseases;Cellular Processes;Human Diseases;Human Diseases;Human Diseases;Human Diseases;Human Diseases	Cancers;Signal transduction;Signal transduction;Signal transduction;Cancers;Cancers;Cellular community - eukaryotes;Signal transduction;Development;Cancers;Cancers;Cancers;Cancers;Infectious diseases;Cellular community - eukaryotes;Infectious diseases;Drug resistance;Cancers;Cancers;Infectious diseases	ko05200//Pathways in cancer;ko04151//PI3K-Akt signaling pathway;ko04010//MAPK signaling pathway;ko04014//Ras signaling pathway;ko05202//Transcriptional misregulation in cancers;ko05205//Proteoglycans in cancer;ko04510//Focal adhesion;ko04015//Rap1 signaling pathway;ko04360//Axon guidance;ko05225//Hepatocellular carcinoma;ko05206//MicroRNAs in cancer;ko05226//Gastric cancer;ko05230//Central carbon…	K05099;K05099;K05099;K05099;K05099;K05099;K05099;K05099;K05099;K05099;K05099;K05099;K05099;K05099;K05099;K05099;K05099;K05099;K05099;K05099	-	-	-
Unigene0099191	105	96	95	6	11	0	2.54	2.42	1.99	0.13	0.25	0	2.31667	0.126667	-4.19294	4.42019e-16	3.99703e-14	Lbx1	PREDICTED: transcription factor LBX2 [Chrysemys picta bellii]	-	-	-	-	GO:0043231//intracellular membrane-bounded organelle	GO:0003677//DNA binding	GO:0010468//regulation of gene expression;GO:0042692//muscle cell differentiation
Unigene0121079	476	394	584	215	188	149	10.2	8.81	10.85	4.04	3.83	3.31	9.95333	3.72667	-1.41729	4.86793e-16	4.39063e-14	--	PREDICTED: agouti-signaling protein [Chrysemys picta bellii]	Organismal Systems	Endocrine system	ko04916//Melanogenesis	K08725	-	-	-
Unigene0003361	201	74	186	630	528	427	4.74	1.82	3.8	13.03	11.83	10.43	3.45333	11.7633	1.76824	4.93153e-16	4.44229e-14	dlx4a	PREDICTED: homeobox protein DLX-4 [Chrysemys picta bellii]	-	-	-	-	-	-	-
Unigene0006377	40	44	49	170	204	152	0.51	0.58	0.53	1.88	2.45	1.99	0.54	2.10667	1.96393	5.3909e-16	4.83135e-14	CDH9	PREDICTED: cadherin-9 [Chelonia mydas]	-	-	-	-	GO:0031224//intrinsic component of membrane	-	GO:0098742//cell-cell adhesion via plasma-membrane adhesion molecules
Unigene0094514	357	302	499	790	786	762	2.25	1.99	2.73	4.38	4.72	4.99	2.32333	4.69667	1.01544	5.62675e-16	5.0363e-14	ADGRD2	PREDICTED: probable G-protein coupled receptor 144 [Chrysemys picta bellii]	-	-	-	-	-	-	-
Unigene0078537	86	132	92	6	6	11	2.04	3.27	1.89	0.12	0.14	0.27	2.4	0.176667	-3.76393	5.83479e-16	5.21587e-14	--	-	-	-	-	-	-	-	-
Unigene0121714	270	346	431	117	116	94	3.79	5.08	5.25	1.44	1.55	1.37	4.70667	1.45333	-1.69534	5.88657e-16	5.25548e-14	--	-	-	-	-	-	-	-	-
Unigene0049487	162	102	64	4	2	0	3.73	2.45	1.28	0.08	0.04	0	2.48667	0.04	-5.95807	6.52815e-16	5.82089e-14	HAO2	PREDICTED: LOW QUALITY PROTEIN: hydroxyacid oxidase 2 [Chrysemys picta bellii]	Metabolism;Metabolism;Cellular Processes;Metabolism	Global and overview maps;Global and overview maps;Transport and catabolism;Carbohydrate metabolism	ko01100//Metabolic pathways;ko01200//Carbon metabolism;ko04146//Peroxisome;ko00630//Glyoxylate and dicarboxylate metabolism	K11517;K11517;K11517;K11517	GO:0031988//membrane-bounded vesicle;GO:0042579//microbody	GO:0003973//(S)-2-hydroxy-acid oxidase activity;GO:0005515//protein binding;GO:0032553//ribonucleotide binding	GO:0006631//fatty acid metabolic process
Unigene0076450	1636	2422	2507	4961	4517	4085	12.61	19.49	16.76	33.57	33.11	32.64	16.2867	33.1067	1.02343	6.63403e-16	5.90781e-14	JAG1	PREDICTED: protein jagged-1 [Chrysemys picta bellii]	Human Diseases;Human Diseases;Organismal Systems;Environmental Information Processing;Human Diseases;Human Diseases;Environmental Information Processing;Environmental Information Processing	Cancers;Infectious diseases;Immune system;Signal transduction;Cancers;Drug resistance;Signal transduction;Signal transduction	ko05200//Pathways in cancer;ko05165//Human papillomavirus infection;ko04658//Th1 and Th2 cell differentiation;ko04371//Apelin signaling pathway;ko05224//Breast cancer;ko01522//Endocrine resistance;ko04668//TNF signaling pathway;ko04330//Notch signaling pathway	K06052;K06052;K06052;K06052;K06052;K06052;K06052;K06052	GO:0031224//intrinsic component of membrane;GO:0044464//cell part	GO:0005102//receptor binding;GO:0046872//metal ion binding	GO:0001654//eye development;GO:0002009//morphogenesis of an epithelium;GO:0002449//lymphocyte mediated immunity;GO:0003151//outflow tract morphogenesis;GO:0003177//pulmonary valve development;GO:0003208//cardiac ventricle morphogenesis;GO:0006357//regulation of transcription from RNA polymerase II promoter;GO:0008593//regulation of Notch signaling pathway;GO:0019827//stem cell population maintena…
Unigene0081348	433	355	509	140	118	171	5.28	4.52	5.38	1.5	1.37	2.16	5.06	1.67667	-1.59354	6.90815e-16	6.14415e-14	ADAM28	PREDICTED: disintegrin and metalloproteinase domain-containing protein 28 [Chelonia mydas]	-	-	-	-	-	GO:0046914//transition metal ion binding;GO:0070011//peptidase activity, acting on L-amino acid peptides	GO:0019538//protein metabolic process
Unigene0072799	271	265	204	46	57	66	2.92	2.98	1.91	0.43	0.58	0.74	2.60333	0.583333	-2.15797	7.00382e-16	6.22137e-14	SLC1A1	PREDICTED: LOW QUALITY PROTEIN: excitatory amino acid transporter 3 [Chrysemys picta bellii]	Organismal Systems;Organismal Systems	Nervous system;Digestive system	ko04724//Glutamatergic synapse;ko04974//Protein digestion and absorption	K05612;K05612	GO:0031224//intrinsic component of membrane;GO:0031988//membrane-bounded vesicle	GO:0005283//sodium:amino acid symporter activity;GO:0005310//dicarboxylic acid transmembrane transporter activity	GO:0015813//L-glutamate transport;GO:0043090//amino acid import;GO:0044763//single-organism cellular process;GO:0051259//protein oligomerization
Unigene0025779	246	386	292	56	88	74	5.78	9.48	5.95	1.16	1.97	1.8	7.07	1.64333	-2.10509	7.19942e-16	6.38706e-14	--	-	-	-	-	-	-	-	-
Unigene0085847	330	234	340	0	0	1	38.42	28.45	34.33	0	0	0.12	33.7333	0.04	-9.71996	7.77034e-16	6.87621e-14	GAL10	Gallinacin-10 [Eurypyga helias]	-	-	-	-	-	-	-
Unigene0010797	279	308	312	605	695	598	2.94	3.39	2.85	5.6	6.97	6.54	3.06	6.37	1.05776	1.04842e-15	9.25453e-14	AK5	PREDICTED: adenylate kinase isoenzyme 5 isoform X1 [Chrysemys picta bellii]	Metabolism;Metabolism;Metabolism	Global and overview maps;Nucleotide metabolism;Metabolism of cofactors and vitamins	ko01100//Metabolic pathways;ko00230//Purine metabolism;ko00730//Thiamine metabolism	K00939;K00939;K00939	GO:0044430//cytoskeletal part	GO:0019205//nucleobase-containing compound kinase activity;GO:0032550//purine ribonucleoside binding	GO:0009132//nucleoside diphosphate metabolic process;GO:0009141//nucleoside triphosphate metabolic process
Unigene0116091	81	147	87	9	3	8	2.26	4.29	2.11	0.22	0.08	0.23	2.88667	0.176667	-4.0303	1.09077e-15	9.61628e-14	LRRC23	PREDICTED: leucine-rich repeat-containing protein 23 [Chrysemys picta bellii]	-	-	-	-	-	-	-
Unigene0002229	94	103	106	15	8	6	1.36	1.55	1.33	0.19	0.11	0.09	1.41333	0.13	-3.44252	1.16561e-15	1.02632e-13	--	PREDICTED: RNA-directed DNA polymerase from mobile element jockey-like [Cuculus canorus]	-	-	-	-	-	-	-
Unigene0037285	136	154	160	25	32	29	6.04	7.14	6.16	0.97	1.35	1.33	6.44667	1.21667	-2.40562	1.23104e-15	1.08257e-13	VSTM2L	PREDICTED: V-set and transmembrane domain-containing protein 2-like protein [Chrysemys picta bellii]	-	-	-	-	-	-	-
Unigene0079868	242	219	385	90	62	38	2.69	2.54	3.71	0.88	0.65	0.44	2.98	0.656667	-2.18208	1.24911e-15	1.09709e-13	GPR75	PREDICTED: probable G-protein coupled receptor 75 [Chrysemys picta bellii]	-	-	-	-	GO:0031224//intrinsic component of membrane	GO:0004950//chemokine receptor activity	GO:0010941//regulation of cell death;GO:0019221//cytokine-mediated signaling pathway
Unigene0063280	89	99	125	12	12	12	1.75	2.04	2.14	0.21	0.22	0.25	1.97667	0.226667	-3.12443	1.28766e-15	1.12921e-13	FGF5	PREDICTED: fibroblast growth factor 5 [Chrysemys picta bellii]	Human Diseases;Environmental Information Processing;Environmental Information Processing;Cellular Processes;Environmental Information Processing;Environmental Information Processing;Human Diseases;Human Diseases;Human Diseases	Cancers;Signal transduction;Signal transduction;Cell motility;Signal transduction;Signal transduction;Cancers;Cancers;Cancers	ko05200//Pathways in cancer;ko04151//PI3K-Akt signaling pathway;ko04010//MAPK signaling pathway;ko04810//Regulation of actin cytoskeleton;ko04014//Ras signaling pathway;ko04015//Rap1 signaling pathway;ko05224//Breast cancer;ko05226//Gastric cancer;ko05218//Melanoma	K04358;K04358;K04358;K04358;K04358;K04358;K04358;K04358;K04358	GO:0044421//extracellular region part	GO:0070851//growth factor receptor binding	GO:0006952//defense response;GO:0030154//cell differentiation;GO:0038093//Fc receptor signaling pathway;GO:0038127//ERBB signaling pathway;GO:0042127//regulation of cell proliferation;GO:0048017//inositol lipid-mediated signaling;GO:0048522//positive regulation of cellular process;GO:0048731//system development
Unigene0080803	192	198	245	504	461	429	1.64	1.77	1.82	3.79	3.75	3.81	1.74333	3.78333	1.11781	1.28888e-15	1.12921e-13	Cacna2d3	PREDICTED: voltage-dependent calcium channel subunit alpha-2/delta-3 [Chelonia mydas]	Environmental Information Processing;Organismal Systems;Organismal Systems;Human Diseases;Human Diseases;Organismal Systems;Human Diseases	Signal transduction;Endocrine system;Circulatory system;Cardiovascular diseases;Cardiovascular diseases;Circulatory system;Cardiovascular diseases	ko04010//MAPK signaling pathway;ko04921//Oxytocin signaling pathway;ko04261//Adrenergic signaling in cardiomyocytes;ko05414//Dilated cardiomyopathy (DCM);ko05410//Hypertrophic cardiomyopathy (HCM);ko04260//Cardiac muscle contraction;ko05412//Arrhythmogenic right ventricular cardiomyopathy (ARVC)	K04860;K04860;K04860;K04860;K04860;K04860;K04860	-	-	-
Unigene0057447	702	707	514	259	176	139	8.15	8.57	5.17	2.64	1.94	1.67	7.29667	2.08333	-1.80834	1.36275e-15	1.18948e-13	HPN	PREDICTED: serine protease hepsin [Chrysemys picta bellii]	Human Diseases	Cancers	ko05203//Viral carcinogenesis	K08665	GO:0016021//integral component of membrane;GO:0031090//organelle membrane;GO:0031988//membrane-bounded vesicle;GO:0044464//cell part	GO:0004175//endopeptidase activity;GO:0008236//serine-type peptidase activity;GO:0038024//cargo receptor activity	GO:0001558//regulation of cell growth;GO:0006897//endocytosis;GO:0008285//negative regulation of cell proliferation;GO:0010692//regulation of alkaline phosphatase activity;GO:0010717//regulation of epithelial to mesenchymal transition;GO:0010755//regulation of plasminogen activation;GO:0022617//extracellular matrix disassembly;GO:0042981//regulation of apoptotic process;GO:0043921//modulation by …
Unigene0115696	104	117	70	8	1	6	2.5	2.94	1.46	0.17	0.02	0.15	2.3	0.113333	-4.34299	1.4217e-15	1.2394e-13	--	-	-	-	-	-	-	-	-
Unigene0099637	66	105	121	0	6	8	1.23	2.05	1.96	0	0.11	0.15	1.74667	0.0866667	-4.33298	1.47662e-15	1.28569e-13	--	PREDICTED: arf-GAP with GTPase, ANK repeat and PH domain-containing protein 3-like [Chelonia mydas]	-	-	-	-	-	-	-
Unigene0092857	434	255	500	974	936	764	7.38	4.53	7.37	14.53	15.13	13.46	6.42667	14.3733	1.16125	1.53522e-15	1.33506e-13	DCX	PREDICTED: neuronal migration protein doublecortin isoform X2 [Pelodiscus sinensis]	-	-	-	-	-	-	-
Unigene0058427	285	197	282	83	70	66	2.64	1.91	2.27	0.68	0.62	0.63	2.27333	0.643333	-1.82117	1.55854e-15	1.35366e-13	TMEM132B	PREDICTED: transmembrane protein 132B isoform X1 [Chrysemys picta bellii]	-	-	-	-	-	-	-
Unigene0010354	207	191	290	54	67	63	3	2.89	3.64	0.69	0.92	0.95	3.17667	0.853333	-1.89633	1.60951e-15	1.39621e-13	ABCG2	PREDICTED: ATP-binding cassette sub-family G member 2-like [Chrysemys picta bellii]	Organismal Systems;Environmental Information Processing;Human Diseases	Digestive system;Membrane transport;Drug resistance	ko04976//Bile secretion;ko02010//ABC transporters;ko01523//Antifolate resistance	K05681;K05681;K05681	-	-	-
Unigene0028730	1198	1253	1542	657	631	687	19.89	21.72	22.2	9.58	9.97	11.82	21.27	10.4567	-1.0244	1.61658e-15	1.40061e-13	Efhd2	PREDICTED: EF-hand domain-containing protein D1 [Chrysemys picta bellii]	-	-	-	-	GO:0019866//organelle inner membrane;GO:0031988//membrane-bounded vesicle;GO:0043231//intracellular membrane-bounded organelle	-	GO:0030030//cell projection organization
Unigene0039681	317	361	358	130	117	109	4.28	5.09	4.19	1.54	1.5	1.53	4.52	1.52333	-1.56909	1.86371e-15	1.61076e-13	RASGRP2	PREDICTED: RAS guanyl-releasing protein 2 isoform X1 [Chrysemys picta bellii]	Human Diseases;Environmental Information Processing;Environmental Information Processing;Environmental Information Processing;Organismal Systems;Organismal Systems	Cancers;Signal transduction;Signal transduction;Signal transduction;Immune system;Immune system	ko05200//Pathways in cancer;ko04010//MAPK signaling pathway;ko04014//Ras signaling pathway;ko04015//Rap1 signaling pathway;ko04062//Chemokine signaling pathway;ko04611//Platelet activation	K12361;K12361;K12361;K12361;K12361;K12361	GO:0016020//membrane;GO:0044444//cytoplasmic part	GO:0046872//metal ion binding	GO:0043087//regulation of GTPase activity;GO:0051592//response to calcium ion
Unigene0012196	191	238	125	31	30	29	5	6.51	2.84	0.71	0.75	0.79	4.78333	0.75	-2.67305	1.88101e-15	1.62372e-13	Susd3	PREDICTED: sushi domain-containing protein 3 isoform X1 [Chrysemys picta bellii]	-	-	-	-	-	-	-
Unigene0102932	662	592	674	305	291	282	8.83	8.26	7.8	3.58	3.69	3.89	8.29667	3.72	-1.15723	1.92878e-15	1.66291e-13	FADS1	PREDICTED: fatty acid desaturase 1-like [Chrysemys picta bellii]	Metabolism;Metabolism	Global and overview maps;Lipid metabolism	ko01212//Fatty acid metabolism;ko01040//Biosynthesis of unsaturated fatty acids	K10224;K10224	-	GO:0016705//oxidoreductase activity, acting on paired donors, with incorporation or reduction of molecular oxygen;GO:0046906//tetrapyrrole binding	GO:0006631//fatty acid metabolic process
Unigene0085662	205	139	204	37	51	26	3.85	2.73	3.33	0.61	0.91	0.51	3.30333	0.676667	-2.28741	2.15484e-15	1.85554e-13	--	-	-	-	-	-	-	-	-
Unigene0095710	199	259	245	39	76	38	2.79	3.79	2.98	0.48	1.01	0.55	3.18667	0.68	-2.22844	2.19579e-15	1.88388e-13	--	-	-	-	-	-	-	-	-
Unigene0042450	564	612	731	263	269	286	5.86	6.64	6.59	2.4	2.66	3.08	6.36333	2.71333	-1.22972	2.37355e-15	2.03391e-13	STRA6	PREDICTED: stimulated by retinoic acid gene 6 protein homolog isoform X1 [Chrysemys picta bellii]	-	-	-	-	GO:0016020//membrane;GO:0032991//macromolecular complex	GO:0005215//transporter activity;GO:0060089//molecular transducer activity	GO:0003177//pulmonary valve development;GO:0003231//cardiac ventricle development;GO:0007611//learning or memory;GO:0009887//organ morphogenesis;GO:0015850//organic hydroxy compound transport;GO:0031223//auditory behavior;GO:0035270//endocrine system development;GO:0040007//growth;GO:0043010//camera-type eye development;GO:0046425//regulation of JAK-STAT cascade;GO:0048565//digestive tract develo…
Unigene0085185	703	630	888	355	375	317	4.73	4.43	5.19	2.1	2.4	2.21	4.78333	2.23667	-1.09667	2.39049e-15	2.04593e-13	slc44a5	PREDICTED: choline transporter-like protein 5 isoform X1 [Chrysemys picta bellii]	Human Diseases	Cancers	ko05231//Choline metabolism in cancer	K15377	GO:0031224//intrinsic component of membrane	-	-
Unigene0075114	146	110	180	427	329	371	1.91	1.5	2.04	4.9	4.09	5.02	1.81667	4.67	1.36213	2.39923e-15	2.05036e-13	--	Hepatocyte growth factor activator, partial [Chelonia mydas]	-	-	-	-	-	-	-
Unigene0020768	1175	1253	1608	743	631	608	8.23	9.17	9.77	4.57	4.2	4.41	9.05667	4.39333	-1.04366	2.40431e-15	2.05036e-13	SCD	PREDICTED: acyl-CoA desaturase [Chrysemys picta bellii]	Organismal Systems;Environmental Information Processing;Metabolism;Metabolism	Endocrine system;Signal transduction;Global and overview maps;Lipid metabolism	ko03320//PPAR signaling pathway;ko04152//AMPK signaling pathway;ko01212//Fatty acid metabolism;ko01040//Biosynthesis of unsaturated fatty acids	K00507;K00507;K00507;K00507	GO:0031224//intrinsic component of membrane;GO:0043231//intracellular membrane-bounded organelle	GO:0016705//oxidoreductase activity, acting on paired donors, with incorporation or reduction of molecular oxygen;GO:0046914//transition metal ion binding	GO:0006631//fatty acid metabolic process
Unigene0046278	617	725	887	333	354	269	3.3	4.05	4.12	1.56	1.8	1.49	3.82333	1.61667	-1.24181	2.4044e-15	2.05036e-13	CACNA1S	PREDICTED: voltage-dependent L-type calcium channel subunit alpha-1S [Alligator sinensis]	Environmental Information Processing;Environmental Information Processing;Human Diseases;Environmental Information Processing;Organismal Systems;Environmental Information Processing;Human Diseases;Organismal Systems;Organismal Systems;Organismal Systems;Human Diseases;Organismal Systems;Human Diseases;Organismal Systems;Organismal Systems;Organismal Systems;Organismal Systems;Organismal Systems;O…	Signal transduction;Signal transduction;Neurodegenerative diseases;Signal transduction;Endocrine system;Signal transduction;Endocrine and metabolic diseases;Circulatory system;Circulatory system;Nervous system;Cardiovascular diseases;Nervous system;Cardiovascular diseases;Circulatory system;Endocrine system;Nervous system;Endocrine system;Endocrine system;Nervous system;Cardiovascular diseases;En…	ko04010//MAPK signaling pathway;ko04020//Calcium signaling pathway;ko05010//Alzheimer disease;ko04024//cAMP signaling pathway;ko04921//Oxytocin signaling pathway;ko04022//cGMP - PKG signaling pathway;ko04934//Cushing syndrome;ko04261//Adrenergic signaling in cardiomyocytes;ko04270//Vascular smooth muscle contraction;ko04723//Retrograde endocannabinoid signaling;ko05414//Dilated cardiomyopathy (DC…	K04857;K04857;K04857;K04857;K04857;K04857;K04857;K04857;K04857;K04857;K04857;K04857;K04857;K04857;K04857;K04857;K04857;K04857;K04857;K04857;K04857;K04857	GO:0005783//endoplasmic reticulum;GO:0034704//calcium channel complex;GO:0044449//contractile fiber part;GO:0044459//plasma membrane part	GO:0005245//voltage-gated calcium channel activity	GO:0000768//syncytium formation by plasma membrane fusion;GO:0006816//calcium ion transport;GO:0006936//muscle contraction;GO:0006996//organelle organization;GO:0007517//muscle organ development;GO:0014706//striated muscle tissue development;GO:0014888//striated muscle adaptation;GO:0014904//myotube cell development;GO:0034220//ion transmembrane transport;GO:0050808//synapse organization
Unigene0089892	244	184	295	479	622	697	2.06	1.62	2.16	3.55	5	6.1	1.94667	4.88333	1.32686	2.51892e-15	2.14023e-13	PROM2	PREDICTED: prominin-2 [Chrysemys picta bellii]	-	-	-	-	GO:0031224//intrinsic component of membrane;GO:0031988//membrane-bounded vesicle;GO:0044464//cell part	-	GO:0031344//regulation of cell projection organization;GO:0048261//negative regulation of receptor-mediated endocytosis
Unigene0008403	64	145	119	413	424	335	0.59	1.39	0.95	3.33	3.71	3.19	0.976667	3.41	1.80383	2.57793e-15	2.18772e-13	--	-	-	-	-	-	-	-	-
Unigene0012587	3490	3744	4864	2413	1911	1713	46.06	51.61	55.68	27.96	23.99	23.44	51.1167	25.13	-1.02438	2.60397e-15	2.20716e-13	SLC3A2	PREDICTED: 4F2 cell-surface antigen heavy chain [Chrysemys picta bellii]	Environmental Information Processing;Organismal Systems;Cellular Processes	Signal transduction;Digestive system;Cell growth and death	ko04150//mTOR signaling pathway;ko04974//Protein digestion and absorption;ko04216//Ferroptosis	K06519;K06519;K06519	GO:0016020//membrane;GO:0043231//intracellular membrane-bounded organelle	GO:0043167//ion binding	GO:0044238//primary metabolic process
Unigene0021965	198	173	122	536	532	397	4.53	4.14	2.42	10.78	11.59	9.42	3.69667	10.5967	1.51931	2.70709e-15	2.28905e-13	SSTR1	PREDICTED: somatostatin receptor type 1 [Chrysemys picta bellii]	Environmental Information Processing;Environmental Information Processing	Signaling molecules and interaction;Signal transduction	ko04080//Neuroactive ligand-receptor interaction;ko04024//cAMP signaling pathway	K04217;K04217	GO:0031224//intrinsic component of membrane	GO:0008188//neuropeptide receptor activity	GO:0007186//G-protein coupled receptor signaling pathway;GO:0009755//hormone-mediated signaling pathway
Unigene0085726	195	195	270	699	446	520	2.19	2.29	2.64	6.91	4.78	6.07	2.37333	5.92	1.31868	2.86761e-15	2.41897e-13	--	PREDICTED: LOW QUALITY PROTEIN: SLAM family member 5-like [Chelonia mydas]	-	-	-	-	-	-	-
Unigene0048615	120	155	170	32	10	20	4.88	6.57	6.02	1.14	0.37	0.85	5.82333	0.786667	-2.88802	2.95413e-15	2.48897e-13	G0s2	PREDICTED: G0/G1 switch protein 2 [Chrysemys picta bellii]	-	-	-	-	-	-	GO:0097191//extrinsic apoptotic signaling pathway
Unigene0012175	49	16	47	184	183	164	0.56	0.19	0.47	1.86	2	1.95	0.406667	1.93667	2.25166	3.00321e-15	2.52729e-13	--	PREDICTED: uncharacterized protein K02A2.6-like [Xenopus tropicalis]	-	-	-	-	-	-	-
Unigene0099976	259	354	359	117	72	80	4.39	6.27	5.28	1.74	1.16	1.41	5.31333	1.43667	-1.88689	3.0212e-15	2.53919e-13	fzd5	PREDICTED: frizzled-5 [Chrysemys picta bellii]	Human Diseases;Human Diseases;Human Diseases;Human Diseases;Human Diseases;Environmental Information Processing;Human Diseases;Environmental Information Processing;Human Diseases;Environmental Information Processing;Human Diseases;Cellular Processes;Organismal Systems;Human Diseases	Cancers;Infectious diseases;Infectious diseases;Cancers;Cancers;Signal transduction;Endocrine and metabolic diseases;Signal transduction;Cancers;Signal transduction;Cancers;Cellular community - eukaryotes;Endocrine system;Cancers	ko05200//Pathways in cancer;ko05165//Human papillomavirus infection;ko05166//HTLV-I infection;ko05205//Proteoglycans in cancer;ko05225//Hepatocellular carcinoma;ko04310//Wnt signaling pathway;ko04934//Cushing syndrome;ko04390//Hippo signaling pathway;ko05224//Breast cancer;ko04150//mTOR signaling pathway;ko05226//Gastric cancer;ko04550//Signaling pathways regulating pluripotency of stem cells;ko0…	K02375;K02375;K02375;K02375;K02375;K02375;K02375;K02375;K02375;K02375;K02375;K02375;K02375;K02375	GO:0005768//endosome;GO:0043296//apical junction complex	GO:0019900//kinase binding;GO:0038023//signaling receptor activity;GO:0044389//ubiquitin-like protein ligase binding	GO:0000578//embryonic axis specification;GO:0001819//positive regulation of cytokine production;GO:0002237//response to molecule of bacterial origin;GO:0006357//regulation of transcription from RNA polymerase II promoter;GO:0010623//developmental programmed cell death;GO:0021700//developmental maturation;GO:0030111//regulation of Wnt signaling pathway;GO:0030217//T cell differentiation;GO:0042127…
Unigene0055179	1232	1866	1667	163	95	210	13.51	21.38	15.86	1.57	0.99	2.39	16.9167	1.65	-3.35791	3.02457e-15	2.53919e-13	AQP3	PREDICTED: aquaporin-3 [Pelodiscus sinensis]	Organismal Systems	Excretory system	ko04962//Vasopressin-regulated water reabsorption	K09876	GO:0030054//cell junction;GO:0031224//intrinsic component of membrane;GO:0044424//intracellular part	GO:0015168//glycerol transmembrane transporter activity	GO:0001101//response to acid chemical;GO:0003097//renal water transport;GO:0008643//carbohydrate transport;GO:0009887//organ morphogenesis;GO:0019755//one-carbon compound transport
Unigene0073574	256	405	489	70	123	99	2.91	4.81	4.83	0.7	1.33	1.17	4.18333	1.06667	-1.97154	3.1184e-15	2.61485e-13	SLC16A9	PREDICTED: monocarboxylate transporter 9 [Chrysemys picta bellii]	-	-	-	-	-	-	-
Unigene0086561	573	567	749	295	302	259	8.09	8.36	9.17	3.66	4.06	3.79	8.54	3.83667	-1.15438	3.25743e-15	2.72818e-13	KLHL24	Kelch-like 24, partial [Struthio camelus australis]	-	-	-	-	-	-	-
Unigene0031621	227	306	171	59	28	35	3.48	4.9	2.27	0.79	0.41	0.56	3.55	0.586667	-2.59721	3.4339e-15	2.86914e-13	rergl	PREDICTED: ras-related and estrogen-regulated growth inhibitor-like protein [Chrysemys picta bellii]	-	-	-	-	-	GO:0032550//purine ribonucleoside binding	GO:0035556//intracellular signal transduction
Unigene0016479	911	952	1251	537	525	476	4.54	4.95	5.41	2.35	2.49	2.46	4.96667	2.43333	-1.02934	3.74019e-15	3.12135e-13	Shank3	PREDICTED: SH3 and multiple ankyrin repeat domains protein 3-like [Chelonia mydas]	-	-	-	-	-	-	-
Unigene0016866	1380	1677	2533	852	762	760	30.85	39.16	49.11	16.72	16.21	17.61	39.7067	16.8467	-1.23692	3.82847e-15	3.19124e-13	NR13	PREDICTED: bcl-2-like protein 10 [Chrysemys picta bellii]	-	-	-	-	GO:0031224//intrinsic component of membrane	-	GO:0006915//apoptotic process
Unigene0046019	7	4	4	61	99	79	0.22	0.13	0.11	1.65	2.9	2.52	0.153333	2.35667	3.942	3.85046e-15	3.20577e-13	fgf3	PREDICTED: fibroblast growth factor 3 [Chrysemys picta bellii]	Human Diseases;Environmental Information Processing;Environmental Information Processing;Cellular Processes;Environmental Information Processing;Environmental Information Processing;Human Diseases;Human Diseases;Human Diseases	Cancers;Signal transduction;Signal transduction;Cell motility;Signal transduction;Signal transduction;Cancers;Cancers;Cancers	ko05200//Pathways in cancer;ko04151//PI3K-Akt signaling pathway;ko04010//MAPK signaling pathway;ko04810//Regulation of actin cytoskeleton;ko04014//Ras signaling pathway;ko04015//Rap1 signaling pathway;ko05224//Breast cancer;ko05226//Gastric cancer;ko05218//Melanoma	K04358;K04358;K04358;K04358;K04358;K04358;K04358;K04358;K04358	GO:0031012//extracellular matrix;GO:0043231//intracellular membrane-bounded organelle;GO:0044421//extracellular region part	GO:0070851//growth factor receptor binding	GO:0001708//cell fate specification;GO:0003002//regionalization;GO:0007169//transmembrane receptor protein tyrosine kinase signaling pathway;GO:0009967//positive regulation of signal transduction;GO:0010001//glial cell differentiation;GO:0010720//positive regulation of cell development;GO:0021546//rhombomere development;GO:0021548//pons development;GO:0030334//regulation of cell migration;GO:0035…
Unigene0019743	244	165	163	35	49	34	3.37	2.38	1.95	0.42	0.64	0.49	2.56667	0.516667	-2.31259	3.93588e-15	3.27302e-13	RHOBTB1	PREDICTED: rho-related BTB domain-containing protein 1 [Chelonia mydas]	Genetic Information Processing	Folding, sorting and degradation	ko04120//Ubiquitin mediated proteolysis	K07868	GO:0044464//cell part	GO:0032550//purine ribonucleoside binding	GO:0035556//intracellular signal transduction
Unigene0003079	14	28	16	118	132	121	0.25	0.52	0.25	1.86	2.25	2.25	0.34	2.12	2.64046	4.00169e-15	3.32382e-13	Mchr1	PREDICTED: melanin-concentrating hormone receptor 1-like isoform X1 [Chrysemys picta bellii]	Environmental Information Processing	Signaling molecules and interaction	ko04080//Neuroactive ligand-receptor interaction	K04320	-	-	-
Unigene0075732	57	46	65	167	239	189	0.64	0.54	0.63	1.63	2.53	2.18	0.603333	2.11333	1.80849	4.48004e-15	3.71236e-13	PLS1	PREDICTED: plastin-1 [Chrysemys picta bellii]	-	-	-	-	GO:0031988//membrane-bounded vesicle;GO:0044424//intracellular part	GO:0003779//actin binding;GO:0046872//metal ion binding	-
Unigene0054691	501	412	608	216	158	200	3.07	2.63	3.23	1.16	0.92	1.27	2.97667	1.11667	-1.4145	4.511e-15	3.73362e-13	RYR1	PREDICTED: LOW QUALITY PROTEIN: ryanodine receptor 1 [Alligator sinensis]	Environmental Information Processing;Organismal Systems;Environmental Information Processing;Organismal Systems;Organismal Systems	Signal transduction;Endocrine system;Signal transduction;Environmental adaptation;Nervous system	ko04020//Calcium signaling pathway;ko04921//Oxytocin signaling pathway;ko04371//Apelin signaling pathway;ko04713//Circadian entrainment;ko04730//Long-term depression	K04961;K04961;K04961;K04961;K04961	GO:0031224//intrinsic component of membrane	-	GO:0006816//calcium ion transport;GO:0006875//cellular metal ion homeostasis
Unigene0007162	1656	1900	2199	906	643	903	48.67	58.32	56.06	23.38	17.98	27.51	54.35	22.9567	-1.24337	4.55623e-15	3.76662e-13	CLDN4	PREDICTED: claudin-6 [Chrysemys picta bellii]	Environmental Information Processing;Cellular Processes;Organismal Systems;Human Diseases;Human Diseases	Signaling molecules and interaction;Cellular community - eukaryotes;Immune system;Infectious diseases;Infectious diseases	ko04514//Cell adhesion molecules (CAMs);ko04530//Tight junction;ko04670//Leukocyte transendothelial migration;ko05160//Hepatitis C;ko05130//Pathogenic Escherichia coli infection	K06087;K06087;K06087;K06087;K06087	GO:0031224//intrinsic component of membrane;GO:0043296//apical junction complex	-	-
Unigene0060344	982	1079	1245	356	574	442	6.27	7.19	6.89	1.99	3.48	2.92	6.78333	2.79667	-1.27829	4.81872e-15	3.97895e-13	BNC1	PREDICTED: zinc finger protein basonuclin-1 isoform X1 [Chelonia mydas]	-	-	-	-	GO:0044424//intracellular part	GO:0043169//cation binding	GO:0006355//regulation of transcription, DNA-templated;GO:0006996//organelle organization;GO:0008284//positive regulation of cell proliferation;GO:0009611//response to wounding
Unigene0020902	17	14	28	179	97	110	0.65	0.56	0.93	6.03	3.54	4.38	0.713333	4.65	2.70458	4.87474e-15	4.02049e-13	--	-	-	-	-	-	-	-	-
Unigene0018480	502	375	656	1033	1239	867	2.67	2.08	3.02	4.82	6.26	4.78	2.59	5.28667	1.02941	4.98736e-15	4.10855e-13	--	-	-	-	-	-	-	-	-
Unigene0083386	154	135	140	35	18	20	2.36	2.16	1.86	0.47	0.26	0.32	2.12667	0.35	-2.60317	5.06756e-15	4.16974e-13	clcnkb	PREDICTED: chloride channel protein ClC-Kb [Chelonia mydas]	Organismal Systems	Excretory system	ko04966//Collecting duct acid secretion	K05018	GO:0034702//ion channel complex	GO:0005254//chloride channel activity;GO:0043169//cation binding	GO:0006821//chloride transport;GO:0034765//regulation of ion transmembrane transport
Unigene0122461	154	145	157	18	30	35	2.33	2.29	2.06	0.24	0.43	0.55	2.22667	0.406667	-2.45297	5.46204e-15	4.48908e-13	WNT16	PREDICTED: protein Wnt-16 [Chrysemys picta bellii]	Human Diseases;Human Diseases;Human Diseases;Human Diseases;Human Diseases;Human Diseases;Environmental Information Processing;Human Diseases;Environmental Information Processing;Human Diseases;Environmental Information Processing;Human Diseases;Cellular Processes;Organismal Systems;Human Diseases	Cancers;Infectious diseases;Infectious diseases;Cancers;Cancers;Cancers;Signal transduction;Endocrine and metabolic diseases;Signal transduction;Cancers;Signal transduction;Cancers;Cellular community - eukaryotes;Endocrine system;Cancers	ko05200//Pathways in cancer;ko05165//Human papillomavirus infection;ko05166//HTLV-I infection;ko05202//Transcriptional misregulation in cancers;ko05205//Proteoglycans in cancer;ko05225//Hepatocellular carcinoma;ko04310//Wnt signaling pathway;ko04934//Cushing syndrome;ko04390//Hippo signaling pathway;ko05224//Breast cancer;ko04150//mTOR signaling pathway;ko05226//Gastric cancer;ko04550//Signaling …	K01558;K01558;K01558;K01558;K01558;K01558;K01558;K01558;K01558;K01558;K01558;K01558;K01558;K01558;K01558	-	-	-
Unigene0007063	669	510	490	204	216	203	14.19	11.3	9.01	3.8	4.36	4.46	11.5	4.20667	-1.45088	5.80723e-15	4.76166e-13	HMOX1	DNA replication licensing factor MCM5 [Chelonia mydas]	Metabolism;Human Diseases;Environmental Information Processing;Human Diseases;Human Diseases;Human Diseases;Organismal Systems;Cellular Processes;Metabolism	Global and overview maps;Cancers;Signal transduction;Cancers;Cancers;Cardiovascular diseases;Digestive system;Cell growth and death;Metabolism of cofactors and vitamins	ko01100//Metabolic pathways;ko05200//Pathways in cancer;ko04066//HIF-1 signaling pathway;ko05225//Hepatocellular carcinoma;ko05206//MicroRNAs in cancer;ko05418//Fluid shear stress and atherosclerosis;ko04978//Mineral absorption;ko04216//Ferroptosis;ko00860//Porphyrin and chlorophyll metabolism	K00510;K00510;K00510;K00510;K00510;K00510;K00510;K00510;K00510	GO:0043231//intracellular membrane-bounded organelle;GO:0044444//cytoplasmic part	GO:0016705//oxidoreductase activity, acting on paired donors, with incorporation or reduction of molecular oxygen;GO:0043169//cation binding;GO:0046906//tetrapyrrole binding;GO:0046983//protein dimerization activity;GO:0060089//molecular transducer activity	GO:0001666//response to hypoxia;GO:0002262//myeloid cell homeostasis;GO:0006357//regulation of transcription from RNA polymerase II promoter;GO:0006787//porphyrin-containing compound catabolic process;GO:0008284//positive regulation of cell proliferation;GO:0008285//negative regulation of cell proliferation;GO:0014070//response to organic cyclic compound;GO:0043122//regulation of I-kappaB kinase/…
Unigene0035239	4121	4447	5313	2403	1495	2109	33.72	38	37.71	17.26	11.64	17.89	36.4767	15.5967	-1.22574	5.87506e-15	4.81167e-13	CSRP1	PREDICTED: cysteine and glycine-rich protein 1 [Chrysemys picta bellii]	-	-	-	-	GO:0005924//cell-substrate adherens junction;GO:0031988//membrane-bounded vesicle;GO:0043231//intracellular membrane-bounded organelle	GO:0003723//RNA binding;GO:0046914//transition metal ion binding	GO:0030168//platelet activation
Unigene0067791	351	364	420	120	163	132	3.47	3.76	3.6	1.04	1.53	1.35	3.61	1.30667	-1.46611	5.89864e-15	4.82537e-13	--	-	-	-	-	-	-	-	-
Unigene0037410	81	68	97	3	3	1	2.96	2.6	3.08	0.1	0.1	0.04	2.88	0.08	-5.16993	6.03484e-15	4.93105e-13	--	-	-	-	-	-	-	-	-
Unigene0049936	67	48	77	190	227	207	0.83	0.62	0.83	2.07	2.68	2.66	0.76	2.47	1.70044	6.18852e-15	5.05075e-13	--	-	-	-	-	-	-	-	-
Unigene0090254	86	93	88	249	284	238	1.6	1.8	1.42	4.06	5.01	4.58	1.60667	4.55	1.5018	6.38822e-15	5.20769e-13	--	-	-	-	-	-	-	-	-
Unigene0012823	1184	1309	1097	526	395	515	33.12	38.24	26.61	12.92	10.51	14.93	32.6567	12.7867	-1.35274	6.60784e-15	5.37427e-13	SLC25A4	PREDICTED: ADP/ATP translocase 1 [Chrysemys picta bellii]	Human Diseases;Human Diseases;Cellular Processes;Human Diseases;Environmental Information Processing;Cellular Processes;Environmental Information Processing;Human Diseases	Infectious diseases;Infectious diseases;Cell growth and death;Neurodegenerative diseases;Signal transduction;Cell growth and death;Signal transduction;Neurodegenerative diseases	ko05166//HTLV-I infection;ko05164//Influenza A;ko04217//Necroptosis;ko05016//Huntington disease;ko04020//Calcium signaling pathway;ko04218//Cellular senescence;ko04022//cGMP - PKG signaling pathway;ko05012//Parkinson disease	K05863;K05863;K05863;K05863;K05863;K05863;K05863;K05863	GO:0019866//organelle inner membrane;GO:0031224//intrinsic component of membrane;GO:0043231//intracellular membrane-bounded organelle	-	GO:0006915//apoptotic process;GO:0043069//negative regulation of programmed cell death;GO:0051234//establishment of localization
Unigene0022431	69	66	68	330	203	199	2.21	2.2	1.88	9.26	6.17	6.59	2.09667	7.34	1.80768	7.02048e-15	5.70329e-13	GSTENG00028908001	PREDICTED: protein FAM150A [Chrysemys picta bellii]	-	-	-	-	-	-	-
Unigene0012552	443	388	522	167	210	172	4.16	3.8	4.25	1.38	1.87	1.67	4.07	1.64	-1.31133	7.1114e-15	5.77049e-13	CDH8	PREDICTED: cadherin-8 [Chrysemys picta bellii]	-	-	-	-	GO:0031224//intrinsic component of membrane;GO:0033267//axon part;GO:0044420//extracellular matrix component	-	GO:0006950//response to stress;GO:0007270//neuron-neuron synaptic transmission;GO:0098742//cell-cell adhesion via plasma-membrane adhesion molecules
Unigene0068986	450	773	656	44	63	86	12.96	23.25	16.39	1.11	1.73	2.57	17.5333	1.80333	-3.28136	8.05151e-15	6.5258e-13	CKM	PREDICTED: creatine kinase M-type [Chrysemys picta bellii]	Metabolism;Metabolism	Global and overview maps;Amino acid metabolism	ko01100//Metabolic pathways;ko00330//Arginine and proline metabolism	K00933;K00933	GO:0044424//intracellular part	GO:0016301//kinase activity;GO:0032550//purine ribonucleoside binding	GO:0006603//phosphocreatine metabolic process
Unigene0013080	141	313	234	21	56	25	2.48	5.75	3.57	0.32	0.94	0.46	3.93333	0.573333	-2.77831	8.6086e-15	6.9533e-13	Pax1	PREDICTED: paired box protein Pax-1 [Chrysemys picta bellii]	-	-	-	-	GO:0043231//intracellular membrane-bounded organelle	GO:0003676//nucleic acid binding	GO:0006357//regulation of transcription from RNA polymerase II promoter;GO:0009653//anatomical structure morphogenesis;GO:0009952//anterior/posterior pattern specification;GO:0035270//endocrine system development;GO:0035710//CD4-positive, alpha-beta T cell activation;GO:0036037//CD8-positive, alpha-beta T cell activation;GO:0048534//hematopoietic or lymphoid organ development
Unigene0002934	353	308	457	150	101	126	3.19	2.9	3.58	1.19	0.87	1.18	3.22333	1.08	-1.57752	8.7092e-15	7.02648e-13	TLR2	PREDICTED: toll-like receptor 2 [Chrysemys picta bellii]	Environmental Information Processing;Human Diseases;Human Diseases;Cellular Processes;Human Diseases;Human Diseases;Human Diseases;Human Diseases;Human Diseases;Human Diseases;Human Diseases;Human Diseases;Human Diseases;Human Diseases;Organismal Systems;Human Diseases	Signal transduction;Infectious diseases;Infectious diseases;Transport and catabolism;Infectious diseases;Cancers;Infectious diseases;Infectious diseases;Infectious diseases;Immune diseases;Infectious diseases;Infectious diseases;Infectious diseases;Immune diseases;Immune system;Infectious diseases	ko04151//PI3K-Akt signaling pathway;ko05168//Herpes simplex infection;ko05152//Tuberculosis;ko04145//Phagosome;ko05145//Toxoplasmosis;ko05205//Proteoglycans in cancer;ko05162//Measles;ko05142//Chagas disease (American trypanosomiasis);ko05140//Leishmaniasis;ko05321//Inflammatiory bowel disease (IBD);ko05161//Hepatitis B;ko05146//Amoebiasis;ko05134//Legionellosis;ko05323//Rheumatoid arthritis;ko04…	K10159;K10159;K10159;K10159;K10159;K10159;K10159;K10159;K10159;K10159;K10159;K10159;K10159;K10159;K10159;K10159	GO:0031224//intrinsic component of membrane	GO:0038023//signaling receptor activity	GO:0002376//immune system process;GO:0006952//defense response;GO:0050794//regulation of cellular process
Unigene0000222	265	407	424	114	120	106	5.59	8.97	7.76	2.11	2.41	2.32	7.44	2.28	-1.70627	9.15714e-15	7.37644e-13	PPP1R15A	PREDICTED: protein phosphatase 1 regulatory subunit 15A [Chrysemys picta bellii]	Genetic Information Processing	Folding, sorting and degradation	ko04141//Protein processing in endoplasmic reticulum	K14019	-	-	-
Unigene0013777	499	356	590	181	152	191	12.99	9.68	13.33	4.14	3.77	5.16	12	4.35667	-1.46174	9.16393e-15	7.37644e-13	KAZALD1	PREDICTED: kazal-type serine protease inhibitor domain-containing protein 1 [Chelonia mydas]	-	-	-	-	GO:0005578//proteinaceous extracellular matrix	GO:0019838//growth factor binding	GO:0043062//extracellular structure organization
Unigene0119352	1264	1165	1794	722	656	687	12.35	11.89	15.2	6.19	6.1	6.96	13.1467	6.41667	-1.0348	1.02929e-14	8.25682e-13	Tgfbr2	PREDICTED: TGF-beta receptor type-2 isoform X2 [Chrysemys picta bellii]	Human Diseases;Environmental Information Processing;Environmental Information Processing;Cellular Processes;Human Diseases;Human Diseases;Organismal Systems;Organismal Systems;Human Diseases;Cellular Processes;Human Diseases;Environmental Information Processing;Human Diseases;Environmental Information Processing;Organismal Systems;Human Diseases;Human Diseases;Cellular Processes;Human Diseases;Hu…	Cancers;Signaling molecules and interaction;Signal transduction;Transport and catabolism;Infectious diseases;Cancers;Immune system;Development;Infectious diseases;Cell growth and death;Cancers;Signal transduction;Cancers;Signal transduction;Endocrine system;Cancers;Endocrine and metabolic diseases;Cellular community - eukaryotes;Cancers;Cancers;Signal transduction	ko05200//Pathways in cancer;ko04060//Cytokine-cytokine receptor interaction;ko04010//MAPK signaling pathway;ko04144//Endocytosis;ko05166//HTLV-I infection;ko05202//Transcriptional misregulation in cancers;ko04659//Th17 cell differentiation;ko04380//Osteoclast differentiation;ko05142//Chagas disease (American trypanosomiasis);ko04218//Cellular senescence;ko05225//Hepatocellular carcinoma;ko04390//…	K04388;K04388;K04388;K04388;K04388;K04388;K04388;K04388;K04388;K04388;K04388;K04388;K04388;K04388;K04388;K04388;K04388;K04388;K04388;K04388;K04388	GO:0031224//intrinsic component of membrane;GO:0043234//protein complex;GO:0044459//plasma membrane part	GO:0005024//transforming growth factor beta-activated receptor activity;GO:0005160//transforming growth factor beta receptor binding;GO:0019838//growth factor binding;GO:0032550//purine ribonucleoside binding;GO:0043169//cation binding	GO:0001773//myeloid dendritic cell activation;GO:0002645//positive regulation of tolerance induction;GO:0003415//chondrocyte hypertrophy;GO:0007178//transmembrane receptor protein serine/threonine kinase signaling pathway;GO:0007389//pattern specification process;GO:0007417//central nervous system development;GO:0010464//regulation of mesenchymal cell proliferation;GO:0010467//gene expression;GO:…
Unigene0121671	77	71	117	3	7	9	1.2	1.16	1.58	0.04	0.1	0.15	1.31333	0.0966667	-3.76407	1.04215e-14	8.34952e-13	NEB	PREDICTED: nebulin isoform X11 [Aptenodytes forsteri]	-	-	-	-	-	-	-
Unigene0033332	160	154	91	0	0	0	2.58	2.59	1.27	0	0	0	2.14667	0.001	-11.0679	1.04322e-14	8.34952e-13	Gys2	PREDICTED: glycogen [starch] synthase, liver [Chrysemys picta bellii]	Metabolism;Environmental Information Processing;Organismal Systems;Environmental Information Processing;Organismal Systems;Human Diseases;Metabolism	Global and overview maps;Signal transduction;Endocrine system;Signal transduction;Endocrine system;Endocrine and metabolic diseases;Carbohydrate metabolism	ko01100//Metabolic pathways;ko04151//PI3K-Akt signaling pathway;ko04910//Insulin signaling pathway;ko04152//AMPK signaling pathway;ko04922//Glucagon signaling pathway;ko04931//Insulin resistance;ko00500//Starch and sucrose metabolism	K00693;K00693;K00693;K00693;K00693;K00693;K00693	-	-	GO:0005977//glycogen metabolic process
Unigene0081175	647	703	632	249	139	243	9.91	11.25	8.4	3.35	2.03	3.86	9.85333	3.08	-1.67768	1.07751e-14	8.60441e-13	ATP6V1B1	PREDICTED: V-type proton ATPase subunit B, kidney isoform [Chrysemys picta bellii]	Metabolism;Human Diseases;Cellular Processes;Metabolism;Environmental Information Processing;Human Diseases;Organismal Systems;Human Diseases;Human Diseases;Organismal Systems	Global and overview maps;Infectious diseases;Transport and catabolism;Energy metabolism;Signal transduction;Immune diseases;Nervous system;Infectious diseases;Infectious diseases;Excretory system	ko01100//Metabolic pathways;ko05165//Human papillomavirus infection;ko04145//Phagosome;ko00190//Oxidative phosphorylation;ko04150//mTOR signaling pathway;ko05323//Rheumatoid arthritis;ko04721//Synaptic vesicle cycle;ko05120//Epithelial cell signaling in Helicobacter pylori infection;ko05110//Vibrio cholerae infection;ko04966//Collecting duct acid secretion	K02147;K02147;K02147;K02147;K02147;K02147;K02147;K02147;K02147;K02147	GO:0031988//membrane-bounded vesicle;GO:0033176//proton-transporting V-type ATPase complex;GO:0042995//cell projection;GO:0044444//cytoplasmic part;GO:0044459//plasma membrane part	GO:0015077//monovalent inorganic cation transmembrane transporter activity;GO:0032550//purine ribonucleoside binding	GO:0006885//regulation of pH;GO:0009150//purine ribonucleotide metabolic process;GO:0015988//energy coupled proton transmembrane transport, against electrochemical gradient;GO:0048598//embryonic morphogenesis;GO:0050954//sensory perception of mechanical stimulus;GO:0055065//metal ion homeostasis
Unigene0048887	44	44	29	188	162	155	0.92	0.96	0.53	3.45	3.22	3.36	0.803333	3.34333	2.05722	1.09229e-14	8.71258e-13	--	ORF2 [Xenopus laevis]	Environmental Information Processing;Environmental Information Processing;Organismal Systems;Organismal Systems;Organismal Systems;Organismal Systems;Organismal Systems;Organismal Systems;Organismal Systems;Organismal Systems;Organismal Systems;Organismal Systems;Organismal Systems;Organismal Systems;Organismal Systems;Organismal Systems;Organismal Systems;Organismal Systems	Signal transduction;Signal transduction;Circulatory system;Endocrine system;Circulatory system;Digestive system;Digestive system;Endocrine system;Endocrine system;Digestive system;Digestive system;Digestive system;Endocrine system;Excretory system;Digestive system;Digestive system;Excretory system;Excretory system	ko04024//cAMP signaling pathway;ko04022//cGMP - PKG signaling pathway;ko04261//Adrenergic signaling in cardiomyocytes;ko04919//Thyroid hormone signaling pathway;ko04260//Cardiac muscle contraction;ko04970//Salivary secretion;ko04972//Pancreatic secretion;ko04925//Aldosterone synthesis and secretion;ko04911//Insulin secretion;ko04974//Protein digestion and absorption;ko04971//Gastric acid secretio…	K01539;K01539;K01539;K01539;K01539;K01539;K01539;K01539;K01539;K01539;K01539;K01539;K01539;K01539;K01539;K01539;K01539;K01539	-	-	-
Unigene0070451	1522	1936	693	26	4	18	34.28	45.54	13.54	0.51	0.09	0.42	31.12	0.34	-6.51616	1.10871e-14	8.83355e-13	Sult2b1	PREDICTED: sulfotransferase family cytosolic 2B member 1-like [Chrysemys picta bellii]	Metabolism	Lipid metabolism	ko00140//Steroid hormone biosynthesis	K01015	-	-	-
Unigene0004341	542	709	865	324	268	240	9.83	13.43	13.61	5.16	4.62	4.51	12.29	4.76333	-1.36744	1.12304e-14	8.93755e-13	--	-	-	-	-	-	-	-	-
Unigene0120723	120	128	178	28	27	8	2.57	2.87	3.31	0.53	0.55	0.18	2.91667	0.42	-2.79586	1.21313e-14	9.64362e-13	--	-	-	-	-	-	-	-	-
Unigene0067004	287	315	278	74	100	93	9.51	10.9	7.99	2.15	3.15	3.2	9.46667	2.83333	-1.74036	1.29606e-14	1.02912e-12	grp	PREDICTED: gastrin-releasing peptide isoform X2 [Chrysemys picta bellii]	-	-	-	-	GO:0044421//extracellular region part	-	GO:0007186//G-protein coupled receptor signaling pathway
Unigene0084820	273	400	366	89	131	82	4.54	6.95	5.28	1.3	2.07	1.41	5.59	1.59333	-1.8108	1.30609e-14	1.03592e-12	--	-	-	-	-	-	-	-	-
Unigene0055784	50	66	73	299	210	177	0.52	0.72	0.66	2.73	2.08	1.91	0.633333	2.24	1.82246	1.31095e-14	1.0386e-12	Clcn2	PREDICTED: chloride channel protein 2 [Chrysemys picta bellii]	Organismal Systems	Digestive system	ko04978//Mineral absorption	K05011	GO:0031224//intrinsic component of membrane	GO:0005254//chloride channel activity	GO:0015698//inorganic anion transport;GO:0034765//regulation of ion transmembrane transport
Unigene0078440	250	150	245	508	526	444	3.55	2.22	3.02	6.33	7.11	6.54	2.93	6.66	1.18462	1.3856e-14	1.09651e-12	CAV1	PREDICTED: caveolin-1 isoform X1 [Chrysemys picta bellii]	Cellular Processes;Human Diseases;Cellular Processes;Human Diseases;Human Diseases;Human Diseases	Transport and catabolism;Cancers;Cellular community - eukaryotes;Cardiovascular diseases;Cardiovascular diseases;Infectious diseases	ko04144//Endocytosis;ko05205//Proteoglycans in cancer;ko04510//Focal adhesion;ko05416//Viral myocarditis;ko05418//Fluid shear stress and atherosclerosis;ko05100//Bacterial invasion of epithelial cells	K06278;K06278;K06278;K06278;K06278;K06278	GO:0005924//cell-substrate adherens junction;GO:0016021//integral component of membrane;GO:0030667//secretory granule membrane;GO:0032991//macromolecular complex;GO:0042995//cell projection;GO:0044459//plasma membrane part;GO:0098589//membrane region	GO:0008047//enzyme activator activity;GO:0019899//enzyme binding	GO:0001765//membrane raft assembly;GO:0001934//positive regulation of protein phosphorylation;GO:0001936//regulation of endothelial cell proliferation;GO:0001959//regulation of cytokine-mediated signaling pathway;GO:0002026//regulation of the force of heart contraction;GO:0006639//acylglycerol metabolic process;GO:0006937//regulation of muscle contraction;GO:0006996//organelle organization;GO:000…
Unigene0097221	59	132	78	4	6	2	3.72	8.69	4.26	0.22	0.36	0.13	5.55667	0.236667	-4.55329	1.47646e-14	1.1671e-12	LGALS4	PREDICTED: galectin-4 [Chrysemys picta bellii]	-	-	-	-	GO:0016020//membrane;GO:0044444//cytoplasmic part	GO:0005488//binding	GO:0022610//biological adhesion
Unigene0095035	797	869	999	372	447	425	4.67	5.32	5.08	1.92	2.49	2.58	5.02333	2.33	-1.10832	1.49349e-14	1.17792e-12	ATRNL1	PREDICTED: attractin-like protein 1 isoform X1 [Chrysemys picta bellii]	-	-	-	-	-	-	-
Unigene0098917	254	100	186	1036	1075	1092	24.09	9.91	15.3	86.29	97.01	107.39	16.4333	96.8967	2.55982	1.58424e-14	1.2453e-12	--	PREDICTED: LOW QUALITY PROTEIN: keratin, type I cytoskeletal 10-like [Chrysemys picta bellii]	Organismal Systems;Human Diseases;Human Diseases	Endocrine system;Infectious diseases;Infectious diseases	ko04915//Estrogen signaling pathway;ko05130//Pathogenic Escherichia coli infection;ko05150//Staphylococcus aureus infection	K07604;K07604;K07604	-	-	-
Unigene0092587	78	126	134	17	12	13	1.32	2.23	1.97	0.25	0.19	0.23	1.84	0.223333	-3.04244	1.62177e-14	1.27338e-12	PADI3	PREDICTED: protein-arginine deiminase type-3 [Chrysemys picta bellii]	-	-	-	-	GO:0044424//intracellular part	GO:0016813//hydrolase activity, acting on carbon-nitrogen (but not peptide) bonds, in linear amidines;GO:0046872//metal ion binding	GO:0018195//peptidyl-arginine modification
Unigene0041370	330	239	414	128	75	69	4.06	3.07	4.42	1.38	0.88	0.88	3.85	1.04667	-1.87906	1.76654e-14	1.38396e-12	HFE2	PREDICTED: LOW QUALITY PROTEIN: hemojuvelin [Chrysemys picta bellii]	-	-	-	-	-	-	-
Unigene0118654	82	27	53	224	244	209	0.85	0.29	0.48	2.05	2.42	2.26	0.54	2.24333	2.05461	1.91135e-14	1.49574e-12	CDH20	PREDICTED: cadherin-20 [Chrysemys picta bellii]	-	-	-	-	GO:0031224//intrinsic component of membrane	-	GO:0098742//cell-cell adhesion via plasma-membrane adhesion molecules
Unigene0039296	129	158	129	28	24	24	4.28	5.48	3.71	0.82	0.76	0.83	4.49	0.803333	-2.48264	2.02613e-14	1.5838e-12	--	-	-	-	-	-	-	-	-
Unigene0022308	95	64	85	0	7	2	3.55	2.5	2.75	0	0.25	0.08	2.93333	0.11	-4.73697	2.33859e-14	1.824e-12	--	-	-	-	-	-	-	-	-
Unigene0081397	100	79	68	0	2	6	3.81	3.14	2.25	0	0.07	0.24	3.06667	0.103333	-4.89129	2.409e-14	1.87683e-12	PTPRQ	PREDICTED: phosphatidylinositol phosphatase PTPRQ [Chrysemys picta bellii]	-	-	-	-	GO:0043232//intracellular non-membrane-bounded organelle	GO:0004721//phosphoprotein phosphatase activity	GO:0006470//protein dephosphorylation;GO:0048598//embryonic morphogenesis;GO:0050905//neuromuscular process
Unigene0010264	214	337	362	96	93	62	3.35	5.52	4.92	1.32	1.39	1.01	4.59667	1.24	-1.89025	2.66853e-14	2.07673e-12	Plk2	PREDICTED: inactive serine/threonine-protein kinase PLK5 isoform X2 [Chrysemys picta bellii]	-	-	-	-	-	-	-
Unigene0096403	78	165	165	6	23	14	1.42	3.13	2.6	0.1	0.4	0.26	2.38333	0.253333	-3.23387	2.78166e-14	2.16e-12	SSTR3	PREDICTED: somatostatin receptor type 3 [Chrysemys picta bellii]	Environmental Information Processing	Signaling molecules and interaction	ko04080//Neuroactive ligand-receptor interaction	K04219	GO:0031090//organelle membrane;GO:0031224//intrinsic component of membrane;GO:0072372//primary cilium	GO:0008188//neuropeptide receptor activity	GO:0007166//cell surface receptor signaling pathway;GO:0009755//hormone-mediated signaling pathway
Unigene0057033	310	312	132	0	0	0	3.31	3.48	1.22	0	0	0	2.67	0.001	-11.3826	2.82875e-14	2.19413e-12	CDHR5	PREDICTED: cadherin-related family member 5 [Chelonia mydas]	-	-	-	-	GO:0031224//intrinsic component of membrane;GO:0031988//membrane-bounded vesicle	GO:0005515//protein binding	GO:0098742//cell-cell adhesion via plasma-membrane adhesion molecules
Unigene0047362	54	110	93	7	2	4	0.95	2.03	1.42	0.11	0.03	0.07	1.46667	0.07	-4.38904	2.99138e-14	2.31773e-12	--	-	-	-	-	-	-	-	-
Unigene0053157	116	167	132	25	22	25	3.35	5.04	3.31	0.63	0.6	0.75	3.9	0.66	-2.56294	3.13506e-14	2.42638e-12	efcab1	PREDICTED: EF-hand calcium-binding domain-containing protein 1 [Chrysemys picta bellii]	-	-	-	-	-	GO:0043169//cation binding	-
Unigene0005721	537	564	806	309	266	226	6.96	7.64	9.06	3.52	3.28	3.04	7.88667	3.28	-1.26572	3.1647e-14	2.44663e-12	LINGO1	PREDICTED: leucine-rich repeat and immunoglobulin-like domain-containing nogo receptor-interacting protein 1 isoform X1 [Chelonia mydas]	-	-	-	-	-	-	GO:0030030//cell projection organization;GO:0035556//intracellular signal transduction;GO:0045686//negative regulation of glial cell differentiation;GO:0048666//neuron development
Unigene0008709	132	130	80	6	12	17	4.75	4.89	2.5	0.19	0.41	0.63	4.04667	0.41	-3.30304	3.25e-14	2.50981e-12	APELA	PREDICTED: apelin receptor early endogenous ligand [Propithecus coquereli]	-	-	-	-	-	-	-
Unigene0018078	301	229	151	35	53	47	9.3	7.39	4.05	0.95	1.56	1.51	6.91333	1.34	-2.36715	3.43621e-14	2.64491e-12	RARRES1	PREDICTED: retinoic acid receptor responder protein 1 [Chrysemys picta bellii]	-	-	-	-	-	-	-
Unigene0047281	116	114	121	18	12	23	1.84	1.89	1.66	0.25	0.18	0.38	1.79667	0.27	-2.73429	3.49462e-14	2.68693e-12	--	PREDICTED: inorganic pyrophosphatase [Chelonia mydas]	-	-	-	-	-	-	-
Unigene0056162	466	485	681	204	219	238	4.33	4.7	5.48	1.66	1.93	2.29	4.83667	1.96	-1.30316	3.61979e-14	2.7771e-12	CDH13	PREDICTED: cadherin-13 isoform X1 [Chrysemys picta bellii]	-	-	-	-	GO:0005924//cell-substrate adherens junction;GO:0031988//membrane-bounded vesicle;GO:0042995//cell projection;GO:0044421//extracellular region part;GO:0044424//intracellular part;GO:0044459//plasma membrane part	GO:0046872//metal ion binding;GO:0046983//protein dimerization activity;GO:0050839//cell adhesion molecule binding;GO:0071813//lipoprotein particle binding	GO:0001525//angiogenesis;GO:0001952//regulation of cell-matrix adhesion;GO:0006357//regulation of transcription from RNA polymerase II promoter;GO:0006897//endocytosis;GO:0007173//epidermal growth factor receptor signaling pathway;GO:0007265//Ras protein signal transduction;GO:0008284//positive regulation of cell proliferation;GO:0010631//epithelial cell migration;GO:0030031//cell projection asse…
Unigene0063599	73	53	85	349	180	240	0.89	0.68	0.9	3.75	2.09	3.04	0.823333	2.96	1.84605	3.6598e-14	2.80473e-12	VNX1	PREDICTED: low affinity vacuolar monovalent cation/H(+) antiporter-like [Calidris pugnax]	-	-	-	-	GO:0031224//intrinsic component of membrane	-	GO:0044763//single-organism cellular process
Unigene0068851	82	110	73	5	3	10	2.07	2.9	1.6	0.11	0.07	0.26	2.19	0.146667	-3.90032	3.83197e-14	2.93348e-12	slc51b	PREDICTED: organic solute transporter subunit beta [Chrysemys picta bellii]	Organismal Systems	Digestive system	ko04976//Bile secretion	K14361	-	-	-
Unigene0088268	254	323	281	85	93	89	3.87	5.13	3.71	1.14	1.35	1.4	4.23667	1.29667	-1.70812	3.88634e-14	2.97187e-12	Cyp4b1	PREDICTED: cytochrome P450 4B1-like [Chrysemys picta bellii]	-	-	-	-	-	GO:0016491//oxidoreductase activity;GO:0046872//metal ion binding	-
Unigene0055291	15	9	18	101	93	89	0.31	0.19	0.32	1.83	1.82	1.9	0.273333	1.85	2.75879	4.00968e-14	3.06285e-12	--	PREDICTED: RNA-directed DNA polymerase from mobile element jockey-like, partial [Clupea harengus]	-	-	-	-	-	-	-
Unigene0047307	150	106	132	314	333	318	5.6	4.14	4.28	10.3	11.83	12.31	4.67333	11.48	1.2966	4.03565e-14	3.07935e-12	irx4-b	PREDICTED: iroquois-class homeodomain protein IRX-4 isoform X1 [Chrysemys picta bellii]	-	-	-	-	GO:0043231//intracellular membrane-bounded organelle	GO:0003677//DNA binding	GO:0001822//kidney development;GO:0003002//regionalization;GO:0007417//central nervous system development;GO:0010468//regulation of gene expression;GO:0034645//cellular macromolecule biosynthetic process;GO:0046530//photoreceptor cell differentiation;GO:0048886//neuromast hair cell differentiation;GO:0048888//neuromast mantle cell differentiation
Unigene0053169	111	128	131	12	28	17	5.71	6.88	5.85	0.54	1.37	0.91	6.14667	0.94	-2.70907	4.08567e-14	3.11414e-12	--	PREDICTED: RNA-binding protein 24 [Chaetura pelagica]	-	-	-	-	-	-	-
Unigene0109699	1348	853	1762	2504	3046	2360	10.68	7.06	12.11	17.43	22.97	19.39	9.95	19.93	1.00217	4.33462e-14	3.29675e-12	NFIB	PREDICTED: nuclear factor 1 B-type isoform X3 [Chelonia mydas]	-	-	-	-	GO:0030424//axon;GO:0043231//intracellular membrane-bounded organelle;GO:0043232//intracellular non-membrane-bounded organelle	GO:0000977//RNA polymerase II regulatory region sequence-specific DNA binding;GO:0000982//transcription factor activity, RNA polymerase II core promoter proximal region sequence-specific binding;GO:0001104//RNA polymerase II transcription cofactor activity	GO:0006259//DNA metabolic process;GO:0006357//regulation of transcription from RNA polymerase II promoter;GO:0007411//axon guidance;GO:0021730//trigeminal sensory nucleus development;GO:0021952//central nervous system projection neuron axonogenesis;GO:0050680//negative regulation of epithelial cell proliferation;GO:0051093//negative regulation of developmental process;GO:0051100//negative regulat…
Unigene0069601	161	153	152	351	426	336	2.19	2.17	1.79	4.19	5.51	4.74	2.05	4.81333	1.23141	4.3884e-14	3.33405e-12	CDKN2C	PREDICTED: cyclin-dependent kinase 4 inhibitor C isoform X2 [Chrysemys picta bellii]	Human Diseases;Human Diseases;Human Diseases;Cellular Processes;Human Diseases	Infectious diseases;Cancers;Endocrine and metabolic diseases;Cell growth and death;Drug resistance	ko05166//HTLV-I infection;ko05202//Transcriptional misregulation in cancers;ko04934//Cushing syndrome;ko04110//Cell cycle;ko01522//Endocrine resistance	K06622;K06622;K06622;K06622;K06622	GO:0043231//intracellular membrane-bounded organelle	GO:0016538//cyclin-dependent protein serine/threonine kinase regulator activity;GO:0019900//kinase binding	GO:0001558//regulation of cell growth;GO:0006469//negative regulation of protein kinase activity;GO:0008283//cell proliferation;GO:0044772//mitotic cell cycle phase transition
Unigene0103250	371	508	301	80	113	116	6.55	9.37	4.61	1.24	1.9	2.12	6.84333	1.75333	-1.9646	4.45284e-14	3.37935e-12	Slc39a8	PREDICTED: zinc transporter ZIP8 isoform X1 [Chrysemys picta bellii]	Cellular Processes	Cell growth and death	ko04216//Ferroptosis	K14714	GO:0016020//membrane	GO:0022890//inorganic cation transmembrane transporter activity	GO:0015691//cadmium ion transport;GO:0044763//single-organism cellular process
Unigene0102783	792	784	979	368	425	430	3.84	3.97	4.11	1.57	1.96	2.16	3.97333	1.89667	-1.06688	4.53481e-14	3.43415e-12	OBSL1	PREDICTED: obscurin-like protein 1 [Haliaeetus leucocephalus]	-	-	-	-	-	-	-
Unigene0004198	162	183	107	24	27	25	1.58	1.87	0.91	0.21	0.25	0.25	1.45333	0.236667	-2.61844	4.76283e-14	3.60295e-12	MYO7B	PREDICTED: unconventional myosin-VIIb [Chrysemys picta bellii]	-	-	-	-	-	-	-
Unigene0002356	39	39	54	166	145	189	0.65	0.68	0.78	2.43	2.3	3.27	0.703333	2.66667	1.92276	4.91052e-14	3.71069e-12	--	PREDICTED: uncharacterized protein LOC101949805 [Chrysemys picta bellii]	-	-	-	-	-	-	-
Unigene0060364	554	591	720	300	257	277	4.55	5.07	5.13	2.17	2.01	2.36	4.91667	2.18	-1.17335	4.96816e-14	3.74619e-12	Gpc3	PREDICTED: glypican-3 [Chrysemys picta bellii]	Human Diseases	Cancers	ko05205//Proteoglycans in cancer	K08109	GO:0000323//lytic vacuole;GO:0031012//extracellular matrix;GO:0031225//anchored component of membrane;GO:0031988//membrane-bounded vesicle	GO:0030414//peptidase inhibitor activity;GO:0043168//anion binding	GO:0001568//blood vessel development;GO:0002573//myeloid leukocyte differentiation;GO:0008285//negative regulation of cell proliferation;GO:0008589//regulation of smoothened signaling pathway;GO:0009798//axis specification;GO:0009896//positive regulation of catabolic process;GO:0010463//mesenchymal cell proliferation;GO:0010828//positive regulation of glucose transport;GO:0030100//regulation of e…
Unigene0025515	44	29	28	153	162	126	1.03	0.71	0.57	3.14	3.6	3.06	0.77	3.26667	2.08489	4.98013e-14	3.7512e-12	NOG	PREDICTED: LOW QUALITY PROTEIN: noggin [Chrysemys picta bellii]	Environmental Information Processing	Signal transduction	ko04350//TGF-beta signaling pathway	K04658	GO:0044421//extracellular region part	GO:0046983//protein dimerization activity	GO:0001649//osteoblast differentiation;GO:0001704//formation of primary germ layer;GO:0001838//embryonic epithelial tube formation;GO:0001840//neural plate development;GO:0001933//negative regulation of protein phosphorylation;GO:0003002//regionalization;GO:0007411//axon guidance;GO:0007417//central nervous system development;GO:0007498//mesoderm development;GO:0008284//positive regulation of cel…
Unigene0016100	155	124	119	324	358	342	2.03	1.7	1.35	3.73	4.46	4.65	1.69333	4.28	1.33774	4.98836e-14	3.75338e-12	--	PREDICTED: brorin isoform X1 [Chrysemys picta bellii]	-	-	-	-	-	-	-
Unigene0011500	673	1002	299	2	0	0	18.71	29.09	7.21	0.05	0	0	18.3367	0.0166667	-10.1036	5.26827e-14	3.95976e-12	ASPA	PREDICTED: aspartoacylase [Chrysemys picta bellii]	Metabolism;Metabolism;Metabolism	Global and overview maps;Amino acid metabolism;Amino acid metabolism	ko01100//Metabolic pathways;ko00250//Alanine, aspartate and glutamate metabolism;ko00340//Histidine metabolism	K01437;K01437;K01437	GO:0031988//membrane-bounded vesicle	GO:0016810//hydrolase activity, acting on carbon-nitrogen (but not peptide) bonds;GO:0043169//cation binding	-
Unigene0002834	52	102	87	2	2	3	0.71	1.46	1.03	0.02	0.03	0.04	1.06667	0.03	-5.152	5.49745e-14	4.1276e-12	--	ORF2 [Xenopus laevis]	-	-	-	-	-	-	-
Unigene0022550	189	142	211	356	494	429	2.46	1.93	2.38	4.07	6.12	5.79	2.25667	5.32667	1.23904	5.67695e-14	4.25783e-12	TENT5A	PREDICTED: protein FAM46A [Chrysemys picta bellii]	-	-	-	-	-	GO:0003723//RNA binding	GO:0032101//regulation of response to external stimulus
Unigene0004811	164	255	134	28	43	22	2.23	3.61	1.58	0.33	0.56	0.31	2.47333	0.4	-2.62838	6.06376e-14	4.53828e-12	CPT1B	PREDICTED: carnitine O-palmitoyltransferase 1, muscle isoform [Chrysemys picta bellii]	Organismal Systems;Organismal Systems;Environmental Information Processing;Organismal Systems;Human Diseases;Organismal Systems;Metabolism;Metabolism	Environmental adaptation;Endocrine system;Signal transduction;Endocrine system;Endocrine and metabolic diseases;Endocrine system;Global and overview maps;Lipid metabolism	ko04714//Thermogenesis;ko03320//PPAR signaling pathway;ko04152//AMPK signaling pathway;ko04922//Glucagon signaling pathway;ko04931//Insulin resistance;ko04920//Adipocytokine signaling pathway;ko01212//Fatty acid metabolism;ko00071//Fatty acid degradation	K19523;K19523;K19523;K19523;K19523;K19523;K19523;K19523	-	GO:0016740//transferase activity	-
Unigene0044213	801	913	761	365	391	311	64.83	77.18	53.42	25.94	30.08	26.1	65.1433	27.3733	-1.25085	6.22391e-14	4.64429e-12	--	PREDICTED: uncharacterized protein LOC106732311 [Pelodiscus sinensis]	-	-	-	-	-	-	-
Unigene0112989	1335	1348	1307	91	27	97	23.16	24.42	19.67	1.39	0.45	1.74	22.4167	1.19333	-4.2315	6.22521e-14	4.64429e-12	Mab21l2	Protein mab-21-like 1, partial [Ophiophagus hannah]	-	-	-	-	GO:0043231//intracellular membrane-bounded organelle	GO:0005488//binding	GO:0001654//eye development;GO:0010171//body morphogenesis;GO:0042127//regulation of cell proliferation
Unigene0049894	619	634	257	0	0	3	3.66	3.91	1.32	0	0	0.02	2.96333	0.00666667	-8.79604	6.4816e-14	4.83044e-12	APOB	PREDICTED: apolipoprotein B-100 [Chrysemys picta bellii]	Organismal Systems;Organismal Systems;Organismal Systems	Digestive system;Digestive system;Digestive system	ko04979//Cholesterol metabolism;ko04975//Fat digestion and absorption;ko04977//Vitamin digestion and absorption	K14462;K14462;K14462	-	-	-
Unigene0119957	117	60	112	9	12	9	1.87	1	1.55	0.13	0.18	0.15	1.47333	0.153333	-3.26434	6.54986e-14	4.87615e-12	--	-	-	-	-	-	-	-	-
Unigene0068640	211	83	123	22	10	18	2.99	1.23	1.51	0.27	0.13	0.26	1.91	0.22	-3.118	7.12801e-14	5.28977e-12	CASQ1	Sodium/potassium-transporting ATPase subunit alpha-2 [Chelonia mydas]	-	-	-	-	GO:0005789//endoplasmic reticulum membrane;GO:0031984//organelle subcompartment;GO:0033018//sarcoplasmic reticulum lumen;GO:0044429//mitochondrial part;GO:0044449//contractile fiber part;GO:0044459//plasma membrane part	GO:0046872//metal ion binding	GO:0006950//response to stress;GO:0010880//regulation of release of sequestered calcium ion into cytosol by sarcoplasmic reticulum;GO:0014706//striated muscle tissue development;GO:0014877//response to muscle inactivity involved in regulation of muscle adaptation;GO:0031032//actomyosin structure organization;GO:0042221//response to chemical;GO:0043623//cellular protein complex assembly
Unigene0021576	184	273	265	597	579	504	3.13	4.84	3.9	8.9	9.36	8.88	3.95667	9.04667	1.1931	7.21141e-14	5.34602e-12	tmem56	PREDICTED: transmembrane protein 56-B-like [Gekko japonicus]	-	-	-	-	GO:0031224//intrinsic component of membrane	-	-
Unigene0011800	413	318	633	133	179	149	11.1	8.93	14.76	3.14	4.58	4.15	11.5967	3.95667	-1.55135	7.3214e-14	5.42184e-12	MYH4	PREDICTED: myosin heavy chain, skeletal muscle, adult-like [Chelonia mydas]	Cellular Processes;Human Diseases;Cellular Processes;Organismal Systems	Cell motility;Infectious diseases;Cellular community - eukaryotes;Circulatory system	ko04810//Regulation of actin cytoskeleton;ko05132//Salmonella infection;ko04530//Tight junction;ko04270//Vascular smooth muscle contraction	K10352;K10352;K10352;K10352	-	-	-
Unigene0024470	215	267	308	89	90	71	10.35	13.43	12.84	3.76	4.1	3.54	12.2067	3.8	-1.6836	7.36259e-14	5.44661e-12	--	PREDICTED: uncharacterized protein LOC102942555 [Chelonia mydas]	-	-	-	-	-	-	-
Unigene0111141	59	90	86	3	1	2	2.15	3.42	2.72	0.1	0.03	0.08	2.76333	0.07	-5.30291	7.38293e-14	5.45592e-12	Rsph1	PREDICTED: radial spoke head 1 homolog isoform X2 [Chrysemys picta bellii]	-	-	-	-	GO:0005929//cilium;GO:0044444//cytoplasmic part	-	GO:0001578//microtubule bundle formation
Unigene0102319	124	103	61	3	1	0	4.82	4.18	2.06	0.1	0.04	0	3.68667	0.0466667	-6.30378	7.61096e-14	5.61264e-12	SMLR1	PREDICTED: small leucine-rich protein 1 [Nipponia nippon]	-	-	-	-	-	-	-
Unigene0042116	203	221	265	529	453	474	4.58	5.21	5.18	10.47	9.72	11.08	4.99	10.4233	1.0627	7.69033e-14	5.66524e-12	HEY2	PREDICTED: hairy/enhancer-of-split related with YRPW motif protein 2 isoform X1 [Chrysemys picta bellii]	Human Diseases;Human Diseases;Human Diseases	Cancers;Infectious diseases;Cancers	ko05200//Pathways in cancer;ko05165//Human papillomavirus infection;ko05224//Breast cancer	K09091;K09091;K09091	GO:0070822//Sin3-type complex	GO:0000981//RNA polymerase II transcription factor activity, sequence-specific DNA binding;GO:0001085//RNA polymerase II transcription factor binding;GO:0003696//satellite DNA binding;GO:0019899//enzyme binding	GO:0000122//negative regulation of transcription from RNA polymerase II promoter;GO:0001570//vasculogenesis;GO:0002027//regulation of heart rate;GO:0003177//pulmonary valve development;GO:0003188//heart valve formation;GO:0003299//muscle hypertrophy in response to stress;GO:0008284//positive regulation of cell proliferation;GO:0008593//regulation of Notch signaling pathway;GO:0009798//axis specif…
Unigene0003080	35	20	8	136	131	170	0.5	0.3	0.1	1.7	1.77	2.51	0.3	1.99333	2.73215	8.13343e-14	5.9729e-12	--	-	-	-	-	-	-	-	-
Unigene0000389	695	757	642	264	341	258	24.9	28.35	19.97	8.31	11.63	9.59	24.4067	9.84333	-1.31006	8.19055e-14	6.00857e-12	--	-	-	-	-	-	-	-	-
Unigene0090644	628	651	792	335	307	331	5.74	6.22	6.28	2.69	2.67	3.14	6.08	2.83333	-1.10157	8.45972e-14	6.19957e-12	Nova1	RNA-binding protein Nova-1 isoform 1 [Gallus gallus]	-	-	-	-	GO:0043231//intracellular membrane-bounded organelle;GO:0043232//intracellular non-membrane-bounded organelle	GO:0044822//poly(A) RNA binding	GO:0000377//RNA splicing, via transesterification reactions with bulged adenosine as nucleophile;GO:0007267//cell-cell signaling;GO:0007610//behavior;GO:0048731//system development
Unigene0066013	459	505	531	243	164	167	21.63	24.85	21.7	10.05	7.35	8.16	22.7267	8.52	-1.41546	9.10149e-14	6.65601e-12	Ppp1r1a	PREDICTED: protein phosphatase 1 regulatory subunit 1A [Chrysemys picta bellii]	Organismal Systems;Organismal Systems	Circulatory system;Nervous system	ko04261//Adrenergic signaling in cardiomyocytes;ko04720//Long-term potentiation	K08050;K08050	-	-	GO:0009892//negative regulation of metabolic process;GO:0050794//regulation of cellular process
Unigene0049099	115	109	94	0	0	0	2.28	2.26	1.62	0	0	0	2.05333	0.001	-11.0038	9.31186e-14	6.80278e-12	PKHD1	PREDICTED: fibrocystin [Chrysemys picta bellii]	-	-	-	-	-	-	-
Unigene0068194	104	114	162	14	25	24	1.47	1.68	1.99	0.17	0.34	0.35	1.71333	0.286667	-2.57936	9.42744e-14	6.87295e-12	SLC8A3	PREDICTED: sodium/calcium exchanger 3 isoform X3 [Chelonia mydas]	Environmental Information Processing;Environmental Information Processing;Organismal Systems;Environmental Information Processing;Human Diseases;Human Diseases;Organismal Systems;Organismal Systems;Human Diseases;Organismal Systems;Organismal Systems;Organismal Systems	Signal transduction;Signal transduction;Circulatory system;Signal transduction;Cardiovascular diseases;Cardiovascular diseases;Circulatory system;Digestive system;Cardiovascular diseases;Sensory system;Excretory system;Digestive system	ko04020//Calcium signaling pathway;ko04022//cGMP - PKG signaling pathway;ko04261//Adrenergic signaling in cardiomyocytes;ko04371//Apelin signaling pathway;ko05414//Dilated cardiomyopathy (DCM);ko05410//Hypertrophic cardiomyopathy (HCM);ko04260//Cardiac muscle contraction;ko04974//Protein digestion and absorption;ko05412//Arrhythmogenic right ventricular cardiomyopathy (ARVC);ko04740//Olfactory tr…	K05849;K05849;K05849;K05849;K05849;K05849;K05849;K05849;K05849;K05849;K05849;K05849	GO:0031224//intrinsic component of membrane	GO:0015085//calcium ion transmembrane transporter activity	GO:0006814//sodium ion transport;GO:0006816//calcium ion transport;GO:0030097//hemopoiesis;GO:0044763//single-organism cellular process
[truncated: 2,680 more rows]
