# Supplementary material for: Gene Regulation during Carapacial Ridge Development of Mauremys reevesii: The Development of Carapacial Ridge, Ribs and Scutes
Source: Genes (Basel). 2022 Sep 19;13(9):1676. doi: 10.3390/genes13091676 (PMC9498798; doi:10.3390/genes13091676)
Supplement: Supplementary file 1 [file genes-13-01676-s001.zip › Supplementary Information Table S3. CrTK15-vs-CrTK16.filter.annot.xlsx]

## Sheet:  CrTK15-vs-CrTK16.filter
id	CrTK15-1_count	CrTK15-2_count	CrTK15-3_count	CrTK16-1_count	CrTK16-2_count	CrTK16-3_count	CrTK15-1_rpkm	CrTK15-2_rpkm	CrTK15-3_rpkm	CrTK16-1_rpkm	CrTK16-2_rpkm	CrTK16-3_rpkm	CrTK15_mean	CrTK16_mean	log2(fc)	PValue	FDR	Symbol	Description	KEGG_A_class	KEGG_B_class	Pathway	K_ID	GO Component	GO Function	GO Process
Unigene0016077	2399	1632	1493	220	227	152	28.09	18.9	16.62	2.18	2.43	1.77	21.2033	2.12667	-3.31763	7.98344e-70	3.14428e-65	COL9A1	PREDICTED: collagen alpha-1(IX) chain [Chrysemys picta bellii]	Human Diseases;Environmental Information Processing;Cellular Processes;Environmental Information Processing;Organismal Systems	Infectious diseases;Signal transduction;Cellular community - eukaryotes;Signaling molecules and interaction;Digestive system	ko05165//Human papillomavirus infection;ko04151//PI3K-Akt signaling pathway;ko04510//Focal adhesion;ko04512//ECM-receptor interaction;ko04974//Protein digestion and absorption	K08131;K08131;K08131;K08131;K08131	GO:0005593//FACIT collagen trimer	-	GO:0009888//tissue development;GO:0048513//animal organ development
Unigene0023475	1320	713	926	79	102	75	55.74	29.78	37.18	2.82	3.94	3.16	40.9	3.30667	-3.62865	1.14573e-59	2.25623e-55	TNNT1	PREDICTED: troponin T, slow skeletal muscle isoform X1 [Gekko japonicus]	-	-	-	-	GO:0043234//protein complex	GO:0008092//cytoskeletal protein binding	GO:0006936//muscle contraction;GO:0090257//regulation of muscle system process
Unigene0064996	452	628	510	2284	1850	1843	12.9	17.73	13.84	55.06	48.32	52.46	14.8233	51.9467	1.80916	1.39518e-53	1.83164e-49	TNMD	PREDICTED: tenomodulin isoform X2 [Chrysemys picta bellii]	-	-	-	-	-	-	GO:0001936//regulation of endothelial cell proliferation;GO:0045765//regulation of angiogenesis
Unigene0066111	785	581	743	117	94	90	25.72	18.83	23.15	3.24	2.82	2.94	22.5667	3	-2.91116	7.34129e-53	7.22842e-49	ACTA1	PREDICTED: actin, alpha skeletal muscle [Cricetulus griseus]	-	-	-	-	GO:0005884//actin filament;GO:0005924//cell-substrate adherens junction;GO:0031988//membrane-bounded vesicle;GO:0044421//extracellular region part;GO:0044449//contractile fiber part	GO:0008092//cytoskeletal protein binding;GO:0017111//nucleoside-triphosphatase activity;GO:0032550//purine ribonucleoside binding	GO:0003015//heart process;GO:0006941//striated muscle contraction;GO:0007015//actin filament organization;GO:0030239//myofibril assembly;GO:0033275//actin-myosin filament sliding;GO:0042981//regulation of apoptotic process;GO:0060415//muscle tissue morphogenesis;GO:0097305//response to alcohol
Unigene0053630	995	686	839	75	133	89	8.78	5.99	7.04	0.56	1.07	0.78	7.27	0.803333	-3.17788	1.6983e-52	1.33775e-48	MYBPC1	PREDICTED: myosin-binding protein C, slow-type isoform X2 [Chelonia mydas]	-	-	-	-	-	-	-
Unigene0037161	725	507	511	59	76	50	11.59	8.02	7.77	0.8	1.11	0.8	9.12667	0.903333	-3.33676	4.35741e-51	2.86027e-47	trim72	PREDICTED: tripartite motif-containing protein 72 [Chrysemys picta bellii]	-	-	-	-	GO:0005886//plasma membrane;GO:0012506//vesicle membrane	GO:0005543//phospholipid binding;GO:0046914//transition metal ion binding	GO:0003008//system process;GO:0016192//vesicle-mediated transport;GO:0048513//animal organ development;GO:0051259//protein oligomerization
Unigene0004947	1437	899	1360	213	207	187	9.17	5.67	8.25	1.15	1.21	1.19	7.69667	1.18333	-2.70138	4.72082e-49	2.65614e-45	CDH15	PREDICTED: cadherin-15, partial [Chrysemys picta bellii]	Environmental Information Processing	Signaling molecules and interaction	ko04514//Cell adhesion molecules (CAMs)	K06809	GO:0031988//membrane-bounded vesicle;GO:0044459//plasma membrane part;GO:0045202//synapse	GO:0005488//binding	GO:0007155//cell adhesion
Unigene0026705	3756	3870	3748	10106	9275	7925	68.88	70.2	65.36	156.5	155.63	144.91	68.1467	152.347	1.16064	4.71306e-48	2.3203e-44	LMO4	LIM domain transcription factor LMO4 [Heterocephalus glaber]	-	-	-	-	GO:0043234//protein complex	GO:0001071//nucleic acid binding transcription factor activity;GO:0005515//protein binding;GO:0046914//transition metal ion binding	GO:0001775//cell activation;GO:0003231//cardiac ventricle development;GO:0006357//regulation of transcription from RNA polymerase II promoter;GO:0010453//regulation of cell fate commitment;GO:0021515//cell differentiation in spinal cord;GO:0043254//regulation of protein complex assembly;GO:0048534//hematopoietic or lymphoid organ development;GO:0060606//tube closure
Unigene0008402	1092	771	1003	166	158	181	22.31	15.58	19.48	2.86	2.95	3.69	19.1233	3.16667	-2.5943	8.58101e-48	3.75514e-44	Fhl1	PREDICTED: four and a half LIM domains protein 1 isoform X1 [Chrysemys picta bellii]	-	-	-	-	GO:0005924//cell-substrate adherens junction;GO:0016020//membrane;GO:0043231//intracellular membrane-bounded organelle	GO:0005515//protein binding;GO:0046914//transition metal ion binding	GO:0000082//G1/S transition of mitotic cell cycle;GO:0001558//regulation of cell growth;GO:0006813//potassium ion transport;GO:0010389//regulation of G2/M transition of mitotic cell cycle;GO:0032412//regulation of ion transmembrane transporter activity
Unigene0096170	581	545	950	71	92	60	5.17	4.79	8.03	0.53	0.75	0.53	5.99667	0.603333	-3.31313	1.25335e-47	4.49759e-44	Stc2	PREDICTED: stanniocalcin-2 [Chrysemys picta bellii]	-	-	-	-	GO:0043231//intracellular membrane-bounded organelle;GO:0044421//extracellular region part;GO:0044444//cytoplasmic part	GO:0046906//tetrapyrrole binding;GO:0046983//protein dimerization activity	GO:0002115//store-operated calcium entry;GO:0006875//cellular metal ion homeostasis;GO:0007165//signal transduction;GO:0010468//regulation of gene expression;GO:0031326//regulation of cellular biosynthetic process;GO:0033554//cellular response to stress;GO:0040014//regulation of multicellular organism growth
Unigene0061317	842	500	582	69	79	64	6.19	3.63	4.07	0.43	0.53	0.47	4.63	0.476667	-3.27996	1.25615e-47	4.49759e-44	SRL	PREDICTED: sarcalumenin isoform X2 [Chrysemys picta bellii]	-	-	-	-	-	-	-
Unigene0048086	382	320	338	26	38	32	7.33	6.07	6.17	0.42	0.67	0.61	6.52333	0.566667	-3.52504	2.02933e-46	6.66042e-43	Vgll2	PREDICTED: transcription cofactor vestigial-like protein 2 isoform X1 [Chrysemys picta bellii]	-	-	-	-	GO:0043231//intracellular membrane-bounded organelle	-	GO:0006357//regulation of transcription from RNA polymerase II promoter;GO:0014706//striated muscle tissue development
Unigene0109850	813	398	548	57	41	34	4.37	2.11	2.8	0.26	0.2	0.18	3.09333	0.213333	-3.85798	1.35095e-45	4.09287e-42	NEB	PREDICTED: LOW QUALITY PROTEIN: nebulin [Chelonia mydas]	-	-	-	-	-	-	-
Unigene0030027	259	265	244	922	950	776	1.73	1.75	1.55	5.21	5.82	5.18	1.67667	5.40333	1.68825	3.78291e-45	1.06421e-41	ADAMTS18	PREDICTED: A disintegrin and metalloproteinase with thrombospondin motifs 18 [Chrysemys picta bellii]	-	-	-	-	GO:0031012//extracellular matrix	GO:0004175//endopeptidase activity;GO:0046914//transition metal ion binding	GO:0010544//negative regulation of platelet activation;GO:0019538//protein metabolic process
Unigene0081004	141	247	256	989	1271	1260	3.38	5.85	5.83	20	27.85	30.09	5.02	25.98	2.37164	9.32862e-45	2.44938e-41	KRT6B	PREDICTED: keratin, type II cytoskeletal 5-like [Chrysemys picta bellii]	-	-	-	-	-	-	-
Unigene0025058	485	284	381	27	28	29	6.83	3.95	5.1	0.32	0.36	0.41	5.29333	0.363333	-3.86481	2.26633e-44	5.5787e-41	MYF5	Myogenic factor 6 [Chelonia mydas]	Cellular Processes	Cellular community - eukaryotes	ko04550//Signaling pathways regulating pluripotency of stem cells	K18484	-	-	-
Unigene0068923	513	315	322	21	30	25	13.99	8.5	8.35	0.48	0.75	0.68	10.28	0.636667	-4.01316	2.79565e-44	6.47686e-41	Csrp3	PREDICTED: cysteine and glycine-rich protein 3 [Chrysemys picta bellii]	-	-	-	-	GO:0031674//I band	GO:0005198//structural molecule activity;GO:0008092//cytoskeletal protein binding;GO:0046914//transition metal ion binding	GO:0006875//cellular metal ion homeostasis;GO:0006941//striated muscle contraction;GO:0014706//striated muscle tissue development;GO:0014897//striated muscle hypertrophy;GO:0030239//myofibril assembly;GO:0034613//cellular protein localization;GO:0035994//response to muscle stretch
Unigene0054665	562	304	502	43	36	28	5.48	2.93	4.65	0.35	0.32	0.27	4.35333	0.313333	-3.79635	8.83273e-44	1.93265e-40	CASQ2	PREDICTED: calsequestrin-2 [Chrysemys picta bellii]	-	-	-	-	GO:0005788//endoplasmic reticulum lumen;GO:0016528//sarcoplasm;GO:0031674//I band	GO:0005515//protein binding;GO:0046872//metal ion binding	GO:0006941//striated muscle contraction;GO:0010644//cell communication by electrical coupling;GO:0010880//regulation of release of sequestered calcium ion into cytosol by sarcoplasmic reticulum;GO:0031000//response to caffeine;GO:0031032//actomyosin structure organization;GO:0032413//negative regulation of ion transmembrane transporter activity;GO:0043266//regulation of potassium ion transport;GO…
Unigene0076450	746	1294	1324	4961	4517	4085	5.97	10.25	10.09	33.57	33.11	32.64	8.77	33.1067	1.91647	1.04432e-43	2.16476e-40	JAG1	PREDICTED: protein jagged-1 [Chrysemys picta bellii]	Human Diseases;Human Diseases;Organismal Systems;Environmental Information Processing;Human Diseases;Human Diseases;Environmental Information Processing;Environmental Information Processing	Cancers;Infectious diseases;Immune system;Signal transduction;Cancers;Drug resistance;Signal transduction;Signal transduction	ko05200//Pathways in cancer;ko05165//Human papillomavirus infection;ko04658//Th1 and Th2 cell differentiation;ko04371//Apelin signaling pathway;ko05224//Breast cancer;ko01522//Endocrine resistance;ko04668//TNF signaling pathway;ko04330//Notch signaling pathway	K06052;K06052;K06052;K06052;K06052;K06052;K06052;K06052	GO:0031224//intrinsic component of membrane;GO:0044464//cell part	GO:0005102//receptor binding;GO:0046872//metal ion binding	GO:0001654//eye development;GO:0002009//morphogenesis of an epithelium;GO:0002449//lymphocyte mediated immunity;GO:0003151//outflow tract morphogenesis;GO:0003177//pulmonary valve development;GO:0003208//cardiac ventricle morphogenesis;GO:0006357//regulation of transcription from RNA polymerase II promoter;GO:0008593//regulation of Notch signaling pathway;GO:0019827//stem cell population maintena…
Unigene0064994	414	476	495	1550	2023	1316	5.13	5.84	5.83	16.23	22.95	16.27	5.6	18.4833	1.72273	1.43912e-42	2.83399e-39	TNMD	PREDICTED: tenomodulin isoform X1 [Chrysemys picta bellii]	-	-	-	-	-	-	GO:0001936//regulation of endothelial cell proliferation;GO:0045765//regulation of angiogenesis
Unigene0064495	452	273	347	17	18	31	1.92	1.15	1.4	0.06	0.07	0.13	1.49	0.0866667	-4.10369	5.2504e-42	9.847e-39	Xirp1	PREDICTED: xin actin-binding repeat-containing protein 1 isoform X1 [Chrysemys picta bellii]	-	-	-	-	GO:0005913//cell-cell adherens junction;GO:0044291//cell-cell contact zone	GO:0003723//RNA binding	GO:0008283//cell proliferation;GO:0031032//actomyosin structure organization;GO:0055002//striated muscle cell development;GO:0065008//regulation of biological quality
Unigene0049984	446	291	403	19	40	31	6.08	3.92	5.23	0.22	0.5	0.42	5.07667	0.38	-3.73981	6.98102e-42	1.24976e-38	wt1	PREDICTED: Wilms tumor protein homolog A isoform X1 [Chelonia mydas]	Human Diseases	Cancers	ko05202//Transcriptional misregulation in cancers	K09234	GO:0016604//nuclear body	GO:0000975//regulatory region DNA binding;GO:0019904//protein domain specific binding;GO:0043566//structure-specific DNA binding;GO:0046914//transition metal ion binding	GO:0001558//regulation of cell growth;GO:0001654//eye development;GO:0002064//epithelial cell development;GO:0006357//regulation of transcription from RNA polymerase II promoter;GO:0006417//regulation of translation;GO:0008283//cell proliferation;GO:0008406//gonad development;GO:0009566//fertilization;GO:0030198//extracellular matrix organization;GO:0032870//cellular response to hormone stimulus;…
Unigene0066774	326	226	289	20	18	15	5.31	3.64	4.48	0.28	0.27	0.24	4.47667	0.263333	-4.08746	2.98462e-41	5.11083e-38	Tuba8	PREDICTED: tubulin alpha-8 chain isoform X1 [Chrysemys picta bellii]	Cellular Processes;Cellular Processes;Cellular Processes;Cellular Processes;Human Diseases	Transport and catabolism;Cellular community - eukaryotes;Cell growth and death;Cellular community - eukaryotes;Infectious diseases	ko04145//Phagosome;ko04530//Tight junction;ko04210//Apoptosis;ko04540//Gap junction;ko05130//Pathogenic Escherichia coli infection	K07374;K07374;K07374;K07374;K07374	GO:0015630//microtubule cytoskeleton;GO:0032991//macromolecular complex	GO:0005198//structural molecule activity;GO:0017111//nucleoside-triphosphatase activity;GO:0032550//purine ribonucleoside binding	GO:0043623//cellular protein complex assembly;GO:0044763//single-organism cellular process
Unigene0036904	2539	1578	2169	112	173	121	63.45	39	51.54	2.36	3.96	3.01	51.33	3.11	-4.04482	5.71432e-41	9.37744e-38	TNNC1	PREDICTED: troponin C, slow skeletal and cardiac muscles isoform X2 [Chrysemys picta bellii]	Environmental Information Processing;Organismal Systems;Human Diseases;Human Diseases;Organismal Systems	Signal transduction;Circulatory system;Cardiovascular diseases;Cardiovascular diseases;Circulatory system	ko04020//Calcium signaling pathway;ko04261//Adrenergic signaling in cardiomyocytes;ko05414//Dilated cardiomyopathy (DCM);ko05410//Hypertrophic cardiomyopathy (HCM);ko04260//Cardiac muscle contraction	K05865;K05865;K05865;K05865;K05865	GO:0005856//cytoskeleton;GO:0031981//nuclear lumen;GO:0043234//protein complex;GO:0044444//cytoplasmic part	GO:0003779//actin binding;GO:0046872//metal ion binding;GO:0046983//protein dimerization activity	GO:0006941//striated muscle contraction;GO:0010035//response to inorganic substance;GO:0014733//regulation of skeletal muscle adaptation;GO:0032971//regulation of muscle filament sliding;GO:0051336//regulation of hydrolase activity;GO:0055008//cardiac muscle tissue morphogenesis
Unigene0081649	712	467	733	76	106	90	6.67	4.32	6.52	0.6	0.91	0.84	5.83667	0.783333	-2.89745	6.63661e-41	1.04553e-37	VCAM1	PREDICTED: LOW QUALITY PROTEIN: vascular cell adhesion molecule 1 [Chelonia mydas]	Human Diseases;Environmental Information Processing;Human Diseases;Organismal Systems;Human Diseases;Environmental Information Processing;Environmental Information Processing;Human Diseases;Human Diseases	Infectious diseases;Signaling molecules and interaction;Cardiovascular diseases;Immune system;Endocrine and metabolic diseases;Signal transduction;Signal transduction;Infectious diseases;Infectious diseases	ko05166//HTLV-I infection;ko04514//Cell adhesion molecules (CAMs);ko05418//Fluid shear stress and atherosclerosis;ko04670//Leukocyte transendothelial migration;ko04933//AGE-RAGE signaling pathway in diabetic complications;ko04064//NF-kappa B signaling pathway;ko04668//TNF signaling pathway;ko05144//Malaria;ko05143//African trypanosomiasis	K06527;K06527;K06527;K06527;K06527;K06527;K06527;K06527;K06527	GO:0012505//endomembrane system;GO:0042995//cell projection;GO:0043231//intracellular membrane-bounded organelle;GO:0044421//extracellular region part;GO:0044444//cytoplasmic part;GO:0044459//plasma membrane part	GO:0005515//protein binding	GO:0002376//immune system process;GO:0007159//leukocyte cell-cell adhesion;GO:0008152//metabolic process;GO:0044763//single-organism cellular process;GO:0065007//biological regulation
Unigene0027506	1499	1003	1232	300	284	268	17.66	11.69	13.8	2.99	3.06	3.15	14.3833	3.06667	-2.22965	9.29848e-40	1.40768e-36	rbfox1l	PREDICTED: RNA binding protein fox-1 homolog 1-like isoform X4 [Alligator mississippiensis]	-	-	-	-	GO:0043231//intracellular membrane-bounded organelle	GO:0003676//nucleic acid binding	GO:0006396//RNA processing;GO:0010468//regulation of gene expression
Unigene0023938	420	326	476	19	49	40	9.42	7.23	10.15	0.36	1.01	0.89	8.93333	0.753333	-3.56784	9.65021e-40	1.40768e-36	MSC	PREDICTED: musculin [Chrysemys picta bellii]	-	-	-	-	GO:0043231//intracellular membrane-bounded organelle	GO:0000977//RNA polymerase II regulatory region sequence-specific DNA binding;GO:0001227//transcriptional repressor activity, RNA polymerase II transcription regulatory region sequence-specific binding;GO:0005515//protein binding	GO:0060538//skeletal muscle organ development
Unigene0007224	447	235	398	27	29	15	9.35	4.86	7.91	0.48	0.55	0.31	7.37333	0.446667	-4.04505	3.32045e-39	4.67058e-36	CHRND	PREDICTED: acetylcholine receptor subunit delta [Chrysemys picta bellii]	Environmental Information Processing	Signaling molecules and interaction	ko04080//Neuroactive ligand-receptor interaction	K04816	GO:0034702//ion channel complex;GO:0097060//synaptic membrane	GO:0015276//ligand-gated ion channel activity;GO:0042165//neurotransmitter binding	GO:0006812//cation transport;GO:0048589//developmental growth;GO:0050879//multicellular organismal movement;GO:0065008//regulation of biological quality
Unigene0026200	1017	645	858	170	112	135	6.21	3.9	4.98	0.88	0.63	0.82	5.03	0.776667	-2.69519	9.04188e-39	1.22798e-35	MYOM1	PREDICTED: myomesin-1 [Pelodiscus sinensis]	-	-	-	-	-	-	-
Unigene0015476	3135	1766	2245	178	192	173	94.27	52.52	64.19	4.52	5.28	5.19	70.3267	4.99667	-3.81503	2.15109e-38	2.82402e-35	Tnni1	PREDICTED: troponin I, slow skeletal muscle isoform X1 [Anolis carolinensis]	-	-	-	-	-	-	GO:0055008//cardiac muscle tissue morphogenesis
Unigene0043471	3675	2706	2937	580	794	850	61.97	45.14	47.1	8.27	12.24	14.28	51.4033	11.5967	-2.14815	1.68893e-37	2.14576e-34	Ca3	PREDICTED: carbonic anhydrase 3-like [Chelonia mydas]	Metabolism	Energy metabolism	ko00910//Nitrogen metabolism	K01672	GO:0044424//intracellular part	GO:0046914//transition metal ion binding	GO:0044237//cellular metabolic process
Unigene0012011	1307	2114	1939	5601	5183	5323	28.92	46.26	40.8	104.65	104.93	117.43	38.66	109.003	1.49546	1.54987e-36	1.90755e-33	KRT14	PREDICTED: keratin, type I cytoskeletal 14-like [Chelonia mydas]	Organismal Systems;Human Diseases;Human Diseases	Endocrine system;Infectious diseases;Infectious diseases	ko04915//Estrogen signaling pathway;ko05130//Pathogenic Escherichia coli infection;ko05150//Staphylococcus aureus infection	K07604;K07604;K07604	GO:0043234//protein complex	-	-
Unigene0122021	740	366	430	47	41	57	26.48	12.95	14.63	1.42	1.34	2.03	18.02	1.59667	-3.49646	1.70878e-36	2.0394e-33	Myl6b	PREDICTED: myosin light chain 6B [Chrysemys picta bellii]	Organismal Systems;Cellular Processes;Organismal Systems	Endocrine system;Cellular community - eukaryotes;Circulatory system	ko04921//Oxytocin signaling pathway;ko04530//Tight junction;ko04270//Vascular smooth muscle contraction	K12751;K12751;K12751	GO:0031988//membrane-bounded vesicle	-	-
Unigene0050600	940	1029	1020	2355	2475	1981	4.95	5.36	5.11	10.47	11.92	10.4	5.14	10.93	1.08845	9.33159e-36	1.08095e-32	ADGRG6	PREDICTED: G-protein coupled receptor 126 isoform X4 [Chrysemys picta bellii]	-	-	-	-	-	-	-
Unigene0020431	227	235	287	1009	854	730	3.36	3.44	4.04	12.62	11.57	10.78	3.61333	11.6567	1.68975	2.7889e-35	3.13831e-32	EBF1	PREDICTED: transcription factor COE1 isoform X2 [Chrysemys picta bellii]	-	-	-	-	GO:0043231//intracellular membrane-bounded organelle	GO:0001071//nucleic acid binding transcription factor activity;GO:0005515//protein binding;GO:0043169//cation binding	GO:0006355//regulation of transcription, DNA-templated;GO:0044707//single-multicellular organism process
Unigene0044282	493	456	584	1544	1799	1288	6.24	5.7	7.02	16.49	20.81	16.24	6.32	17.8467	1.49766	6.56829e-35	7.18589e-32	foxd2	PREDICTED: LOW QUALITY PROTEIN: forkhead box protein D2 [Parus major]	-	-	-	-	-	GO:0003676//nucleic acid binding	GO:0010467//gene expression
Unigene0055217	450	250	431	45	42	35	7.26	3.99	6.61	0.61	0.62	0.56	5.95333	0.596667	-3.3187	2.89362e-34	3.08014e-31	MYBPH	PREDICTED: myosin-binding protein H [Chrysemys picta bellii]	-	-	-	-	-	-	-
Unigene0090279	4024	3309	4989	1092	1134	1306	83.08	67.57	97.93	19.04	21.43	26.89	82.86	22.4533	-1.88375	6.18399e-34	6.40938e-31	CKB	PREDICTED: creatine kinase B-type isoform X1 [Chrysemys picta bellii]	Metabolism;Metabolism	Global and overview maps;Amino acid metabolism	ko01100//Metabolic pathways;ko00330//Arginine and proline metabolism	K00933;K00933	GO:0031988//membrane-bounded vesicle;GO:0043231//intracellular membrane-bounded organelle	GO:0016772//transferase activity, transferring phosphorus-containing groups;GO:0032550//purine ribonucleoside binding	GO:0006796//phosphate-containing compound metabolic process;GO:0048856//anatomical structure development
Unigene0046739	660	1040	1004	2709	2797	2388	3.48	5.43	5.04	12.08	13.51	12.57	4.65	12.72	1.4518	7.23106e-34	7.30244e-31	PTCH1	PREDICTED: protein patched homolog 1 isoform X1 [Chrysemys picta bellii]	Human Diseases;Human Diseases;Environmental Information Processing;Organismal Systems;Human Diseases;Environmental Information Processing	Cancers;Cancers;Signal transduction;Development;Cancers;Signal transduction	ko05200//Pathways in cancer;ko05205//Proteoglycans in cancer;ko04024//cAMP signaling pathway;ko04360//Axon guidance;ko05217//Basal cell carcinoma;ko04340//Hedgehog signaling pathway	K06225;K06225;K06225;K06225;K06225;K06225	GO:0005929//cilium;GO:0016021//integral component of membrane;GO:0043231//intracellular membrane-bounded organelle;GO:0044444//cytoplasmic part;GO:0044459//plasma membrane part	GO:0004888//transmembrane signaling receptor activity;GO:0005102//receptor binding;GO:0005539//glycosaminoglycan binding;GO:0032934//sterol binding	GO:0000278//mitotic cell cycle;GO:0000578//embryonic axis specification;GO:0001101//response to acid chemical;GO:0001649//osteoblast differentiation;GO:0001838//embryonic epithelial tube formation;GO:0006508//proteolysis;GO:0006612//protein targeting to membrane;GO:0007224//smoothened signaling pathway;GO:0008285//negative regulation of cell proliferation;GO:0009887//organ morphogenesis;GO:000995…
Unigene0027906	363	192	263	17	24	19	3.66	1.92	2.52	0.14	0.22	0.19	2.7	0.183333	-3.88042	6.92697e-33	6.82047e-30	ATP2A1	PREDICTED: sarcoplasmic/endoplasmic reticulum calcium ATPase 1 [Chelonia mydas]	Environmental Information Processing;Human Diseases;Environmental Information Processing;Environmental Information Processing;Organismal Systems;Organismal Systems;Human Diseases;Human Diseases;Organismal Systems;Organismal Systems;Human Diseases	Signal transduction;Neurodegenerative diseases;Signal transduction;Signal transduction;Circulatory system;Endocrine system;Cardiovascular diseases;Cardiovascular diseases;Circulatory system;Digestive system;Cardiovascular diseases	ko04020//Calcium signaling pathway;ko05010//Alzheimer disease;ko04024//cAMP signaling pathway;ko04022//cGMP - PKG signaling pathway;ko04261//Adrenergic signaling in cardiomyocytes;ko04919//Thyroid hormone signaling pathway;ko05414//Dilated cardiomyopathy (DCM);ko05410//Hypertrophic cardiomyopathy (HCM);ko04260//Cardiac muscle contraction;ko04972//Pancreatic secretion;ko05412//Arrhythmogenic right…	K05853;K05853;K05853;K05853;K05853;K05853;K05853;K05853;K05853;K05853;K05853	GO:0005789//endoplasmic reticulum membrane;GO:0031224//intrinsic component of membrane;GO:0031672//A band	GO:0015215//nucleotide transmembrane transporter activity;GO:0019829//cation-transporting ATPase activity;GO:0032550//purine ribonucleoside binding;GO:0046872//metal ion binding;GO:0046983//protein dimerization activity	GO:0006816//calcium ion transport;GO:0006862//nucleotide transport;GO:0006915//apoptotic process;GO:0009725//response to hormone;GO:0031446//regulation of fast-twitch skeletal muscle fiber contraction;GO:0032469//endoplasmic reticulum calcium ion homeostasis;GO:0034976//response to endoplasmic reticulum stress;GO:0051560//mitochondrial calcium ion homeostasis;GO:0051646//mitochondrion localizatio…
Unigene0058227	603	592	517	1530	1620	1274	4.91	4.77	4	10.52	12.07	10.35	4.56	10.98	1.26777	7.12702e-33	6.84629e-30	RIPOR3	PREDICTED: protein FAM65C [Chrysemys picta bellii]	-	-	-	-	-	-	-
Unigene0093913	972	922	1059	348	317	233	9.23	8.66	9.56	2.79	2.75	2.21	9.15	2.58333	-1.82454	8.85154e-33	8.30043e-30	tbx2	PREDICTED: T-box transcription factor TBX2 [Chrysemys picta bellii]	-	-	-	-	GO:0043231//intracellular membrane-bounded organelle	GO:0001071//nucleic acid binding transcription factor activity;GO:0003676//nucleic acid binding	GO:0010468//regulation of gene expression;GO:0034645//cellular macromolecule biosynthetic process
Unigene0000028	574	419	439	68	32	75	5.14	3.71	3.74	0.51	0.26	0.67	4.19667	0.48	-3.12814	1.14292e-32	1.04683e-29	SMYD1	PREDICTED: histone-lysine N-methyltransferase SMYD1 [Chelonia mydas]	-	-	-	-	GO:0043231//intracellular membrane-bounded organelle	GO:0043169//cation binding	GO:0006355//regulation of transcription, DNA-templated;GO:0007519//skeletal muscle tissue development;GO:0010830//regulation of myotube differentiation;GO:0016568//chromatin modification;GO:0045661//regulation of myoblast differentiation
Unigene0088343	859	512	849	160	111	114	8.45	4.98	7.94	1.33	1	1.12	7.12333	1.15	-2.63092	1.80991e-32	1.62007e-29	PLEKHA4	PREDICTED: pleckstrin homology domain-containing family A member 4 [Alligator mississippiensis]	-	-	-	-	-	-	-
Unigene0074166	2033	1809	2455	723	782	687	8.89	7.83	10.21	2.67	3.13	3	8.97667	2.93333	-1.61364	2.49902e-32	2.1872e-29	--	Spectrin beta chain, brain 4 [Chelonia mydas]	-	-	-	-	-	-	-
Unigene0046445	7287	4872	6133	2159	1901	1821	38.82	25.67	31.07	9.71	9.27	9.67	31.8533	9.55	-1.73787	1.48067e-31	1.26774e-28	TPM2	PREDICTED: tropomyosin beta chain isoform X2 [Chrysemys picta bellii]	Human Diseases;Organismal Systems;Human Diseases;Human Diseases;Organismal Systems;Human Diseases	Cancers;Circulatory system;Cardiovascular diseases;Cardiovascular diseases;Circulatory system;Cancers	ko05200//Pathways in cancer;ko04261//Adrenergic signaling in cardiomyocytes;ko05414//Dilated cardiomyopathy (DCM);ko05410//Hypertrophic cardiomyopathy (HCM);ko04260//Cardiac muscle contraction;ko05216//Thyroid cancer	K09290;K09290;K09290;K09290;K09290;K09290	GO:0044430//cytoskeletal part;GO:0044444//cytoplasmic part	GO:0005198//structural molecule activity;GO:0008092//cytoskeletal protein binding	GO:0003012//muscle system process;GO:0033275//actin-myosin filament sliding;GO:0051336//regulation of hydrolase activity
Unigene0035741	1341	1923	2068	5278	5108	4109	8.45	11.98	12.39	28.08	29.45	25.81	10.94	27.78	1.34443	2.01127e-31	1.6854e-28	THBS2	PREDICTED: thrombospondin-2 [Chrysemys picta bellii]	Human Diseases;Environmental Information Processing;Cellular Processes;Cellular Processes;Environmental Information Processing;Human Diseases	Infectious diseases;Signal transduction;Transport and catabolism;Cellular community - eukaryotes;Signaling molecules and interaction;Infectious diseases	ko05165//Human papillomavirus infection;ko04151//PI3K-Akt signaling pathway;ko04145//Phagosome;ko04510//Focal adhesion;ko04512//ECM-receptor interaction;ko05144//Malaria	K04659;K04659;K04659;K04659;K04659;K04659	GO:0030141//secretory granule;GO:0044420//extracellular matrix component	GO:0005539//glycosaminoglycan binding	GO:0022610//biological adhesion;GO:0045765//regulation of angiogenesis
Unigene0119985	465	308	293	53	27	18	8.33	5.46	4.99	0.8	0.44	0.32	6.26	0.52	-3.58958	2.92476e-31	2.39983e-28	--	-	-	-	-	-	-	-	-
Unigene0003468	4237	2112	2984	175	230	210	120.59	59.45	80.76	4.21	5.99	5.96	86.9333	5.38667	-4.01244	7.37633e-31	5.92891e-28	TNNC2	PREDICTED: troponin C, skeletal muscle [Chrysemys picta bellii]	Environmental Information Processing	Signal transduction	ko04020//Calcium signaling pathway	K12042	GO:0043234//protein complex	GO:0008092//cytoskeletal protein binding;GO:0046872//metal ion binding	GO:0006941//striated muscle contraction
Unigene0023476	472	231	290	37	31	19	9.94	4.81	5.81	0.66	0.6	0.4	6.85333	0.553333	-3.63059	8.76125e-31	6.90124e-28	--	-	-	-	-	-	-	-	-
Unigene0122390	742	1026	1012	2462	2281	2100	5.89	8.06	7.64	16.51	16.58	16.63	7.19667	16.5733	1.20346	1.08276e-30	8.36165e-28	ptch1	PREDICTED: protein patched homolog 2 [Picoides pubescens]	Human Diseases;Human Diseases;Environmental Information Processing	Cancers;Cancers;Signal transduction	ko05200//Pathways in cancer;ko05217//Basal cell carcinoma;ko04340//Hedgehog signaling pathway	K11101;K11101;K11101	GO:0031224//intrinsic component of membrane	GO:0004888//transmembrane signaling receptor activity	GO:0009888//tissue development;GO:0048513//animal organ development;GO:0050794//regulation of cellular process
Unigene0119051	505	606	592	1532	1311	1325	9.53	11.31	10.63	24.42	22.64	24.94	10.49	24	1.19402	1.7048e-30	1.29122e-27	OSR2	PREDICTED: protein odd-skipped-related 2 isoform X1 [Chrysemys picta bellii]	-	-	-	-	GO:0043231//intracellular membrane-bounded organelle	GO:0003677//DNA binding;GO:0043169//cation binding	GO:0001822//kidney development;GO:0006357//regulation of transcription from RNA polymerase II promoter;GO:0007369//gastrulation;GO:0008284//positive regulation of cell proliferation;GO:0030154//cell differentiation;GO:0030282//bone mineralization;GO:0030326//embryonic limb morphogenesis;GO:0036022//limb joint morphogenesis;GO:0043010//camera-type eye development;GO:0048704//embryonic skeletal sys…
Unigene0072464	486	302	519	59	59	74	7.37	4.53	7.48	0.76	0.82	1.12	6.46	0.9	-2.84354	1.90816e-30	1.41798e-27	MYOT	PREDICTED: myotilin isoform X1 [Chelonia mydas]	-	-	-	-	-	-	-
Unigene0111906	311	191	257	18	30	24	10.46	6.35	8.22	0.51	0.92	0.8	8.34333	0.743333	-3.48854	2.9121e-30	2.12395e-27	MYOZ2	PREDICTED: myozenin-2 isoform X1 [Chelonia mydas]	-	-	-	-	GO:0005856//cytoskeleton;GO:0031674//I band	GO:0008092//cytoskeletal protein binding	-
Unigene0053982	319	234	279	18	45	23	7.05	5.11	5.86	0.34	0.91	0.51	6.00667	0.586667	-3.35595	5.7652e-30	4.12841e-27	CHRNA1	PREDICTED: acetylcholine receptor subunit alpha [Chrysemys picta bellii]	Environmental Information Processing	Signaling molecules and interaction	ko04080//Neuroactive ligand-receptor interaction	K04803	GO:0034702//ion channel complex;GO:0097060//synaptic membrane	GO:0004888//transmembrane signaling receptor activity;GO:0005231//excitatory extracellular ligand-gated ion channel activity;GO:0042165//neurotransmitter binding	GO:0001508//action potential;GO:0006812//cation transport;GO:0007268//synaptic transmission;GO:0019725//cellular homeostasis;GO:0048589//developmental growth;GO:0050808//synapse organization;GO:0050877//neurological system process;GO:0050879//multicellular organismal movement
Unigene0110555	114	253	204	817	870	753	1.31	2.88	2.23	7.95	9.17	8.65	2.14	8.59	2.00505	7.52665e-30	5.29352e-27	VAT1L	PREDICTED: synaptic vesicle membrane protein VAT-1 homolog-like isoform X2 [Chrysemys picta bellii]	-	-	-	-	-	GO:0003824//catalytic activity	GO:0044710//single-organism metabolic process
Unigene0053822	3662	4789	4223	10259	9249	7848	16.45	21.28	18.04	38.92	38.02	35.15	18.59	37.3633	1.0071	1.14832e-29	7.93448e-27	ALX4	PREDICTED: homeobox protein aristaless-like 4 [Chrysemys picta bellii]	-	-	-	-	GO:0043231//intracellular membrane-bounded organelle;GO:0043234//protein complex	GO:0001071//nucleic acid binding transcription factor activity;GO:0003677//DNA binding;GO:0019904//protein domain specific binding;GO:0046983//protein dimerization activity	GO:0003002//regionalization;GO:0006357//regulation of transcription from RNA polymerase II promoter;GO:0006915//apoptotic process;GO:0030326//embryonic limb morphogenesis;GO:0035295//tube development;GO:0048562//embryonic organ morphogenesis
Unigene0092561	244	346	234	981	856	781	2.7	3.78	2.46	9.16	8.66	8.61	2.98	8.81	1.56383	1.3153e-29	8.93157e-27	SATB2	PREDICTED: DNA-binding protein SATB2 isoform X1 [Pelodiscus sinensis]	-	-	-	-	GO:0043234//protein complex;GO:0044451//nucleoplasm part	GO:0003677//DNA binding	GO:0001649//osteoblast differentiation;GO:0006357//regulation of transcription from RNA polymerase II promoter;GO:0010033//response to organic substance;GO:0016477//cell migration;GO:0016568//chromatin modification;GO:0021877//forebrain neuron fate commitment;GO:0048562//embryonic organ morphogenesis
Unigene0054630	269	189	269	22	30	29	4.76	3.3	4.52	0.33	0.49	0.51	4.19333	0.443333	-3.24163	2.62391e-29	1.72238e-26	--	-	-	-	-	-	-	-	-
Unigene0084015	404	404	347	97	71	49	4.93	4.88	4.03	1	0.79	0.6	4.61333	0.796667	-2.53376	5.63797e-29	3.64019e-26	NTNG2	PREDICTED: netrin-G2 [Chelonia mydas]	Environmental Information Processing;Organismal Systems	Signaling molecules and interaction;Development	ko04514//Cell adhesion molecules (CAMs);ko04360//Axon guidance	K16359;K16359	GO:0031225//anchored component of membrane;GO:0043005//neuron projection	-	GO:0048812//neuron projection morphogenesis
Unigene0018134	472	571	604	1294	1466	1221	1.41	1.68	1.71	3.26	4	3.63	1.6	3.63	1.1819	7.47788e-29	4.75026e-26	DCHS2	PREDICTED: protocadherin-23 isoform X1 [Chrysemys picta bellii]	Environmental Information Processing	Signal transduction	ko04392//Hippo signaling pathway - multiple species	K16507	-	-	-
Unigene0005068	1747	1356	1291	528	473	403	19.36	14.86	13.61	4.94	4.8	4.45	15.9433	4.73	-1.75304	9.09816e-29	5.68779e-26	ANGPTL2	PREDICTED: angiopoietin-related protein 2 [Chrysemys picta bellii]	-	-	-	-	-	-	-
Unigene0044616	518	346	545	40	93	66	13.68	9.04	13.68	0.89	2.25	1.74	12.1333	1.62667	-2.89899	1.15557e-28	7.11128e-26	MYOG	PREDICTED: myogenin [Chrysemys picta bellii]	-	-	-	-	GO:0043231//intracellular membrane-bounded organelle	GO:0000977//RNA polymerase II regulatory region sequence-specific DNA binding;GO:0000982//transcription factor activity, RNA polymerase II core promoter proximal region sequence-specific binding;GO:0003682//chromatin binding;GO:0005515//protein binding	GO:0006357//regulation of transcription from RNA polymerase II promoter;GO:0010226//response to lithium ion;GO:0010720//positive regulation of cell development;GO:0010830//regulation of myotube differentiation;GO:0014706//striated muscle tissue development;GO:0014735//regulation of muscle atrophy;GO:0014857//regulation of skeletal muscle cell proliferation;GO:0014877//response to muscle inactivit…
Unigene0048847	586	768	696	1811	1680	1399	6.78	8.78	7.65	17.68	17.78	16.13	7.73667	17.1967	1.15234	1.79766e-28	1.08925e-25	PRR16	PREDICTED: proline-rich protein 16 [Chrysemys picta bellii]	-	-	-	-	-	GO:0005488//binding	GO:0006417//regulation of translation;GO:0008361//regulation of cell size
Unigene0037019	571	282	346	56	56	39	14.7	7.18	8.47	1.22	1.32	1	10.1167	1.18	-3.09988	2.11283e-28	1.26081e-25	PENK	PREDICTED: proenkephalin-A isoform X2 [Chrysemys picta bellii]	-	-	-	-	-	-	GO:0002209//behavioral defense response;GO:0007186//G-protein coupled receptor signaling pathway;GO:0007600//sensory perception;GO:0009605//response to external stimulus;GO:0051705//multi-organism behavior
Unigene0000586	1804	1677	1953	722	835	638	6.68	6.14	6.87	2.26	2.83	2.35	6.56333	2.48	-1.40409	2.79411e-28	1.64248e-25	IGSF10	PREDICTED: immunoglobulin superfamily member 10 isoform X1 [Chrysemys picta bellii]	-	-	-	-	-	-	-
Unigene0070094	285	242	255	48	38	42	5.94	4.99	5.05	0.84	0.72	0.87	5.32667	0.81	-2.71724	5.87749e-28	3.40419e-25	pitx3	PREDICTED: pituitary homeobox 3 [Chrysemys picta bellii]	-	-	-	-	GO:0043231//intracellular membrane-bounded organelle	GO:0000982//transcription factor activity, RNA polymerase II core promoter proximal region sequence-specific binding;GO:0003677//DNA binding	GO:0002088//lens development in camera-type eye;GO:0006357//regulation of transcription from RNA polymerase II promoter;GO:0007420//brain development;GO:0007610//behavior;GO:0009653//anatomical structure morphogenesis;GO:0030182//neuron differentiation;GO:0048468//cell development
Unigene0005465	2614	3048	3245	1355	1252	1314	29.75	34.31	35.12	13.02	13.04	14.91	33.06	13.6567	-1.27548	7.42857e-28	4.24021e-25	FIBIN	PREDICTED: fin bud initiation factor homolog [Chrysemys picta bellii]	-	-	-	-	GO:0043231//intracellular membrane-bounded organelle	-	-
Unigene0034710	883	802	842	334	305	275	15.57	13.98	14.11	4.97	4.92	4.83	14.5533	4.90667	-1.56853	2.03463e-27	1.14477e-24	--	-	-	-	-	-	-	-	-
Unigene0040295	395	221	300	18	44	34	6.84	3.79	4.94	0.26	0.7	0.59	5.19	0.516667	-3.32843	2.42983e-27	1.34787e-24	CHRNG	PREDICTED: acetylcholine receptor subunit gamma [Chrysemys picta bellii]	Environmental Information Processing	Signaling molecules and interaction	ko04080//Neuroactive ligand-receptor interaction	K04818	-	-	-
Unigene0119786	523	309	511	40	62	82	5.18	3.02	4.81	0.33	0.56	0.81	4.33667	0.566667	-2.93601	4.17581e-27	2.28423e-24	--	-	-	-	-	-	-	-	-
Unigene0058780	1356	1808	1842	4145	4473	3215	5.38	7.1	6.95	13.89	16.25	12.73	6.47667	14.29	1.14168	6.55689e-27	3.53757e-24	MAP1B	PREDICTED: LOW QUALITY PROTEIN: microtubule-associated protein 1B [Chrysemys picta bellii]	-	-	-	-	GO:0015630//microtubule cytoskeleton;GO:0016020//membrane;GO:0044444//cytoplasmic part;GO:0044456//synapse part	GO:0015631//tubulin binding	GO:0000226//microtubule cytoskeleton organization;GO:0030010//establishment of cell polarity;GO:0030307//positive regulation of cell growth;GO:0032386//regulation of intracellular transport;GO:0034643//establishment of mitochondrion localization, microtubule-mediated;GO:1990138//neuron projection extension
Unigene0105383	72	109	123	453	412	372	1.57	2.36	2.56	8.36	8.24	8.11	2.16333	8.23667	1.9288	6.88634e-27	3.66512e-24	MMP27	PREDICTED: matrix metalloproteinase-27 [Chrysemys picta bellii]	-	-	-	-	GO:0031312//extrinsic component of organelle membrane	GO:0046914//transition metal ion binding;GO:0070011//peptidase activity, acting on L-amino acid peptides	GO:0019538//protein metabolic process
Unigene0064135	671	504	724	181	183	154	8.68	6.45	8.91	1.98	2.17	1.99	8.01333	2.04667	-1.96913	1.70626e-26	8.96013e-24	MATN4	PREDICTED: matrilin-4 [Chrysemys picta bellii]	-	-	-	-	-	-	-
Unigene0075754	298	335	314	877	818	688	7.81	8.68	7.82	19.4	19.61	17.97	8.10333	18.9933	1.22891	3.88442e-26	2.013e-23	LGALS1	PREDICTED: galectin-1 isoform X3 [Chrysemys picta bellii]	-	-	-	-	GO:0031012//extracellular matrix;GO:0031988//membrane-bounded vesicle;GO:0044421//extracellular region part;GO:0044464//cell part	GO:0003723//RNA binding;GO:0060089//molecular transducer activity;GO:0097367//carbohydrate derivative binding	GO:0012501//programmed cell death;GO:0031294//lymphocyte costimulation;GO:0042692//muscle cell differentiation;GO:0043122//regulation of I-kappaB kinase/NF-kappaB signaling
Unigene0028292	1300	1875	1935	3788	4795	4406	25.73	36.7	36.41	63.3	86.82	86.94	32.9467	79.02	1.26209	4.33844e-26	2.21908e-23	SOSTDC1	PREDICTED: sclerostin domain-containing protein 1 [Chrysemys picta bellii]	-	-	-	-	-	-	GO:0007275//multicellular organism development;GO:0010453//regulation of cell fate commitment;GO:0030178//negative regulation of Wnt signaling pathway;GO:0030510//regulation of BMP signaling pathway
Unigene0091207	1783	1868	1959	741	895	822	18.1	18.75	18.91	6.35	8.31	8.32	18.5867	7.66	-1.27885	7.7546e-26	3.91558e-23	GLDC	PREDICTED: glycine dehydrogenase (decarboxylating), mitochondrial [Chrysemys picta bellii]	Metabolism;Metabolism;Metabolism;Metabolism	Global and overview maps;Global and overview maps;Carbohydrate metabolism;Amino acid metabolism	ko01100//Metabolic pathways;ko01200//Carbon metabolism;ko00630//Glyoxylate and dicarboxylate metabolism;ko00260//Glycine, serine and threonine metabolism	K00281;K00281;K00281;K00281	GO:0043231//intracellular membrane-bounded organelle	GO:0016642//oxidoreductase activity, acting on the CH-NH2 group of donors, disulfide as acceptor;GO:0043168//anion binding	GO:0006544//glycine metabolic process
Unigene0118810	1671	1702	2003	529	790	614	10.75	10.83	12.26	2.87	4.65	3.94	11.28	3.82	-1.56212	1.25891e-25	6.27622e-23	ITGA8	PREDICTED: integrin alpha-8 [Chrysemys picta bellii]	Human Diseases;Environmental Information Processing;Cellular Processes;Environmental Information Processing;Cellular Processes;Human Diseases;Environmental Information Processing;Human Diseases;Human Diseases	Infectious diseases;Signal transduction;Cell motility;Signaling molecules and interaction;Cellular community - eukaryotes;Cardiovascular diseases;Signaling molecules and interaction;Cardiovascular diseases;Cardiovascular diseases	ko05165//Human papillomavirus infection;ko04151//PI3K-Akt signaling pathway;ko04810//Regulation of actin cytoskeleton;ko04514//Cell adhesion molecules (CAMs);ko04510//Focal adhesion;ko05414//Dilated cardiomyopathy (DCM);ko04512//ECM-receptor interaction;ko05410//Hypertrophic cardiomyopathy (HCM);ko05412//Arrhythmogenic right ventricular cardiomyopathy (ARVC)	K06584;K06584;K06584;K06584;K06584;K06584;K06584;K06584;K06584	GO:0005887//integral component of plasma membrane;GO:0005924//cell-substrate adherens junction;GO:0043231//intracellular membrane-bounded organelle	GO:0043169//cation binding	GO:0000904//cell morphogenesis involved in differentiation;GO:0007611//learning or memory;GO:0008104//protein localization;GO:0017015//regulation of transforming growth factor beta receptor signaling pathway;GO:0031589//cell-substrate adhesion;GO:0043062//extracellular structure organization;GO:0045944//positive regulation of transcription from RNA polymerase II promoter;GO:0048598//embryonic mor…
Unigene0097249	3214	3050	3817	1562	1467	1119	24.76	23.24	27.96	10.16	10.34	8.59	25.32	9.69667	-1.38472	1.60437e-25	7.8985e-23	Tbx3	PREDICTED: T-box transcription factor TBX3 [Chrysemys picta bellii]	Cellular Processes	Cellular community - eukaryotes	ko04550//Signaling pathways regulating pluripotency of stem cells	K10177	GO:0043231//intracellular membrane-bounded organelle;GO:0043234//protein complex	GO:0000977//RNA polymerase II regulatory region sequence-specific DNA binding;GO:0000982//transcription factor activity, RNA polymerase II core promoter proximal region sequence-specific binding;GO:0001085//RNA polymerase II transcription factor binding	GO:0000578//embryonic axis specification;GO:0001944//vasculature development;GO:0003002//regionalization;GO:0003143//embryonic heart tube morphogenesis;GO:0006357//regulation of transcription from RNA polymerase II promoter;GO:0007569//cell aging;GO:0008284//positive regulation of cell proliferation;GO:0030326//embryonic limb morphogenesis;GO:0030855//epithelial cell differentiation;GO:0032274//g…
Unigene0024442	1630	872	1175	83	100	114	50.1	26.51	34.34	2.15	2.81	3.49	36.9833	2.81667	-3.71481	1.74023e-25	8.46161e-23	MYL2	PREDICTED: myosin regulatory light chain 2, ventricular/cardiac muscle isoform [Coturnix japonica]	Cellular Processes;Cellular Processes;Cellular Processes;Organismal Systems;Environmental Information Processing;Human Diseases;Human Diseases;Organismal Systems;Organismal Systems	Cell motility;Cellular community - eukaryotes;Cellular community - eukaryotes;Circulatory system;Signal transduction;Cardiovascular diseases;Cardiovascular diseases;Circulatory system;Immune system	ko04810//Regulation of actin cytoskeleton;ko04510//Focal adhesion;ko04530//Tight junction;ko04261//Adrenergic signaling in cardiomyocytes;ko04371//Apelin signaling pathway;ko05414//Dilated cardiomyopathy (DCM);ko05410//Hypertrophic cardiomyopathy (HCM);ko04260//Cardiac muscle contraction;ko04670//Leukocyte transendothelial migration	K10351;K10351;K10351;K10351;K10351;K10351;K10351;K10351;K10351	-	-	-
Unigene0000383	183	227	287	703	824	630	3.13	3.84	4.67	10.15	12.89	10.74	3.88	11.26	1.53708	3.39311e-25	1.62973e-22	S100a14	PREDICTED: protein S100-A14 [Chrysemys picta bellii]	-	-	-	-	GO:0031988//membrane-bounded vesicle;GO:0044444//cytoplasmic part	GO:0001664//G-protein coupled receptor binding	GO:0002224//toll-like receptor signaling pathway;GO:0002237//response to molecule of bacterial origin;GO:0002690//positive regulation of leukocyte chemotaxis
Unigene0006381	248	291	340	872	1083	691	2.04	2.36	2.65	6.04	8.13	5.66	2.35	6.61	1.49199	4.79615e-25	2.27586e-22	CDH6	PREDICTED: cadherin-6 [Chrysemys picta bellii]	-	-	-	-	-	-	-
Unigene0090755	184	147	147	16	15	7	2.49	1.97	1.89	0.18	0.19	0.09	2.11667	0.153333	-3.78705	6.83835e-25	3.20629e-22	Fndc5	PREDICTED: fibronectin type III domain-containing protein 5 [Chelonia mydas]	-	-	-	-	-	-	-
Unigene0090937	388	302	369	75	83	87	5.45	4.2	4.93	0.89	1.07	1.22	4.86	1.06	-2.19689	1.91213e-24	8.72111e-22	EFEMP1	PREDICTED: EGF-containing fibulin-like extracellular matrix protein 1 isoform X1 [Chrysemys picta bellii]	-	-	-	-	GO:0031988//membrane-bounded vesicle;GO:0044421//extracellular region part	GO:0046872//metal ion binding;GO:0070851//growth factor receptor binding	GO:0006468//protein phosphorylation;GO:0010468//regulation of gene expression;GO:0032330//regulation of chondrocyte differentiation;GO:0038127//ERBB signaling pathway
Unigene0064500	943	590	542	171	142	153	17.63	10.91	9.64	2.7	2.43	2.85	12.7267	2.66	-2.25836	1.92165e-24	8.72111e-22	HLX	PREDICTED: H2.0-like homeobox protein isoform X1 [Chrysemys picta bellii]	-	-	-	-	GO:0043231//intracellular membrane-bounded organelle	GO:0003677//DNA binding	GO:0002827//positive regulation of T-helper 1 type immune response;GO:0002829//negative regulation of type 2 immune response;GO:0010468//regulation of gene expression;GO:0014706//striated muscle tissue development;GO:0034645//cellular macromolecule biosynthetic process;GO:0042127//regulation of cell proliferation;GO:0045927//positive regulation of growth;GO:0048546//digestive tract morphogenesis;…
Unigene0116039	296	264	260	57	60	30	5.08	4.48	4.24	0.83	0.94	0.51	4.6	0.76	-2.59756	1.92646e-24	8.72111e-22	SHISA3	PREDICTED: protein shisa-3 homolog [Chrysemys picta bellii]	-	-	-	-	GO:0031224//intrinsic component of membrane	-	GO:0044707//single-multicellular organism process
Unigene0108059	313	140	178	14	21	11	17.6	7.79	9.52	0.66	1.08	0.62	11.6367	0.786667	-3.88678	2.23812e-24	1.00169e-21	Sln	PREDICTED: sarcolipin [Chrysemys picta bellii]	-	-	-	-	-	-	-
Unigene0051803	1273	640	836	65	86	61	3.24	1.61	2.02	0.14	0.2	0.15	2.29	0.163333	-3.80946	2.64728e-24	1.1715e-21	TTN	PREDICTED: titin isoform X46 [Chrysemys picta bellii]	Human Diseases;Human Diseases	Cardiovascular diseases;Cardiovascular diseases	ko05414//Dilated cardiomyopathy (DCM);ko05410//Hypertrophic cardiomyopathy (HCM)	K12567;K12567	-	-	-
Unigene0045035	286	155	223	32	18	17	5	2.68	3.71	0.47	0.29	0.3	3.79667	0.353333	-3.42563	2.80064e-24	1.22559e-21	APOBEC2	PREDICTED: probable C->U-editing enzyme APOBEC-2 [Chrysemys picta bellii]	-	-	-	-	-	GO:0016810//hydrolase activity, acting on carbon-nitrogen (but not peptide) bonds;GO:0046914//transition metal ion binding	GO:0009451//RNA modification;GO:0035510//DNA dealkylation
Unigene0102219	670	994	906	1867	2605	2356	8.64	12.68	11.11	20.34	30.75	30.31	10.81	27.1333	1.3277	3.01938e-24	1.30679e-21	PERP	PREDICTED: p53 apoptosis effector related to PMP-22-like [Chrysemys picta bellii]	Cellular Processes	Cell growth and death	ko04115//p53 signaling pathway	K10136	-	-	-
Unigene0102855	241	131	172	16	14	16	10.87	5.84	7.37	0.61	0.58	0.72	8.02667	0.636667	-3.65619	3.75598e-24	1.60793e-21	PGAM2	PREDICTED: phosphoglycerate mutase 2 [Chrysemys picta bellii]	Metabolism;Metabolism;Organismal Systems;Human Diseases;Metabolism;Metabolism;Metabolism	Global and overview maps;Global and overview maps;Endocrine system;Cancers;Global and overview maps;Carbohydrate metabolism;Amino acid metabolism	ko01100//Metabolic pathways;ko01200//Carbon metabolism;ko04922//Glucagon signaling pathway;ko05230//Central carbon metabolism in cancer;ko01230//Biosynthesis of amino acids;ko00010//Glycolysis / Gluconeogenesis;ko00260//Glycine, serine and threonine metabolism	K01834;K01834;K01834;K01834;K01834;K01834;K01834	GO:0031988//membrane-bounded vesicle;GO:0043231//intracellular membrane-bounded organelle	GO:0016779//nucleotidyltransferase activity;GO:0016868//intramolecular transferase activity, phosphotransferases	GO:0006090//pyruvate metabolic process;GO:0006259//DNA metabolic process;GO:0006936//muscle contraction
Unigene0119717	141	142	140	427	435	409	3.47	3.46	3.28	8.88	9.8	10.04	3.40333	9.57333	1.49207	3.95388e-24	1.67445e-21	DKK1	PREDICTED: dickkopf-related protein 1 [Chrysemys picta bellii]	Environmental Information Processing	Signal transduction	ko04310//Wnt signaling pathway	K02165	GO:0016020//membrane;GO:0044421//extracellular region part	GO:0070325//lipoprotein particle receptor binding	GO:0000902//cell morphogenesis;GO:0001101//response to acid chemical;GO:0001714//endodermal cell fate specification;GO:0001933//negative regulation of protein phosphorylation;GO:0003308//negative regulation of Wnt signaling pathway involved in heart development;GO:0009996//negative regulation of cell fate specification;GO:0010469//regulation of receptor activity;GO:0022405//hair cycle process;GO:…
Unigene0069837	37	48	67	274	245	354	0.5	0.64	0.86	3.11	3.01	4.74	0.666667	3.62	2.44095	4.74567e-24	1.98839e-21	LYPD3	PREDICTED: ly6/PLAUR domain-containing protein 3-like [Chrysemys picta bellii]	-	-	-	-	-	-	-
Unigene0029654	1397	702	837	70	87	59	43.33	21.54	24.69	1.83	2.47	1.82	29.8533	2.04	-3.87125	7.88772e-24	3.23602e-21	TNNT3	PREDICTED: troponin T, fast skeletal muscle isoforms-like [Chelonia mydas]	-	-	-	-	GO:0043234//protein complex	GO:0008092//cytoskeletal protein binding;GO:0042623//ATPase activity, coupled	GO:0006937//regulation of muscle contraction;GO:0051336//regulation of hydrolase activity
Unigene0043426	447	311	395	103	87	71	10.15	6.98	8.53	1.97	1.81	1.61	8.55333	1.79667	-2.25116	8.58666e-24	3.48645e-21	six1b	PREDICTED: homeobox protein SIX1 [Chrysemys picta bellii]	Human Diseases	Cancers	ko05202//Transcriptional misregulation in cancers	K15614	GO:0043231//intracellular membrane-bounded organelle;GO:0043232//intracellular non-membrane-bounded organelle;GO:0043234//protein complex	GO:0000975//regulatory region DNA binding;GO:0001071//nucleic acid binding transcription factor activity	GO:0001708//cell fate specification;GO:0002053//positive regulation of mesenchymal cell proliferation;GO:0003266//regulation of secondary heart field cardioblast proliferation;GO:0006357//regulation of transcription from RNA polymerase II promoter;GO:0014812//muscle cell migration;GO:0014857//regulation of skeletal muscle cell proliferation;GO:0021602//cranial nerve morphogenesis;GO:0033365//prot…
Unigene0078576	1690	1032	1226	190	120	140	19.1	11.54	13.18	1.81	1.24	1.58	14.6067	1.54333	-3.24251	1.32099e-23	5.30889e-21	ACTN3	PREDICTED: alpha-actinin-3 [Chrysemys picta bellii]	Human Diseases	Cardiovascular diseases	ko05412//Arrhythmogenic right ventricular cardiomyopathy (ARVC)	K21073	GO:0031674//I band	GO:0003779//actin binding;GO:0046872//metal ion binding	GO:0003012//muscle system process
Unigene0079982	1900	2105	2400	933	1076	912	24.64	27	29.6	10.22	12.77	11.79	27.08	11.5933	-1.22393	3.05003e-23	1.21339e-20	CXCL12	PREDICTED: LOW QUALITY PROTEIN: stromal cell-derived factor 1 [Chelonia mydas]	Human Diseases;Environmental Information Processing;Cellular Processes;Human Diseases;Organismal Systems;Organismal Systems;Organismal Systems;Environmental Information Processing;Human Diseases;Organismal Systems	Cancers;Signaling molecules and interaction;Cell motility;Infectious diseases;Development;Immune system;Immune system;Signal transduction;Immune diseases;Immune system	ko05200//Pathways in cancer;ko04060//Cytokine-cytokine receptor interaction;ko04810//Regulation of actin cytoskeleton;ko05163//Human cytomegalovirus infection;ko04360//Axon guidance;ko04062//Chemokine signaling pathway;ko04670//Leukocyte transendothelial migration;ko04064//NF-kappa B signaling pathway;ko05323//Rheumatoid arthritis;ko04672//Intestinal immune network for IgA production	K10031;K10031;K10031;K10031;K10031;K10031;K10031;K10031;K10031;K10031	GO:0031988//membrane-bounded vesicle;GO:0044459//plasma membrane part	GO:0005125//cytokine activity;GO:0042379//chemokine receptor binding	GO:0002690//positive regulation of leukocyte chemotaxis;GO:0002692//negative regulation of cellular extravasation;GO:0003006//developmental process involved in reproduction;GO:0007411//axon guidance;GO:0007417//central nervous system development;GO:0010831//positive regulation of myotube differentiation;GO:0019221//cytokine-mediated signaling pathway;GO:0042110//T cell activation;GO:0043066//nega…
Unigene0070412	1609	1866	2168	816	889	664	9.04	10.37	11.58	3.87	4.57	3.72	10.33	4.05333	-1.34966	3.154e-23	1.2422e-20	--	Potassium channel subfamily K member 12 [Chelonia mydas]	-	-	-	-	-	-	-
Unigene0028275	155	136	175	2	18	9	1.96	1.7	2.1	0.02	0.21	0.11	1.92	0.113333	-4.08246	7.20069e-23	2.70094e-20	--	-	-	-	-	-	-	-	-
Unigene0012243	359	234	186	38	36	37	4.58	2.96	2.26	0.41	0.42	0.47	3.26667	0.433333	-2.91427	1.67051e-22	6.2069e-20	C1qtnf3	PREDICTED: complement C1q tumor necrosis factor-related protein 3 isoform X1 [Chrysemys picta bellii]	-	-	-	-	-	-	-
Unigene0006403	695	485	483	121	165	145	4.46	3.08	2.95	0.66	0.97	0.93	3.49667	0.853333	-2.0348	1.86004e-22	6.84649e-20	PTX4	PREDICTED: pentraxin-4 [Chrysemys picta bellii]	-	-	-	-	-	-	-
Unigene0054954	401	509	431	1019	1059	883	3.71	4.65	3.79	7.95	8.95	8.13	4.05	8.34333	1.0427	1.91829e-22	6.99554e-20	MPPED1	PREDICTED: LOW QUALITY PROTEIN: metallophosphoesterase domain-containing protein 1 [Equus caballus]	-	-	-	-	-	GO:0003824//catalytic activity	-
Unigene0025172	689	467	530	146	180	145	10.79	7.24	7.89	1.93	2.58	2.26	8.64	2.25667	-1.93684	3.11624e-22	1.12599e-19	Padi2	PREDICTED: protein-arginine deiminase type-2 [Chrysemys picta bellii]	-	-	-	-	GO:0000785//chromatin;GO:0031988//membrane-bounded vesicle	GO:0035258//steroid hormone receptor binding;GO:0046872//metal ion binding	GO:0001672//regulation of chromatin assembly or disassembly;GO:0001960//negative regulation of cytokine-mediated signaling pathway;GO:0002689//negative regulation of leukocyte chemotaxis;GO:0006338//chromatin remodeling;GO:0030518//intracellular steroid hormone receptor signaling pathway;GO:0036414//histone citrullination;GO:0048856//anatomical structure development
Unigene0098917	198	380	404	1036	1075	1092	19.53	37.07	37.89	86.29	97.01	107.39	31.4967	96.8967	1.62125	5.13045e-22	1.83693e-19	--	PREDICTED: LOW QUALITY PROTEIN: keratin, type I cytoskeletal 10-like [Chrysemys picta bellii]	Organismal Systems;Human Diseases;Human Diseases	Endocrine system;Infectious diseases;Infectious diseases	ko04915//Estrogen signaling pathway;ko05130//Pathogenic Escherichia coli infection;ko05150//Staphylococcus aureus infection	K07604;K07604;K07604	-	-	-
Unigene0088029	415	413	512	114	104	146	3.25	3.2	3.81	0.75	0.75	1.14	3.42	0.88	-1.95842	1.50881e-21	5.35357e-19	PCDH8	PREDICTED: protocadherin-8 isoform X4 [Nipponia nippon]	-	-	-	-	GO:0016020//membrane	GO:0046872//metal ion binding	GO:0002009//morphogenesis of an epithelium;GO:0098742//cell-cell adhesion via plasma-membrane adhesion molecules
Unigene0017186	816	706	870	71	100	35	9.56	8.18	9.69	0.7	1.07	0.41	9.14333	0.726667	-3.65335	1.95044e-21	6.85875e-19	ACTN2	PREDICTED: alpha-actinin-2 isoform X1 [Chelonia mydas]	Human Diseases	Cardiovascular diseases	ko05412//Arrhythmogenic right ventricular cardiomyopathy (ARVC)	K21073	-	-	-
Unigene0016694	2669	1365	1734	246	226	197	45.42	22.97	28.06	3.53	3.52	3.34	32.15	3.46333	-3.21459	3.3157e-21	1.14552e-18	des	PREDICTED: desmin [Chrysemys picta bellii]	Human Diseases;Human Diseases;Human Diseases	Cardiovascular diseases;Cardiovascular diseases;Cardiovascular diseases	ko05414//Dilated cardiomyopathy (DCM);ko05410//Hypertrophic cardiomyopathy (HCM);ko05412//Arrhythmogenic right ventricular cardiomyopathy (ARVC)	K07610;K07610;K07610	GO:0005886//plasma membrane;GO:0005913//cell-cell adherens junction;GO:0031674//I band;GO:0031988//membrane-bounded vesicle;GO:0043234//protein complex;GO:0045202//synapse	GO:0005515//protein binding	-
Unigene0034051	417	437	511	166	155	117	6.54	6.78	7.62	2.2	2.22	1.83	6.98	2.08333	-1.74433	4.6555e-21	1.59441e-18	NTN1	PREDICTED: netrin-1 [Chrysemys picta bellii]	Organismal Systems	Development	ko04360//Axon guidance	K06843	GO:0044420//extracellular matrix component;GO:0044424//intracellular part	-	GO:0007411//axon guidance;GO:0016477//cell migration;GO:0030307//positive regulation of cell growth;GO:0030308//negative regulation of cell growth;GO:0042127//regulation of cell proliferation;GO:0048598//embryonic morphogenesis;GO:0048732//gland development;GO:0051647//nucleus localization;GO:0060562//epithelial tube morphogenesis;GO:0098602//single organism cell adhesion
Unigene0036441	2609	2559	2636	1427	1408	1323	20.16	19.55	19.37	9.31	9.95	10.19	19.6933	9.81667	-1.0044	5.04349e-21	1.71239e-18	--	PREDICTED: A-kinase anchor protein 12 isoform X2 [Chrysemys picta bellii]	-	-	-	-	-	-	GO:0007165//signal transduction
Unigene0063713	300	280	319	85	57	76	2.04	1.88	2.06	0.49	0.35	0.52	1.99333	0.453333	-2.13654	6.04193e-21	2.03386e-18	ABCC9	PREDICTED: ATP-binding cassette sub-family C member 9 isoform X2 [Chelonia mydas]	Environmental Information Processing	Membrane transport	ko02010//ABC transporters	K05033	GO:0005886//plasma membrane;GO:0034705//potassium channel complex;GO:0044449//contractile fiber part	GO:0004888//transmembrane signaling receptor activity;GO:0005261//cation channel activity;GO:0005515//protein binding;GO:0015405//P-P-bond-hydrolysis-driven transmembrane transporter activity;GO:0017111//nucleoside-triphosphatase activity;GO:0032550//purine ribonucleoside binding	GO:0002252//immune effector process;GO:0030001//metal ion transport;GO:0034220//ion transmembrane transport;GO:0050794//regulation of cellular process
Unigene0090120	160	106	118	9	8	11	3.78	2.47	2.65	0.18	0.17	0.26	2.96667	0.203333	-3.86692	1.03655e-20	3.45972e-18	--	-	-	-	-	-	-	-	-
Unigene0051114	472	392	453	133	137	146	2.2	1.81	2.01	0.52	0.58	0.68	2.00667	0.593333	-1.75789	1.33157e-20	4.40706e-18	--	Metal transporter CNNM2 [Chelonia mydas]	-	-	-	-	-	-	-
Unigene0116386	144	153	195	29	22	16	2.79	2.93	3.59	0.47	0.39	0.31	3.10333	0.39	-2.99227	1.45111e-20	4.76265e-18	STMN2	PREDICTED: stathmin-2 [Trichechus manatus latirostris]	-	-	-	-	-	-	-
Unigene0005149	353	462	480	1016	994	877	3.71	4.81	4.8	9.02	9.56	9.2	4.44	9.26	1.06045	1.46757e-20	4.77686e-18	fam69b	PREDICTED: protein FAM69B isoform X1 [Chrysemys picta bellii]	-	-	-	-	GO:0031090//organelle membrane;GO:0031224//intrinsic component of membrane	-	-
Unigene0066459	126	175	247	669	657	508	0.83	1.14	1.54	3.71	3.95	3.33	1.17	3.66333	1.64665	1.52385e-20	4.89882e-18	DPP4	PREDICTED: dipeptidyl peptidase 4 [Chelonia mydas]	Organismal Systems	Digestive system	ko04974//Protein digestion and absorption	K01278	GO:0005774//vacuolar membrane;GO:0005911//cell-cell junction;GO:0005924//cell-substrate adherens junction;GO:0016023//cytoplasmic, membrane-bounded vesicle;GO:0031252//cell leading edge;GO:0031253//cell projection membrane	GO:0004175//endopeptidase activity;GO:0004177//aminopeptidase activity;GO:0019899//enzyme binding;GO:0046983//protein dimerization activity	GO:0010631//epithelial cell migration;GO:0010715//regulation of extracellular matrix disassembly;GO:0019538//protein metabolic process;GO:0022407//regulation of cell-cell adhesion;GO:0031294//lymphocyte costimulation;GO:0042127//regulation of cell proliferation
Unigene0061745	264	216	264	50	48	61	5	4.04	4.75	0.8	0.83	1.15	4.59667	0.926667	-2.31047	1.52991e-20	4.89882e-18	PALMD	PREDICTED: palmdelphin isoform X1 [Chrysemys picta bellii]	-	-	-	-	-	-	-
Unigene0122819	781	746	900	366	342	293	13.39	12.65	14.68	5.3	5.37	5.01	13.5733	5.22667	-1.37681	4.89663e-20	1.54283e-17	PITX2	PREDICTED: pituitary homeobox 2 isoform X2 [Pelodiscus sinensis]	Environmental Information Processing	Signal transduction	ko04350//TGF-beta signaling pathway	K04686	GO:0043231//intracellular membrane-bounded organelle;GO:0043234//protein complex	GO:0000982//transcription factor activity, RNA polymerase II core promoter proximal region sequence-specific binding;GO:0001085//RNA polymerase II transcription factor binding;GO:0001104//RNA polymerase II transcription cofactor activity;GO:0003682//chromatin binding;GO:0044212//transcription regulatory region DNA binding;GO:0046983//protein dimerization activity	GO:0000768//syncytium formation by plasma membrane fusion;GO:0001755//neural crest cell migration;GO:0003170//heart valve development;GO:0006357//regulation of transcription from RNA polymerase II promoter;GO:0007166//cell surface receptor signaling pathway;GO:0008284//positive regulation of cell proliferation;GO:0009798//axis specification;GO:0009855//determination of bilateral symmetry;GO:00215…
Unigene0023801	1893	1717	1737	932	907	816	22.44	20.13	19.58	9.33	9.84	9.65	20.7167	9.60667	-1.10868	7.31259e-20	2.28576e-17	nr2f1a	PREDICTED: COUP transcription factor 1 isoform X1 [Chrysemys picta bellii]	-	-	-	-	GO:0031981//nuclear lumen	GO:0000981//RNA polymerase II transcription factor activity, sequence-specific DNA binding;GO:0003712//transcription cofactor activity;GO:0038023//signaling receptor activity;GO:0044212//transcription regulatory region DNA binding;GO:0046914//transition metal ion binding	GO:0003002//regionalization;GO:0006352//DNA-templated transcription, initiation;GO:0006357//regulation of transcription from RNA polymerase II promoter;GO:0009755//hormone-mediated signaling pathway;GO:0010557//positive regulation of macromolecule biosynthetic process;GO:0010975//regulation of neuron projection development;GO:0016477//cell migration;GO:0050673//epithelial cell proliferation
Unigene0113726	1353	683	972	59	103	85	50.45	25.19	34.46	1.86	3.51	3.16	36.7	2.84333	-3.69012	1.03416e-19	3.18205e-17	TNNI2	PREDICTED: troponin I, fast skeletal muscle [Chrysemys picta bellii]	-	-	-	-	GO:0043231//intracellular membrane-bounded organelle;GO:0043234//protein complex	GO:0008092//cytoskeletal protein binding	GO:0006355//regulation of transcription, DNA-templated
Unigene0082144	804	618	791	200	239	279	11.83	8.99	11.06	2.48	3.22	4.09	10.6267	3.26333	-1.70327	1.30049e-19	3.97053e-17	FRZB	PREDICTED: secreted frizzled-related protein 3 [Gekko japonicus]	-	-	-	-	GO:0044421//extracellular region part	GO:0005515//protein binding	GO:0001558//regulation of cell growth;GO:0008283//cell proliferation;GO:0030178//negative regulation of Wnt signaling pathway;GO:0030857//negative regulation of epithelial cell differentiation;GO:0042981//regulation of apoptotic process;GO:0045597//positive regulation of cell differentiation;GO:0048598//embryonic morphogenesis;GO:0048762//mesenchymal cell differentiation;GO:0060026//convergent ex…
Unigene0036918	14	28	25	158	160	129	0.33	0.65	0.56	3.13	3.44	3.02	0.513333	3.19667	2.6386	1.78252e-19	5.40036e-17	hoxc11a	PREDICTED: homeobox protein Hox-C11 [Chrysemys picta bellii]	-	-	-	-	-	-	-
Unigene0120268	518	436	465	172	181	154	17.69	14.72	15.1	4.96	5.65	5.24	15.8367	5.28333	-1.58375	4.40122e-19	1.30332e-16	--	-	-	-	-	-	-	-	-
Unigene0040292	253	154	179	38	15	10	5.72	3.44	3.85	0.73	0.31	0.23	4.33667	0.423333	-3.35672	6.81332e-19	1.9587e-16	CHRNB1	PREDICTED: LOW QUALITY PROTEIN: acetylcholine receptor subunit beta [Chrysemys picta bellii]	Environmental Information Processing	Signaling molecules and interaction	ko04080//Neuroactive ligand-receptor interaction	K04812	GO:0034702//ion channel complex;GO:0097060//synaptic membrane	GO:0004888//transmembrane signaling receptor activity;GO:0005231//excitatory extracellular ligand-gated ion channel activity;GO:0042165//neurotransmitter binding	GO:0003012//muscle system process;GO:0006812//cation transport;GO:0007268//synaptic transmission;GO:0030534//adult behavior;GO:0050794//regulation of cellular process;GO:0055002//striated muscle cell development;GO:0065008//regulation of biological quality
Unigene0005748	417	315	435	93	131	105	8.44	6.31	8.37	1.59	2.43	2.12	7.70667	2.04667	-1.91283	7.54218e-19	2.15253e-16	Cadm4	PREDICTED: cell adhesion molecule 4 [Chrysemys picta bellii]	-	-	-	-	GO:0031224//intrinsic component of membrane	-	-
Unigene0039323	285	172	288	25	43	51	5.15	3.08	4.95	0.38	0.71	0.92	4.39333	0.67	-2.71308	9.32562e-19	2.64237e-16	HOXA10	PREDICTED: homeobox protein Hox-A10 [Chrysemys picta bellii]	Human Diseases	Cancers	ko05202//Transcriptional misregulation in cancers	K17443	GO:0043231//intracellular membrane-bounded organelle;GO:0043234//protein complex	GO:0000982//transcription factor activity, RNA polymerase II core promoter proximal region sequence-specific binding;GO:0003677//DNA binding;GO:0019899//enzyme binding	GO:0003002//regionalization;GO:0006357//regulation of transcription from RNA polymerase II promoter;GO:0008406//gonad development;GO:0009566//fertilization;GO:0035108//limb morphogenesis;GO:0048232//male gamete generation
Unigene0019569	279	196	270	63	60	47	5.42	3.76	4.98	1.03	1.07	0.91	4.72	1.00333	-2.23399	1.94719e-18	5.43901e-16	--	-	-	-	-	-	-	-	-
Unigene0044617	184	86	168	9	19	6	6.51	3.01	5.65	0.27	0.61	0.21	5.05667	0.363333	-3.79882	1.98599e-18	5.50832e-16	MYF6	PREDICTED: myogenic factor 6 [Chrysemys picta bellii]	-	-	-	-	GO:0043231//intracellular membrane-bounded organelle	GO:0003676//nucleic acid binding;GO:0005515//protein binding	GO:0006357//regulation of transcription from RNA polymerase II promoter;GO:0007519//skeletal muscle tissue development;GO:0009952//anterior/posterior pattern specification;GO:0048644//muscle organ morphogenesis
Unigene0119584	28	10	25	248	163	120	0.66	0.23	0.56	4.93	3.51	2.81	0.483333	3.75	2.9558	2.23365e-18	6.1519e-16	Krt75	PREDICTED: keratin, type II cytoskeletal 5-like [Chelonia mydas]	-	-	-	-	GO:0005882//intermediate filament;GO:0016020//membrane;GO:0043231//intracellular membrane-bounded organelle	-	-
Unigene0058432	405	303	441	129	103	95	2.66	1.97	2.76	0.72	0.62	0.62	2.46333	0.653333	-1.91472	2.3001e-18	6.29094e-16	HEPHL1	PREDICTED: hephaestin-like protein 1 isoform X1 [Chrysemys picta bellii]	-	-	-	-	-	GO:0016724//oxidoreductase activity, oxidizing metal ions, oxygen as acceptor;GO:0043169//cation binding	GO:0044710//single-organism metabolic process
Unigene0097259	130	71	120	6	4	6	2.89	1.56	2.54	0.11	0.08	0.13	2.33	0.106667	-4.44915	3.46251e-18	9.40488e-16	GJD4	PREDICTED: gap junction delta-4 protein [Chelonia mydas]	-	-	-	-	GO:0005911//cell-cell junction;GO:0031224//intrinsic component of membrane;GO:0043234//protein complex	-	GO:0043416//regulation of skeletal muscle tissue regeneration;GO:0044763//single-organism cellular process
Unigene0088786	494	463	611	182	211	130	5.06	4.69	5.95	1.57	1.98	1.33	5.23333	1.62667	-1.68581	3.64407e-18	9.83025e-16	Mme	PREDICTED: neprilysin [Chrysemys picta bellii]	Human Diseases;Organismal Systems;Organismal Systems;Organismal Systems	Neurodegenerative diseases;Immune system;Digestive system;Endocrine system	ko05010//Alzheimer disease;ko04640//Hematopoietic cell lineage;ko04974//Protein digestion and absorption;ko04614//Renin-angiotensin system	K01389;K01389;K01389;K01389	GO:0005924//cell-substrate adherens junction;GO:0016020//membrane;GO:0016023//cytoplasmic, membrane-bounded vesicle;GO:0043005//neuron projection;GO:0044463//cell projection part	GO:0004175//endopeptidase activity;GO:0046914//transition metal ion binding	GO:0006518//peptide metabolic process;GO:0007569//cell aging;GO:0007600//sensory perception;GO:0010224//response to UV-B;GO:0019538//protein metabolic process;GO:0034097//response to cytokine;GO:0034644//cellular response to UV;GO:0072338//cellular lactam metabolic process
Unigene0083912	293	193	334	44	74	39	3.27	2.13	3.55	0.41	0.76	0.43	2.98333	0.533333	-2.48382	3.85748e-18	1.03352e-15	--	hypothetical protein UY3_11045 [Chelonia mydas]	-	-	-	-	-	-	-
Unigene0016638	254	126	214	36	25	25	2.72	1.33	2.18	0.33	0.24	0.27	2.07667	0.28	-2.89077	3.98663e-18	1.0609e-15	TRIM55	PREDICTED: tripartite motif-containing protein 55 isoform X3 [Chrysemys picta bellii]	-	-	-	-	-	GO:0005515//protein binding;GO:0046914//transition metal ion binding	-
Unigene0122512	213	227	206	55	38	54	7.29	7.69	6.71	1.59	1.19	1.84	7.23	1.54	-2.23107	4.32861e-18	1.14418e-15	--	-	-	-	-	-	-	-	-
Unigene0037347	10	16	33	160	143	146	0.16	0.26	0.52	2.23	2.16	2.4	0.313333	2.26333	2.85268	4.98509e-18	1.30892e-15	--	-	-	-	-	-	-	-	-
Unigene0036820	1606	1349	1758	758	757	569	10.07	8.36	10.48	4.01	4.34	3.56	9.63667	3.97	-1.2794	5.33948e-18	1.39269e-15	MYORG	PREDICTED: SITS-binding protein-like isoform X1 [Chrysemys picta bellii]	-	-	-	-	-	GO:0016787//hydrolase activity	GO:0044238//primary metabolic process
Unigene0004897	128	140	173	26	23	22	1.77	1.92	2.28	0.3	0.29	0.3	1.99	0.296667	-2.74585	7.46933e-18	1.92274e-15	--	-	-	-	-	-	-	-	-
Unigene0003140	190	324	340	1026	695	804	4.49	7.57	7.63	20.46	15.01	18.93	6.56333	18.1333	1.46614	8.91122e-18	2.27902e-15	HEYL	PREDICTED: hairy/enhancer-of-split related with YRPW motif-like protein [Chrysemys picta bellii]	Human Diseases;Human Diseases;Human Diseases	Cancers;Infectious diseases;Cancers	ko05200//Pathways in cancer;ko05165//Human papillomavirus infection;ko05224//Breast cancer	K09091;K09091;K09091	-	-	-
Unigene0013980	1170	1188	1499	609	640	545	13.1	13.16	15.96	5.76	6.56	6.08	14.0733	6.13333	-1.19822	1.17647e-17	2.9702e-15	CRISPLD1	PREDICTED: cysteine-rich secretory protein LCCL domain-containing 1 [Chrysemys picta bellii]	-	-	-	-	GO:0031988//membrane-bounded vesicle	-	GO:0009653//anatomical structure morphogenesis
Unigene0034050	811	578	805	259	311	200	7.15	5.04	6.75	1.93	2.51	1.76	6.31333	2.06667	-1.6111	2.9976e-17	7.4252e-15	--	-	-	-	-	-	-	-	-
Unigene0108756	201	90	122	14	13	13	8.63	3.82	4.98	0.51	0.51	0.56	5.81	0.526667	-3.46358	3.02046e-17	7.43504e-15	MUSTN1	PREDICTED: musculoskeletal embryonic nuclear protein 1 [Chrysemys picta bellii]	-	-	-	-	-	-	-
Unigene0012552	426	485	514	167	210	172	4.15	4.68	4.77	1.38	1.87	1.67	4.53333	1.64	-1.46688	3.12971e-17	7.65612e-15	CDH8	PREDICTED: cadherin-8 [Chrysemys picta bellii]	-	-	-	-	GO:0031224//intrinsic component of membrane;GO:0033267//axon part;GO:0044420//extracellular matrix component	-	GO:0006950//response to stress;GO:0007270//neuron-neuron synaptic transmission;GO:0098742//cell-cell adhesion via plasma-membrane adhesion molecules
Unigene0047804	798	640	926	340	308	276	5.09	4.04	5.62	1.83	1.8	1.76	4.91667	1.79667	-1.45236	5.28205e-17	1.28416e-14	PRSS12	PREDICTED: neurotrypsin [Chelonia mydas]	-	-	-	-	GO:0016020//membrane;GO:0031982//vesicle;GO:0033267//axon part;GO:0044420//extracellular matrix component	GO:0004175//endopeptidase activity;GO:0038024//cargo receptor activity	GO:0006897//endocytosis;GO:0016485//protein processing
Unigene0046628	283	256	360	56	61	94	8.91	7.97	10.78	1.49	1.76	2.95	9.22	2.06667	-2.15746	5.87612e-17	1.41982e-14	RBM24	PREDICTED: RNA-binding protein 24 [Chrysemys picta bellii]	-	-	-	-	GO:0043231//intracellular membrane-bounded organelle	GO:0003729//mRNA binding	GO:0043487//regulation of RNA stability;GO:0051153//regulation of striated muscle cell differentiation
Unigene0062434	835	897	1081	421	453	296	4.88	5.19	6.01	2.08	2.42	1.73	5.36	2.07667	-1.36796	6.50641e-17	1.56253e-14	MEGF6	PREDICTED: multiple epidermal growth factor-like domains protein 6 isoform X1 [Chrysemys picta bellii]	-	-	-	-	-	-	-
Unigene0110554	62	109	121	350	430	271	1.4	2.43	2.59	6.66	8.86	6.09	2.14	7.20333	1.75105	6.80318e-17	1.6239e-14	--	-	-	-	-	-	-	-	-
Unigene0066478	917	925	1030	443	463	281	8.91	8.89	9.51	3.63	4.12	2.72	9.10333	3.49	-1.38317	7.32226e-17	1.73727e-14	Ebf3	PREDICTED: transcription factor COE3 isoform X3 [Taeniopygia guttata]	-	-	-	-	GO:0043231//intracellular membrane-bounded organelle	GO:0000982//transcription factor activity, RNA polymerase II core promoter proximal region sequence-specific binding;GO:0003676//nucleic acid binding;GO:0005515//protein binding;GO:0043169//cation binding	GO:0006357//regulation of transcription from RNA polymerase II promoter;GO:0044707//single-multicellular organism process
Unigene0070366	104	144	70	10	2	1	1.54	2.1	0.98	0.12	0.03	0.01	1.54	0.0533333	-4.85175	7.5347e-17	1.77697e-14	Nefm	PREDICTED: neurofilament medium polypeptide [Rhinolophus sinicus]	Human Diseases	Neurodegenerative diseases	ko05014//Amyotrophic lateral sclerosis (ALS)	K04573	GO:0005882//intermediate filament;GO:0016234//inclusion body;GO:0043005//neuron projection;GO:0045202//synapse	-	GO:0010970//establishment of localization by movement along microtubule;GO:0022607//cellular component assembly;GO:0032536//regulation of cell projection size;GO:0045104//intermediate filament cytoskeleton organization
Unigene0090255	256	331	401	879	719	780	3.87	4.95	5.77	11.23	9.95	11.76	4.86333	10.98	1.17486	9.0609e-17	2.12419e-14	RAB11FIP4	PREDICTED: rab11 family-interacting protein 4 isoform X1 [Chrysemys picta bellii]	Cellular Processes	Transport and catabolism	ko04144//Endocytosis	K12485	GO:0010008//endosome membrane;GO:0016023//cytoplasmic, membrane-bounded vesicle;GO:0032155//cell division site part;GO:0044421//extracellular region part	GO:0017016//Ras GTPase binding;GO:0046872//metal ion binding;GO:0046983//protein dimerization activity	-
Unigene0103820	107	46	110	386	405	291	0.97	0.41	0.95	2.95	3.35	2.62	0.776667	2.97333	1.93671	5.19226e-16	1.20292e-13	AOX2	aldehyde oxidase-like [Chrysemys picta]	Metabolism;Environmental Information Processing;Metabolism;Metabolism;Metabolism;Metabolism;Metabolism;Metabolism;Metabolism	Global and overview maps;Signal transduction;Amino acid metabolism;Amino acid metabolism;Metabolism of cofactors and vitamins;Xenobiotics biodegradation and metabolism;Amino acid metabolism;Metabolism of cofactors and vitamins;Metabolism of cofactors and vitamins	ko01100//Metabolic pathways;ko04630//Jak-STAT signaling pathway;ko00280//Valine, leucine and isoleucine degradation;ko00380//Tryptophan metabolism;ko00830//Retinol metabolism;ko00982//Drug metabolism - cytochrome P450;ko00350//Tyrosine metabolism;ko00760//Nicotinate and nicotinamide metabolism;ko00750//Vitamin B6 metabolism	K00157;K00157;K00157;K00157;K00157;K00157;K00157;K00157;K00157	GO:0031988//membrane-bounded vesicle	GO:0000166//nucleotide binding;GO:0016616//oxidoreductase activity, acting on the CH-OH group of donors, NAD or NADP as acceptor;GO:0016726//oxidoreductase activity, acting on CH or CH2 groups, NAD or NADP as acceptor;GO:0016727//oxidoreductase activity, acting on CH or CH2 groups, oxygen as acceptor;GO:0046914//transition metal ion binding;GO:0051536//iron-sulfur cluster binding	GO:0044710//single-organism metabolic process
Unigene0060292	664	281	412	26	43	33	23.42	9.8	13.82	0.77	1.39	1.16	15.68	1.10667	-3.82463	5.92433e-16	1.35657e-13	Myl1	PREDICTED: myosin light chain 1/3, skeletal muscle isoform isoform X1 [Chrysemys picta bellii]	-	-	-	-	-	-	-
Unigene0120804	778	676	719	360	319	298	8.01	6.88	7.04	3.13	3.01	3.06	7.31	3.06667	-1.2532	6.21242e-16	1.41431e-13	--	-	-	-	-	-	-	-	-
Unigene0105247	168	91	106	12	16	13	3.19	1.71	1.91	0.19	0.28	0.25	2.27	0.24	-3.24159	6.84392e-16	1.54913e-13	ANKRD1	PREDICTED: ankyrin repeat domain-containing protein 1 isoform X2 [Chrysemys picta bellii]	-	-	-	-	GO:0043231//intracellular membrane-bounded organelle;GO:0043234//protein complex;GO:0044449//contractile fiber part	GO:0001104//RNA polymerase II transcription cofactor activity;GO:0003676//nucleic acid binding;GO:0008092//cytoskeletal protein binding;GO:0019899//enzyme binding;GO:0046332//SMAD binding	GO:0006357//regulation of transcription from RNA polymerase II promoter;GO:0007519//skeletal muscle tissue development;GO:0009612//response to mechanical stimulus;GO:0032496//response to lipopolysaccharide;GO:0034612//response to tumor necrosis factor;GO:0042493//response to drug;GO:0042981//regulation of apoptotic process;GO:0043516//regulation of DNA damage response, signal transduction by p53 …
Unigene0067584	1429	841	1084	56	136	102	55.33	32.2	39.91	1.83	4.82	3.94	42.48	3.53	-3.58904	7.22829e-16	1.62e-13	Myl2	PREDICTED: myosin regulatory light chain 10 [Chrysemys picta bellii]	Cellular Processes;Cellular Processes;Cellular Processes;Organismal Systems;Environmental Information Processing;Human Diseases;Human Diseases;Organismal Systems;Organismal Systems	Cell motility;Cellular community - eukaryotes;Cellular community - eukaryotes;Circulatory system;Signal transduction;Cardiovascular diseases;Cardiovascular diseases;Circulatory system;Immune system	ko04810//Regulation of actin cytoskeleton;ko04510//Focal adhesion;ko04530//Tight junction;ko04261//Adrenergic signaling in cardiomyocytes;ko04371//Apelin signaling pathway;ko05414//Dilated cardiomyopathy (DCM);ko05410//Hypertrophic cardiomyopathy (HCM);ko04260//Cardiac muscle contraction;ko04670//Leukocyte transendothelial migration	K10351;K10351;K10351;K10351;K10351;K10351;K10351;K10351;K10351	-	-	-
Unigene0082491	464	406	556	174	130	177	3.69	3.19	4.2	1.17	0.95	1.4	3.69333	1.17333	-1.65431	7.23931e-16	1.62e-13	IGDCC3	PREDICTED: immunoglobulin superfamily DCC subclass member 3 [Chrysemys picta bellii]	-	-	-	-	-	-	-
Unigene0118779	1818	1647	1552	893	777	838	4.03	3.61	3.27	1.67	1.58	1.85	3.63667	1.7	-1.09708	7.81735e-16	1.73947e-13	HMCN2	PREDICTED: hemicentin-2 [Chrysemys picta bellii]	-	-	-	-	-	-	-
Unigene0040315	256	139	128	33	23	22	9.67	5.19	4.6	1.05	0.79	0.83	6.48667	0.89	-2.8656	1.02262e-15	2.2627e-13	Hspb2	PREDICTED: heat shock protein beta-2 [Chelonia mydas]	Human Diseases;Human Diseases	Infectious diseases;Cancers	ko05169//Epstein-Barr virus infection;ko05205//Proteoglycans in cancer	K09543;K09543	-	GO:0043169//cation binding	GO:0061061//muscle structure development
Unigene0117822	193	368	298	686	791	713	1.48	2.79	2.17	4.44	5.54	5.44	2.14667	5.14	1.25967	1.03431e-15	2.27576e-13	LVRN	PREDICTED: aminopeptidase Q [Pelodiscus sinensis]	-	-	-	-	-	GO:0046914//transition metal ion binding;GO:0070011//peptidase activity, acting on L-amino acid peptides	-
Unigene0054960	419	463	443	170	209	136	8.64	9.44	8.69	2.96	3.94	2.8	8.92333	3.23333	-1.46456	1.09141e-15	2.38807e-13	ASPN	PREDICTED: asporin [Chrysemys picta bellii]	-	-	-	-	GO:0031012//extracellular matrix	GO:0032403//protein complex binding	GO:0017015//regulation of transforming growth factor beta receptor signaling pathway;GO:0031214//biomineral tissue development;GO:0042483//negative regulation of odontogenesis
Unigene0037676	295	192	187	63	29	32	8.47	5.45	5.1	1.53	0.76	0.92	6.34	1.07	-2.56687	1.1432e-15	2.48757e-13	TCF15	PREDICTED: transcription factor 15 [Chrysemys picta bellii]	-	-	-	-	GO:0043231//intracellular membrane-bounded organelle	GO:0003676//nucleic acid binding;GO:0005515//protein binding	GO:0003382//epithelial cell morphogenesis;GO:0007423//sensory organ development;GO:0007498//mesoderm development;GO:0007631//feeding behavior;GO:0009887//organ morphogenesis;GO:0009952//anterior/posterior pattern specification;GO:0010468//regulation of gene expression;GO:0030859//polarized epithelial cell differentiation;GO:0034645//cellular macromolecule biosynthetic process;GO:0050794//regulati…
Unigene0000499	17526	13409	15626	8713	8176	7511	257.17	194.6	218.02	107.95	109.76	109.88	223.263	109.197	-1.03182	1.19417e-15	2.5842e-13	ACTC1	actin, alpha cardiac muscle 1-like [Scleropages formosus]	Organismal Systems;Human Diseases;Human Diseases;Organismal Systems	Circulatory system;Cardiovascular diseases;Cardiovascular diseases;Circulatory system	ko04261//Adrenergic signaling in cardiomyocytes;ko05414//Dilated cardiomyopathy (DCM);ko05410//Hypertrophic cardiomyopathy (HCM);ko04260//Cardiac muscle contraction	K12314;K12314;K12314;K12314	GO:0005884//actin filament;GO:0005924//cell-substrate adherens junction;GO:0031988//membrane-bounded vesicle;GO:0044421//extracellular region part;GO:0044449//contractile fiber part	GO:0008092//cytoskeletal protein binding;GO:0017111//nucleoside-triphosphatase activity;GO:0032550//purine ribonucleoside binding	GO:0003015//heart process;GO:0006941//striated muscle contraction;GO:0007015//actin filament organization;GO:0030239//myofibril assembly;GO:0033275//actin-myosin filament sliding;GO:0042981//regulation of apoptotic process;GO:0060415//muscle tissue morphogenesis;GO:0097305//response to alcohol
Unigene0019668	169	96	133	14	13	23	2.04	1.15	1.53	0.14	0.14	0.28	1.57333	0.186667	-3.07529	1.26922e-15	2.73159e-13	LMOD3	PREDICTED: leiomodin-3 [Chrysemys picta bellii]	-	-	-	-	-	GO:0003779//actin binding	GO:0051693//actin filament capping
Unigene0025783	838	656	829	288	379	293	19.39	15.02	18.24	5.63	8.03	6.76	17.55	6.80667	-1.36645	1.47657e-15	3.16058e-13	--	Gamma-tubulin complex component 6 [Chelonia mydas]	-	-	-	-	-	-	-
Unigene0063649	150	186	266	40	34	49	3.06	3.76	5.16	0.69	0.64	1	3.99333	0.776667	-2.36223	2.1076e-15	4.46278e-13	ST8SIA2	PREDICTED: alpha-2,8-sialyltransferase 8B [Chrysemys picta bellii]	-	-	-	-	GO:0005768//endosome;GO:0031228//intrinsic component of Golgi membrane	GO:0008373//sialyltransferase activity;GO:0031406//carboxylic acid binding	GO:0001573//ganglioside metabolic process;GO:0006487//protein N-linked glycosylation;GO:0009311//oligosaccharide metabolic process;GO:0097485//neuron projection guidance
Unigene0088846	21	24	41	134	189	134	0.35	0.4	0.66	1.91	2.91	2.25	0.47	2.35667	2.32602	2.39985e-15	5.02755e-13	--	-	-	-	-	-	-	-	-
Unigene0044620	246	177	271	46	69	25	5.91	4.21	6.19	0.93	1.52	0.6	5.43667	1.01667	-2.41888	2.72941e-15	5.68771e-13	MYOD1	PREDICTED: myoblast determination protein 1 [Chrysemys picta bellii]	-	-	-	-	-	-	-
Unigene0050258	272	331	391	850	677	694	3.78	4.55	5.17	9.97	8.61	9.62	4.5	9.4	1.06274	2.81423e-15	5.8336e-13	FAM131C	PREDICTED: protein FAM131C [Chrysemys picta bellii]	-	-	-	-	-	-	-
Unigene0061731	66	87	87	6	4	2	1.89	2.46	2.37	0.15	0.1	0.06	2.24	0.103333	-4.43812	3.18249e-15	6.52826e-13	MUSK	PREDICTED: LOW QUALITY PROTEIN: muscle, skeletal receptor tyrosine protein kinase-like [Chelonia mydas]	-	-	-	-	-	-	GO:0006796//phosphate-containing compound metabolic process
Unigene0080114	683	501	696	235	234	255	23.34	16.93	22.62	6.78	7.32	8.69	20.9633	7.59667	-1.46443	3.57047e-15	7.27726e-13	GADD45G	PREDICTED: growth arrest and DNA damage-inducible protein GADD45 gamma [Chrysemys picta bellii]	Human Diseases;Environmental Information Processing;Human Diseases;Cellular Processes;Human Diseases;Human Diseases;Human Diseases;Cellular Processes;Cellular Processes;Environmental Information Processing;Human Diseases;Human Diseases;Environmental Information Processing;Human Diseases;Human Diseases;Human Diseases;Cellular Processes;Human Diseases;Human Diseases;Human Diseases;Human Diseases;Hu…	Cancers;Signal transduction;Cancers;Cell growth and death;Cancers;Cancers;Cancers;Cell growth and death;Cell growth and death;Signal transduction;Cancers;Cancers;Signal transduction;Cancers;Cancers;Cancers;Cell growth and death;Cancers;Cancers;Cancers;Cancers;Cancers	ko05200//Pathways in cancer;ko04010//MAPK signaling pathway;ko05202//Transcriptional misregulation in cancers;ko04218//Cellular senescence;ko05225//Hepatocellular carcinoma;ko05224//Breast cancer;ko05226//Gastric cancer;ko04210//Apoptosis;ko04110//Cell cycle;ko04068//FoxO signaling pathway;ko05210//Colorectal cancer;ko05222//Small cell lung cancer;ko04064//NF-kappa B signaling pathway;ko05217//Ba…	K04402;K04402;K04402;K04402;K04402;K04402;K04402;K04402;K04402;K04402;K04402;K04402;K04402;K04402;K04402;K04402;K04402;K04402;K04402;K04402;K04402;K04402	GO:0043231//intracellular membrane-bounded organelle	-	GO:0001933//negative regulation of protein phosphorylation;GO:0007049//cell cycle;GO:0032147//activation of protein kinase activity;GO:0032874//positive regulation of stress-activated MAPK cascade;GO:0042981//regulation of apoptotic process
Unigene0093616	653	481	628	208	259	217	9.95	7.25	9.1	2.68	3.61	3.3	8.76667	3.19667	-1.45546	3.58458e-15	7.27726e-13	--	-	-	-	-	-	-	-	-
Unigene0024457	30	48	39	178	151	158	2.34	3.7	2.89	11.7	10.75	12.26	2.97667	11.57	1.95862	3.92468e-15	7.92686e-13	--	-	-	-	-	-	-	-	-
Unigene0061585	29	49	50	145	207	208	0.56	0.93	0.91	2.35	3.63	3.98	0.8	3.32	2.05311	4.15153e-15	8.2999e-13	JCHAIN	PREDICTED: immunoglobulin J chain [Chrysemys picta bellii]	-	-	-	-	GO:0031988//membrane-bounded vesicle;GO:0071750//dimeric IgA immunoglobulin complex;GO:0071754//IgM immunoglobulin complex, circulating	GO:0005102//receptor binding;GO:0005539//glycosaminoglycan binding;GO:0005543//phospholipid binding;GO:0019865//immunoglobulin binding;GO:0043566//structure-specific DNA binding;GO:0046983//protein dimerization activity	GO:0006955//immune response;GO:0009893//positive regulation of metabolic process;GO:0031334//positive regulation of protein complex assembly;GO:0042742//defense response to bacterium;GO:0097205//renal filtration
Unigene0084820	389	302	298	89	131	82	6.73	5.17	4.9	1.3	2.07	1.41	5.6	1.59333	-1.81338	4.24728e-15	8.44845e-13	--	-	-	-	-	-	-	-	-
Unigene0044520	779	505	737	66	73	119	8.76	5.62	7.88	0.63	0.75	1.33	7.42	0.903333	-3.03809	6.80427e-15	1.32842e-12	UNC45B	PREDICTED: protein unc-45 homolog B [Pelodiscus sinensis]	-	-	-	-	GO:0044444//cytoplasmic part	GO:0031072//heat shock protein binding	GO:0006457//protein folding
Unigene0106690	130	80	110	15	14	9	3.62	2.2	2.91	0.35	0.36	0.25	2.91	0.32	-3.18488	6.8133e-15	1.32842e-12	ADPRHL1	PREDICTED: [Protein ADP-ribosylarginine] hydrolase-like protein 1 isoform X4 [Chrysemys picta bellii]	-	-	-	-	-	GO:0016799//hydrolase activity, hydrolyzing N-glycosyl compounds	GO:0006464//cellular protein modification process
Unigene0013139	1574	776	1373	149	211	166	48.18	23.49	39.96	3.85	5.91	5.07	37.21	4.94333	-2.91213	6.86523e-15	1.33196e-12	MYL4	PREDICTED: myosin light chain 4 isoform X1 [Pelodiscus sinensis]	Organismal Systems;Environmental Information Processing;Organismal Systems	Circulatory system;Signal transduction;Circulatory system	ko04261//Adrenergic signaling in cardiomyocytes;ko04371//Apelin signaling pathway;ko04260//Cardiac muscle contraction	K12750;K12750;K12750	GO:0044449//contractile fiber part	GO:0003779//actin binding;GO:0046872//metal ion binding	GO:0006941//striated muscle contraction;GO:0043462//regulation of ATPase activity
Unigene0000200	786	791	580	315	206	277	4.03	4.01	2.83	1.36	0.97	1.42	3.62333	1.25	-1.53539	7.44396e-15	1.43716e-12	COL5A1	PREDICTED: collagen alpha-2(XI) chain isoform X1 [Alligator mississippiensis]	Organismal Systems	Digestive system	ko04974//Protein digestion and absorption	K19721	GO:0005583//fibrillar collagen trimer	GO:0005198//structural molecule activity;GO:0043169//cation binding	GO:0009887//organ morphogenesis;GO:0030154//cell differentiation;GO:0030198//extracellular matrix organization;GO:0050954//sensory perception of mechanical stimulus;GO:0060249//anatomical structure homeostasis
Unigene0051088	2947	2393	2519	1299	1458	1328	33.81	27.15	27.48	12.58	15.3	15.19	29.48	14.3567	-1.03802	7.50654e-15	1.44217e-12	KERA	PREDICTED: keratocan [Chelonia mydas]	-	-	-	-	-	-	-
Unigene0081452	241	255	357	626	737	607	3.09	3.23	4.35	6.77	8.64	7.75	3.55667	7.72	1.11808	8.10912e-15	1.55038e-12	NDNF	PREDICTED: protein NDNF [Chrysemys picta bellii]	-	-	-	-	-	GO:0005539//glycosaminoglycan binding	GO:0010810//regulation of cell-substrate adhesion;GO:0010975//regulation of neuron projection development;GO:0018149//peptide cross-linking;GO:0040007//growth;GO:0043062//extracellular structure organization;GO:0043066//negative regulation of apoptotic process
Unigene0100234	10	10	23	88	176	98	0.32	0.31	0.7	2.36	5.12	3.11	0.443333	3.53	2.9932	1.26927e-14	2.41499e-12	Ibsp	PREDICTED: bone sialoprotein 2 isoform X2 [Pelodiscus sinensis]	Human Diseases;Environmental Information Processing;Cellular Processes;Environmental Information Processing	Infectious diseases;Signal transduction;Cellular community - eukaryotes;Signaling molecules and interaction	ko05165//Human papillomavirus infection;ko04151//PI3K-Akt signaling pathway;ko04510//Focal adhesion;ko04512//ECM-receptor interaction	K06253;K06253;K06253;K06253	-	-	GO:0001503//ossification;GO:0022610//biological adhesion;GO:0043062//extracellular structure organization;GO:0070848//response to growth factor
Unigene0097299	1235	728	1120	67	124	138	23.06	13.44	19.88	1.06	2.12	2.57	18.7933	1.91667	-3.29355	1.2762e-14	2.4165e-12	Klhl41	PREDICTED: kelch-like protein 41 [Chrysemys picta bellii]	-	-	-	-	GO:0005789//endoplasmic reticulum membrane;GO:0031461//cullin-RING ubiquitin ligase complex;GO:0044449//contractile fiber part	-	GO:0010927//cellular component assembly involved in morphogenesis;GO:0032446//protein modification by small protein conjugation;GO:0035914//skeletal muscle cell differentiation;GO:0042127//regulation of cell proliferation;GO:0045445//myoblast differentiation
Unigene0051234	812	752	822	385	386	395	8.43	7.72	8.12	3.38	3.67	4.09	8.09	3.71333	-1.12342	1.37759e-14	2.59599e-12	NEL	PREDICTED: protein NEL-like [Chelonia mydas]	-	-	-	-	-	-	-
Unigene0069707	55	89	148	10	5	3	1.87	2.99	4.77	0.29	0.16	0.1	3.21	0.183333	-4.13003	1.39025e-14	2.60739e-12	Gsc	PREDICTED: homeobox protein goosecoid [Chrysemys picta bellii]	-	-	-	-	GO:0043231//intracellular membrane-bounded organelle;GO:0043234//protein complex	GO:0001085//RNA polymerase II transcription factor binding;GO:0003677//DNA binding	GO:0001708//cell fate specification;GO:0006357//regulation of transcription from RNA polymerase II promoter;GO:0007423//sensory organ development;GO:0009953//dorsal/ventral pattern formation;GO:0009968//negative regulation of signal transduction;GO:0048562//embryonic organ morphogenesis
Unigene0027505	238	195	307	77	69	39	1.21	0.98	1.49	0.33	0.32	0.2	1.22667	0.283333	-2.11417	2.0583e-14	3.842e-12	Alpk3	PREDICTED: alpha-protein kinase 3 [Chrysemys picta bellii]	-	-	-	-	-	-	-
Unigene0100100	1153	1093	1425	652	602	557	20.93	19.62	24.6	9.99	10	10.08	21.7167	10.0233	-1.11544	2.07849e-14	3.86138e-12	SHISA2	PREDICTED: protein shisa-2 homolog [Chrysemys picta bellii]	-	-	-	-	GO:0031224//intrinsic component of membrane;GO:0043231//intracellular membrane-bounded organelle	-	GO:0044707//single-multicellular organism process
Unigene0076958	336	333	513	154	97	108	7.28	7.14	10.57	2.82	1.92	2.33	8.33	2.35667	-1.82157	2.13721e-14	3.95182e-12	CXCR4	PREDICTED: C-X-C chemokine receptor type 4 [Chrysemys picta bellii]	Human Diseases;Environmental Information Processing;Cellular Processes;Cellular Processes;Environmental Information Processing;Human Diseases;Organismal Systems;Organismal Systems;Organismal Systems;Organismal Systems	Cancers;Signaling molecules and interaction;Transport and catabolism;Cell motility;Signal transduction;Infectious diseases;Development;Immune system;Immune system;Immune system	ko05200//Pathways in cancer;ko04060//Cytokine-cytokine receptor interaction;ko04144//Endocytosis;ko04810//Regulation of actin cytoskeleton;ko04020//Calcium signaling pathway;ko05163//Human cytomegalovirus infection;ko04360//Axon guidance;ko04062//Chemokine signaling pathway;ko04670//Leukocyte transendothelial migration;ko04672//Intestinal immune network for IgA production	K04189;K04189;K04189;K04189;K04189;K04189;K04189;K04189;K04189;K04189	GO:0000323//lytic vacuole;GO:0005768//endosome;GO:0030054//cell junction;GO:0031224//intrinsic component of membrane;GO:0031988//membrane-bounded vesicle;GO:0043005//neuron projection;GO:0044459//plasma membrane part	GO:0004950//chemokine receptor activity;GO:0017022//myosin binding;GO:0032182//ubiquitin-like protein binding;GO:0044389//ubiquitin-like protein ligase binding	GO:0003006//developmental process involved in reproduction;GO:0006950//response to stress;GO:0007009//plasma membrane organization;GO:0007411//axon guidance;GO:0007417//central nervous system development;GO:0008283//cell proliferation;GO:0016477//cell migration;GO:0019221//cytokine-mediated signaling pathway;GO:0019932//second-messenger-mediated signaling;GO:0036230//granulocyte activation;GO:004…
Unigene0081692	83	119	99	255	353	263	1.28	1.82	1.45	3.32	4.98	4.05	1.51667	4.11667	1.44057	2.1535e-14	3.96335e-12	--	-	-	-	-	-	-	-	-
Unigene0080992	147	62	89	4	11	7	3.85	1.61	2.22	0.09	0.26	0.18	2.56	0.176667	-3.85704	2.1678e-14	3.97111e-12	SGCA	PREDICTED: alpha-sarcoglycan [Chrysemys picta bellii]	-	-	-	-	GO:0005886//plasma membrane;GO:0043234//protein complex;GO:0044425//membrane part	-	GO:0044707//single-multicellular organism process
Unigene0042116	158	226	234	529	453	474	3.71	5.24	5.22	10.47	9.72	11.08	4.72333	10.4233	1.14194	2.18719e-14	3.98808e-12	HEY2	PREDICTED: hairy/enhancer-of-split related with YRPW motif protein 2 isoform X1 [Chrysemys picta bellii]	Human Diseases;Human Diseases;Human Diseases	Cancers;Infectious diseases;Cancers	ko05200//Pathways in cancer;ko05165//Human papillomavirus infection;ko05224//Breast cancer	K09091;K09091;K09091	GO:0070822//Sin3-type complex	GO:0000981//RNA polymerase II transcription factor activity, sequence-specific DNA binding;GO:0001085//RNA polymerase II transcription factor binding;GO:0003696//satellite DNA binding;GO:0019899//enzyme binding	GO:0000122//negative regulation of transcription from RNA polymerase II promoter;GO:0001570//vasculogenesis;GO:0002027//regulation of heart rate;GO:0003177//pulmonary valve development;GO:0003188//heart valve formation;GO:0003299//muscle hypertrophy in response to stress;GO:0008284//positive regulation of cell proliferation;GO:0008593//regulation of Notch signaling pathway;GO:0009798//axis specif…
Unigene0027539	123	101	136	22	24	13	2.71	2.2	2.85	0.41	0.48	0.29	2.58667	0.393333	-2.71727	2.44019e-14	4.40858e-12	Rerg	PREDICTED: ras-related and estrogen-regulated growth inhibitor [Struthio camelus australis]	-	-	-	-	GO:0043231//intracellular membrane-bounded organelle;GO:0044444//cytoplasmic part	GO:0017111//nucleoside-triphosphatase activity;GO:0032550//purine ribonucleoside binding;GO:0035258//steroid hormone receptor binding	GO:0001558//regulation of cell growth;GO:0008283//cell proliferation;GO:0009719//response to endogenous stimulus;GO:0035556//intracellular signal transduction
Unigene0061732	77	102	134	16	12	12	1.35	1.77	2.24	0.24	0.19	0.21	1.78667	0.213333	-3.06609	2.90088e-14	5.21694e-12	MUSK	PREDICTED: muscle, skeletal receptor tyrosine-protein kinase [Chrysemys picta bellii]	-	-	-	-	-	-	GO:0006796//phosphate-containing compound metabolic process
Unigene0016117	381	419	488	171	196	163	3.25	3.53	3.95	1.23	1.53	1.38	3.57667	1.38	-1.37395	3.13538e-14	5.58764e-12	--	-	-	-	-	-	-	-	-
Unigene0002834	139	39	94	2	2	3	1.98	0.55	1.27	0.02	0.03	0.04	1.26667	0.03	-5.39993	4.6791e-14	8.11834e-12	--	ORF2 [Xenopus laevis]	-	-	-	-	-	-	-
Unigene0092124	2559	1125	1522	94	196	128	115.65	50.29	65.41	3.59	8.1	5.77	77.1167	5.82	-3.72795	5.51128e-14	9.52025e-12	MYLPF	PREDICTED: myosin regulatory light chain 2, skeletal muscle isoform [Chelonia mydas]	Cellular Processes;Cellular Processes;Organismal Systems	Cell motility;Cellular community - eukaryotes;Immune system	ko04810//Regulation of actin cytoskeleton;ko04510//Focal adhesion;ko04670//Leukocyte transendothelial migration	K12758;K12758;K12758	GO:0005774//vacuolar membrane;GO:0015629//actin cytoskeleton	GO:0005198//structural molecule activity;GO:0046872//metal ion binding	GO:0002376//immune system process;GO:0003012//muscle system process;GO:0014706//striated muscle tissue development
Unigene0040938	879	400	442	52	39	20	11.06	4.98	5.29	0.55	0.45	0.25	7.11	0.416667	-4.09288	6.39512e-14	1.09509e-11	COL9A3	PREDICTED: collagen alpha-3(IX) chain [Chrysemys picta bellii]	Human Diseases;Environmental Information Processing;Cellular Processes;Environmental Information Processing;Organismal Systems	Infectious diseases;Signal transduction;Cellular community - eukaryotes;Signaling molecules and interaction;Digestive system	ko05165//Human papillomavirus infection;ko04151//PI3K-Akt signaling pathway;ko04510//Focal adhesion;ko04512//ECM-receptor interaction;ko04974//Protein digestion and absorption	K08131;K08131;K08131;K08131;K08131	GO:0005593//FACIT collagen trimer;GO:0031012//extracellular matrix	-	GO:0008406//gonad development
Unigene0109397	121	103	99	367	256	291	4.45	3.75	3.46	11.41	8.62	10.68	3.88667	10.2367	1.39714	1.04012e-13	1.76574e-11	PCBD1	PREDICTED: pterin-4-alpha-carbinolamine dehydratase [Chrysemys picta bellii]	Metabolism;Metabolism	Global and overview maps;Metabolism of cofactors and vitamins	ko01100//Metabolic pathways;ko00790//Folate biosynthesis	K01724;K01724	GO:0031988//membrane-bounded vesicle;GO:0043231//intracellular membrane-bounded organelle	GO:0005515//protein binding;GO:0016836//hydro-lyase activity	GO:0009108//coenzyme biosynthetic process;GO:0044710//single-organism metabolic process;GO:0051260//protein homooligomerization
Unigene0056162	482	485	616	204	219	238	4.65	4.63	5.65	1.66	1.93	2.29	4.97667	1.96	-1.34433	1.13166e-13	1.91289e-11	CDH13	PREDICTED: cadherin-13 isoform X1 [Chrysemys picta bellii]	-	-	-	-	GO:0005924//cell-substrate adherens junction;GO:0031988//membrane-bounded vesicle;GO:0042995//cell projection;GO:0044421//extracellular region part;GO:0044424//intracellular part;GO:0044459//plasma membrane part	GO:0046872//metal ion binding;GO:0046983//protein dimerization activity;GO:0050839//cell adhesion molecule binding;GO:0071813//lipoprotein particle binding	GO:0001525//angiogenesis;GO:0001952//regulation of cell-matrix adhesion;GO:0006357//regulation of transcription from RNA polymerase II promoter;GO:0006897//endocytosis;GO:0007173//epidermal growth factor receptor signaling pathway;GO:0007265//Ras protein signal transduction;GO:0008284//positive regulation of cell proliferation;GO:0010631//epithelial cell migration;GO:0030031//cell projection asse…
Unigene0014380	31	82	92	233	345	259	0.69	1.82	1.96	4.4	7.06	5.78	1.49	5.74667	1.94741	1.33216e-13	2.23265e-11	SHH	PREDICTED: sonic hedgehog protein [Chrysemys picta bellii]	Human Diseases;Human Diseases;Organismal Systems;Human Diseases;Human Diseases;Environmental Information Processing	Cancers;Cancers;Development;Cancers;Cancers;Signal transduction	ko05200//Pathways in cancer;ko05205//Proteoglycans in cancer;ko04360//Axon guidance;ko05226//Gastric cancer;ko05217//Basal cell carcinoma;ko04340//Hedgehog signaling pathway	K11988;K11988;K11988;K11988;K11988;K11988	GO:0043231//intracellular membrane-bounded organelle;GO:0044421//extracellular region part;GO:0098589//membrane region	GO:0005102//receptor binding;GO:0016787//hydrolase activity;GO:0043236//laminin binding;GO:0046914//transition metal ion binding;GO:0097367//carbohydrate derivative binding	GO:0000122//negative regulation of transcription from RNA polymerase II promoter;GO:0001101//response to acid chemical;GO:0001568//blood vessel development;GO:0001649//osteoblast differentiation;GO:0001667//ameboidal-type cell migration;GO:0001708//cell fate specification;GO:0001816//cytokine production;GO:0001895//retina homeostasis;GO:0002053//positive regulation of mesenchymal cell proliferati…
Unigene0026858	1693	1314	1693	856	778	712	13.83	10.62	13.15	5.9	5.81	5.8	12.5333	5.83667	-1.10255	1.36092e-13	2.26345e-11	DMRT2	PREDICTED: doublesex- and mab-3-related transcription factor 2 [Chrysemys picta bellii]	-	-	-	-	GO:0043231//intracellular membrane-bounded organelle	GO:0003677//DNA binding;GO:0046983//protein dimerization activity	GO:0001501//skeletal system development;GO:0010468//regulation of gene expression;GO:0022603//regulation of anatomical structure morphogenesis;GO:0040019//positive regulation of embryonic development
Unigene0099078	311	224	267	83	85	89	3.95	2.81	3.22	0.89	0.99	1.13	3.32667	1.00333	-1.72928	1.47763e-13	2.435e-11	Raly	PREDICTED: RNA-binding protein Raly isoform X2 [Chrysemys picta bellii]	-	-	-	-	GO:0005681//spliceosomal complex	GO:0003723//RNA binding	-
Unigene0079495	121	56	68	4	7	5	14.01	6.41	7.49	0.39	0.74	0.58	9.30333	0.57	-4.02871	1.97521e-13	3.16234e-11	--	-	-	-	-	-	-	-	-
Unigene0108424	291	271	413	116	76	106	3.56	3.28	4.8	1.2	0.85	1.29	3.88	1.11333	-1.80117	2.00687e-13	3.20003e-11	FGFRL1	PREDICTED: fibroblast growth factor receptor-like 1 isoform X1 [Chrysemys picta bellii]	-	-	-	-	GO:0016020//membrane	GO:0004714//transmembrane receptor protein tyrosine kinase activity;GO:0005539//glycosaminoglycan binding;GO:0019838//growth factor binding	GO:0007169//transmembrane receptor protein tyrosine kinase signaling pathway;GO:0008283//cell proliferation;GO:0060411//cardiac septum morphogenesis;GO:0060538//skeletal muscle organ development
Unigene0004689	176	89	188	19	35	16	4.05	2.02	4.11	0.37	0.74	0.37	3.39333	0.493333	-2.78207	2.14057e-13	3.39944e-11	Trim54	PREDICTED: tripartite motif-containing protein 54 isoform X1 [Chrysemys picta bellii]	-	-	-	-	GO:0043234//protein complex	GO:0015631//tubulin binding;GO:0046914//transition metal ion binding	GO:0031111//negative regulation of microtubule polymerization or depolymerization
Unigene0121634	171	228	225	492	461	403	2.02	2.66	2.53	4.9	4.98	4.74	2.40333	4.87333	1.01987	2.16251e-13	3.4205e-11	--	-	-	-	-	-	-	-	-
Unigene0048901	498	577	723	267	278	173	3.18	3.65	4.4	1.44	1.63	1.1	3.74333	1.39	-1.42924	2.23643e-13	3.52326e-11	COL23A1	PREDICTED: collagen alpha-1(XXIII) chain [Chrysemys picta bellii]	Organismal Systems	Digestive system	ko04974//Protein digestion and absorption	K19721	-	-	-
Unigene0011799	8203	4861	5984	1318	742	761	50.6	29.65	35.1	6.87	4.19	4.68	38.45	5.24667	-2.87351	2.25973e-13	3.5458e-11	Myh6	PREDICTED: myosin-7 [Chrysemys picta bellii]	Environmental Information Processing;Organismal Systems;Organismal Systems;Human Diseases;Human Diseases;Human Diseases;Organismal Systems	Signal transduction;Circulatory system;Endocrine system;Cardiovascular diseases;Cardiovascular diseases;Cardiovascular diseases;Circulatory system	ko04022//cGMP - PKG signaling pathway;ko04261//Adrenergic signaling in cardiomyocytes;ko04919//Thyroid hormone signaling pathway;ko05414//Dilated cardiomyopathy (DCM);ko05416//Viral myocarditis;ko05410//Hypertrophic cardiomyopathy (HCM);ko04260//Cardiac muscle contraction	K17751;K17751;K17751;K17751;K17751;K17751;K17751	GO:0005924//cell-substrate adherens junction;GO:0016459//myosin complex;GO:0031674//I band;GO:0032432//actin filament bundle;GO:0043231//intracellular membrane-bounded organelle	GO:0008092//cytoskeletal protein binding;GO:0032550//purine ribonucleoside binding;GO:0042623//ATPase activity, coupled	GO:0006936//muscle contraction;GO:0008016//regulation of heart contraction;GO:0033275//actin-myosin filament sliding;GO:0055008//cardiac muscle tissue morphogenesis
Unigene0107681	129	46	82	8	4	2	3.77	1.33	2.28	0.2	0.11	0.06	2.46	0.123333	-4.31802	2.41959e-13	3.78111e-11	--	Phosphoribosyltransferase domain-containing protein 1 [Chelonia mydas]	-	-	-	-	-	-	-
Unigene0090402	631	549	414	240	202	156	5.4	4.65	3.37	1.74	1.58	1.33	4.47333	1.55	-1.52908	2.4289e-13	3.78111e-11	--	hypothetical protein UY3_16349 [Chelonia mydas]	-	-	-	-	-	-	-
Unigene0113703	81	67	97	2	8	10	1.03	0.84	1.17	0.02	0.09	0.13	1.01333	0.08	-3.66297	2.57513e-13	3.99297e-11	Synpo2l	PREDICTED: synaptopodin 2-like protein [Chrysemys picta bellii]	-	-	-	-	GO:0031674//I band	-	-
Unigene0063647	118	85	155	19	14	22	3.93	2.8	4.91	0.53	0.43	0.73	3.88	0.563333	-2.784	2.71176e-13	4.18834e-11	--	-	-	-	-	-	-	-	-
Unigene0062810	206	260	302	58	102	63	1.75	2.19	2.45	0.42	0.79	0.54	2.13	0.583333	-1.86846	2.91209e-13	4.48018e-11	NTRK2	PREDICTED: LOW QUALITY PROTEIN: BDNF/NT-3 growth factors receptor [Chelonia mydas]	Environmental Information Processing;Environmental Information Processing;Environmental Information Processing;Human Diseases;Organismal Systems	Signal transduction;Signal transduction;Signal transduction;Substance dependence;Nervous system	ko04151//PI3K-Akt signaling pathway;ko04010//MAPK signaling pathway;ko04014//Ras signaling pathway;ko05034//Alcoholism;ko04722//Neurotrophin signaling pathway	K04360;K04360;K04360;K04360;K04360	GO:0014069//postsynaptic density;GO:0016021//integral component of membrane;GO:0031090//organelle membrane;GO:0033267//axon part;GO:0043231//intracellular membrane-bounded organelle;GO:0043234//protein complex;GO:0044444//cytoplasmic part;GO:0097060//synaptic membrane	GO:0004714//transmembrane receptor protein tyrosine kinase activity;GO:0005216//ion channel activity;GO:0032550//purine ribonucleoside binding;GO:0043121//neurotrophin binding;GO:0046983//protein dimerization activity	GO:0001558//regulation of cell growth;GO:0001934//positive regulation of protein phosphorylation;GO:0006835//dicarboxylic acid transport;GO:0007169//transmembrane receptor protein tyrosine kinase signaling pathway;GO:0007611//learning or memory;GO:0010001//glial cell differentiation;GO:0010467//gene expression;GO:0010770//positive regulation of cell morphogenesis involved in differentiation;GO:00…
Unigene0094903	1558	1331	1834	782	873	739	16.64	14.06	18.63	7.05	8.53	7.87	16.4433	7.81667	-1.07288	4.12135e-13	6.24305e-11	NR2F2	COUP transcription factor 2, partial [Ophiophagus hannah]	-	-	-	-	GO:0043231//intracellular membrane-bounded organelle	GO:0000981//RNA polymerase II transcription factor activity, sequence-specific DNA binding;GO:0003677//DNA binding;GO:0005501//retinoid binding;GO:0038023//signaling receptor activity;GO:0046914//transition metal ion binding;GO:0046983//protein dimerization activity	GO:0000079//regulation of cyclin-dependent protein serine/threonine kinase activity;GO:0001568//blood vessel development;GO:0001936//regulation of endothelial cell proliferation;GO:0003002//regionalization;GO:0009755//hormone-mediated signaling pathway;GO:0010594//regulation of endothelial cell migration;GO:0014706//striated muscle tissue development;GO:0044702//single organism reproductive proce…
Unigene0087470	83	47	106	279	270	252	0.83	0.47	1.01	2.37	2.48	2.53	0.77	2.46	1.67573	4.95387e-13	7.47542e-11	NFATC2	PREDICTED: nuclear factor of activated T-cells, cytoplasmic 2 [Chelonia mydas]	Human Diseases;Organismal Systems;Human Diseases;Organismal Systems;Organismal Systems;Organismal Systems;Cellular Processes;Organismal Systems;Environmental Information Processing;Organismal Systems;Human Diseases;Environmental Information Processing;Human Diseases;Organismal Systems;Organismal Systems;Organismal Systems;Environmental Information Processing	Infectious diseases;Immune system;Infectious diseases;Immune system;Development;Immune system;Cell growth and death;Endocrine system;Signal transduction;Development;Infectious diseases;Signal transduction;Infectious diseases;Immune system;Immune system;Immune system;Signal transduction	ko05166//HTLV-I infection;ko04650//Natural killer cell mediated cytotoxicity;ko05163//Human cytomegalovirus infection;ko04659//Th17 cell differentiation;ko04380//Osteoclast differentiation;ko04658//Th1 and Th2 cell differentiation;ko04218//Cellular senescence;ko04921//Oxytocin signaling pathway;ko04022//cGMP - PKG signaling pathway;ko04360//Axon guidance;ko05167//Kaposi sarcoma-associated herpesv…	K17332;K17332;K17332;K17332;K17332;K17332;K17332;K17332;K17332;K17332;K17332;K17332;K17332;K17332;K17332;K17332;K17332	GO:0005667//transcription factor complex;GO:0005856//cytoskeleton;GO:0016020//membrane;GO:0043231//intracellular membrane-bounded organelle;GO:0044444//cytoplasmic part	GO:0000977//RNA polymerase II regulatory region sequence-specific DNA binding;GO:0000982//transcription factor activity, RNA polymerase II core promoter proximal region sequence-specific binding	GO:0006357//regulation of transcription from RNA polymerase II promoter;GO:0030888//regulation of B cell proliferation;GO:0033554//cellular response to stress;GO:0042221//response to chemical;GO:0044707//single-multicellular organism process;GO:0048870//cell motility;GO:0050851//antigen receptor-mediated signaling pathway
Unigene0073057	75	77	74	236	215	189	1.28	1.3	1.2	3.41	3.37	3.22	1.26	3.33333	1.40354	5.47722e-13	8.2023e-11	Pde7b	PREDICTED: cAMP-specific 3',5'-cyclic phosphodiesterase 7B isoform X1 [Chrysemys picta bellii]	Metabolism;Human Diseases	Nucleotide metabolism;Substance dependence	ko00230//Purine metabolism;ko05032//Morphine addiction	K18436;K18436	-	GO:0004114//3',5'-cyclic-nucleotide phosphodiesterase activity;GO:0043169//cation binding	GO:0050794//regulation of cellular process
Unigene0007315	118	95	162	26	18	24	0.94	0.75	1.23	0.17	0.13	0.19	0.973333	0.163333	-2.57511	9.28335e-13	1.36427e-10	--	-	-	-	-	-	-	-	-
Unigene0053442	75	95	106	7	13	16	6.37	7.98	8.56	0.5	1.01	1.35	7.63667	0.953333	-3.00189	9.41842e-13	1.37898e-10	FABP1	Fatty acid-binding protein, liver [Chelonia mydas]	Organismal Systems;Organismal Systems	Endocrine system;Digestive system	ko03320//PPAR signaling pathway;ko04975//Fat digestion and absorption	K08750;K08750	GO:0031988//membrane-bounded vesicle;GO:0043231//intracellular membrane-bounded organelle	GO:0005488//binding	GO:0001666//response to hypoxia;GO:0034614//cellular response to reactive oxygen species;GO:0043066//negative regulation of apoptotic process;GO:0051234//establishment of localization
Unigene0102344	203	134	172	28	49	41	2.97	1.94	2.39	0.35	0.66	0.6	2.43333	0.536667	-2.18084	1.07041e-12	1.55566e-10	RAPSN	PREDICTED: 43 kDa receptor-associated protein of the synapse isoform X1 [Chrysemys picta bellii]	-	-	-	-	GO:0043232//intracellular non-membrane-bounded organelle;GO:0097060//synaptic membrane	GO:0005102//receptor binding;GO:0046914//transition metal ion binding	GO:0007268//synaptic transmission;GO:0043065//positive regulation of apoptotic process
Unigene0003455	143	203	158	532	331	441	2.85	3.99	2.99	8.94	6.03	8.75	3.27667	7.90667	1.27084	1.1013e-12	1.59467e-10	TYR	PREDICTED: tyrosinase [Chrysemys picta bellii]	Metabolism;Organismal Systems;Metabolism	Global and overview maps;Endocrine system;Amino acid metabolism	ko01100//Metabolic pathways;ko04916//Melanogenesis;ko00350//Tyrosine metabolism	K00505;K00505;K00505	GO:0030659//cytoplasmic vesicle membrane;GO:0031224//intrinsic component of membrane;GO:0048770//pigment granule	GO:0016716//oxidoreductase activity, acting on paired donors, with incorporation or reduction of molecular oxygen, another compound as one donor, and incorporation of one atom of oxygen;GO:0046914//transition metal ion binding;GO:0046983//protein dimerization activity	GO:0006582//melanin metabolic process;GO:0048534//hematopoietic or lymphoid organ development
Unigene0119635	877	722	797	348	379	408	6.28	5.12	5.43	2.11	2.48	2.91	5.61	2.5	-1.16607	1.13752e-12	1.64107e-10	--	PREDICTED: tropomyosin alpha-1 chain-like isoform X1 [Tyto alba]	Human Diseases;Organismal Systems;Human Diseases;Human Diseases;Organismal Systems;Human Diseases	Cancers;Circulatory system;Cardiovascular diseases;Cardiovascular diseases;Circulatory system;Cancers	ko05200//Pathways in cancer;ko04261//Adrenergic signaling in cardiomyocytes;ko05414//Dilated cardiomyopathy (DCM);ko05410//Hypertrophic cardiomyopathy (HCM);ko04260//Cardiac muscle contraction;ko05216//Thyroid cancer	K09290;K09290;K09290;K09290;K09290;K09290	GO:0005737//cytoplasm;GO:0015629//actin cytoskeleton;GO:0042995//cell projection;GO:0044430//cytoskeletal part	-	GO:0009653//anatomical structure morphogenesis;GO:0009987//cellular process;GO:0060047//heart contraction;GO:0061061//muscle structure development
Unigene0041370	267	283	293	128	75	69	3.42	3.58	3.57	1.38	0.88	0.88	3.52333	1.04667	-1.75114	1.16669e-12	1.67702e-10	HFE2	PREDICTED: LOW QUALITY PROTEIN: hemojuvelin [Chrysemys picta bellii]	-	-	-	-	-	-	-
Unigene0110716	156	237	120	366	611	529	3.75	5.64	2.75	7.44	13.46	12.7	4.04667	11.2	1.46869	1.25399e-12	1.77656e-10	ASCL4	PREDICTED: achaete-scute homolog 4 [Chrysemys picta bellii]	-	-	-	-	-	-	-
Unigene0083215	96	84	71	6	8	14	2.23	1.93	1.57	0.12	0.17	0.32	1.91	0.203333	-3.23165	1.3371e-12	1.88752e-10	MSTN	PREDICTED: growth/differentiation factor 8 [Chrysemys picta bellii]	Environmental Information Processing	Signaling molecules and interaction	ko04060//Cytokine-cytokine receptor interaction	K05497	GO:0044421//extracellular region part	GO:0005102//receptor binding	GO:0006355//regulation of transcription, DNA-templated;GO:0007178//transmembrane receptor protein serine/threonine kinase signaling pathway;GO:0008285//negative regulation of cell proliferation;GO:0048641//regulation of skeletal muscle tissue development;GO:0071385//cellular response to glucocorticoid stimulus
Unigene0109055	25	26	40	122	138	126	0.71	0.73	1.09	2.92	3.59	3.56	0.843333	3.35667	1.99285	1.40801e-12	1.98052e-10	--	-	-	-	-	-	-	-	-
Unigene0080849	142	170	221	36	58	42	3.72	4.4	5.5	0.8	1.39	1.1	4.54	1.09667	-2.04957	1.4941e-12	2.09413e-10	Spon2	PREDICTED: spondin-2 isoform X1 [Chrysemys picta bellii]	-	-	-	-	-	-	-
Unigene0119957	99	89	62	9	12	9	1.64	1.46	0.98	0.13	0.18	0.15	1.36	0.153333	-3.14886	1.8002e-12	2.50533e-10	--	-	-	-	-	-	-	-	-
Unigene0037530	622	408	537	228	213	190	28.6	18.55	23.47	8.85	8.96	8.71	23.54	8.84	-1.413	1.8218e-12	2.52647e-10	HSPB1	PREDICTED: heat shock protein beta-1 [Chelonia mydas]	Environmental Information Processing;Human Diseases;Human Diseases;Environmental Information Processing	Signal transduction;Infectious diseases;Infectious diseases;Signal transduction	ko04010//MAPK signaling pathway;ko05169//Epstein-Barr virus infection;ko05146//Amoebiasis;ko04370//VEGF signaling pathway	K04455;K04455;K04455;K04455	GO:0005924//cell-substrate adherens junction;GO:0016020//membrane;GO:0031674//I band;GO:0031988//membrane-bounded vesicle;GO:0043231//intracellular membrane-bounded organelle;GO:0044421//extracellular region part	GO:0003723//RNA binding;GO:0019901//protein kinase binding;GO:0030291//protein serine/threonine kinase inhibitor activity	GO:0006469//negative regulation of protein kinase activity;GO:0007249//I-kappaB kinase/NF-kappaB signaling;GO:0010595//positive regulation of endothelial cell migration;GO:0030168//platelet activation;GO:0032651//regulation of interleukin-1 beta production;GO:0032760//positive regulation of tumor necrosis factor production;GO:0038089//positive regulation of cell migration by vascular endothelial …
Unigene0018234	155	206	169	440	366	369	5.13	6.74	5.32	12.29	11.08	12.17	5.73	11.8467	1.04787	1.8519e-12	2.5592e-10	--	-	-	-	-	-	-	-	-
Unigene0040157	176	183	152	331	495	395	4.83	4.97	3.97	7.67	12.43	10.8	4.59	10.3	1.16608	2.04955e-12	2.82243e-10	--	PREDICTED: matrix Gla protein-like [Chrysemys picta bellii]	-	-	-	-	-	-	-
Unigene0081805	1489	1366	1722	809	909	594	8.49	7.7	9.34	3.9	4.74	3.38	8.51	4.00667	-1.08676	2.31427e-12	3.17587e-10	EBF2	PREDICTED: transcription factor COE2 [Chrysemys picta bellii]	-	-	-	-	GO:0043231//intracellular membrane-bounded organelle	GO:0003676//nucleic acid binding;GO:0005515//protein binding;GO:0043169//cation binding	GO:0006357//regulation of transcription from RNA polymerase II promoter;GO:0035561//regulation of chromatin binding;GO:0044707//single-multicellular organism process;GO:0045444//fat cell differentiation;GO:0061448//connective tissue development
Unigene0054554	55	91	87	0	0	0	1.32	2.16	1.99	0	0	0	1.82333	0.001	-10.8324	2.38011e-12	3.25488e-10	Mtco1	cytochrome c oxidase subunit I, partial (mitochondrion) [Rodentia sp. IN-2012 (III-2)]	Metabolism;Human Diseases;Human Diseases;Metabolism;Organismal Systems;Human Diseases;Human Diseases;Organismal Systems	Global and overview maps;Neurodegenerative diseases;Neurodegenerative diseases;Energy metabolism;Environmental adaptation;Endocrine and metabolic diseases;Neurodegenerative diseases;Circulatory system	ko01100//Metabolic pathways;ko05016//Huntington disease;ko05010//Alzheimer disease;ko00190//Oxidative phosphorylation;ko04714//Thermogenesis;ko04932//Non-alcoholic fatty liver disease (NAFLD);ko05012//Parkinson disease;ko04260//Cardiac muscle contraction	K02256;K02256;K02256;K02256;K02256;K02256;K02256;K02256	GO:0019866//organelle inner membrane;GO:0031224//intrinsic component of membrane;GO:0043231//intracellular membrane-bounded organelle	GO:0003824//catalytic activity;GO:0046906//tetrapyrrole binding;GO:0046914//transition metal ion binding	GO:0015992//proton transport;GO:0045333//cellular respiration
Unigene0017599	520	293	389	135	151	127	22.49	12.53	16	4.93	5.98	5.48	17.0067	5.46333	-1.63825	2.79694e-12	3.81168e-10	--	-	-	-	-	-	-	-	-
Unigene0027577	446	380	504	166	116	193	2.07	1.74	2.22	0.65	0.49	0.89	2.01	0.676667	-1.57068	3.3178e-12	4.50592e-10	Crb1	PREDICTED: protein crumbs homolog 2 isoform X1 [Chrysemys picta bellii]	-	-	-	-	GO:0031988//membrane-bounded vesicle;GO:0032991//macromolecular complex	GO:0004866//endopeptidase inhibitor activity;GO:0005515//protein binding;GO:0046872//metal ion binding	GO:0007399//nervous system development;GO:0009952//anterior/posterior pattern specification;GO:0010466//negative regulation of peptidase activity;GO:0010717//regulation of epithelial to mesenchymal transition;GO:0030510//regulation of BMP signaling pathway;GO:0035090//maintenance of apical/basal cell polarity
Unigene0067151	92	99	75	247	349	194	2.85	3.03	2.21	6.45	9.88	5.98	2.69667	7.43667	1.46348	3.98143e-12	5.38862e-10	--	-	-	-	-	-	-	-	-
Unigene0021084	529	375	478	202	174	189	7.1	4.98	6.1	2.29	2.14	2.53	6.06	2.32	-1.38519	4.40764e-12	5.94503e-10	Coro6	PREDICTED: coronin-6 isoform X1 [Chrysemys picta bellii]	-	-	-	-	-	-	-
Unigene0026697	14	12	25	90	102	99	0.21	0.17	0.35	1.11	1.37	1.45	0.243333	1.31	2.42856	4.62854e-12	6.22167e-10	COL10A1	PREDICTED: collagen alpha-1(X) chain [Chrysemys picta bellii]	-	-	-	-	GO:0031012//extracellular matrix;GO:0044444//cytoplasmic part	-	-
Unigene0066669	1160	1153	1068	460	668	568	10.05	9.88	8.8	3.37	5.3	4.91	9.57667	4.52667	-1.08107	5.05625e-12	6.72772e-10	INA	PREDICTED: low molecular weight neuronal intermediate filament-like [Chrysemys picta bellii]	-	-	-	-	GO:0043234//protein complex	-	-
Unigene0113222	900	521	497	266	228	178	53.01	30.35	27.84	13.23	12.29	10.45	37.0667	11.99	-1.62829	6.08222e-12	7.98493e-10	Crip1	PREDICTED: cysteine-rich protein 1 [Alligator sinensis]	-	-	-	-	GO:0044424//intracellular part	GO:0033218//amide binding;GO:0043565//sequence-specific DNA binding;GO:0046914//transition metal ion binding	GO:0002376//immune system process;GO:0003006//developmental process involved in reproduction;GO:0006974//cellular response to DNA damage stimulus;GO:0010038//response to metal ion;GO:0010224//response to UV-B;GO:0010467//gene expression;GO:0046677//response to antibiotic
Unigene0018233	163	261	267	676	506	453	3.82	6.06	5.96	13.39	10.86	10.6	5.28	11.6167	1.13759	6.59357e-12	8.62749e-10	--	PREDICTED: perilipin-2-like [Chrysemys picta bellii]	-	-	-	-	-	-	-
Unigene0039322	336	390	421	186	122	150	4.22	4.85	5.03	1.97	1.4	1.88	4.7	1.75	-1.42531	7.55363e-12	9.85098e-10	HOXA9	PREDICTED: homeobox protein Hox-A9 [Chrysemys picta bellii]	Human Diseases	Cancers	ko05202//Transcriptional misregulation in cancers	K21950	GO:0043231//intracellular membrane-bounded organelle;GO:0043234//protein complex	GO:0003677//DNA binding	GO:0001501//skeletal system development;GO:0003002//regionalization;GO:0008406//gonad development;GO:0009566//fertilization;GO:0010468//regulation of gene expression;GO:0030097//hemopoiesis;GO:0030326//embryonic limb morphogenesis;GO:0034645//cellular macromolecule biosynthetic process;GO:0045596//negative regulation of cell differentiation;GO:0048232//male gamete generation
Unigene0011281	100	47	60	2	7	4	1.66	0.77	0.95	0.03	0.11	0.07	1.12667	0.07	-4.00856	8.36075e-12	1.08676e-09	--	-	-	-	-	-	-	-	-
Unigene0079972	135	94	115	17	26	25	3.63	2.5	2.94	0.39	0.64	0.67	3.02333	0.566667	-2.41557	9.27548e-12	1.19775e-09	--	Junctional sarcoplasmic reticulum protein 1 [Chelonia mydas]	-	-	-	-	-	-	-
Unigene0010479	571	481	572	297	228	209	2.15	1.79	2.05	0.94	0.79	0.78	1.99667	0.836667	-1.25487	1.14718e-11	1.45747e-09	LAMA2	PREDICTED: laminin subunit alpha-2 isoform X3 [Chrysemys picta bellii]	Human Diseases;Human Diseases;Environmental Information Processing;Human Diseases;Cellular Processes;Human Diseases;Human Diseases;Environmental Information Processing;Human Diseases;Human Diseases;Human Diseases;Human Diseases	Cancers;Infectious diseases;Signal transduction;Infectious diseases;Cellular community - eukaryotes;Cardiovascular diseases;Cardiovascular diseases;Signaling molecules and interaction;Cardiovascular diseases;Infectious diseases;Cancers;Cardiovascular diseases	ko05200//Pathways in cancer;ko05165//Human papillomavirus infection;ko04151//PI3K-Akt signaling pathway;ko05145//Toxoplasmosis;ko04510//Focal adhesion;ko05414//Dilated cardiomyopathy (DCM);ko05416//Viral myocarditis;ko04512//ECM-receptor interaction;ko05410//Hypertrophic cardiomyopathy (HCM);ko05146//Amoebiasis;ko05222//Small cell lung cancer;ko05412//Arrhythmogenic right ventricular cardiomyopat…	K05637;K05637;K05637;K05637;K05637;K05637;K05637;K05637;K05637;K05637;K05637;K05637	GO:0005886//plasma membrane;GO:0031988//membrane-bounded vesicle;GO:0043256//laminin complex	-	GO:0007155//cell adhesion;GO:0016477//cell migration;GO:0032222//regulation of synaptic transmission, cholinergic;GO:0097485//neuron projection guidance;GO:2000026//regulation of multicellular organismal development
Unigene0004997	80	118	132	276	314	250	1.87	2.73	2.94	5.45	6.72	5.83	2.51333	6	1.25536	1.31694e-11	1.66242e-09	Rspo2	PREDICTED: R-spondin-2 [Gavialis gangeticus]	-	-	-	-	-	-	-
Unigene0035770	90	51	70	3	10	5	3.25	1.82	2.4	0.09	0.33	0.18	2.49	0.2	-3.63807	1.57155e-11	1.95872e-09	dhrs7c	PREDICTED: dehydrogenase/reductase SDR family member 7C [Chrysemys picta bellii]	-	-	-	-	GO:0005789//endoplasmic reticulum membrane	GO:0003824//catalytic activity	GO:0044710//single-organism metabolic process;GO:0051279//regulation of release of sequestered calcium ion into cytosol
Unigene0004341	597	526	602	324	268	240	11.26	9.81	10.8	5.16	4.62	4.51	10.6233	4.76333	-1.15719	1.69497e-11	2.10588e-09	--	-	-	-	-	-	-	-	-
Unigene0067755	85	81	114	9	21	14	1.89	1.79	2.42	0.17	0.43	0.31	2.03333	0.303333	-2.74487	1.78854e-11	2.2082e-09	--	-	-	-	-	-	-	-	-
Unigene0002935	126	84	114	20	21	23	1.27	0.84	1.09	0.17	0.19	0.23	1.06667	0.196667	-2.43929	2.03792e-11	2.50823e-09	CNTN2	PREDICTED: contactin-2 [Chrysemys picta bellii]	Environmental Information Processing	Signaling molecules and interaction	ko04514//Cell adhesion molecules (CAMs)	K06760	GO:0033267//axon part;GO:0034705//potassium channel complex;GO:0044297//cell body	GO:0005515//protein binding	GO:0001764//neuron migration;GO:0006898//receptor-mediated endocytosis;GO:0007611//learning or memory;GO:0008038//neuron recognition;GO:0008344//adult locomotory behavior;GO:0022604//regulation of cell morphogenesis;GO:0032291//axon ensheathment in central nervous system;GO:0032536//regulation of cell projection size;GO:0034613//cellular protein localization;GO:0045161//neuronal ion channel clust…
Unigene0021682	273	204	284	104	81	80	5.29	3.91	5.24	1.7	1.44	1.55	4.81333	1.56333	-1.62241	2.1833e-11	2.67047e-09	--	-	-	-	-	-	-	-	-
Unigene0102973	106	77	97	9	17	19	1.56	1.12	1.36	0.11	0.23	0.28	1.34667	0.206667	-2.70402	2.69281e-11	3.26327e-09	Ret	PREDICTED: proto-oncogene tyrosine-protein kinase receptor Ret [Chrysemys picta bellii]	Human Diseases;Human Diseases;Human Diseases	Cancers;Cancers;Cancers	ko05200//Pathways in cancer;ko05230//Central carbon metabolism in cancer;ko05216//Thyroid cancer	K05126;K05126;K05126	GO:0016021//integral component of membrane;GO:0031090//organelle membrane;GO:0043234//protein complex	GO:0004672//protein kinase activity;GO:0032550//purine ribonucleoside binding;GO:0046872//metal ion binding	GO:0001667//ameboidal-type cell migration;GO:0006355//regulation of transcription, DNA-templated;GO:0006468//protein phosphorylation;GO:0007167//enzyme linked receptor protein signaling pathway;GO:0008361//regulation of cell size;GO:0010769//regulation of cell morphogenesis involved in differentiation;GO:0010975//regulation of neuron projection development;GO:0016337//single organismal cell-cell …
Unigene0003079	16	34	38	118	132	121	0.3	0.63	0.67	1.86	2.25	2.25	0.533333	2.12	1.99095	2.97172e-11	3.59022e-09	Mchr1	PREDICTED: melanin-concentrating hormone receptor 1-like isoform X1 [Chrysemys picta bellii]	Environmental Information Processing	Signaling molecules and interaction	ko04080//Neuroactive ligand-receptor interaction	K04320	-	-	-
Unigene0003988	589	515	564	288	304	242	9.19	7.95	8.37	3.8	4.34	3.77	8.50333	3.97	-1.09889	3.06204e-11	3.67678e-09	--	-	-	-	-	-	-	-	-
Unigene0104000	116	40	73	2	10	4	3.86	1.32	2.31	0.06	0.3	0.13	2.49667	0.163333	-3.93411	3.11982e-11	3.73478e-09	CRYAB	PREDICTED: alpha-crystallin B chain [Chrysemys picta bellii]	Genetic Information Processing;Organismal Systems	Folding, sorting and degradation;Aging	ko04141//Protein processing in endoplasmic reticulum;ko04213//Longevity regulating pathway - multiple species	K09542;K09542	GO:0016020//membrane;GO:0031674//I band;GO:0031988//membrane-bounded vesicle;GO:0043231//intracellular membrane-bounded organelle	GO:0005198//structural molecule activity;GO:0043169//cation binding;GO:0046983//protein dimerization activity	GO:0000302//response to reactive oxygen species;GO:0010332//response to gamma radiation;GO:0010468//regulation of gene expression;GO:0010623//developmental programmed cell death;GO:0032386//regulation of intracellular transport;GO:0043010//camera-type eye development;GO:0043066//negative regulation of apoptotic process;GO:0043623//cellular protein complex assembly;GO:0051259//protein oligomerizat…
Unigene0028942	587	459	528	244	206	252	15.42	11.93	13.19	5.41	4.95	6.6	13.5133	5.65333	-1.25721	3.15757e-11	3.76851e-09	PDGFRL	PREDICTED: platelet-derived growth factor receptor-like protein [Chrysemys picta bellii]	-	-	-	-	-	-	GO:0006468//protein phosphorylation
Unigene0090254	101	123	105	249	284	238	1.95	2.35	1.93	4.06	5.01	4.58	2.07667	4.55	1.1316	3.50884e-11	4.15002e-09	--	-	-	-	-	-	-	-	-
Unigene0068640	201	72	94	22	10	18	2.96	1.05	1.32	0.27	0.13	0.26	1.77667	0.22	-3.0136	4.19179e-11	4.9135e-09	CASQ1	Sodium/potassium-transporting ATPase subunit alpha-2 [Chelonia mydas]	-	-	-	-	GO:0005789//endoplasmic reticulum membrane;GO:0031984//organelle subcompartment;GO:0033018//sarcoplasmic reticulum lumen;GO:0044429//mitochondrial part;GO:0044449//contractile fiber part;GO:0044459//plasma membrane part	GO:0046872//metal ion binding	GO:0006950//response to stress;GO:0010880//regulation of release of sequestered calcium ion into cytosol by sarcoplasmic reticulum;GO:0014706//striated muscle tissue development;GO:0014877//response to muscle inactivity involved in regulation of muscle adaptation;GO:0031032//actomyosin structure organization;GO:0042221//response to chemical;GO:0043623//cellular protein complex assembly
Unigene0068998	129	88	94	15	28	14	1.75	1.18	1.22	0.17	0.35	0.19	1.38333	0.236667	-2.54722	5.63051e-11	6.52228e-09	DPYS	PREDICTED: dihydropyrimidinase [Chelonia mydas]	Metabolism;Metabolism;Metabolism;Metabolism;Metabolism	Global and overview maps;Nucleotide metabolism;Xenobiotics biodegradation and metabolism;Metabolism of other amino acids;Metabolism of cofactors and vitamins	ko01100//Metabolic pathways;ko00240//Pyrimidine metabolism;ko00983//Drug metabolism - other enzymes;ko00410//beta-Alanine metabolism;ko00770//Pantothenate and CoA biosynthesis	K01464;K01464;K01464;K01464;K01464	GO:0031988//membrane-bounded vesicle;GO:0044424//intracellular part	GO:0005515//protein binding;GO:0016810//hydrolase activity, acting on carbon-nitrogen (but not peptide) bonds	GO:0006208//pyrimidine nucleobase catabolic process
Unigene0013777	475	353	429	181	152	191	12.86	9.45	11.05	4.14	3.77	5.16	11.12	4.35667	-1.35186	6.41369e-11	7.38606e-09	KAZALD1	PREDICTED: kazal-type serine protease inhibitor domain-containing protein 1 [Chelonia mydas]	-	-	-	-	GO:0005578//proteinaceous extracellular matrix	GO:0019838//growth factor binding	GO:0043062//extracellular structure organization
Unigene0096698	214	168	254	71	71	70	1.35	1.05	1.52	0.38	0.41	0.44	1.30667	0.41	-1.6722	6.46271e-11	7.40274e-09	shroom1	PREDICTED: protein Shroom1 [Chrysemys picta bellii]	-	-	-	-	-	-	-
Unigene0002354	1024	578	858	328	390	318	30.42	16.98	24.24	8.24	10.6	9.41	23.88	9.41667	-1.34251	6.64977e-11	7.59134e-09	--	PREDICTED: protein NYNRIN-like [Chrysemys picta bellii]	-	-	-	-	-	-	-
Unigene0024897	44	63	71	6	5	0	1.32	1.87	2.02	0.15	0.14	0	1.73667	0.0966667	-4.16716	7.07485e-11	8.00698e-09	FDX1	PREDICTED: adrenodoxin-like [Chrysemys picta bellii]	-	-	-	-	-	-	-
Unigene0020374	381	455	404	212	207	185	5.24	6.19	5.29	2.46	2.61	2.54	5.57333	2.53667	-1.13561	7.22774e-11	8.15657e-09	CA10	PREDICTED: carbonic anhydrase-related protein 10 isoform X1 [Gallus gallus]	-	-	-	-	-	-	GO:0007417//central nervous system development
Unigene0083173	158	95	165	34	37	29	2.49	1.48	2.48	0.45	0.53	0.46	2.15	0.48	-2.16323	7.57086e-11	8.4951e-09	--	-	-	-	-	-	-	-	-
Unigene0092551	110	91	130	22	31	20	1.76	1.44	1.98	0.3	0.45	0.32	1.72667	0.356667	-2.27534	8.81699e-11	9.86526e-09	pitx1	PREDICTED: pituitary homeobox 1 [Chrysemys picta bellii]	-	-	-	-	GO:0043231//intracellular membrane-bounded organelle;GO:0043232//intracellular non-membrane-bounded organelle;GO:0043234//protein complex	GO:0000977//RNA polymerase II regulatory region sequence-specific DNA binding;GO:0000982//transcription factor activity, RNA polymerase II core promoter proximal region sequence-specific binding;GO:0001076//transcription factor activity, RNA polymerase II transcription factor binding	GO:0006357//regulation of transcription from RNA polymerase II promoter;GO:0007517//muscle organ development;GO:0030326//embryonic limb morphogenesis;GO:0045165//cell fate commitment;GO:0048732//gland development
Unigene0069276	359	241	271	97	102	116	4.29	2.85	3.08	0.98	1.12	1.38	3.40667	1.16	-1.55424	9.38551e-11	1.04716e-08	CAV3	PREDICTED: caveolin-3 [Chrysemys picta bellii]	Cellular Processes;Human Diseases;Cellular Processes;Human Diseases;Human Diseases	Transport and catabolism;Cancers;Cellular community - eukaryotes;Cardiovascular diseases;Infectious diseases	ko04144//Endocytosis;ko05205//Proteoglycans in cancer;ko04510//Focal adhesion;ko05418//Fluid shear stress and atherosclerosis;ko05100//Bacterial invasion of epithelial cells	K12959;K12959;K12959;K12959;K12959	GO:0043231//intracellular membrane-bounded organelle;GO:0043234//protein complex;GO:0044459//plasma membrane part;GO:0098589//membrane region	GO:0015631//tubulin binding;GO:0016247//channel regulator activity	GO:0000226//microtubule cytoskeleton organization;GO:0000768//syncytium formation by plasma membrane fusion;GO:0001765//membrane raft assembly;GO:0001933//negative regulation of protein phosphorylation;GO:0003009//skeletal muscle contraction;GO:0003254//regulation of membrane depolarization;GO:0006639//acylglycerol metabolic process;GO:0006942//regulation of striated muscle contraction;GO:0007009…
Unigene0075766	70	88	82	11	16	13	1.28	1.59	1.43	0.17	0.27	0.24	1.43333	0.226667	-2.66073	9.44263e-11	1.05056e-08	MYOM3	PREDICTED: myomesin-3 [Chrysemys picta bellii]	-	-	-	-	-	GO:0046983//protein dimerization activity	GO:0051234//establishment of localization
Unigene0101606	160	237	248	71	83	67	1.12	1.63	1.64	0.42	0.53	0.47	1.46333	0.473333	-1.62833	9.47662e-11	1.05137e-08	NSMF	PREDICTED: NMDA receptor synaptonuclear signaling and neuronal migration factor isoform X1 [Chrysemys picta bellii]	-	-	-	-	-	-	-
Unigene0096622	215	193	310	74	92	77	2.92	2.59	4.01	0.85	1.14	1.04	3.17333	1.01	-1.65164	9.82969e-11	1.08748e-08	MEOX1	PREDICTED: homeobox protein MOX-1 [Chrysemys picta bellii]	-	-	-	-	-	-	-
Unigene0093617	1328	1401	1896	899	740	773	11.21	11.7	15.22	6.41	5.72	6.51	12.71	6.21333	-1.03252	1.09982e-10	1.21335e-08	EPHA3	PREDICTED: ephrin type-A receptor 3 isoform X1 [Chrysemys picta bellii]	Organismal Systems	Development	ko04360//Axon guidance	K05104	GO:0005768//endosome;GO:0016021//integral component of membrane	GO:0005003//ephrin receptor activity;GO:0032550//purine ribonucleoside binding	GO:0001952//regulation of cell-matrix adhesion;GO:0006468//protein phosphorylation;GO:0007169//transmembrane receptor protein tyrosine kinase signaling pathway;GO:0010975//regulation of neuron projection development;GO:0032526//response to retinoic acid;GO:0032886//regulation of microtubule-based process;GO:0032970//regulation of actin filament-based process
Unigene0096023	425	443	562	190	242	223	5.72	5.89	7.19	2.16	2.98	2.99	6.26667	2.71	-1.20941	1.24137e-10	1.36568e-08	WIPF3	PREDICTED: WAS/WASL-interacting protein family member 3 isoform X1 [Chrysemys picta bellii]	Cellular Processes	Transport and catabolism	ko04144//Endocytosis	K19475	-	-	-
Unigene0105910	85	62	36	4	1	6	2	1.44	0.81	0.08	0.02	0.14	1.41667	0.08	-4.14636	1.41377e-10	1.54671e-08	--	-	-	-	-	-	-	-	-
Unigene0095922	235	252	345	97	126	91	2.08	2.21	2.91	0.73	1.02	0.8	2.4	0.85	-1.4975	1.45244e-10	1.5846e-08	Spag6	PREDICTED: sperm-associated antigen 6 isoform X1 [Chrysemys picta bellii]	-	-	-	-	GO:0005856//cytoskeleton	-	GO:0048232//male gamete generation;GO:0048870//cell motility
Unigene0005664	44	46	76	0	2	4	0.97	1	1.59	0	0.04	0.09	1.18667	0.0433333	-4.77529	1.46062e-10	1.58913e-08	--	-	-	-	-	-	-	-	-
Unigene0046278	736	575	618	333	354	269	4.1	3.17	3.27	1.56	1.8	1.49	3.51333	1.61667	-1.11982	1.5576e-10	1.68071e-08	CACNA1S	PREDICTED: voltage-dependent L-type calcium channel subunit alpha-1S [Alligator sinensis]	Environmental Information Processing;Environmental Information Processing;Human Diseases;Environmental Information Processing;Organismal Systems;Environmental Information Processing;Human Diseases;Organismal Systems;Organismal Systems;Organismal Systems;Human Diseases;Organismal Systems;Human Diseases;Organismal Systems;Organismal Systems;Organismal Systems;Organismal Systems;Organismal Systems;O…	Signal transduction;Signal transduction;Neurodegenerative diseases;Signal transduction;Endocrine system;Signal transduction;Endocrine and metabolic diseases;Circulatory system;Circulatory system;Nervous system;Cardiovascular diseases;Nervous system;Cardiovascular diseases;Circulatory system;Endocrine system;Nervous system;Endocrine system;Endocrine system;Nervous system;Cardiovascular diseases;En…	ko04010//MAPK signaling pathway;ko04020//Calcium signaling pathway;ko05010//Alzheimer disease;ko04024//cAMP signaling pathway;ko04921//Oxytocin signaling pathway;ko04022//cGMP - PKG signaling pathway;ko04934//Cushing syndrome;ko04261//Adrenergic signaling in cardiomyocytes;ko04270//Vascular smooth muscle contraction;ko04723//Retrograde endocannabinoid signaling;ko05414//Dilated cardiomyopathy (DC…	K04857;K04857;K04857;K04857;K04857;K04857;K04857;K04857;K04857;K04857;K04857;K04857;K04857;K04857;K04857;K04857;K04857;K04857;K04857;K04857;K04857;K04857	GO:0005783//endoplasmic reticulum;GO:0034704//calcium channel complex;GO:0044449//contractile fiber part;GO:0044459//plasma membrane part	GO:0005245//voltage-gated calcium channel activity	GO:0000768//syncytium formation by plasma membrane fusion;GO:0006816//calcium ion transport;GO:0006936//muscle contraction;GO:0006996//organelle organization;GO:0007517//muscle organ development;GO:0014706//striated muscle tissue development;GO:0014888//striated muscle adaptation;GO:0014904//myotube cell development;GO:0034220//ion transmembrane transport;GO:0050808//synapse organization
Unigene0028504	275	292	353	134	134	130	6.36	6.68	7.76	2.62	2.84	3	6.93333	2.82	-1.29785	1.79086e-10	1.92188e-08	--	-	-	-	-	-	-	-	-
Unigene0026145	39	48	65	0	0	0	1.02	1.24	1.61	0	0	0	1.29	0.001	-10.3332	1.80691e-10	1.93384e-08	TUBA1A	PREDICTED: tubulin alpha-1A chain-like [Ictalurus punctatus]	Cellular Processes;Cellular Processes;Cellular Processes;Cellular Processes;Human Diseases	Transport and catabolism;Cellular community - eukaryotes;Cell growth and death;Cellular community - eukaryotes;Infectious diseases	ko04145//Phagosome;ko04530//Tight junction;ko04210//Apoptosis;ko04540//Gap junction;ko05130//Pathogenic Escherichia coli infection	K07374;K07374;K07374;K07374;K07374	GO:0005768//endosome;GO:0005874//microtubule;GO:0031988//membrane-bounded vesicle;GO:0035770//ribonucleoprotein granule	GO:0005198//structural molecule activity;GO:0017111//nucleoside-triphosphatase activity;GO:0032550//purine ribonucleoside binding;GO:0046983//protein dimerization activity	GO:0043623//cellular protein complex assembly;GO:0044763//single-organism cellular process
Unigene0070146	60	51	81	5	9	7	1.29	1.09	1.66	0.09	0.18	0.15	1.34667	0.14	-3.26589	1.93376e-10	2.06398e-08	--	-	-	-	-	-	-	-	-
Unigene0118654	70	100	104	224	244	209	0.76	1.07	1.07	2.05	2.42	2.26	0.966667	2.24333	1.21455	2.04003e-10	2.17153e-08	CDH20	PREDICTED: cadherin-20 [Chrysemys picta bellii]	-	-	-	-	GO:0031224//intrinsic component of membrane	-	GO:0098742//cell-cell adhesion via plasma-membrane adhesion molecules
Unigene0017185	105	62	65	6	16	2	5.52	3.22	3.25	0.27	0.77	0.1	3.99667	0.38	-3.39473	2.22182e-10	2.35866e-08	--	-	-	-	-	-	-	-	-
Unigene0013138	62	45	48	2	3	4	1.33	0.96	0.98	0.04	0.06	0.09	1.09	0.0633333	-4.10522	2.4082e-10	2.52925e-08	--	PREDICTED: myosin light chain 4 isoform X1 [Alligator mississippiensis]	-	-	-	-	-	-	-
Unigene0068319	75	38	47	2	2	4	2.59	1.3	1.54	0.06	0.06	0.14	1.81	0.0866667	-4.38437	2.9929e-10	3.12667e-08	Adipoq	PREDICTED: adiponectin isoform X1 [Chrysemys picta bellii]	Human Diseases;Organismal Systems;Environmental Information Processing;Organismal Systems;Organismal Systems;Human Diseases	Endocrine and metabolic diseases;Endocrine system;Signal transduction;Aging;Endocrine system;Endocrine and metabolic diseases	ko04932//Non-alcoholic fatty liver disease (NAFLD);ko03320//PPAR signaling pathway;ko04152//AMPK signaling pathway;ko04211//Longevity regulating pathway - mammal;ko04920//Adipocytokine signaling pathway;ko04930//Type II diabetes mellitus	K07296;K07296;K07296;K07296;K07296;K07296	-	-	-
Unigene0073397	92	62	109	3	20	10	1.65	1.1	1.86	0.05	0.33	0.18	1.53667	0.186667	-3.04127	3.06975e-10	3.19846e-08	KLHL31	PREDICTED: kelch-like protein 31 [Chrysemys picta bellii]	-	-	-	-	-	-	-
Unigene0034709	705	650	828	411	317	368	19.19	17.5	21.43	9.44	7.89	9.99	19.3733	9.10667	-1.08908	3.0943e-10	3.20708e-08	BGN	PREDICTED: biglycan isoform X2 [Odobenus rosmarus divergens]	-	-	-	-	GO:0005775//vacuolar lumen;GO:0005886//plasma membrane;GO:0016023//cytoplasmic, membrane-bounded vesicle;GO:0031012//extracellular matrix;GO:0044431//Golgi apparatus part	GO:0005198//structural molecule activity;GO:0097367//carbohydrate derivative binding	GO:0006024//glycosaminoglycan biosynthetic process;GO:0006027//glycosaminoglycan catabolic process;GO:0006790//sulfur compound metabolic process;GO:0018149//peptide cross-linking;GO:0043062//extracellular structure organization;GO:0051704//multi-organism process
Unigene0074269	1383	1319	2275	792	782	770	21.29	20.08	33.3	10.29	11.01	11.82	24.89	11.04	-1.17283	3.10658e-10	3.21136e-08	gamt-b	PREDICTED: guanidinoacetate N-methyltransferase [Chrysemys picta bellii]	Metabolism;Metabolism;Metabolism	Global and overview maps;Amino acid metabolism;Amino acid metabolism	ko01100//Metabolic pathways;ko00330//Arginine and proline metabolism;ko00260//Glycine, serine and threonine metabolism	K00542;K00542;K00542	GO:0031988//membrane-bounded vesicle	GO:0008757//S-adenosylmethionine-dependent methyltransferase activity	GO:0008152//metabolic process;GO:0009653//anatomical structure morphogenesis;GO:0040008//regulation of growth
Unigene0053169	101	84	106	12	28	17	5.4	4.44	5.39	0.54	1.37	0.91	5.07667	0.94	-2.43315	3.22105e-10	3.3123e-08	--	PREDICTED: RNA-binding protein 24 [Chaetura pelagica]	-	-	-	-	-	-	-
Unigene0068823	64	77	121	16	15	14	1.08	1.29	1.95	0.23	0.23	0.24	1.44	0.233333	-2.6256	3.47124e-10	3.55103e-08	LDB3	PREDICTED: LIM domain-binding protein 3 isoform X18 [Chrysemys picta bellii]	-	-	-	-	-	-	-
Unigene0075528	380	317	421	179	161	163	10.4	8.58	10.96	4.14	4.03	4.45	9.98	4.20667	-1.24636	3.78611e-10	3.86311e-08	SDS	PREDICTED: L-serine dehydratase/L-threonine deaminase [Chrysemys picta bellii]	Metabolism;Metabolism;Metabolism;Metabolism;Metabolism;Metabolism	Global and overview maps;Global and overview maps;Amino acid metabolism;Global and overview maps;Amino acid metabolism;Amino acid metabolism	ko01100//Metabolic pathways;ko01200//Carbon metabolism;ko00270//Cysteine and methionine metabolism;ko01230//Biosynthesis of amino acids;ko00260//Glycine, serine and threonine metabolism;ko00290//Valine, leucine and isoleucine biosynthesis	K17989;K17989;K17989;K17989;K17989;K17989	GO:0043231//intracellular membrane-bounded organelle	GO:0043168//anion binding;GO:0046983//protein dimerization activity	GO:0006090//pyruvate metabolic process;GO:0006563//L-serine metabolic process
Unigene0047808	193	131	187	33	58	53	3.71	2.49	3.42	0.54	1.02	1.02	3.20667	0.86	-1.89867	3.90018e-10	3.96922e-08	--	-	-	-	-	-	-	-	-
Unigene0057457	643	490	520	271	300	195	4.44	3.34	3.41	1.58	1.89	1.34	3.73	1.60333	-1.2181	3.99239e-10	4.05258e-08	COL15A1	PREDICTED: collagen alpha-1(XV) chain isoform X5 [Chrysemys picta bellii]	Organismal Systems	Digestive system	ko04974//Protein digestion and absorption	K08135	GO:0031988//membrane-bounded vesicle;GO:0044420//extracellular matrix component;GO:0044421//extracellular region part	-	GO:0022610//biological adhesion
Unigene0101118	32	75	38	0	0	0	1.54	3.58	1.74	0	0	0	2.28667	0.001	-11.159	4.5111e-10	4.56734e-08	Mpz	myelin protein P0-like protein [Cricetulus griseus]	Environmental Information Processing	Signaling molecules and interaction	ko04514//Cell adhesion molecules (CAMs)	K06770	GO:0000323//lytic vacuole;GO:0005783//endoplasmic reticulum;GO:0016021//integral component of membrane	-	GO:0034331//cell junction maintenance;GO:0042981//regulation of apoptotic process
Unigene0042494	53	83	85	193	245	165	0.53	0.81	0.8	1.62	2.22	1.63	0.713333	1.82333	1.35393	6.2806e-10	6.23077e-08	BEND4	PREDICTED: BEN domain-containing protein 4 isoform X1 [Chrysemys picta bellii]	-	-	-	-	-	-	-
Unigene0115839	114	64	124	25	19	12	3.5	1.95	3.62	0.65	0.53	0.37	3.02333	0.516667	-2.54883	6.34064e-10	6.27452e-08	--	-	-	-	-	-	-	-	-
Unigene0012516	60	92	54	163	212	211	1.14	1.74	0.98	2.62	3.7	4.01	1.28667	3.44333	1.42017	6.6488e-10	6.54657e-08	--	-	-	-	-	-	-	-	-
Unigene0066670	55	86	61	5	14	6	1.05	1.62	1.11	0.08	0.24	0.11	1.26	0.143333	-3.13598	6.72302e-10	6.58672e-08	NEFL	PREDICTED: neurofilament light polypeptide [Chrysemys picta bellii]	Human Diseases	Neurodegenerative diseases	ko05014//Amyotrophic lateral sclerosis (ALS)	K04572	GO:0005882//intermediate filament;GO:0043005//neuron projection	GO:0005198//structural molecule activity;GO:0005515//protein binding	GO:0008088//axo-dendritic transport;GO:0010770//positive regulation of cell morphogenesis involved in differentiation;GO:0031103//axon regeneration;GO:0032536//regulation of cell projection size;GO:0043066//negative regulation of apoptotic process;GO:0045110//intermediate filament bundle assembly;GO:0048858//cell projection morphogenesis;GO:0050905//neuromuscular process
Unigene0011597	471	550	650	309	298	234	2.3	2.65	3.01	1.27	1.33	1.14	2.65333	1.24667	-1.08973	7.57129e-10	7.39498e-08	FREM1	PREDICTED: FRAS1-related extracellular matrix protein 1 isoform X1 [Chrysemys picta bellii]	-	-	-	-	GO:0031224//intrinsic component of membrane;GO:0044420//extracellular matrix component	-	GO:0009653//anatomical structure morphogenesis;GO:0031589//cell-substrate adhesion
Unigene0108214	664	614	372	264	235	156	9.43	8.63	5.02	3.17	3.05	2.21	7.69333	2.81	-1.45304	7.94733e-10	7.7095e-08	EGR1	PREDICTED: early growth response protein 1 [Chrysemys picta bellii]	Human Diseases;Environmental Information Processing;Organismal Systems;Organismal Systems;Human Diseases;Human Diseases	Infectious diseases;Signal transduction;Endocrine system;Endocrine system;Endocrine and metabolic diseases;Neurodegenerative diseases	ko05166//HTLV-I infection;ko04371//Apelin signaling pathway;ko04928//Parathyroid hormone synthesis, secretion and action;ko04912//GnRH signaling pathway;ko04933//AGE-RAGE signaling pathway in diabetic complications;ko05020//Prion diseases	K09203;K09203;K09203;K09203;K09203;K09203	GO:0043231//intracellular membrane-bounded organelle	GO:0000976//transcription regulatory region sequence-specific DNA binding;GO:0000982//transcription factor activity, RNA polymerase II core promoter proximal region sequence-specific binding;GO:0019899//enzyme binding;GO:0043169//cation binding	GO:0006357//regulation of transcription from RNA polymerase II promoter;GO:0007178//transmembrane receptor protein serine/threonine kinase signaling pathway;GO:0007519//skeletal muscle tissue development;GO:0009746//response to hexose;GO:0010332//response to gamma radiation;GO:0019221//cytokine-mediated signaling pathway;GO:0030098//lymphocyte differentiation;GO:0030178//negative regulation of Wn…
Unigene0113111	345	378	377	166	180	186	5.88	6.37	6.11	2.39	2.81	3.16	6.12	2.78667	-1.13499	7.97509e-10	7.71742e-08	B3GALT2	PREDICTED: beta-1,3-galactosyltransferase 2 [Chrysemys picta bellii]	Metabolism;Metabolism	Global and overview maps;Glycan biosynthesis and metabolism	ko01100//Metabolic pathways;ko00601//Glycosphingolipid biosynthesis - lacto and neolacto series	K07820;K07820	GO:0031224//intrinsic component of membrane	GO:0035250//UDP-galactosyltransferase activity	GO:0006464//cellular protein modification process;GO:0009311//oligosaccharide metabolic process
Unigene0099637	82	46	55	0	6	8	1.59	0.88	1.02	0	0.11	0.15	1.16333	0.0866667	-3.74664	8.17253e-10	7.86981e-08	--	PREDICTED: arf-GAP with GTPase, ANK repeat and PH domain-containing protein 3-like [Chelonia mydas]	-	-	-	-	-	-	-
Unigene0106823	30	45	54	0	0	0	1.59	2.35	2.72	0	0	0	2.22	0.001	-11.1163	9.63513e-10	9.23308e-08	Mtco3	COX3 gene product (mitochondrion) [Apodemus chevrieri]	Metabolism;Human Diseases;Human Diseases;Metabolism;Organismal Systems;Human Diseases;Human Diseases;Organismal Systems	Global and overview maps;Neurodegenerative diseases;Neurodegenerative diseases;Energy metabolism;Environmental adaptation;Endocrine and metabolic diseases;Neurodegenerative diseases;Circulatory system	ko01100//Metabolic pathways;ko05016//Huntington disease;ko05010//Alzheimer disease;ko00190//Oxidative phosphorylation;ko04714//Thermogenesis;ko04932//Non-alcoholic fatty liver disease (NAFLD);ko05012//Parkinson disease;ko04260//Cardiac muscle contraction	K02262;K02262;K02262;K02262;K02262;K02262;K02262;K02262	GO:0031224//intrinsic component of membrane;GO:0043231//intracellular membrane-bounded organelle	GO:0016491//oxidoreductase activity	GO:0015992//proton transport;GO:0022904//respiratory electron transport chain
Unigene0066806	225	199	261	84	108	65	2.39	2.09	2.64	0.75	1.05	0.69	2.37333	0.83	-1.51573	9.75651e-10	9.3267e-08	--	-	-	-	-	-	-	-	-
Unigene0044958	129	199	220	388	386	395	1.34	2.04	2.17	3.4	3.66	4.08	1.85	3.71333	1.00519	9.98587e-10	9.52284e-08	JAKMIP2	PREDICTED: janus kinase and microtubule-interacting protein 2 isoform X1 [Chelonia mydas]	-	-	-	-	-	GO:0019899//enzyme binding	-
Unigene0012012	583	1119	1145	2841	3776	3642	10.97	20.82	20.48	45.13	64.99	68.31	17.4233	59.4767	1.7713	1.05493e-09	1.00359e-07	KRT15	PREDICTED: keratin, type I cytoskeletal 15 [Chrysemys picta bellii]	Organismal Systems;Human Diseases;Human Diseases	Endocrine system;Infectious diseases;Infectious diseases	ko04915//Estrogen signaling pathway;ko05130//Pathogenic Escherichia coli infection;ko05150//Staphylococcus aureus infection	K07604;K07604;K07604	-	-	-
Unigene0018974	210	242	242	113	90	80	1.97	2.24	2.16	0.89	0.77	0.75	2.12333	0.803333	-1.40226	1.12697e-09	1.06953e-07	CRMP1	PREDICTED: dihydropyrimidinase-related protein 1 isoform X1 [Chelonia mydas]	-	-	-	-	GO:0043005//neuron projection;GO:0044297//cell body	GO:0016810//hydrolase activity, acting on carbon-nitrogen (but not peptide) bonds	GO:0006206//pyrimidine nucleobase metabolic process
Unigene0110536	230	183	162	49	84	53	7.54	5.93	5.05	1.36	2.52	1.73	6.17333	1.87	-1.72301	1.16758e-09	1.10277e-07	--	-	-	-	-	-	-	-	-
Unigene0031793	210	227	260	87	114	79	4.6	4.92	5.42	1.61	2.29	1.73	4.98	1.87667	-1.40797	1.2543e-09	1.17621e-07	--	Multiple epidermal growth factor-like domains protein 6 [Chelonia mydas]	-	-	-	-	-	-	-
Unigene0043195	199	150	321	8	17	28	2.04	1.52	3.13	0.07	0.16	0.29	2.23	0.173333	-3.68542	1.26566e-09	1.18404e-07	MYMK	PREDICTED: protein myomaker [Chrysemys picta bellii]	-	-	-	-	-	-	GO:0000768//syncytium formation by plasma membrane fusion
Unigene0107377	593	624	690	394	236	270	7.18	7.47	7.94	4.03	2.61	3.26	7.53	3.3	-1.19018	1.33491e-09	1.24587e-07	--	-	-	-	-	-	-	-	-
Unigene0075765	269	140	174	60	56	59	3.14	1.61	1.93	0.59	0.6	0.69	2.22667	0.626667	-1.82912	1.33971e-09	1.24739e-07	MYOM3	PREDICTED: myomesin-3 [Chrysemys picta bellii]	-	-	-	-	-	GO:0046983//protein dimerization activity	GO:0051234//establishment of localization
Unigene0095790	68	125	99	267	253	203	1.49	2.7	2.06	4.93	5.06	4.42	2.08333	4.80333	1.20514	1.39829e-09	1.29886e-07	--	PREDICTED: RNA-directed DNA polymerase from mobile element jockey-like [Lepisosteus oculatus]	-	-	-	-	-	-	-
Unigene0047807	223	246	262	49	123	61	2.16	2.36	2.42	0.4	1.09	0.59	2.31333	0.693333	-1.73835	1.487e-09	1.37802e-07	--	-	-	-	-	-	-	-	-
Unigene0053858	48	80	86	4	15	9	0.5	0.83	0.86	0.04	0.14	0.09	0.73	0.09	-3.0199	1.49909e-09	1.38271e-07	NEB	PREDICTED: nebulin [Chrysemys picta bellii]	-	-	-	-	GO:0031674//I band;GO:0036379//myofilament	-	GO:0031032//actomyosin structure organization;GO:0032535//regulation of cellular component size
Unigene0030190	219	141	168	58	64	51	5.36	3.42	3.91	1.2	1.43	1.25	4.23	1.29333	-1.70956	1.51911e-09	1.3979e-07	Cd79a	PREDICTED: B-cell antigen receptor complex-associated protein alpha chain [Chrysemys picta bellii]	Organismal Systems;Human Diseases	Immune system;Immune diseases	ko04662//B cell receptor signaling pathway;ko05340//Primary immunodeficiency	K06506;K06506	GO:0044459//plasma membrane part	-	GO:0007166//cell surface receptor signaling pathway;GO:0042113//B cell activation
Unigene0004948	96	58	68	2	3	16	8.79	5.26	5.92	0.15	0.25	1.46	6.65667	0.62	-3.42446	1.62652e-09	1.48978e-07	--	ankyrin repeat domain-containing protein 11 [Alligator mississippiensis]	-	-	-	-	-	-	-
Unigene0068836	48	95	139	16	8	18	0.66	1.29	1.81	0.18	0.1	0.25	1.25333	0.176667	-2.82667	1.82783e-09	1.66257e-07	Tbx4	PREDICTED: T-box transcription factor TBX4 [Chrysemys picta bellii]	-	-	-	-	GO:0043231//intracellular membrane-bounded organelle	GO:0001071//nucleic acid binding transcription factor activity;GO:0005488//binding	GO:0009887//organ morphogenesis;GO:0010468//regulation of gene expression;GO:0034645//cellular macromolecule biosynthetic process;GO:0035107//appendage morphogenesis
Unigene0010264	368	161	279	96	93	62	6	2.59	4.32	1.32	1.39	1.01	4.30333	1.24	-1.79511	2.24655e-09	2.02937e-07	Plk2	PREDICTED: inactive serine/threonine-protein kinase PLK5 isoform X2 [Chrysemys picta bellii]	-	-	-	-	-	-	-
Unigene0101117	24	50	46	0	0	0	0.9	1.86	1.65	0	0	0	1.47	0.001	-10.5216	2.29078e-09	2.06458e-07	--	myelin protein P0 isoform L-MPZ precursor [Rattus norvegicus]	Environmental Information Processing	Signaling molecules and interaction	ko04514//Cell adhesion molecules (CAMs)	K06770	GO:0031224//intrinsic component of membrane;GO:0044464//cell part	-	GO:0034331//cell junction maintenance
Unigene0010003	183	196	171	68	57	76	1.59	1.69	1.42	0.5	0.45	0.66	1.56667	0.536667	-1.5456	2.42725e-09	2.18259e-07	Tmcc2	PREDICTED: transmembrane and coiled-coil domains protein 2 [Chrysemys picta bellii]	-	-	-	-	-	-	-
Unigene0105559	254	162	131	52	50	60	5.6	3.53	2.75	0.97	1.01	1.32	3.96	1.1	-1.848	3.28256e-09	2.89873e-07	--	-	-	-	-	-	-	-	-
Unigene0056714	75	107	103	220	251	188	0.69	0.97	0.9	1.7	2.1	1.72	0.853333	1.84	1.10852	4.57791e-09	4.00669e-07	--	-	-	-	-	-	-	-	-
Unigene0106849	147	136	200	43	44	63	1.6	1.47	2.08	0.4	0.44	0.69	1.71667	0.51	-1.75104	4.74143e-09	4.1406e-07	CASS4	PREDICTED: cas scaffolding protein family member 4 isoform X3 [Chrysemys picta bellii]	-	-	-	-	-	-	-
Unigene0022546	403	369	399	221	174	186	7.24	6.56	6.82	3.35	2.86	3.33	6.87333	3.18	-1.11198	5.09087e-09	4.42613e-07	--	PREDICTED: podoplanin [Chelonia mydas]	-	-	-	-	-	-	-
Unigene0016379	74	60	87	20	10	6	3.61	2.89	4.03	0.82	0.45	0.29	3.51	0.52	-2.75489	5.89057e-09	5.06585e-07	DUSP13	Dual specificity protein phosphatase 13 isoform MDSP [Chelonia mydas]	-	-	-	-	-	-	-
Unigene0026370	100	88	144	27	23	33	0.62	0.54	0.85	0.14	0.13	0.21	0.67	0.16	-2.06609	5.89097e-09	5.06585e-07	PRDM16	PREDICTED: PR domain zinc finger protein 16 isoform X3 [Chrysemys picta bellii]	Organismal Systems	Environmental adaptation	ko04714//Thermogenesis	K22410	-	-	-
Unigene0004949	77	53	79	6	18	3	4.25	2.9	4.15	0.28	0.91	0.17	3.76667	0.453333	-3.05464	5.95232e-09	5.10745e-07	--	ankyrin repeat domain-containing protein 11 [Alligator mississippiensis]	-	-	-	-	-	-	-
Unigene0063280	57	53	122	12	12	12	1.17	1.07	2.38	0.21	0.22	0.25	1.54	0.226667	-2.76429	6.02916e-09	5.16214e-07	FGF5	PREDICTED: fibroblast growth factor 5 [Chrysemys picta bellii]	Human Diseases;Environmental Information Processing;Environmental Information Processing;Cellular Processes;Environmental Information Processing;Environmental Information Processing;Human Diseases;Human Diseases;Human Diseases	Cancers;Signal transduction;Signal transduction;Cell motility;Signal transduction;Signal transduction;Cancers;Cancers;Cancers	ko05200//Pathways in cancer;ko04151//PI3K-Akt signaling pathway;ko04010//MAPK signaling pathway;ko04810//Regulation of actin cytoskeleton;ko04014//Ras signaling pathway;ko04015//Rap1 signaling pathway;ko05224//Breast cancer;ko05226//Gastric cancer;ko05218//Melanoma	K04358;K04358;K04358;K04358;K04358;K04358;K04358;K04358;K04358	GO:0044421//extracellular region part	GO:0070851//growth factor receptor binding	GO:0006952//defense response;GO:0030154//cell differentiation;GO:0038093//Fc receptor signaling pathway;GO:0038127//ERBB signaling pathway;GO:0042127//regulation of cell proliferation;GO:0048017//inositol lipid-mediated signaling;GO:0048522//positive regulation of cellular process;GO:0048731//system development
Unigene0105909	86	55	43	3	13	3	1.96	1.24	0.93	0.06	0.27	0.07	1.37667	0.133333	-3.36807	7.52327e-09	6.37212e-07	--	-	-	-	-	-	-	-	-
Unigene0009459	28	77	15	0	0	0	1.92	5.21	0.98	0	0	0	2.70333	0.001	-11.4005	7.86477e-09	6.63285e-07	--	PREDICTED: C-type lectin domain family 2 member B-like [Pelodiscus sinensis]	-	-	-	-	-	-	-
Unigene0062125	204	207	260	101	83	93	2.91	2.92	3.53	1.22	1.08	1.32	3.12	1.20667	-1.37052	8.19688e-09	6.88346e-07	FMO4	PREDICTED: dimethylaniline monooxygenase [N-oxide-forming] 4 isoform X2 [Chrysemys picta bellii]	Metabolism	Xenobiotics biodegradation and metabolism	ko00982//Drug metabolism - cytochrome P450	K00485	-	-	-
Unigene0067528	708	585	535	334	337	301	29.53	24.13	21.22	11.76	12.86	12.52	24.96	12.38	-1.01161	8.43449e-09	7.03798e-07	OTOR	PREDICTED: LOW QUALITY PROTEIN: otoraplin [Chelonia mydas]	-	-	-	-	-	-	-
Unigene0082145	180	153	160	38	76	47	8.41	7.07	7.11	1.5	3.25	2.19	7.53	2.31333	-1.70268	8.54369e-09	7.09071e-07	--	-	-	-	-	-	-	-	-
Unigene0071337	64	38	64	5	10	4	2.88	1.69	2.74	0.19	0.41	0.18	2.43667	0.26	-3.22833	8.5517e-09	7.09071e-07	Cacng6	voltage-dependent calcium channel gamma-6 subunit [Alligator mississippiensis]	Environmental Information Processing;Organismal Systems;Organismal Systems;Human Diseases;Human Diseases;Organismal Systems;Human Diseases	Signal transduction;Endocrine system;Circulatory system;Cardiovascular diseases;Cardiovascular diseases;Circulatory system;Cardiovascular diseases	ko04010//MAPK signaling pathway;ko04921//Oxytocin signaling pathway;ko04261//Adrenergic signaling in cardiomyocytes;ko05414//Dilated cardiomyopathy (DCM);ko05410//Hypertrophic cardiomyopathy (HCM);ko04260//Cardiac muscle contraction;ko05412//Arrhythmogenic right ventricular cardiomyopathy (ARVC)	K04871;K04871;K04871;K04871;K04871;K04871;K04871	GO:0034704//calcium channel complex	GO:0005262//calcium channel activity	GO:0006816//calcium ion transport;GO:0034220//ion transmembrane transport
Unigene0048937	1276	908	1007	675	432	458	12.53	8.82	9.4	5.6	3.88	4.49	10.25	4.65667	-1.13825	9.09685e-09	7.52688e-07	ITGA7	PREDICTED: integrin alpha-7 [Chrysemys picta bellii]	Human Diseases;Environmental Information Processing;Cellular Processes;Cellular Processes;Human Diseases;Environmental Information Processing;Human Diseases;Human Diseases	Infectious diseases;Signal transduction;Cell motility;Cellular community - eukaryotes;Cardiovascular diseases;Signaling molecules and interaction;Cardiovascular diseases;Cardiovascular diseases	ko05165//Human papillomavirus infection;ko04151//PI3K-Akt signaling pathway;ko04810//Regulation of actin cytoskeleton;ko04510//Focal adhesion;ko05414//Dilated cardiomyopathy (DCM);ko04512//ECM-receptor interaction;ko05410//Hypertrophic cardiomyopathy (HCM);ko05412//Arrhythmogenic right ventricular cardiomyopathy (ARVC)	K06583;K06583;K06583;K06583;K06583;K06583;K06583;K06583	GO:0005924//cell-substrate adherens junction;GO:0008305//integrin complex;GO:0044424//intracellular part;GO:0045202//synapse	GO:0005102//receptor binding;GO:0043169//cation binding;GO:0046983//protein dimerization activity	GO:0001568//blood vessel development;GO:0007166//cell surface receptor signaling pathway;GO:0014706//striated muscle tissue development;GO:0016337//single organismal cell-cell adhesion;GO:0022604//regulation of cell morphogenesis;GO:0030154//cell differentiation;GO:0031589//cell-substrate adhesion;GO:0043062//extracellular structure organization;GO:0048513//animal organ development;GO:0048870//ce…
Unigene0019427	136	65	70	25	7	4	8.04	3.8	3.93	1.25	0.38	0.24	5.25667	0.623333	-3.07607	9.21172e-09	7.60595e-07	pvalb2	PREDICTED: parvalbumin beta [Chrysemys picta bellii]	-	-	-	-	-	GO:0046872//metal ion binding	-
Unigene0119585	14	4	11	89	55	52	0.54	0.15	0.4	2.9	1.94	2	0.363333	2.28	2.64967	9.47019e-09	7.78671e-07	--	-	-	-	-	-	-	-	-
Unigene0122136	101	65	92	4	13	23	2.37	1.51	2.06	0.08	0.28	0.54	1.98	0.3	-2.72247	9.71808e-09	7.92551e-07	CHODL	PREDICTED: chondrolectin isoform X2 [Pelodiscus sinensis]	-	-	-	-	GO:0044444//cytoplasmic part	-	-
Unigene0064023	403	390	569	243	222	190	7.85	7.51	10.53	3.99	3.95	3.69	8.63	3.87667	-1.15454	9.96014e-09	8.10432e-07	HAND2	PREDICTED: heart- and neural crest derivatives-expressed protein 2 [Chrysemys picta bellii]	-	-	-	-	GO:0000785//chromatin;GO:0043231//intracellular membrane-bounded organelle;GO:0043234//protein complex	GO:0000976//transcription regulatory region sequence-specific DNA binding;GO:0000982//transcription factor activity, RNA polymerase II core promoter proximal region sequence-specific binding;GO:0003712//transcription cofactor activity;GO:0008134//transcription factor binding;GO:0046983//protein dimerization activity	GO:0001649//osteoblast differentiation;GO:0001738//morphogenesis of a polarized epithelium;GO:0001755//neural crest cell migration;GO:0001838//embryonic epithelial tube formation;GO:0003015//heart process;GO:0003143//embryonic heart tube morphogenesis;GO:0003151//outflow tract morphogenesis;GO:0003211//cardiac ventricle formation;GO:0003264//regulation of cardioblast proliferation;GO:0003343//sep…
Unigene0066675	324	94	110	8	14	11	10.61	3.04	3.42	0.22	0.42	0.36	5.69	0.333333	-4.09339	1.02715e-08	8.30681e-07	--	-	-	-	-	-	-	-	-
Unigene0116667	32	37	29	0	0	0	1.52	1.74	1.31	0	0	0	1.52333	0.001	-10.573	1.1106e-08	8.92675e-07	Fth1	Fth1 protein, partial [Rattus norvegicus]	Cellular Processes;Organismal Systems;Cellular Processes	Cell growth and death;Digestive system;Cell growth and death	ko04217//Necroptosis;ko04978//Mineral absorption;ko04216//Ferroptosis	K00522;K00522;K00522	GO:0031988//membrane-bounded vesicle;GO:0043231//intracellular membrane-bounded organelle	GO:0003824//catalytic activity;GO:0005506//iron ion binding	GO:0000041//transition metal ion transport;GO:0002376//immune system process;GO:0008285//negative regulation of cell proliferation;GO:0010939//regulation of necrotic cell death;GO:0044710//single-organism metabolic process;GO:0046916//cellular transition metal ion homeostasis;GO:0051651//maintenance of location in cell
Unigene0026674	179	139	123	32	64	32	1.74	1.33	1.14	0.26	0.57	0.31	1.40333	0.38	-1.88479	1.136e-08	9.07529e-07	--	-	-	-	-	-	-	-	-
Unigene0103801	0	4	6	49	41	41	0	0.23	0.32	2.36	2.14	2.33	0.183333	2.27667	3.63438	1.24189e-08	9.86126e-07	--	GTPase SLIP-GC [Chelonia mydas]	-	-	-	-	-	-	-
Unigene0068986	780	337	394	44	63	86	23.36	9.98	11.22	1.11	1.73	2.57	14.8533	1.80333	-3.04205	1.24864e-08	9.89487e-07	CKM	PREDICTED: creatine kinase M-type [Chrysemys picta bellii]	Metabolism;Metabolism	Global and overview maps;Amino acid metabolism	ko01100//Metabolic pathways;ko00330//Arginine and proline metabolism	K00933;K00933	GO:0044424//intracellular part	GO:0016301//kinase activity;GO:0032550//purine ribonucleoside binding	GO:0006603//phosphocreatine metabolic process
Unigene0028981	44	47	68	7	6	7	0.9	0.96	1.33	0.12	0.11	0.14	1.06333	0.123333	-3.10796	1.27135e-08	1.00146e-06	NR1H4	PREDICTED: bile acid receptor-like [Chrysemys picta bellii]	-	-	-	-	GO:0043231//intracellular membrane-bounded organelle	GO:0001071//nucleic acid binding transcription factor activity;GO:0003677//DNA binding;GO:0038023//signaling receptor activity;GO:0046914//transition metal ion binding	GO:0009755//hormone-mediated signaling pathway;GO:0010468//regulation of gene expression;GO:0034645//cellular macromolecule biosynthetic process
Unigene0034141	38	50	72	6	6	7	0.47	0.61	0.84	0.06	0.07	0.09	0.64	0.0733333	-3.12553	1.27137e-08	1.00146e-06	CLEC18A	PREDICTED: C-type lectin domain family 18 member C [Chrysemys picta bellii]	-	-	-	-	-	-	-
Unigene0107903	40	49	46	155	107	131	0.59	0.71	0.64	1.92	1.44	1.92	0.646667	1.76	1.44448	1.40889e-08	1.09879e-06	CLVS1	PREDICTED: LOW QUALITY PROTEIN: clavesin-1 [Chrysemys picta bellii]	-	-	-	-	GO:0030135//coated vesicle;GO:0031984//organelle subcompartment	GO:1902936//phosphatidylinositol bisphosphate binding	GO:0007033//vacuole organization;GO:0051234//establishment of localization
Unigene0102886	546	664	749	316	423	301	7.34	8.83	9.58	3.59	5.21	4.04	8.58333	4.28	-1.00393	1.44704e-08	1.12632e-06	--	-	-	-	-	-	-	-	-
Unigene0084975	8	17	3	67	79	47	0.26	0.56	0.09	1.87	2.39	1.55	0.303333	1.93667	2.6746	1.52753e-08	1.18428e-06	--	-	-	-	-	-	-	-	-
Unigene0015484	118	117	104	41	32	31	1.76	1.73	1.48	0.52	0.44	0.46	1.65667	0.473333	-1.80735	1.57856e-08	1.21429e-06	Galr1	PREDICTED: galanin receptor type 1-like [Chrysemys picta bellii]	Environmental Information Processing	Signaling molecules and interaction	ko04080//Neuroactive ligand-receptor interaction	K04230	-	-	-
Unigene0010004	153	176	156	77	53	45	1.84	2.1	1.79	0.78	0.58	0.54	1.91	0.633333	-1.59254	1.74823e-08	1.34218e-06	--	-	-	-	-	-	-	-	-
Unigene0048035	1033	960	1084	720	477	438	5.61	5.16	5.6	3.3	2.37	2.37	5.45667	2.68	-1.02579	1.85268e-08	1.4196e-06	--	PREDICTED: collagen alpha-2(I) chain-like [Chrysemys picta bellii]	Organismal Systems	Digestive system	ko04974//Protein digestion and absorption	K19721	-	-	-
Unigene0033464	370	263	436	174	122	151	4.31	3.03	4.83	1.71	1.3	1.75	4.05667	1.58667	-1.3543	1.91207e-08	1.46227e-06	SYPL2	PREDICTED: synaptophysin-like protein 2 [Chrysemys picta bellii]	-	-	-	-	GO:0016023//cytoplasmic, membrane-bounded vesicle;GO:0031224//intrinsic component of membrane	-	GO:0006875//cellular metal ion homeostasis;GO:0048856//anatomical structure development;GO:0051234//establishment of localization
Unigene0015433	306	287	356	131	143	165	2.87	2.66	3.17	1.04	1.23	1.54	2.9	1.27	-1.19122	1.91977e-08	1.46532e-06	--	Progestin and adipoQ receptor family member 3 [Chelonia mydas]	-	-	-	-	-	-	-
Unigene0101470	146	213	212	69	81	73	3.5	5.05	4.84	1.4	1.78	1.75	4.46333	1.64333	-1.4415	1.92926e-08	1.4697e-06	SULT1B1	PREDICTED: sulfotransferase family cytosolic 1B member 1 [Anolis carolinensis]	-	-	-	-	-	GO:0003824//catalytic activity	-
Unigene0049798	310	230	312	144	127	103	3.76	2.76	3.6	1.48	1.41	1.25	3.37333	1.38	-1.28951	1.93312e-08	1.4698e-06	C10orf105	PREDICTED: uncharacterized protein C10orf105 homolog [Chrysemys picta bellii]	-	-	-	-	-	-	-
Unigene0043094	15	8	27	94	72	78	0.38	0.2	0.65	2	1.66	1.96	0.41	1.87333	2.19191	1.99177e-08	1.50857e-06	Dsg4	PREDICTED: LOW QUALITY PROTEIN: desmoglein-1-gamma-like [Chrysemys picta bellii]	-	-	-	-	-	-	-
Unigene0101346	36	55	65	116	199	150	0.76	1.15	1.31	2.07	3.85	3.16	1.07333	3.02667	1.49563	2.0094e-08	1.519e-06	RGN	PREDICTED: regucalcin-like isoform X1 [Chrysemys picta bellii]	Metabolism;Metabolism;Metabolism;Metabolism	Global and overview maps;Global and overview maps;Carbohydrate metabolism;Carbohydrate metabolism	ko01100//Metabolic pathways;ko01200//Carbon metabolism;ko00030//Pentose phosphate pathway;ko00053//Ascorbate and aldarate metabolism	K01053;K01053;K01053;K01053	-	-	-
Unigene0121573	87	79	100	28	23	11	1.16	1.04	1.27	0.31	0.28	0.15	1.15667	0.246667	-2.22934	2.16901e-08	1.63028e-06	--	-	-	-	-	-	-	-	-
Unigene0113061	82	103	162	10	28	34	1.12	1.39	2.1	0.11	0.35	0.46	1.53667	0.306667	-2.32506	2.24728e-08	1.68589e-06	Chrna7	PREDICTED: neuronal acetylcholine receptor subunit alpha-7-like [Chrysemys picta bellii]	Environmental Information Processing;Environmental Information Processing;Organismal Systems;Human Diseases;Human Diseases	Signaling molecules and interaction;Signal transduction;Nervous system;Cancers;Substance dependence	ko04080//Neuroactive ligand-receptor interaction;ko04020//Calcium signaling pathway;ko04725//Cholinergic synapse;ko05204//Chemical carcinogenesis;ko05033//Nicotine addiction	K04809;K04809;K04809;K04809;K04809	GO:0031224//intrinsic component of membrane;GO:0097060//synaptic membrane	GO:0015276//ligand-gated ion channel activity	GO:0006812//cation transport
Unigene0003080	39	58	60	136	131	170	0.58	0.85	0.84	1.7	1.77	2.51	0.756667	1.99333	1.39745	2.37557e-08	1.77201e-06	--	-	-	-	-	-	-	-	-
Unigene0031621	111	146	150	59	28	35	1.77	2.3	2.27	0.79	0.41	0.56	2.11333	0.586667	-1.84891	2.46333e-08	1.834e-06	rergl	PREDICTED: ras-related and estrogen-regulated growth inhibitor-like protein [Chrysemys picta bellii]	-	-	-	-	-	GO:0032550//purine ribonucleoside binding	GO:0035556//intracellular signal transduction
Unigene0068029	63	51	37	0	0	2	1.44	1.16	0.81	0	0	0.05	1.13667	0.0166667	-6.0917	2.95665e-08	2.18476e-06	Gucy1b2	PREDICTED: guanylate cyclase soluble subunit beta-2-like [Chelonia mydas]	Metabolism;Organismal Systems;Environmental Information Processing;Organismal Systems;Organismal Systems;Organismal Systems;Organismal Systems;Cellular Processes;Organismal Systems;Organismal Systems	Nucleotide metabolism;Endocrine system;Signal transduction;Circulatory system;Environmental adaptation;Immune system;Digestive system;Cellular community - eukaryotes;Nervous system;Endocrine system	ko00230//Purine metabolism;ko04921//Oxytocin signaling pathway;ko04022//cGMP - PKG signaling pathway;ko04270//Vascular smooth muscle contraction;ko04713//Circadian entrainment;ko04611//Platelet activation;ko04970//Salivary secretion;ko04540//Gap junction;ko04730//Long-term depression;ko04924//Renin secretion	K12319;K12319;K12319;K12319;K12319;K12319;K12319;K12319;K12319;K12319	-	GO:0009975//cyclase activity;GO:0016829//lyase activity;GO:0046906//tetrapyrrole binding	GO:0007165//signal transduction;GO:0009152//purine ribonucleotide biosynthetic process
Unigene0038253	37	90	93	208	226	173	1.52	3.65	3.63	7.2	8.48	7.07	2.93333	7.58333	1.37029	3.2846e-08	2.40454e-06	--	-	-	-	-	-	-	-	-
Unigene0058960	282	717	355	1798	1897	1919	8.64	21.73	10.34	46.51	53.17	58.62	13.57	52.7667	1.95921	3.84108e-08	2.79116e-06	DKK4	PREDICTED: dickkopf-related protein 4 [Chrysemys picta bellii]	Environmental Information Processing	Signal transduction	ko04310//Wnt signaling pathway	K02165	-	-	GO:0007166//cell surface receptor signaling pathway;GO:0009968//negative regulation of signal transduction;GO:0044707//single-multicellular organism process
Unigene0018121	1091	589	471	132	154	82	13.12	7	5.38	1.34	1.69	0.98	8.5	1.33667	-2.66882	3.86655e-08	2.80449e-06	--	PREDICTED: collagen alpha-2(IX) chain [Chrysemys picta bellii]	Human Diseases;Environmental Information Processing;Cellular Processes;Environmental Information Processing;Organismal Systems	Infectious diseases;Signal transduction;Cellular community - eukaryotes;Signaling molecules and interaction;Digestive system	ko05165//Human papillomavirus infection;ko04151//PI3K-Akt signaling pathway;ko04510//Focal adhesion;ko04512//ECM-receptor interaction;ko04974//Protein digestion and absorption	K08131;K08131;K08131;K08131;K08131	GO:0005593//FACIT collagen trimer	-	-
Unigene0120291	63	72	88	208	193	139	1.25	1.41	1.66	3.48	3.5	2.75	1.44	3.24333	1.17141	4.28331e-08	3.09538e-06	--	PREDICTED: tumor necrosis factor ligand superfamily member 18 isoform X1 [Chrysemys picta bellii]	Environmental Information Processing	Signaling molecules and interaction	ko04060//Cytokine-cytokine receptor interaction	K05479	-	-	-
Unigene0032777	91	79	157	36	27	17	0.74	0.64	1.22	0.25	0.2	0.14	0.866667	0.196667	-2.13972	4.67288e-08	3.35842e-06	Galr2	PREDICTED: galanin receptor type 2 [Chrysemys picta bellii]	Environmental Information Processing	Signaling molecules and interaction	ko04080//Neuroactive ligand-receptor interaction	K04231	GO:0031224//intrinsic component of membrane	GO:0008188//neuropeptide receptor activity;GO:0042277//peptide binding	GO:0006357//regulation of transcription from RNA polymerase II promoter;GO:0007186//G-protein coupled receptor signaling pathway;GO:0030030//cell projection organization;GO:1901018//positive regulation of potassium ion transmembrane transporter activity
Unigene0064213	110	134	177	47	50	47	1.54	1.86	2.36	0.56	0.64	0.66	1.92	0.62	-1.63077	4.7213e-08	3.38704e-06	Dok7	PREDICTED: protein Dok-7 [Calidris pugnax]	-	-	-	-	GO:0045202//synapse	GO:0005102//receptor binding;GO:0005543//phospholipid binding;GO:0019900//kinase binding	GO:0045860//positive regulation of protein kinase activity;GO:0050808//synapse organization;GO:0072657//protein localization to membrane
Unigene0115732	38	40	37	2	4	2	1.69	1.76	1.57	0.08	0.16	0.09	1.67333	0.11	-3.92715	4.85633e-08	3.47757e-06	CALML4	PREDICTED: calmodulin-like protein 4 [Chelonia mydas]	Human Diseases;Human Diseases;Environmental Information Processing;Environmental Information Processing;Human Diseases;Human Diseases;Environmental Information Processing;Environmental Information Processing;Cellular Processes;Organismal Systems;Environmental Information Processing;Human Diseases;Organismal Systems;Environmental Information Processing;Organismal Systems;Organismal Systems;Organis…	Cancers;Infectious diseases;Signal transduction;Signal transduction;Infectious diseases;Neurodegenerative diseases;Signal transduction;Signal transduction;Cell growth and death;Endocrine system;Signal transduction;Infectious diseases;Circulatory system;Signal transduction;Circulatory system;Nervous system;Endocrine system;Environmental adaptation;Substance dependence;Cardiovascular diseases;Signa…	ko05200//Pathways in cancer;ko05152//Tuberculosis;ko04020//Calcium signaling pathway;ko04014//Ras signaling pathway;ko05163//Human cytomegalovirus infection;ko05010//Alzheimer disease;ko04024//cAMP signaling pathway;ko04015//Rap1 signaling pathway;ko04218//Cellular senescence;ko04921//Oxytocin signaling pathway;ko04022//cGMP - PKG signaling pathway;ko05167//Kaposi sarcoma-associated herpesvirus i…	K02183;K02183;K02183;K02183;K02183;K02183;K02183;K02183;K02183;K02183;K02183;K02183;K02183;K02183;K02183;K02183;K02183;K02183;K02183;K02183;K02183;K02183;K02183;K02183;K02183;K02183;K02183;K02183;K02183;K02183;K02183;K02183;K02183;K02183;K02183;K02183;K02183;K02183;K02183	-	-	-
Unigene0045881	131	120	175	53	56	38	2.69	2.43	3.41	0.92	1.05	0.78	2.84333	0.916667	-1.63311	4.99393e-08	3.56315e-06	IGSF21	PREDICTED: immunoglobulin superfamily member 21 isoform X2 [Chrysemys picta bellii]	-	-	-	-	-	-	-
Unigene0037348	5	5	6	42	41	47	0.26	0.26	0.3	1.87	1.98	2.47	0.273333	2.10667	2.94623	5.00358e-08	3.56358e-06	--	-	-	-	-	-	-	-	-
Unigene0005035	343	390	452	206	237	165	3.58	4.02	4.48	1.81	2.26	1.72	4.02667	1.93	-1.06099	5.03261e-08	3.57779e-06	Snap91	PREDICTED: clathrin coat assembly protein AP180 isoform X5 [Chrysemys picta bellii]	-	-	-	-	GO:0030135//coated vesicle;GO:0044425//membrane part	GO:0005515//protein binding;GO:0035091//phosphatidylinositol binding	GO:0006901//vesicle coating;GO:0007267//cell-cell signaling
Unigene0122473	213	47	72	3	3	6	12.61	2.75	4.05	0.15	0.16	0.35	6.47	0.22	-4.87819	5.50844e-08	3.88104e-06	--	PREDICTED: protein FAM229A isoform X3 [Gorilla gorilla gorilla]	-	-	-	-	-	-	-
Unigene0085940	70	94	140	30	28	9	0.77	1.02	1.46	0.28	0.28	0.1	1.08333	0.22	-2.2999	5.99099e-08	4.20598e-06	MAP6	PREDICTED: microtubule-associated protein 6 isoform X2 [Chrysemys picta bellii]	-	-	-	-	GO:0015630//microtubule cytoskeleton;GO:0044444//cytoplasmic part	GO:0015631//tubulin binding	GO:0048812//neuron projection morphogenesis;GO:0051640//organelle localization
Unigene0077745	85	168	193	428	308	311	1.17	2.29	2.53	4.99	3.89	4.28	1.99667	4.38667	1.13553	6.01409e-08	4.21468e-06	OPCML	PREDICTED: opioid-binding protein/cell adhesion molecule isoform X1 [Chelonia mydas]	-	-	-	-	-	-	-
Unigene0052308	43	109	36	216	206	165	1.07	2.69	0.85	4.55	4.7	4.11	1.53667	4.45333	1.53508	6.23668e-08	4.35517e-06	--	-	-	-	-	-	-	-	-
Unigene0080238	246	204	287	101	122	104	4.72	3.87	5.23	1.63	2.14	1.99	4.60667	1.92	-1.26262	6.61455e-08	4.61087e-06	--	-	-	-	-	-	-	-	-
Unigene0041256	103	93	75	17	34	15	1.43	1.28	0.99	0.2	0.43	0.21	1.23333	0.28	-2.13906	6.7415e-08	4.69106e-06	BVES	PREDICTED: LOW QUALITY PROTEIN: blood vessel epicardial substance [Chelonia mydas]	Cellular Processes	Cellular community - eukaryotes	ko04530//Tight junction	K21108	-	-	-
Unigene0039296	79	78	134	28	24	24	2.73	2.66	4.4	0.82	0.76	0.83	3.26333	0.803333	-2.02228	7.34028e-08	5.04865e-06	--	-	-	-	-	-	-	-	-
Unigene0094698	34	170	185	4	8	2	0.49	2.44	2.56	0.05	0.11	0.03	1.83	0.0633333	-4.85273	7.34512e-08	5.04865e-06	Ido1	PREDICTED: indoleamine 2,3-dioxygenase 1 [Chrysemys picta bellii]	Metabolism;Metabolism;Human Diseases	Global and overview maps;Amino acid metabolism;Infectious diseases	ko01100//Metabolic pathways;ko00380//Tryptophan metabolism;ko05143//African trypanosomiasis	K00463;K00463;K00463	GO:0043292//contractile fiber	GO:0016702//oxidoreductase activity, acting on single donors with incorporation of molecular oxygen, incorporation of two atoms of oxygen;GO:0046906//tetrapyrrole binding	GO:0001818//negative regulation of cytokine production;GO:0001819//positive regulation of cytokine production;GO:0002237//response to molecule of bacterial origin;GO:0002645//positive regulation of tolerance induction;GO:0002676//regulation of chronic inflammatory response;GO:0002828//regulation of type 2 immune response;GO:0006569//tryptophan catabolic process;GO:0007626//locomotory behavior;GO:…
Unigene0010269	211	261	394	126	93	125	11.1	13.57	19.7	5.59	4.47	6.55	14.79	5.53667	-1.41753	7.67193e-08	5.26409e-06	FABP3	PREDICTED: fatty acid-binding protein, heart [Pelodiscus sinensis]	Organismal Systems	Endocrine system	ko03320//PPAR signaling pathway	K08752	GO:0031988//membrane-bounded vesicle;GO:0044421//extracellular region part	GO:0005515//protein binding;GO:0036041//long-chain fatty acid binding	GO:0051234//establishment of localization
Unigene0010039	148	128	144	49	55	53	1.87	1.6	1.73	0.52	0.63	0.67	1.73333	0.606667	-1.51457	8.31969e-08	5.68874e-06	--	-	-	-	-	-	-	-	-
Unigene0115624	425	434	289	215	179	150	9.14	9.23	5.91	3.9	3.52	3.22	8.09333	3.54667	-1.19027	8.38496e-08	5.72343e-06	--	-	-	-	-	-	-	-	-
Unigene0021712	187	97	103	44	39	25	8.01	4.11	4.2	1.59	1.53	1.07	5.44	1.39667	-1.96162	8.71947e-08	5.94146e-06	--	hypothetical protein UY3_10988 [Chelonia mydas]	-	-	-	-	-	-	-
Unigene0118696	68	65	86	214	132	216	2.8	2.65	3.37	7.44	4.97	8.86	2.94	7.09	1.26997	9.88512e-08	6.68944e-06	Nkg7	PREDICTED: protein NKG7 [Chrysemys picta bellii]	-	-	-	-	-	-	-
Unigene0012599	613	633	855	462	333	315	16.7	17.05	22.14	10.62	8.3	8.55	18.63	9.15667	-1.02473	1.29555e-07	8.60458e-06	CFD	PREDICTED: complement factor D [Chrysemys picta bellii]	Organismal Systems;Human Diseases	Immune system;Infectious diseases	ko04610//Complement and coagulation cascades;ko05150//Staphylococcus aureus infection	K01334;K01334	-	-	-
Unigene0027080	91	112	103	252	248	161	3.37	4.1	3.62	7.87	8.39	5.94	3.69667	7.4	1.0013	1.44372e-07	9.54045e-06	--	-	-	-	-	-	-	-	-
Unigene0095170	23	16	38	0	0	0	1.48	1.02	2.32	0	0	0	1.60667	0.001	-10.6499	1.48777e-07	9.81504e-06	Sncg	synuclein, gamma, isoform CRA_c [Rattus norvegicus]	-	-	-	-	GO:0015630//microtubule cytoskeleton;GO:0016020//membrane;GO:0031988//membrane-bounded vesicle;GO:0033267//axon part;GO:0044297//cell body;GO:0044430//cytoskeletal part;GO:0044444//cytoplasmic part	GO:0015631//tubulin binding	GO:0007399//nervous system development;GO:0007626//locomotory behavior;GO:0014070//response to organic cyclic compound;GO:0015031//protein transport;GO:0016043//cellular component organization;GO:0033554//cellular response to stress;GO:0043269//regulation of ion transport;GO:0050804//modulation of synaptic transmission
Unigene0003185	47	50	63	132	123	161	0.71	0.75	0.91	1.69	1.7	2.43	0.79	1.94	1.29613	1.51094e-07	9.93465e-06	FAM196A	PREDICTED: protein FAM196A isoform X1 [Chrysemys picta bellii]	-	-	-	-	-	-	-
Unigene0042243	441	444	442	267	222	112	6.38	6.35	6.08	3.26	2.94	1.61	6.27	2.60333	-1.26811	1.51515e-07	9.94567e-06	RDH8	PREDICTED: retinol dehydrogenase 8 [Chrysemys picta bellii]	Metabolism;Metabolism	Global and overview maps;Metabolism of cofactors and vitamins	ko01100//Metabolic pathways;ko00830//Retinol metabolism	K11150;K11150	GO:0044424//intracellular part	GO:0016616//oxidoreductase activity, acting on the CH-OH group of donors, NAD or NADP as acceptor	GO:0001523//retinoid metabolic process;GO:0006694//steroid biosynthetic process;GO:0050953//sensory perception of light stimulus
Unigene0056407	284	360	511	209	178	136	2.43	3.05	4.16	1.51	1.4	1.16	3.21333	1.35667	-1.244	1.53314e-07	1.00471e-05	adam22	PREDICTED: disintegrin and metalloproteinase domain-containing protein 22 [Chelonia mydas]	-	-	-	-	-	GO:0046914//transition metal ion binding;GO:0070011//peptidase activity, acting on L-amino acid peptides	GO:0007626//locomotory behavior;GO:0010001//glial cell differentiation;GO:0019538//protein metabolic process;GO:0032292//peripheral nervous system axon ensheathment
Unigene0038338	60	33	39	4	5	6	2.07	1.12	1.28	0.12	0.16	0.21	1.49	0.163333	-3.18942	1.60343e-07	1.04555e-05	--	PREDICTED: sarcoplasmic reticulum histidine-rich calcium-binding protein [Chrysemys picta bellii]	-	-	-	-	-	GO:0005488//binding	GO:0008016//regulation of heart contraction;GO:0044763//single-organism cellular process;GO:0050794//regulation of cellular process;GO:0051240//positive regulation of multicellular organismal process;GO:0051924//regulation of calcium ion transport;GO:0055074//calcium ion homeostasis
Unigene0080018	193	184	215	86	102	76	2.12	2	2.25	0.8	1.03	0.83	2.12333	0.886667	-1.25987	1.62975e-07	1.05921e-05	BICD1	PREDICTED: protein bicaudal D homolog 1 [Chelonia mydas]	-	-	-	-	GO:0005874//microtubule;GO:0031982//vesicle;GO:0031984//organelle subcompartment;GO:0033648//host intracellular membrane-bounded organelle;GO:0044444//cytoplasmic part	GO:0001664//G-protein coupled receptor binding;GO:0008092//cytoskeletal protein binding;GO:0017016//Ras GTPase binding;GO:0030674//protein binding, bridging	GO:0010519//negative regulation of phospholipase activity;GO:0022618//ribonucleoprotein complex assembly;GO:0034453//microtubule anchoring;GO:0044403//symbiosis, encompassing mutualism through parasitism;GO:0045744//negative regulation of G-protein coupled receptor protein signaling pathway;GO:0045807//positive regulation of endocytosis;GO:0072384//organelle transport along microtubule
Unigene0011536	51	44	67	9	7	11	1.29	1.1	1.61	0.19	0.16	0.28	1.33333	0.21	-2.66658	1.63731e-07	1.06236e-05	Popdc2	PREDICTED: popeye domain-containing protein 2 isoform X3 [Chrysemys picta bellii]	-	-	-	-	-	GO:0030551//cyclic nucleotide binding	GO:0008016//regulation of heart contraction;GO:0060926//cardiac pacemaker cell development;GO:0065008//regulation of biological quality
Unigene0000275	28	50	31	128	122	83	0.52	0.92	0.55	2	2.07	1.54	0.663333	1.87	1.49523	1.71421e-07	1.11043e-05	--	-	-	-	-	-	-	-	-
Unigene0092723	101	90	93	27	36	23	5.75	5.07	5.03	1.3	1.87	1.31	5.28333	1.49333	-1.82291	1.74622e-07	1.12746e-05	--	-	-	-	-	-	-	-	-
Unigene0035024	61	63	87	19	15	15	0.72	0.73	0.97	0.19	0.16	0.18	0.806667	0.176667	-2.19094	1.76999e-07	1.13907e-05	ELFN1	Extracellular leucine-rich repeat and fibronectin type-III domain-containing protein 1 [Chelonia mydas]	-	-	-	-	GO:0031988//membrane-bounded vesicle;GO:0043005//neuron projection;GO:0045202//synapse	GO:0019899//enzyme binding	GO:0016043//cellular component organization
Unigene0052550	90	58	79	16	24	13	3.1	1.98	2.59	0.47	0.76	0.45	2.55667	0.56	-2.19077	1.77824e-07	1.14251e-05	DMRTA1	PREDICTED: doublesex- and mab-3-related transcription factor A1, partial [Chrysemys picta bellii]	-	-	-	-	-	-	-
Unigene0013949	20	53	72	5	6	4	0.31	0.82	1.08	0.07	0.09	0.06	0.736667	0.0733333	-3.32847	1.93159e-07	1.22505e-05	C1orf210	PREDICTED: type III endosome membrane protein TEMP [Pelodiscus sinensis]	-	-	-	-	-	-	-
Unigene0079861	49	52	56	11	8	9	1.77	1.86	1.92	0.34	0.26	0.32	1.85	0.306667	-2.59278	2.10747e-07	1.33231e-05	--	-	-	-	-	-	-	-	-
Unigene0115970	19	23	41	77	118	95	0.4	0.48	0.82	1.37	2.27	1.99	0.566667	1.87667	1.7276	2.18354e-07	1.37598e-05	IL17RB	PREDICTED: interleukin-17 receptor B [Chelonia mydas]	Environmental Information Processing;Organismal Systems	Signaling molecules and interaction;Immune system	ko04060//Cytokine-cytokine receptor interaction;ko04657//IL-17 signaling pathway	K05165;K05165	GO:0044464//cell part	-	-
Unigene0121703	78	40	78	6	19	2	5.22	2.65	4.96	0.34	1.16	0.13	4.27667	0.543333	-2.97658	2.1894e-07	1.37747e-05	--	PREDICTED: 1-phosphatidylinositol 4,5-bisphosphate phosphodiesterase eta-1 [Columba livia]	-	-	-	-	-	-	-
Unigene0108994	15	40	15	86	111	76	0.61	1.61	0.58	2.96	4.14	3.09	0.933333	3.39667	1.86366	2.19408e-07	1.37821e-05	SIAH3	PREDICTED: seven in absentia homolog 3 [Chrysemys picta bellii]	-	-	-	-	-	GO:0003824//catalytic activity;GO:0043169//cation binding	GO:0019941//modification-dependent protein catabolic process;GO:0032446//protein modification by small protein conjugation;GO:0044707//single-multicellular organism process
Unigene0119987	242	96	179	51	43	62	7.31	2.87	5.14	1.3	1.19	1.87	5.10667	1.45333	-1.81302	2.27029e-07	1.41929e-05	DUSP26	PREDICTED: dual specificity protein phosphatase 26 isoform X1 [Chrysemys picta bellii]	-	-	-	-	GO:0031988//membrane-bounded vesicle;GO:0043231//intracellular membrane-bounded organelle	GO:0001085//RNA polymerase II transcription factor binding;GO:0004721//phosphoprotein phosphatase activity	GO:0006469//negative regulation of protein kinase activity;GO:0007155//cell adhesion;GO:0035307//positive regulation of protein dephosphorylation;GO:0043409//negative regulation of MAPK cascade
Unigene0099191	61	32	63	6	11	0	1.53	0.8	1.51	0.13	0.25	0	1.28	0.126667	-3.33703	2.3012e-07	1.43406e-05	Lbx1	PREDICTED: transcription factor LBX2 [Chrysemys picta bellii]	-	-	-	-	GO:0043231//intracellular membrane-bounded organelle	GO:0003677//DNA binding	GO:0010468//regulation of gene expression;GO:0042692//muscle cell differentiation
Unigene0019949	101	99	106	21	32	39	2.53	2.45	2.53	0.44	0.73	0.97	2.50333	0.713333	-1.8112	2.35858e-07	1.4675e-05	--	-	-	-	-	-	-	-	-
Unigene0024698	376	316	437	221	189	169	3.63	3.01	4.01	1.8	1.67	1.63	3.55	1.7	-1.06228	2.45106e-07	1.52024e-05	Bbox1	PREDICTED: gamma-butyrobetaine dioxygenase [Chrysemys picta bellii]	Metabolism	Amino acid metabolism	ko00310//Lysine degradation	K00471	GO:0031988//membrane-bounded vesicle;GO:0043231//intracellular membrane-bounded organelle	GO:0016705//oxidoreductase activity, acting on paired donors, with incorporation or reduction of molecular oxygen;GO:0046914//transition metal ion binding	GO:0006578//amino-acid betaine biosynthetic process;GO:0044710//single-organism metabolic process
Unigene0089825	68	82	139	228	253	197	0.87	1.04	1.69	2.46	2.96	2.51	1.2	2.64333	1.13932	2.60953e-07	1.6084e-05	--	-	-	-	-	-	-	-	-
Unigene0119946	98	122	104	38	42	31	2.31	2.84	2.33	0.76	0.9	0.73	2.49333	0.796667	-1.64603	2.63293e-07	1.62028e-05	--	-	-	-	-	-	-	-	-
Unigene0074983	266	255	292	144	147	124	3.08	2.92	3.22	1.41	1.56	1.43	3.07333	1.46667	-1.06726	2.6685e-07	1.63961e-05	QPRT	PREDICTED: nicotinate-nucleotide pyrophosphorylase [carboxylating] [Chrysemys picta bellii]	Metabolism;Metabolism	Global and overview maps;Metabolism of cofactors and vitamins	ko01100//Metabolic pathways;ko00760//Nicotinate and nicotinamide metabolism	K00767;K00767	-	GO:0016763//transferase activity, transferring pentosyl groups	GO:0019359//nicotinamide nucleotide biosynthetic process
Unigene0054690	240	160	116	64	70	39	11.19	7.38	5.14	2.52	2.98	1.81	7.90333	2.43667	-1.69755	2.86825e-07	1.75959e-05	Ryr1	PREDICTED: ryanodine receptor 1-like [Macaca fascicularis]	Environmental Information Processing;Organismal Systems;Environmental Information Processing;Organismal Systems;Organismal Systems	Signal transduction;Endocrine system;Signal transduction;Environmental adaptation;Nervous system	ko04020//Calcium signaling pathway;ko04921//Oxytocin signaling pathway;ko04371//Apelin signaling pathway;ko04713//Circadian entrainment;ko04730//Long-term depression	K04961;K04961;K04961;K04961;K04961	GO:0005789//endoplasmic reticulum membrane;GO:0016528//sarcoplasm;GO:0019897//extrinsic component of plasma membrane;GO:0031224//intrinsic component of membrane;GO:0031988//membrane-bounded vesicle;GO:0032991//macromolecular complex;GO:0044449//contractile fiber part	GO:0019899//enzyme binding	GO:0001503//ossification;GO:0006950//response to stress;GO:0009653//anatomical structure morphogenesis;GO:0014904//myotube cell development;GO:0031000//response to caffeine;GO:0034220//ion transmembrane transport;GO:0048513//animal organ development;GO:0051209//release of sequestered calcium ion into cytosol;GO:0090257//regulation of muscle system process
Unigene0030007	307	308	370	195	175	147	2.02	2	2.31	1.08	1.05	0.96	2.11	1.03	-1.0346	3.09168e-07	1.88492e-05	DTNA	PREDICTED: dystrobrevin alpha isoform X10 [Chrysemys picta bellii]	-	-	-	-	GO:0032991//macromolecular complex	GO:0046914//transition metal ion binding	-
Unigene0054963	149	75	96	22	24	38	2.55	1.27	1.56	0.32	0.38	0.65	1.79333	0.45	-1.99465	3.49889e-07	2.11032e-05	--	-	-	-	-	-	-	-	-
Unigene0039982	108	104	116	30	51	25	2.1	2	2.15	0.49	0.91	0.49	2.08333	0.63	-1.72547	3.84636e-07	2.30226e-05	--	-	-	-	-	-	-	-	-
Unigene0012905	105	114	156	234	355	217	1.11	1.19	1.57	2.09	3.43	2.29	1.29	2.60333	1.01299	3.95809e-07	2.36554e-05	tmem45b	PREDICTED: transmembrane protein 45A [Chrysemys picta bellii]	-	-	-	-	-	-	-
Unigene0048887	62	90	78	188	162	155	1.35	1.93	1.61	3.45	3.22	3.36	1.63	3.34333	1.03642	4.19238e-07	2.49421e-05	--	ORF2 [Xenopus laevis]	Environmental Information Processing;Environmental Information Processing;Organismal Systems;Organismal Systems;Organismal Systems;Organismal Systems;Organismal Systems;Organismal Systems;Organismal Systems;Organismal Systems;Organismal Systems;Organismal Systems;Organismal Systems;Organismal Systems;Organismal Systems;Organismal Systems;Organismal Systems;Organismal Systems	Signal transduction;Signal transduction;Circulatory system;Endocrine system;Circulatory system;Digestive system;Digestive system;Endocrine system;Endocrine system;Digestive system;Digestive system;Digestive system;Endocrine system;Excretory system;Digestive system;Digestive system;Excretory system;Excretory system	ko04024//cAMP signaling pathway;ko04022//cGMP - PKG signaling pathway;ko04261//Adrenergic signaling in cardiomyocytes;ko04919//Thyroid hormone signaling pathway;ko04260//Cardiac muscle contraction;ko04970//Salivary secretion;ko04972//Pancreatic secretion;ko04925//Aldosterone synthesis and secretion;ko04911//Insulin secretion;ko04974//Protein digestion and absorption;ko04971//Gastric acid secretio…	K01539;K01539;K01539;K01539;K01539;K01539;K01539;K01539;K01539;K01539;K01539;K01539;K01539;K01539;K01539;K01539;K01539;K01539	-	-	-
Unigene0075814	154	130	140	34	64	55	1.56	1.31	1.35	0.29	0.6	0.56	1.40667	0.483333	-1.54119	4.25472e-07	2.52749e-05	--	-	-	-	-	-	-	-	-
Unigene0070191	70	50	84	8	22	12	1.98	1.4	2.26	0.19	0.57	0.34	1.88	0.366667	-2.35819	4.36346e-07	2.58429e-05	--	-	-	-	-	-	-	-	-
Unigene0089575	241	270	245	146	110	119	19.04	21.09	18.4	9.74	7.95	9.37	19.51	9.02	-1.11301	4.94822e-07	2.90441e-05	--	-	-	-	-	-	-	-	-
Unigene0021408	470	361	551	256	256	217	4.28	3.25	4.77	1.97	2.13	1.97	4.1	2.02333	-1.01889	4.9971e-07	2.92791e-05	--	-	-	-	-	-	-	-	-
Unigene0043694	78	161	296	62	47	38	0.33	0.68	1.21	0.22	0.18	0.16	0.74	0.186667	-1.98706	5.10274e-07	2.97735e-05	MGAM	PREDICTED: sucrase-isomaltase, intestinal [Chrysemys picta bellii]	Metabolism;Organismal Systems;Metabolism;Metabolism	Global and overview maps;Digestive system;Carbohydrate metabolism;Carbohydrate metabolism	ko01100//Metabolic pathways;ko04973//Carbohydrate digestion and absorption;ko00052//Galactose metabolism;ko00500//Starch and sucrose metabolism	K12047;K12047;K12047;K12047	GO:0005886//plasma membrane;GO:0031224//intrinsic component of membrane;GO:0031988//membrane-bounded vesicle	GO:0005488//binding;GO:0090599//alpha-glucosidase activity	GO:0005982//starch metabolic process;GO:0007586//digestion;GO:0044710//single-organism metabolic process;GO:0051704//multi-organism process
Unigene0011800	337	246	394	133	179	149	9.42	6.8	10.47	3.14	4.58	4.15	8.89667	3.95667	-1.16898	5.46201e-07	3.16821e-05	MYH4	PREDICTED: myosin heavy chain, skeletal muscle, adult-like [Chelonia mydas]	Cellular Processes;Human Diseases;Cellular Processes;Organismal Systems	Cell motility;Infectious diseases;Cellular community - eukaryotes;Circulatory system	ko04810//Regulation of actin cytoskeleton;ko05132//Salmonella infection;ko04530//Tight junction;ko04270//Vascular smooth muscle contraction	K10352;K10352;K10352;K10352	-	-	-
Unigene0096403	69	55	85	6	23	14	1.3	1.03	1.53	0.1	0.4	0.26	1.28667	0.253333	-2.34453	5.97823e-07	3.46254e-05	SSTR3	PREDICTED: somatostatin receptor type 3 [Chrysemys picta bellii]	Environmental Information Processing	Signaling molecules and interaction	ko04080//Neuroactive ligand-receptor interaction	K04219	GO:0031090//organelle membrane;GO:0031224//intrinsic component of membrane;GO:0072372//primary cilium	GO:0008188//neuropeptide receptor activity	GO:0007166//cell surface receptor signaling pathway;GO:0009755//hormone-mediated signaling pathway
Unigene0120723	102	57	111	28	27	8	2.27	1.26	2.35	0.53	0.55	0.18	1.96	0.42	-2.22239	6.70873e-07	3.85728e-05	--	-	-	-	-	-	-	-	-
Unigene0008004	45	45	79	142	147	136	0.73	0.72	1.22	1.95	2.18	2.2	0.89	2.11	1.24537	7.12911e-07	4.06928e-05	--	-	-	-	-	-	-	-	-
Unigene0101347	50	35	47	4	10	5	2.21	1.53	1.98	0.15	0.4	0.22	1.90667	0.256667	-2.89308	7.22256e-07	4.11282e-05	--	-	-	-	-	-	-	-	-
Unigene0072796	212	190	187	88	78	100	9.34	8.28	7.84	3.27	3.15	4.39	8.48667	3.60333	-1.23587	7.73687e-07	4.38441e-05	MYH1B	PREDICTED: myosin-3 isoform X1 [Pelodiscus sinensis]	Cellular Processes;Human Diseases;Cellular Processes;Organismal Systems	Cell motility;Infectious diseases;Cellular community - eukaryotes;Circulatory system	ko04810//Regulation of actin cytoskeleton;ko05132//Salmonella infection;ko04530//Tight junction;ko04270//Vascular smooth muscle contraction	K10352;K10352;K10352;K10352	-	-	-
Unigene0012405	17	40	40	2	1	2	0.24	0.57	0.54	0.02	0.01	0.03	0.45	0.02	-4.49185	7.76886e-07	4.39621e-05	PAX2	PREDICTED: paired box protein Pax-2 isoform X4 [Bos taurus]	-	-	-	-	GO:0032991//macromolecular complex;GO:0043231//intracellular membrane-bounded organelle;GO:0044450//microtubule organizing center part	GO:0000977//RNA polymerase II regulatory region sequence-specific DNA binding;GO:0000981//RNA polymerase II transcription factor activity, sequence-specific DNA binding;GO:0019904//protein domain specific binding;GO:0050664//oxidoreductase activity, acting on NAD(P)H, oxygen as acceptor	GO:0001678//cellular glucose homeostasis;GO:0001708//cell fate specification;GO:0003006//developmental process involved in reproduction;GO:0003339//regulation of mesenchymal to epithelial transition involved in metanephros morphogenesis;GO:0006355//regulation of transcription, DNA-templated;GO:0008284//positive regulation of cell proliferation;GO:0009612//response to mechanical stimulus;GO:002160…
Unigene0081693	56	62	50	98	173	160	1.19	1.3	1.01	1.75	3.35	3.38	1.16667	2.82667	1.27671	8.61888e-07	4.85629e-05	--	-	-	-	-	-	-	-	-
Unigene0108899	33	27	56	4	2	6	0.71	0.58	1.15	0.07	0.04	0.13	0.813333	0.08	-3.34577	9.04925e-07	5.07699e-05	Asb12	PREDICTED: ankyrin repeat and SOCS box protein 12 [Chrysemys picta bellii]	-	-	-	-	-	-	GO:0007165//signal transduction
Unigene0002526	29	53	79	13	7	5	0.77	1.39	1.99	0.29	0.17	0.13	1.38333	0.196667	-2.81432	9.27792e-07	5.17615e-05	ITGAM	Zinc finger and SCAN domain-containing protein 20 [Chelonia mydas]	-	-	-	-	-	-	-
Unigene0026487	60	27	30	6	2	4	1.05	0.47	0.5	0.09	0.03	0.07	0.673333	0.0633333	-3.41028	1.02272e-06	5.68925e-05	Oit3	PREDICTED: oncoprotein-induced transcript 3 protein [Chrysemys picta bellii]	-	-	-	-	-	-	GO:0048878//chemical homeostasis
Unigene0076870	62	66	80	14	24	16	1.05	1.11	1.29	0.2	0.37	0.27	1.15	0.28	-2.03814	1.04285e-06	5.77675e-05	LRRN2	PREDICTED: leucine-rich repeat neuronal protein 2 isoform X1 [Chelonia mydas]	-	-	-	-	-	-	-
Unigene0003987	227	133	145	77	68	44	8.64	5	5.25	2.47	2.37	1.67	6.29667	2.17	-1.53689	1.07154e-06	5.92733e-05	--	unnamed protein product [Macaca fascicularis]	-	-	-	-	-	-	-
Unigene0054900	53	37	79	13	12	7	0.86	0.59	1.22	0.18	0.18	0.11	0.89	0.156667	-2.50611	1.07641e-06	5.9459e-05	Tnni3k	PREDICTED: serine/threonine-protein kinase TNNI3K [Chrysemys picta bellii]	-	-	-	-	-	GO:0016740//transferase activity;GO:0032550//purine ribonucleoside binding	GO:0006464//cellular protein modification process
Unigene0070157	142	114	125	31	57	49	1.3	1.03	1.09	0.24	0.48	0.45	1.14	0.39	-1.54749	1.09317e-06	6.02163e-05	FILIP1	PREDICTED: filamin-A-interacting protein 1 isoform X2 [Chrysemys picta bellii]	-	-	-	-	-	-	-
Unigene0110464	96	125	100	28	42	41	1.4	1.8	1.38	0.34	0.56	0.6	1.52667	0.5	-1.61039	1.13406e-06	6.22945e-05	COLQ	PREDICTED: acetylcholinesterase collagenic tail peptide isoform X1 [Chrysemys picta bellii]	-	-	-	-	-	-	-
Unigene0039681	363	214	226	130	117	109	5.1	2.97	3.02	1.54	1.5	1.53	3.69667	1.52333	-1.27899	1.14403e-06	6.27544e-05	RASGRP2	PREDICTED: RAS guanyl-releasing protein 2 isoform X1 [Chrysemys picta bellii]	Human Diseases;Environmental Information Processing;Environmental Information Processing;Environmental Information Processing;Organismal Systems;Organismal Systems	Cancers;Signal transduction;Signal transduction;Signal transduction;Immune system;Immune system	ko05200//Pathways in cancer;ko04010//MAPK signaling pathway;ko04014//Ras signaling pathway;ko04015//Rap1 signaling pathway;ko04062//Chemokine signaling pathway;ko04611//Platelet activation	K12361;K12361;K12361;K12361;K12361;K12361	GO:0016020//membrane;GO:0044444//cytoplasmic part	GO:0046872//metal ion binding	GO:0043087//regulation of GTPase activity;GO:0051592//response to calcium ion
Unigene0003773	179	161	216	74	89	86	2	1.78	2.3	0.7	0.91	0.96	2.02667	0.856667	-1.2423	1.16976e-06	6.38102e-05	GRID1	PREDICTED: glutamate receptor ionotropic, delta-1 [Chelonia mydas]	Environmental Information Processing	Signaling molecules and interaction	ko04080//Neuroactive ligand-receptor interaction	K05206	GO:0031224//intrinsic component of membrane;GO:0031988//membrane-bounded vesicle;GO:0097060//synaptic membrane	GO:0005231//excitatory extracellular ligand-gated ion channel activity	GO:0006811//ion transport;GO:0007215//glutamate receptor signaling pathway;GO:0051703//intraspecies interaction between organisms
Unigene0004690	46	38	63	10	9	8	1.4	1.15	1.83	0.26	0.25	0.24	1.46	0.25	-2.54597	1.22864e-06	6.64699e-05	TRIM63	PREDICTED: E3 ubiquitin-protein ligase TRIM63 [Chrysemys picta bellii]	-	-	-	-	GO:0044464//cell part	GO:0008092//cytoskeletal protein binding;GO:0019787//ubiquitin-like protein transferase activity;GO:0046914//transition metal ion binding	GO:0006511//ubiquitin-dependent protein catabolic process;GO:0010467//gene expression;GO:0032446//protein modification by small protein conjugation;GO:0071385//cellular response to glucocorticoid stimulus
Unigene0031018	32	63	103	11	15	12	0.5	0.98	1.54	0.15	0.22	0.19	1.00667	0.186667	-2.43105	1.242e-06	6.71002e-05	--	PREDICTED: ankyrin repeat domain-containing protein 65 [Chelonia mydas]	-	-	-	-	-	-	-
Unigene0018407	319	248	301	117	178	131	4.7	3.62	4.22	1.46	2.4	1.93	4.18	1.93	-1.1149	1.24886e-06	6.73784e-05	--	-	-	-	-	-	-	-	-
Unigene0037273	84	71	146	18	18	39	2.19	1.83	3.61	0.4	0.43	1.01	2.54333	0.613333	-2.05198	1.26445e-06	6.80331e-05	APOA1	PREDICTED: apolipoprotein A-I [Chelonia mydas]	Organismal Systems;Organismal Systems;Organismal Systems;Human Diseases;Organismal Systems	Endocrine system;Digestive system;Digestive system;Infectious diseases;Digestive system	ko03320//PPAR signaling pathway;ko04979//Cholesterol metabolism;ko04975//Fat digestion and absorption;ko05143//African trypanosomiasis;ko04977//Vitamin digestion and absorption	K08757;K08757;K08757;K08757;K08757	GO:0016023//cytoplasmic, membrane-bounded vesicle;GO:0034364//high-density lipoprotein particle;GO:0034385//triglyceride-rich lipoprotein particle	GO:0008047//enzyme activator activity;GO:0015248//sterol transporter activity;GO:0032934//sterol binding;GO:0034190//apolipoprotein receptor binding;GO:0070325//lipoprotein particle receptor binding;GO:0071813//lipoprotein particle binding	GO:0001960//negative regulation of cytokine-mediated signaling pathway;GO:0002719//negative regulation of cytokine production involved in immune response;GO:0006796//phosphate-containing compound metabolic process;GO:0006935//chemotaxis;GO:0008203//cholesterol metabolic process;GO:0010770//positive regulation of cell morphogenesis involved in differentiation;GO:0010872//regulation of cholesterol …
Unigene0038280	144	144	127	51	56	63	3.22	3.19	2.7	0.96	1.15	1.41	3.03667	1.17333	-1.37188	1.2883e-06	6.91275e-05	--	-	-	-	-	-	-	-	-
Unigene0099290	103	65	117	17	18	38	0.98	0.61	1.06	0.14	0.16	0.36	0.883333	0.22	-2.00545	1.3394e-06	7.148e-05	DUSP27	PREDICTED: inactive dual specificity phosphatase 27 [Chelonia mydas]	-	-	-	-	-	GO:0004721//phosphoprotein phosphatase activity	GO:0006796//phosphate-containing compound metabolic process
Unigene0030306	180	171	151	78	79	71	1.83	1.72	1.46	0.67	0.73	0.72	1.67	0.706667	-1.24075	1.38481e-06	7.3505e-05	--	-	-	-	-	-	-	-	-
Unigene0033368	229	172	213	113	78	85	3.99	2.96	3.53	1.66	1.24	1.48	3.49333	1.46	-1.25864	1.42064e-06	7.52043e-05	Cpne9	PREDICTED: copine-9 isoform X1 [Chrysemys picta bellii]	-	-	-	-	-	-	-
Unigene0010667	71	89	82	23	32	18	0.94	1.17	1.03	0.26	0.39	0.24	1.04667	0.296667	-1.81889	1.42799e-06	7.54648e-05	--	-	-	-	-	-	-	-	-
Unigene0060897	10	7	11	57	51	35	0.41	0.28	0.43	1.97	1.91	1.43	0.373333	1.77	2.24521	1.4294e-06	7.54648e-05	--	PREDICTED: putative nuclease HARBI1 [Apteryx australis mantelli]	-	-	-	-	-	-	-
Unigene0005008	62	25	20	0	2	0	1.98	0.79	0.61	0	0.06	0	1.12667	0.02	-5.81592	1.44782e-06	7.61974e-05	--	-	-	-	-	-	-	-	-
Unigene0048902	53	68	68	12	23	8	1.54	1.96	1.88	0.3	0.61	0.23	1.79333	0.38	-2.23857	1.46563e-06	7.68627e-05	--	-	-	-	-	-	-	-	-
Unigene0079868	160	156	165	90	62	38	1.85	1.78	1.81	0.88	0.65	0.44	1.81333	0.656667	-1.46541	1.67778e-06	8.7061e-05	GPR75	PREDICTED: probable G-protein coupled receptor 75 [Chrysemys picta bellii]	-	-	-	-	GO:0031224//intrinsic component of membrane	GO:0004950//chemokine receptor activity	GO:0010941//regulation of cell death;GO:0019221//cytokine-mediated signaling pathway
Unigene0121671	35	54	39	3	7	9	0.57	0.87	0.6	0.04	0.1	0.15	0.68	0.0966667	-2.81444	1.81356e-06	9.3983e-05	NEB	PREDICTED: nebulin isoform X11 [Aptenodytes forsteri]	-	-	-	-	-	-	-
Unigene0075527	483	325	476	275	144	177	5.78	3.85	5.42	2.78	1.58	2.11	5.01667	2.15667	-1.21793	1.83381e-06	9.4535e-05	--	hypothetical protein UY3_09047 [Chelonia mydas]	-	-	-	-	-	-	-
Unigene0041167	57	122	186	12	1	7	2.37	5.03	7.37	0.42	0.04	0.29	4.92333	0.25	-4.29964	2.00289e-06	0.00010258	GSTT1	PREDICTED: glutathione S-transferase theta-1-like [Chrysemys picta bellii]	Human Diseases;Human Diseases;Human Diseases;Metabolism;Human Diseases;Human Diseases;Metabolism;Human Diseases;Metabolism;Metabolism	Cancers;Cancers;Cardiovascular diseases;Xenobiotics biodegradation and metabolism;Cancers;Drug resistance;Metabolism of other amino acids;Cancers;Xenobiotics biodegradation and metabolism;Xenobiotics biodegradation and metabolism	ko05200//Pathways in cancer;ko05225//Hepatocellular carcinoma;ko05418//Fluid shear stress and atherosclerosis;ko00983//Drug metabolism - other enzymes;ko05215//Prostate cancer;ko01524//Platinum drug resistance;ko00480//Glutathione metabolism;ko05204//Chemical carcinogenesis;ko00980//Metabolism of xenobiotics by cytochrome P450;ko00982//Drug metabolism - cytochrome P450	K00799;K00799;K00799;K00799;K00799;K00799;K00799;K00799;K00799;K00799	-	-	-
Unigene0000091	99	118	124	44	24	48	1.05	1.24	1.25	0.4	0.23	0.51	1.18	0.38	-1.63472	2.03947e-06	0.000104317	--	Melanocortin receptor 3 [Chelonia mydas]	-	-	-	-	-	-	-
Unigene0002833	50	42	38	4	12	4	1.01	0.84	0.73	0.07	0.22	0.08	0.86	0.123333	-2.80177	2.08292e-06	0.000106264	TXLNB	PREDICTED: beta-taxilin [Chrysemys picta bellii]	-	-	-	-	-	GO:0000149//SNARE binding	-
Unigene0024365	102	81	97	32	35	30	2.41	1.89	2.18	0.64	0.76	0.71	2.16	0.703333	-1.61875	2.21841e-06	0.000112738	CPN1	PREDICTED: carboxypeptidase N catalytic chain [Chrysemys picta bellii]	-	-	-	-	GO:0044421//extracellular region part	GO:0008235//metalloexopeptidase activity;GO:0046914//transition metal ion binding	GO:0019538//protein metabolic process
Unigene0030287	39	57	59	106	139	128	1.29	1.87	1.86	2.96	4.21	4.22	1.67333	3.79667	1.18201	2.26674e-06	0.000114898	--	hypothetical protein UY3_05797 [Chelonia mydas]	-	-	-	-	-	-	-
Unigene0027005	37	28	31	102	103	69	1.14	0.85	0.91	2.65	2.89	2.11	0.966667	2.55	1.39941	2.29855e-06	0.000116129	--	RNA-directed DNA polymerase from mobile element jockey, partial [Opisthocomus hoazin]	-	-	-	-	-	-	-
Unigene0118138	43	27	39	2	7	4	1.3	0.81	1.12	0.05	0.19	0.12	1.07667	0.12	-3.16547	2.29988e-06	0.000116129	Sh3bgr	PREDICTED: SH3 domain-binding glutamic acid-rich protein isoform X1 [Pelodiscus sinensis]	-	-	-	-	-	-	-
Unigene0003139	37	43	53	126	97	110	1.1	1.26	1.49	3.16	2.63	3.25	1.28333	3.01333	1.23146	2.42252e-06	0.000121873	--	-	-	-	-	-	-	-	-
Unigene0020516	54	69	86	10	27	14	2.16	2.73	3.27	0.34	0.99	0.56	2.72	0.63	-2.11018	2.45807e-06	0.000123169	--	-	-	-	-	-	-	-	-
Unigene0005007	270	268	233	116	121	150	5.97	5.87	4.9	2.17	2.45	3.31	5.58	2.64333	-1.07791	2.56129e-06	0.000128178	--	-	-	-	-	-	-	-	-
Unigene0086448	62	12	41	1	1	6	2.99	0.57	1.88	0.04	0.04	0.29	1.81333	0.123333	-3.87801	2.61343e-06	0.000130291	hspb11	PREDICTED: heat shock protein beta-9 [Chrysemys picta bellii]	-	-	-	-	-	-	-
Unigene0084974	5	12	3	38	52	35	0.37	0.88	0.21	2.39	3.54	2.6	0.486667	2.84333	2.54658	2.70712e-06	0.000134791	KRT6C	PREDICTED: LOW QUALITY PROTEIN: keratin, type II cytoskeletal 3 [Chrysemys picta bellii]	-	-	-	-	-	-	-
Unigene0077765	15	34	35	123	83	67	0.46	1.03	1.02	3.17	2.32	2.04	0.836667	2.51	1.58496	2.71239e-06	0.000134883	--	reverse transcriptase, partial [Chelonia mydas]	-	-	-	-	-	-	-
Unigene0118054	295	270	381	153	148	181	2.34	2.12	2.88	1.03	1.08	1.43	2.44667	1.18	-1.05203	2.72006e-06	0.000135094	NELL1	PREDICTED: protein kinase C-binding protein NELL1 isoform X1 [Chelonia mydas]	-	-	-	-	-	-	-
Unigene0002356	68	72	93	166	145	189	1.18	1.24	1.53	2.43	2.3	3.27	1.31667	2.66667	1.01815	2.89117e-06	0.000142336	--	PREDICTED: uncharacterized protein LOC101949805 [Chrysemys picta bellii]	-	-	-	-	-	-	-
Unigene0002797	43	47	89	160	126	166	3.38	3.65	6.64	10.6	9.05	12.99	4.55667	10.88	1.25563	2.9497e-06	0.000144855	CLEC2D	PREDICTED: C-type lectin domain family 2 member B-like [Chrysemys picta bellii]	-	-	-	-	-	-	-
Unigene0103969	37	72	49	127	135	118	0.72	1.38	0.9	2.08	2.4	2.28	1	2.25333	1.17206	2.98393e-06	0.00014581	--	PREDICTED: uncharacterized protein LOC101947507 isoform X2 [Chrysemys picta bellii]	-	-	-	-	-	-	-
Unigene0079955	102	94	96	33	40	34	1.03	0.94	0.93	0.28	0.37	0.34	0.966667	0.33	-1.55055	2.98396e-06	0.00014581	TMEM2	PREDICTED: transmembrane protein 2-like [Crocodylus porosus]	-	-	-	-	-	-	-
Unigene0003141	11	19	22	68	46	82	0.72	1.23	1.37	3.75	2.75	5.34	1.10667	3.94667	1.83441	3.68959e-06	0.000177429	--	-	-	-	-	-	-	-	-
Unigene0105218	39	47	60	2	15	7	1.49	1.78	2.18	0.06	0.53	0.27	1.81667	0.286667	-2.66385	4.01022e-06	0.000191214	Tcf21	PREDICTED: transcription factor 21 [Chelonia mydas]	-	-	-	-	GO:0043231//intracellular membrane-bounded organelle	GO:0000982//transcription factor activity, RNA polymerase II core promoter proximal region sequence-specific binding;GO:0008134//transcription factor binding;GO:0019899//enzyme binding;GO:0035258//steroid hormone receptor binding;GO:0044212//transcription regulatory region DNA binding	GO:0003006//developmental process involved in reproduction;GO:0006357//regulation of transcription from RNA polymerase II promoter;GO:0009887//organ morphogenesis;GO:0030323//respiratory tube development;GO:0031056//regulation of histone modification;GO:0033144//negative regulation of intracellular steroid hormone receptor signaling pathway;GO:0048534//hematopoietic or lymphoid organ development;…
Unigene0062412	332	416	470	285	171	165	9.31	11.53	12.53	6.75	4.39	4.61	11.1233	5.25	-1.0832	4.09402e-06	0.000194973	IGFBP3	PREDICTED: insulin-like growth factor-binding protein 3 [Chrysemys picta bellii]	Human Diseases;Cellular Processes;Cellular Processes	Cancers;Cell growth and death;Cell growth and death	ko05202//Transcriptional misregulation in cancers;ko04218//Cellular senescence;ko04115//p53 signaling pathway	K10138;K10138;K10138	-	-	-
Unigene0031188	289	196	274	141	111	118	8.63	5.79	7.78	3.55	3.03	3.51	7.4	3.36333	-1.13763	4.14273e-06	0.000197055	CTHRC1	PREDICTED: collagen triple helix repeat-containing protein 1 [Chrysemys picta bellii]	-	-	-	-	GO:0044421//extracellular region part;GO:0044424//intracellular part	GO:0005515//protein binding	GO:0001503//ossification;GO:0008284//positive regulation of cell proliferation;GO:0030030//cell projection organization;GO:0030178//negative regulation of Wnt signaling pathway;GO:0035567//non-canonical Wnt signaling pathway;GO:0042249//establishment of planar polarity of embryonic epithelium;GO:0043393//regulation of protein binding;GO:0045597//positive regulation of cell differentiation;GO:0048…
Unigene0024476	147	276	346	649	837	724	1.02	1.89	2.27	3.79	5.3	4.99	1.72667	4.69333	1.44262	4.31275e-06	0.000203579	Pkp1	PREDICTED: LOW QUALITY PROTEIN: plakophilin-1 [Chelonia mydas]	-	-	-	-	GO:0005911//cell-cell junction;GO:0016020//membrane;GO:0031988//membrane-bounded vesicle;GO:0043231//intracellular membrane-bounded organelle	-	GO:0022607//cellular component assembly;GO:0098602//single organism cell adhesion
Unigene0085558	14	67	55	259	302	228	0.3	1.42	1.12	4.67	5.9	4.85	0.946667	5.14	2.44084	4.59638e-06	0.000216541	Lhx8	PREDICTED: LIM/homeobox protein Lhx8 isoform X4 [Chrysemys picta bellii]	-	-	-	-	GO:0043231//intracellular membrane-bounded organelle	GO:0003677//DNA binding;GO:0046914//transition metal ion binding	GO:0008406//gonad development;GO:0010468//regulation of gene expression;GO:0021954//central nervous system neuron development;GO:0042476//odontogenesis;GO:0044708//single-organism behavior
Unigene0040790	187	197	236	112	82	105	1.93	2.01	2.32	0.98	0.77	1.08	2.08667	0.943333	-1.14536	4.64174e-06	0.000218189	--	-	-	-	-	-	-	-	-
Unigene0002229	27	70	61	15	8	6	0.41	1.04	0.87	0.19	0.11	0.09	0.773333	0.13	-2.57258	4.73402e-06	0.000221506	--	PREDICTED: RNA-directed DNA polymerase from mobile element jockey-like [Cuculus canorus]	-	-	-	-	-	-	-
Unigene0028033	232	223	268	127	144	111	3.4	3.23	3.73	1.57	1.93	1.62	3.45333	1.70667	-1.01681	4.73552e-06	0.000221506	ARHGAP18	PREDICTED: rho GTPase-activating protein 18 isoform X1 [Chrysemys picta bellii]	-	-	-	-	-	-	GO:0050794//regulation of cellular process
Unigene0043090	94	95	112	39	46	20	2.12	2.11	2.4	0.74	0.95	0.45	2.21	0.713333	-1.6314	4.74517e-06	0.000221695	--	-	-	-	-	-	-	-	-
Unigene0065086	69	51	44	10	14	14	1.85	1.35	1.12	0.23	0.34	0.37	1.44	0.313333	-2.2003	4.80465e-06	0.000224208	--	-	-	-	-	-	-	-	-
Unigene0085260	38	20	38	0	6	2	0.71	0.37	0.67	0	0.1	0.04	0.583333	0.0466667	-3.64386	5.04166e-06	0.000234158	thbs1	PREDICTED: von Willebrand factor D and EGF domain-containing protein-like [Chrysemys picta bellii]	-	-	-	-	-	-	-
Unigene0034452	113	107	105	44	51	33	3.31	3.1	2.92	1.09	1.37	0.96	3.11	1.14	-1.44788	5.06864e-06	0.000235134	--	hypothetical protein Y956_13147, partial [Nipponia nippon]	-	-	-	-	-	-	-
Unigene0027345	264	234	202	119	141	90	3.34	2.92	2.42	1.27	1.64	1.13	2.89333	1.34667	-1.10334	5.21395e-06	0.000241306	--	hypothetical protein UY3_10755 [Chelonia mydas]	Metabolism;Metabolism;Metabolism;Metabolism;Metabolism	Global and overview maps;Global and overview maps;Amino acid metabolism;Carbohydrate metabolism;Carbohydrate metabolism	ko01100//Metabolic pathways;ko01200//Carbon metabolism;ko00280//Valine, leucine and isoleucine degradation;ko00630//Glyoxylate and dicarboxylate metabolism;ko00640//Propanoate metabolism	K05606;K05606;K05606;K05606;K05606	-	-	-
Unigene0000591	3660	1980	2631	1118	1101	1055	29.32	15.69	20.04	7.56	8.06	8.42	21.6833	8.01333	-1.43611	5.42919e-06	0.0002498	Myh8	PREDICTED: myosin-3 [Chrysemys picta bellii]	Cellular Processes;Human Diseases;Cellular Processes;Organismal Systems	Cell motility;Infectious diseases;Cellular community - eukaryotes;Circulatory system	ko04810//Regulation of actin cytoskeleton;ko05132//Salmonella infection;ko04530//Tight junction;ko04270//Vascular smooth muscle contraction	K10352;K10352;K10352;K10352	GO:0015629//actin cytoskeleton	GO:0008092//cytoskeletal protein binding;GO:0032550//purine ribonucleoside binding	-
Unigene0104456	196	184	166	111	73	66	8.67	8.05	6.98	4.15	2.95	2.91	7.9	3.33667	-1.24345	5.56558e-06	0.000255478	DEPP1	Protein DEPP [Chelonia mydas]	-	-	-	-	-	-	-
Unigene0088847	6	4	5	37	29	34	0.4	0.27	0.32	2.1	1.79	2.28	0.33	2.05667	2.63977	5.75761e-06	0.000263372	--	PREDICTED: sonic hedgehog protein [Chelonia mydas]	Human Diseases;Human Diseases;Organismal Systems;Human Diseases;Human Diseases;Environmental Information Processing	Cancers;Cancers;Development;Cancers;Cancers;Signal transduction	ko05200//Pathways in cancer;ko05205//Proteoglycans in cancer;ko04360//Axon guidance;ko05226//Gastric cancer;ko05217//Basal cell carcinoma;ko04340//Hedgehog signaling pathway	K11988;K11988;K11988;K11988;K11988;K11988	-	-	-
Unigene0116530	40	27	35	6	4	4	1.57	1.05	1.31	0.2	0.14	0.16	1.31	0.166667	-2.97453	6.04264e-06	0.000274815	--	-	-	-	-	-	-	-	-
Unigene0049517	121	172	163	68	61	73	1.06	1.5	1.36	0.51	0.49	0.64	1.30667	0.546667	-1.25716	6.08243e-06	0.000275987	--	-	-	-	-	-	-	-	-
Unigene0041291	51	39	46	108	109	106	0.71	0.54	0.61	1.27	1.39	1.47	0.62	1.37667	1.15084	6.21176e-06	0.000281207	--	-	-	-	-	-	-	-	-
Unigene0117709	48	40	65	5	12	14	1.55	1.25	1.96	0.13	0.34	0.44	1.58667	0.303333	-2.38702	6.28662e-06	0.000283943	--	-	-	-	-	-	-	-	-
Unigene0019619	301	332	565	138	219	202	6.29	6.87	11.23	2.44	4.19	4.21	8.13	3.61333	-1.16993	6.30625e-06	0.000284391	Ptgr1	PREDICTED: prostaglandin reductase 1 [Chrysemys picta bellii]	-	-	-	-	-	-	-
Unigene0002969	380	288	409	167	238	166	2.77	2.08	2.84	1.03	1.59	1.21	2.56333	1.27667	-1.00564	6.31819e-06	0.000284391	--	-	-	-	-	-	-	-	-
Unigene0003544	36	42	53	9	8	9	0.91	1.05	1.27	0.19	0.18	0.23	1.07667	0.2	-2.4285	6.43381e-06	0.000288242	--	Putative phospholipid-transporting ATPase VB [Chelonia mydas]	-	-	-	-	-	-	-
Unigene0110423	8	36	52	0	2	0	0.22	0.97	1.35	0	0.05	0	0.846667	0.0166667	-5.66676	6.61607e-06	0.000295435	SMIM1	PREDICTED: small integral membrane protein 1 isoform X2 [Pelodiscus sinensis]	-	-	-	-	-	-	-
Unigene0036597	36	38	21	5	3	3	0.91	0.95	0.5	0.11	0.07	0.08	0.786667	0.0866667	-3.1822	6.92307e-06	0.000307055	TCAP	PREDICTED: telethonin [Alligator sinensis]	-	-	-	-	GO:0030017//sarcomere	GO:0005515//protein binding	GO:0003012//muscle system process;GO:0007507//heart development;GO:0009888//tissue development;GO:0030239//myofibril assembly
Unigene0083563	37	67	74	143	164	110	0.62	1.11	1.18	2.02	2.51	1.84	0.97	2.12333	1.13027	7.13972e-06	0.000314891	OPN5	PREDICTED: opsin-5 [Chrysemys picta bellii]	-	-	-	-	-	-	-
Unigene0099532	1152	1883	3258	593	592	464	6.7	10.83	18.01	2.91	3.15	2.69	11.8467	2.91667	-2.02209	7.50233e-06	0.000329041	DMGDH	PREDICTED: dimethylglycine dehydrogenase, mitochondrial [Chrysemys picta bellii]	Metabolism;Metabolism	Global and overview maps;Amino acid metabolism	ko01100//Metabolic pathways;ko00260//Glycine, serine and threonine metabolism	K00315;K00315	-	GO:0003723//RNA binding;GO:0046997//oxidoreductase activity, acting on the CH-NH group of donors, flavin as acceptor	GO:0009069//serine family amino acid metabolic process
Unigene0001712	3310	1854	2880	1195	1071	1058	81.41	45.1	67.35	24.81	24.1	25.95	64.62	24.9533	-1.37275	7.52004e-06	0.000329451	--	PREDICTED: protein NYNRIN-like [Chrysemys picta bellii]	-	-	-	-	-	-	-
Unigene0013778	181	114	164	70	54	69	9.12	5.68	7.86	2.98	2.49	3.47	7.55333	2.98	-1.3418	8.17389e-06	0.00035533	--	-	-	-	-	-	-	-	-
Unigene0022311	37	28	51	1	7	8	0.98	0.73	1.28	0.02	0.17	0.21	0.996667	0.133333	-2.90207	8.31685e-06	0.00035956	HOXA11	PREDICTED: LOW QUALITY PROTEIN: homeobox protein Hox-A11 [Chrysemys picta bellii]	Human Diseases	Cancers	ko05202//Transcriptional misregulation in cancers	K21951	GO:0043231//intracellular membrane-bounded organelle;GO:0043234//protein complex	GO:0003677//DNA binding	GO:0001708//cell fate specification;GO:0001822//kidney development;GO:0003002//regionalization;GO:0003156//regulation of organ formation;GO:0006355//regulation of transcription, DNA-templated;GO:0008406//gonad development;GO:0009566//fertilization;GO:0030326//embryonic limb morphogenesis;GO:0032330//regulation of chondrocyte differentiation;GO:0040007//growth;GO:0045597//positive regulation of ce…
Unigene0020648	381	302	238	163	133	167	5.63	4.42	3.35	2.04	1.8	2.46	4.46667	2.1	-1.08881	8.59972e-06	0.000371382	RASD1	PREDICTED: ras-related protein Rap-2a-like [Chrysemys picta bellii]	-	-	-	-	GO:0016020//membrane;GO:0043227//membrane-bounded organelle;GO:0044444//cytoplasmic part	GO:0032550//purine ribonucleoside binding	GO:0035556//intracellular signal transduction
Unigene0081201	45	33	58	14	7	4	1.84	1.34	2.26	0.48	0.26	0.16	1.81333	0.3	-2.59561	8.70435e-06	0.000375077	ITGAM	PREDICTED: integrin alpha-D-like [Chrysemys picta bellii]	Human Diseases;Cellular Processes;Organismal Systems	Infectious diseases;Cell motility;Immune system	ko05152//Tuberculosis;ko04810//Regulation of actin cytoskeleton;ko04610//Complement and coagulation cascades	K06462;K06462;K06462	-	-	-
Unigene0007195	77	80	220	40	15	42	1.61	1.65	4.37	0.71	0.29	0.87	2.54333	0.623333	-2.02864	8.96927e-06	0.000384809	HSD11B2	PREDICTED: corticosteroid 11-beta-dehydrogenase isozyme 2 [Chrysemys picta bellii]	Metabolism;Organismal Systems	Lipid metabolism;Excretory system	ko00140//Steroid hormone biosynthesis;ko04960//Aldosterone-regulated sodium reabsorption	K00071;K00071	-	-	-
Unigene0065343	30	16	29	2	1	1	1.72	0.91	1.58	0.1	0.05	0.06	1.40333	0.07	-4.32536	9.19828e-06	0.000393349	Cavin4	PREDICTED: muscle-related coiled-coil protein [Chrysemys picta bellii]	-	-	-	-	GO:0031674//I band	-	GO:0006357//regulation of transcription from RNA polymerase II promoter
Unigene0089462	10	16	11	34	58	61	0.27	0.43	0.28	0.78	1.44	1.65	0.326667	1.29	1.98148	9.23702e-06	0.000394577	opn4	PREDICTED: opsin-5-like [Chelonia mydas]	-	-	-	-	GO:0031224//intrinsic component of membrane	GO:0004888//transmembrane signaling receptor activity	GO:0006464//cellular protein modification process;GO:0007166//cell surface receptor signaling pathway;GO:0050953//sensory perception of light stimulus
Unigene0057881	44	72	95	17	8	25	1.68	2.73	3.46	0.55	0.28	0.95	2.62333	0.593333	-2.14449	9.46232e-06	0.000403763	IL17D	PREDICTED: interleukin-17D [Chrysemys picta bellii]	Environmental Information Processing;Environmental Information Processing;Organismal Systems;Organismal Systems;Organismal Systems	Signaling molecules and interaction;Signal transduction;Immune system;Immune system;Immune system	ko04060//Cytokine-cytokine receptor interaction;ko04630//Jak-STAT signaling pathway;ko04659//Th17 cell differentiation;ko04625//C-type lectin receptor signaling pathway;ko04657//IL-17 signaling pathway	K05492;K05492;K05492;K05492;K05492	-	-	GO:0006952//defense response
Unigene0096917	42	24	29	6	4	1	0.9	0.51	0.59	0.11	0.08	0.02	0.666667	0.07	-3.25154	9.95685e-06	0.000423032	--	-	-	-	-	-	-	-	-
Unigene0043533	137	89	124	48	51	41	1.56	1	1.34	0.46	0.53	0.47	1.3	0.486667	-1.41751	1.04421e-05	0.000441742	--	-	-	-	-	-	-	-	-
Unigene0096803	125	54	63	31	21	12	1.49	0.64	0.71	0.31	0.23	0.14	0.946667	0.226667	-2.06228	1.15261e-05	0.000483447	--	A disintegrin and metalloproteinase with thrombospondin motifs 20 [Chelonia mydas]	-	-	-	-	-	-	-
Unigene0065363	79	75	73	29	27	22	1.35	1.28	1.19	0.43	0.42	0.38	1.27333	0.41	-1.63491	1.16832e-05	0.000489512	--	-	-	-	-	-	-	-	-
Unigene0065340	30	17	35	2	0	4	1.04	0.58	1.15	0.06	0	0.14	0.923333	0.0666667	-3.79181	1.20502e-05	0.000504356	--	-	-	-	-	-	-	-	-
Unigene0087898	35	123	300	12	8	12	0.56	1.93	4.53	0.16	0.12	0.19	2.34	0.156667	-3.90074	1.20905e-05	0.000504967	Haao	PREDICTED: 3-hydroxyanthranilate 3,4-dioxygenase isoform X1 [Chrysemys picta bellii]	Metabolism;Metabolism	Global and overview maps;Amino acid metabolism	ko01100//Metabolic pathways;ko00380//Tryptophan metabolism	K00452;K00452	GO:0031988//membrane-bounded vesicle;GO:0044444//cytoplasmic part	GO:0005506//iron ion binding;GO:0016491//oxidoreductase activity	GO:0006568//tryptophan metabolic process;GO:0010038//response to metal ion;GO:0019725//cellular homeostasis;GO:0034627//'de novo' NAD biosynthetic process;GO:0043650//dicarboxylic acid biosynthetic process
Unigene0108941	23	27	25	2	2	2	0.43	0.49	0.44	0.03	0.03	0.04	0.453333	0.0333333	-3.76553	1.21892e-05	0.00050855	spx	PREDICTED: spexin [Alligator mississippiensis]	-	-	-	-	GO:0044421//extracellular region part	GO:0031763//galanin receptor binding	GO:0006357//regulation of transcription from RNA polymerase II promoter;GO:0015909//long-chain fatty acid transport;GO:0032096//negative regulation of response to food
Unigene0065747	3	8	9	35	48	29	0.11	0.28	0.3	1.04	1.55	1.02	0.23	1.20333	2.38733	1.22553e-05	0.000510225	--	-	-	-	-	-	-	-	-
Unigene0087605	17	205	247	1	3	7	0.26	3.11	3.61	0.01	0.04	0.11	2.32667	0.0533333	-5.44708	1.22926e-05	0.000511241	Ca15	PREDICTED: carbonic anhydrase 15-like isoform X2 [Chrysemys picta bellii]	Metabolism	Energy metabolism	ko00910//Nitrogen metabolism	K01672	-	-	-
Unigene0121227	36	80	104	26	6	16	0.9	1.98	2.48	0.55	0.14	0.4	1.78667	0.363333	-2.2979	1.23715e-05	0.00051398	Sult1c2	PREDICTED: sulfotransferase 1C2-like [Chelonia mydas]	-	-	-	-	GO:0031988//membrane-bounded vesicle	GO:0003824//catalytic activity	GO:0006790//sulfur compound metabolic process
Unigene0106072	33	21	29	87	82	65	0.71	0.45	0.59	1.58	1.61	1.39	0.583333	1.52667	1.38799	1.23957e-05	0.000514278	--	-	-	-	-	-	-	-	-
Unigene0065396	0	0	1	25	24	15	0	0	0.08	1.76	1.83	1.25	0.0266667	1.61333	5.91886	1.24179e-05	0.000514278	--	Semaphorin-4D, partial [Chelonia mydas]	-	-	-	-	-	-	-
Unigene0094161	33	29	13	0	2	1	1.4	1.22	0.53	0	0.08	0.04	1.05	0.04	-4.71425	1.25686e-05	0.000519974	FGF8	PREDICTED: fibroblast growth factor 8 isoform X1 [Chrysemys picta bellii]	Human Diseases;Environmental Information Processing;Environmental Information Processing;Cellular Processes;Environmental Information Processing;Environmental Information Processing;Human Diseases;Human Diseases;Human Diseases	Cancers;Signal transduction;Signal transduction;Cell motility;Signal transduction;Signal transduction;Cancers;Cancers;Cancers	ko05200//Pathways in cancer;ko04151//PI3K-Akt signaling pathway;ko04010//MAPK signaling pathway;ko04810//Regulation of actin cytoskeleton;ko04014//Ras signaling pathway;ko04015//Rap1 signaling pathway;ko05224//Breast cancer;ko05226//Gastric cancer;ko05218//Melanoma	K04358;K04358;K04358;K04358;K04358;K04358;K04358;K04358;K04358	GO:0044421//extracellular region part	GO:0005104//fibroblast growth factor receptor binding	GO:0001501//skeletal system development;GO:0001822//kidney development;GO:0001840//neural plate development;GO:0002067//glandular epithelial cell differentiation;GO:0003143//embryonic heart tube morphogenesis;GO:0003156//regulation of organ formation;GO:0006355//regulation of transcription, DNA-templated;GO:0007088//regulation of mitotic nuclear division;GO:0007169//transmembrane receptor protein…
Unigene0089330	90	51	72	24	25	14	3.66	2.05	2.79	0.82	0.93	0.57	2.83333	0.773333	-1.87334	1.32551e-05	0.000544941	--	-	-	-	-	-	-	-	-
Unigene0040791	98	94	64	29	37	22	3.04	2.88	1.89	0.76	1.05	0.68	2.60333	0.83	-1.64918	1.35558e-05	0.000555562	--	-	-	-	-	-	-	-	-
Unigene0063728	12	10	8	46	20	95	0.31	0.26	0.2	1	0.47	2.45	0.256667	1.30667	2.34792	1.39841e-05	0.000572519	MMP3	PREDICTED: stromelysin-1-like [Chelonia mydas]	Human Diseases;Human Diseases;Human Diseases;Environmental Information Processing;Organismal Systems	Cancers;Cancers;Immune diseases;Signal transduction;Immune system	ko05202//Transcriptional misregulation in cancers;ko05215//Prostate cancer;ko05323//Rheumatoid arthritis;ko04668//TNF signaling pathway;ko04657//IL-17 signaling pathway	K01394;K01394;K01394;K01394;K01394	-	-	-
Unigene0110528	41	29	79	120	125	145	0.66	0.46	1.21	1.63	1.83	2.32	0.776667	1.92667	1.31074	1.40797e-05	0.000575296	--	PREDICTED: putative interleukin-17 receptor E-like [Chrysemys picta bellii]	-	-	-	-	-	-	-
Unigene0053522	94	42	51	13	18	16	1.62	0.72	0.84	0.19	0.28	0.28	1.06	0.25	-2.08406	1.44791e-05	0.000589112	MYOM2	PREDICTED: myomesin-2 isoform X2 [Chrysemys picta bellii]	-	-	-	-	-	-	-
Unigene0082883	167	182	149	79	97	67	1.55	1.67	1.31	0.62	0.82	0.62	1.51	0.686667	-1.13687	1.45215e-05	0.000590228	--	-	-	-	-	-	-	-	-
Unigene0012642	117	108	121	43	60	44	1.68	1.54	1.66	0.52	0.79	0.63	1.62667	0.646667	-1.33082	1.45891e-05	0.000592363	GADL1	PREDICTED: glutamate decarboxylase-like protein 1 isoform X1 [Chrysemys picta bellii]	Metabolism;Metabolism;Metabolism;Metabolism	Global and overview maps;Metabolism of other amino acids;Metabolism of cofactors and vitamins;Metabolism of other amino acids	ko01100//Metabolic pathways;ko00410//beta-Alanine metabolism;ko00770//Pantothenate and CoA biosynthesis;ko00430//Taurine and hypotaurine metabolism	K18966;K18966;K18966;K18966	-	GO:0016830//carbon-carbon lyase activity;GO:0043168//anion binding	GO:0043436//oxoacid metabolic process
Unigene0037325	184	170	213	91	116	76	2.7	2.46	2.97	1.13	1.55	1.11	2.71	1.26333	-1.10106	1.56039e-05	0.000628385	--	-	-	-	-	-	-	-	-
Unigene0039544	95	100	100	43	43	34	2.31	2.4	2.31	0.88	0.95	0.82	2.34	0.883333	-1.40548	1.56568e-05	0.000629871	--	-	-	-	-	-	-	-	-
Unigene0076465	36	24	40	7	5	3	2.73	1.8	2.89	0.45	0.35	0.23	2.47333	0.343333	-2.84877	1.65242e-05	0.000660046	MYH1B	PREDICTED: myosin-3 isoform X2 [Pelodiscus sinensis]	Cellular Processes;Human Diseases;Cellular Processes;Organismal Systems	Cell motility;Infectious diseases;Cellular community - eukaryotes;Circulatory system	ko04810//Regulation of actin cytoskeleton;ko05132//Salmonella infection;ko04530//Tight junction;ko04270//Vascular smooth muscle contraction	K10352;K10352;K10352;K10352	-	-	-
Unigene0073869	44	42	43	3	15	6	3.98	3.76	3.7	0.23	1.24	0.54	3.81333	0.67	-2.50882	1.66824e-05	0.000665017	--	-	-	-	-	-	-	-	-
Unigene0091766	63	33	72	172	133	107	0.97	0.5	1.05	2.24	1.87	1.64	0.84	1.91667	1.19014	1.6814e-05	0.00066891	nog2	PREDICTED: noggin-2-like [Chrysemys picta bellii]	Environmental Information Processing	Signal transduction	ko04350//TGF-beta signaling pathway	K04658	-	-	GO:0045595//regulation of cell differentiation
Unigene0122348	23	18	32	0	2	0	1.22	0.94	1.61	0	0.1	0	1.25667	0.0333333	-5.23649	1.9443e-05	0.000761196	--	-	-	-	-	-	-	-	-
Unigene0056410	49	19	16	1	4	2	2.31	0.89	0.72	0.04	0.17	0.09	1.30667	0.1	-3.70782	1.98936e-05	0.000776522	--	Receptor-type tyrosine-protein phosphatase mu [Chelonia mydas]	-	-	-	-	-	-	-
Unigene0015675	68	534	1194	31	14	33	0.18	1.38	2.96	0.07	0.03	0.09	1.50667	0.0633333	-4.57225	1.99685e-05	0.000778673	LRP2	PREDICTED: low-density lipoprotein receptor-related protein 2 [Chrysemys picta bellii]	Organismal Systems;Organismal Systems;Environmental Information Processing	Endocrine system;Digestive system;Signal transduction	ko04918//Thyroid hormone synthesis;ko04979//Cholesterol metabolism;ko04340//Hedgehog signaling pathway	K06233;K06233;K06233	-	-	-
Unigene0109056	2	16	12	64	49	33	0.07	0.54	0.39	1.86	1.54	1.13	0.333333	1.51	2.17951	2.0362e-05	0.000791461	--	-	-	-	-	-	-	-	-
Unigene0113652	38	20	39	6	4	4	0.88	0.46	0.86	0.12	0.09	0.09	0.733333	0.1	-2.87447	2.08569e-05	0.000806924	MYO18B	PREDICTED: LOW QUALITY PROTEIN: unconventional myosin-XVIIIb [Chrysemys picta bellii]	-	-	-	-	-	-	-
Unigene0086546	63	46	69	20	6	18	1.47	1.06	1.53	0.39	0.13	0.42	1.35333	0.313333	-2.11075	2.17368e-05	0.000837675	--	-	-	-	-	-	-	-	-
Unigene0027038	31	30	31	79	99	63	0.76	0.73	0.72	1.64	2.22	1.54	0.736667	1.8	1.28891	2.19493e-05	0.000843388	--	-	-	-	-	-	-	-	-
Unigene0032487	270	123	216	86	108	66	14.24	6.42	10.83	3.83	5.21	3.47	10.4967	4.17	-1.33181	2.20072e-05	0.000844788	--	-	-	-	-	-	-	-	-
Unigene0000931	35	39	39	1	11	6	1.16	1.28	1.23	0.03	0.33	0.2	1.22333	0.186667	-2.71228	2.21393e-05	0.000849033	--	PREDICTED: RNA-directed DNA polymerase from mobile element jockey-like [Nanorana parkeri]	-	-	-	-	-	-	-
Unigene0085662	101	93	98	37	51	26	1.97	1.8	1.82	0.61	0.91	0.51	1.86333	0.676667	-1.46137	2.30249e-05	0.000876171	--	-	-	-	-	-	-	-	-
Unigene0054961	46	30	30	4	10	3	2.67	1.72	1.66	0.2	0.53	0.17	2.01667	0.3	-2.74894	2.31663e-05	0.000879004	--	-	-	-	-	-	-	-	-
Unigene0012781	16	17	12	53	69	38	0.41	0.43	0.29	1.14	1.61	0.97	0.376667	1.24	1.71898	2.32071e-05	0.000879705	DGKB	PREDICTED: diacylglycerol kinase beta isoform X2 [Chrysemys picta bellii]	Metabolism;Environmental Information Processing;Metabolism;Environmental Information Processing;Human Diseases;Metabolism	Global and overview maps;Signal transduction;Lipid metabolism;Signal transduction;Cancers;Lipid metabolism	ko01100//Metabolic pathways;ko04072//Phospholipase D signaling pathway;ko00561//Glycerolipid metabolism;ko04070//Phosphatidylinositol signaling system;ko05231//Choline metabolism in cancer;ko00564//Glycerophospholipid metabolism	K00901;K00901;K00901;K00901;K00901;K00901	GO:0016020//membrane	GO:0016301//kinase activity;GO:0032550//purine ribonucleoside binding;GO:0046872//metal ion binding	GO:0006796//phosphate-containing compound metabolic process;GO:0007186//G-protein coupled receptor signaling pathway
Unigene0067885	51	11	32	2	6	0	1.4	0.3	0.83	0.05	0.15	0	0.843333	0.0666667	-3.66107	2.3616e-05	0.000892626	--	-	-	-	-	-	-	-	-
Unigene0096113	127	164	196	42	102	55	2.72	3.48	4	0.76	2	1.18	3.4	1.31333	-1.3723	2.41118e-05	0.000906227	THEMIS	PREDICTED: protein THEMIS isoform X1 [Chrysemys picta bellii]	-	-	-	-	GO:0030054//cell junction;GO:0043234//protein complex;GO:0044424//intracellular part	-	GO:0045058//T cell selection;GO:0050851//antigen receptor-mediated signaling pathway
Unigene0027961	87	53	63	11	24	23	1.89	1.14	1.3	0.2	0.48	0.5	1.44333	0.393333	-1.87558	2.41139e-05	0.000906227	Uncx	PREDICTED: homeobox protein unc-4 homolog [Chrysemys picta bellii]	-	-	-	-	-	-	-
Unigene0007085	240	201	158	93	119	84	4.81	3.99	3.01	1.57	2.18	1.68	3.93667	1.81	-1.12098	2.50144e-05	0.000933832	--	-	-	-	-	-	-	-	-
Unigene0098656	206	149	166	38	85	89	3.85	2.76	2.95	0.6	1.45	1.66	3.18667	1.23667	-1.36559	2.51945e-05	0.000939665	--	-	-	-	-	-	-	-	-
Unigene0062837	139	39	53	21	24	6	6.83	1.89	2.48	0.87	1.08	0.29	3.73333	0.746667	-2.32193	2.52302e-05	0.000940104	Lgals8	PREDICTED: galectin-4-like [Chrysemys picta bellii]	-	-	-	-	-	-	-
Unigene0032216	215	227	283	163	101	107	2.02	2.11	2.53	1.29	0.87	1	2.22	1.05333	-1.0756	2.56075e-05	0.000953262	RSPO3	PREDICTED: R-spondin-3 [Chrysemys picta bellii]	-	-	-	-	-	GO:0001664//G-protein coupled receptor binding;GO:0005539//glycosaminoglycan binding	GO:0016055//Wnt signaling pathway
Unigene0006304	121	95	190	62	48	54	2.02	1.57	3.02	0.87	0.73	0.9	2.20333	0.833333	-1.40272	2.67679e-05	0.000983842	P2RX3	PREDICTED: P2X purinoceptor 3 [Chelonia mydas]	Environmental Information Processing;Environmental Information Processing;Organismal Systems	Signaling molecules and interaction;Signal transduction;Sensory system	ko04080//Neuroactive ligand-receptor interaction;ko04020//Calcium signaling pathway;ko04742//Taste transduction	K05217;K05217;K05217	-	-	-
Unigene0066788	360	331	224	179	109	164	5.06	4.6	2.99	2.12	1.4	2.3	4.21667	1.94	-1.12005	2.67787e-05	0.000983842	Plin1	PREDICTED: perilipin-1 [Chrysemys picta bellii]	Organismal Systems;Environmental Information Processing;Organismal Systems;Organismal Systems	Environmental adaptation;Signal transduction;Endocrine system;Endocrine system	ko04714//Thermogenesis;ko04371//Apelin signaling pathway;ko03320//PPAR signaling pathway;ko04923//Regulation of lipolysis in adipocyte	K08768;K08768;K08768;K08768	-	-	-
Unigene0030753	116	117	131	23	65	49	1.28	1.27	1.37	0.21	0.65	0.54	1.30667	0.466667	-1.48543	2.68396e-05	0.000985162	ANGPT1	PREDICTED: angiopoietin-1 isoform X1 [Chrysemys picta bellii]	Environmental Information Processing;Environmental Information Processing;Environmental Information Processing;Environmental Information Processing;Environmental Information Processing;Human Diseases	Signal transduction;Signal transduction;Signal transduction;Signal transduction;Signal transduction;Immune diseases	ko04151//PI3K-Akt signaling pathway;ko04010//MAPK signaling pathway;ko04014//Ras signaling pathway;ko04066//HIF-1 signaling pathway;ko04015//Rap1 signaling pathway;ko05323//Rheumatoid arthritis	K05465;K05465;K05465;K05465;K05465;K05465	GO:0031988//membrane-bounded vesicle;GO:0042995//cell projection;GO:0044421//extracellular region part;GO:0098589//membrane region	GO:0005102//receptor binding	GO:0001525//angiogenesis;GO:0001959//regulation of cytokine-mediated signaling pathway;GO:0002090//regulation of receptor internalization;GO:0002719//negative regulation of cytokine production involved in immune response;GO:0006024//glycosaminoglycan biosynthetic process;GO:0006935//chemotaxis;GO:0007155//cell adhesion;GO:0007169//transmembrane receptor protein tyrosine kinase signaling pathway;G…
Unigene0096947	6	17	63	0	2	0	0.14	0.38	1.37	0	0.04	0	0.63	0.0133333	-5.56224	2.79356e-05	0.00101875	FXYD2	PREDICTED: sodium/potassium-transporting ATPase subunit gamma [Chrysemys picta bellii]	Environmental Information Processing;Environmental Information Processing;Organismal Systems;Organismal Systems;Organismal Systems;Organismal Systems;Organismal Systems;Organismal Systems;Organismal Systems;Organismal Systems;Organismal Systems;Organismal Systems;Organismal Systems;Organismal Systems;Organismal Systems;Organismal Systems	Signal transduction;Signal transduction;Circulatory system;Endocrine system;Circulatory system;Digestive system;Digestive system;Endocrine system;Digestive system;Digestive system;Endocrine system;Excretory system;Digestive system;Digestive system;Excretory system;Excretory system	ko04024//cAMP signaling pathway;ko04022//cGMP - PKG signaling pathway;ko04261//Adrenergic signaling in cardiomyocytes;ko04919//Thyroid hormone signaling pathway;ko04260//Cardiac muscle contraction;ko04970//Salivary secretion;ko04972//Pancreatic secretion;ko04911//Insulin secretion;ko04974//Protein digestion and absorption;ko04976//Bile secretion;ko04918//Thyroid hormone synthesis;ko04961//Endocri…	K01538;K01538;K01538;K01538;K01538;K01538;K01538;K01538;K01538;K01538;K01538;K01538;K01538;K01538;K01538;K01538	GO:0016020//membrane	GO:0016247//channel regulator activity	GO:0030001//metal ion transport;GO:0032412//regulation of ion transmembrane transporter activity
Unigene0122333	32	13	26	2	0	0	1.05	0.42	0.81	0.06	0	0	0.76	0.02	-5.24793	2.82151e-05	0.00102609	--	hypothetical protein UY3_03958 [Chelonia mydas]	-	-	-	-	-	-	-
Unigene0120575	100	92	116	41	39	47	1.45	1.32	1.6	0.5	0.52	0.68	1.45667	0.566667	-1.3621	2.82879e-05	0.00102779	--	Melanocortin receptor 3 [Chelonia mydas]	-	-	-	-	-	-	-
Unigene0058427	133	140	186	83	70	66	1.28	1.34	1.71	0.68	0.62	0.63	1.44333	0.643333	-1.16577	2.88161e-05	0.00104065	TMEM132B	PREDICTED: transmembrane protein 132B isoform X1 [Chrysemys picta bellii]	-	-	-	-	-	-	-
Unigene0116563	156	131	163	82	78	55	2.91	2.42	2.89	1.29	1.33	1.02	2.74	1.21333	-1.1752	2.90043e-05	0.0010461	--	-	-	-	-	-	-	-	-
Unigene0021625	53	145	138	40	46	28	0.3	0.82	0.75	0.19	0.24	0.16	0.623333	0.196667	-1.66425	2.91241e-05	0.00104945	SPATA18	PREDICTED: mitochondria-eating protein isoform X3 [Chrysemys picta bellii]	-	-	-	-	GO:0031966//mitochondrial membrane	-	GO:0000422//mitophagy;GO:0033554//cellular response to stress;GO:0044257//cellular protein catabolic process
Unigene0094191	56	72	81	25	24	22	0.76	0.97	1.04	0.29	0.3	0.3	0.923333	0.296667	-1.63801	2.95545e-05	0.00106108	--	-	-	-	-	-	-	-	-
Unigene0073574	204	171	228	70	123	99	2.41	2	2.57	0.7	1.33	1.17	2.32667	1.06667	-1.12516	2.9726e-05	0.00106626	SLC16A9	PREDICTED: monocarboxylate transporter 9 [Chrysemys picta bellii]	-	-	-	-	-	-	-
Unigene0064212	139	95	88	22	53	40	2.51	1.7	1.51	0.34	0.88	0.72	1.90667	0.646667	-1.55996	3.04102e-05	0.00108783	--	-	-	-	-	-	-	-	-
Unigene0118765	96	182	212	55	68	79	0.67	1.26	1.41	0.32	0.43	0.55	1.11333	0.433333	-1.36134	3.08836e-05	0.00110277	CORIN	PREDICTED: atrial natriuretic peptide-converting enzyme [Chelonia mydas]	-	-	-	-	-	-	-
Unigene0016733	50	44	68	129	114	109	1.6	1.39	2.07	3.48	3.33	3.47	1.68667	3.42667	1.02263	3.11242e-05	0.00110734	Fndc11	PREDICTED: fibronectin type III domain-containing protein 11 [Alligator mississippiensis]	-	-	-	-	-	-	-
Unigene0037240	22	24	60	95	114	88	0.33	0.36	0.86	1.21	1.57	1.32	0.516667	1.36667	1.40336	3.12962e-05	0.00111245	LAMC3	PREDICTED: laminin subunit gamma-3 [Chrysemys picta bellii]	Human Diseases;Human Diseases;Environmental Information Processing;Human Diseases;Cellular Processes;Environmental Information Processing;Human Diseases;Human Diseases	Cancers;Infectious diseases;Signal transduction;Infectious diseases;Cellular community - eukaryotes;Signaling molecules and interaction;Infectious diseases;Cancers	ko05200//Pathways in cancer;ko05165//Human papillomavirus infection;ko04151//PI3K-Akt signaling pathway;ko05145//Toxoplasmosis;ko04510//Focal adhesion;ko04512//ECM-receptor interaction;ko05146//Amoebiasis;ko05222//Small cell lung cancer	K06247;K06247;K06247;K06247;K06247;K06247;K06247;K06247	-	-	GO:0044707//single-multicellular organism process
Unigene0041195	126	114	136	45	39	70	2.04	1.82	2.09	0.61	0.58	1.13	1.98333	0.773333	-1.35876	3.13803e-05	0.00111246	SHD	PREDICTED: SH2 domain-containing adapter protein D isoform X2 [Chrysemys picta bellii]	-	-	-	-	-	-	-
Unigene0071943	51	40	98	7	27	5	1.74	1.35	3.18	0.2	0.84	0.17	2.09	0.403333	-2.37346	3.13811e-05	0.00111246	--	PREDICTED: uncharacterized protein LOC101931484 isoform X1 [Chrysemys picta bellii]	-	-	-	-	-	-	-
Unigene0002110	16	21	15	63	79	35	1.2	1.56	1.07	4	5.43	2.62	1.27667	4.01667	1.65362	3.17325e-05	0.00112391	--	PREDICTED: collagen alpha-6(VI) chain-like [Xenopus laevis]	-	-	-	-	-	-	-
Unigene0055455	20	35	49	7	7	2	0.58	1.01	1.36	0.17	0.19	0.06	0.983333	0.14	-2.81225	3.23815e-05	0.00114381	--	Dynein heavy chain 6, axonemal [Chelonia mydas]	-	-	-	-	-	-	-
Unigene0110450	57	47	32	4	16	8	0.88	0.72	0.47	0.05	0.23	0.12	0.69	0.133333	-2.37156	3.33989e-05	0.00117763	PTPRR	PREDICTED: receptor-type tyrosine-protein phosphatase R isoform X1 [Chrysemys picta bellii]	Environmental Information Processing	Signal transduction	ko04010//MAPK signaling pathway	K04458	-	-	-
Unigene0029269	83	65	104	39	28	23	1.5	1.16	1.79	0.6	0.46	0.41	1.48333	0.49	-1.59799	3.36249e-05	0.00118348	RALYL	PREDICTED: RNA-binding Raly-like protein isoform X2 [Chrysemys picta bellii]	-	-	-	-	-	GO:0003723//RNA binding	-
Unigene0116442	8	97	441	0	0	0	0.55	6.62	28.95	0	0	0	12.04	0.001	-13.5555	3.37784e-05	0.00118782	GAL10	Gallinacin-10 [Picoides pubescens]	-	-	-	-	-	-	-
Unigene0012324	135	107	88	33	56	43	1.75	1.37	1.08	0.36	0.66	0.55	1.4	0.523333	-1.41962	3.54136e-05	0.00123979	--	-	-	-	-	-	-	-	-
Unigene0091288	86	90	91	39	28	38	5.02	5.19	5.05	1.92	1.49	2.21	5.08667	1.87333	-1.44111	3.70435e-05	0.00128802	--	-	-	-	-	-	-	-	-
Unigene0119509	154	146	144	32	99	38	2.54	2.39	2.26	0.45	1.5	0.63	2.39667	0.86	-1.47862	3.83753e-05	0.00132696	--	-	-	-	-	-	-	-	-
Unigene0087358	104	77	224	47	59	36	1.12	0.82	2.3	0.43	0.58	0.39	1.41333	0.466667	-1.59864	3.86256e-05	0.00133328	CYP1B1	Cytochrome P450 1B1 [Chelonia mydas]	-	-	-	-	-	GO:0016491//oxidoreductase activity;GO:0046906//tetrapyrrole binding;GO:0046914//transition metal ion binding	GO:0044710//single-organism metabolic process
Unigene0068397	37	112	84	24	28	16	0.82	2.45	1.76	0.45	0.57	0.35	1.67667	0.456667	-1.87638	3.90238e-05	0.00134584	CALCA	PREDICTED: calcitonin [Chrysemys picta bellii]	-	-	-	-	-	GO:0005102//receptor binding	-
Unigene0003155	33	37	44	113	87	73	0.67	0.74	0.85	1.94	1.62	1.48	0.753333	1.68	1.1571	4.06802e-05	0.00139685	FGF18	PREDICTED: fibroblast growth factor 18 isoform X1 [Chrysemys picta bellii]	Human Diseases;Environmental Information Processing;Environmental Information Processing;Cellular Processes;Environmental Information Processing;Environmental Information Processing;Human Diseases;Human Diseases;Human Diseases	Cancers;Signal transduction;Signal transduction;Cell motility;Signal transduction;Signal transduction;Cancers;Cancers;Cancers	ko05200//Pathways in cancer;ko04151//PI3K-Akt signaling pathway;ko04010//MAPK signaling pathway;ko04810//Regulation of actin cytoskeleton;ko04014//Ras signaling pathway;ko04015//Rap1 signaling pathway;ko05224//Breast cancer;ko05226//Gastric cancer;ko05218//Melanoma	K04358;K04358;K04358;K04358;K04358;K04358;K04358;K04358;K04358	GO:0043232//intracellular non-membrane-bounded organelle	GO:0005104//fibroblast growth factor receptor binding	GO:0007169//transmembrane receptor protein tyrosine kinase signaling pathway;GO:0030323//respiratory tube development;GO:0032330//regulation of chondrocyte differentiation;GO:0036072//direct ossification;GO:0036075//replacement ossification;GO:0042127//regulation of cell proliferation;GO:0043410//positive regulation of MAPK cascade;GO:0048468//cell development;GO:0048646//anatomical structure for…
Unigene0072513	133	317	221	77	139	69	5.95	14.03	9.39	2.92	5.68	3.07	9.79	3.89	-1.33154	4.08622e-05	0.00140162	--	hypothetical protein UY3_03269 [Chelonia mydas]	-	-	-	-	-	-	-
Unigene0010005	50	43	37	14	8	9	2.4	2.04	1.69	0.57	0.35	0.43	2.04333	0.45	-2.18293	4.17528e-05	0.00142746	--	-	-	-	-	-	-	-	-
Unigene0102976	25	21	47	2	8	2	0.92	0.76	1.64	0.06	0.27	0.07	1.10667	0.133333	-3.05311	4.19366e-05	0.0014325	RET	PREDICTED: proto-oncogene tyrosine-protein kinase receptor Ret [Chrysemys picta bellii]	Human Diseases;Human Diseases;Human Diseases	Cancers;Cancers;Cancers	ko05200//Pathways in cancer;ko05230//Central carbon metabolism in cancer;ko05216//Thyroid cancer	K05126;K05126;K05126	GO:0016021//integral component of membrane;GO:0031090//organelle membrane;GO:0043234//protein complex	GO:0004672//protein kinase activity;GO:0032550//purine ribonucleoside binding;GO:0046872//metal ion binding	GO:0001667//ameboidal-type cell migration;GO:0006355//regulation of transcription, DNA-templated;GO:0006468//protein phosphorylation;GO:0007167//enzyme linked receptor protein signaling pathway;GO:0008361//regulation of cell size;GO:0010769//regulation of cell morphogenesis involved in differentiation;GO:0010975//regulation of neuron projection development;GO:0016337//single organismal cell-cell …
Unigene0006477	23	26	24	3	4	0	0.51	0.57	0.5	0.06	0.08	0	0.526667	0.0466667	-3.49643	4.28699e-05	0.00146185	--	-	-	-	-	-	-	-	-
Unigene0067716	35	47	23	7	2	8	1.11	1.47	0.69	0.19	0.06	0.25	1.09	0.166667	-2.70929	4.34519e-05	0.00148041	--	-	-	-	-	-	-	-	-
Unigene0040196	104	102	102	28	43	52	2.26	2.19	2.11	0.51	0.86	1.13	2.18667	0.833333	-1.39177	4.44454e-05	0.00150677	--	ORF1 [Acanthochelys spixii]	Human Diseases	Cancers	ko05231//Choline metabolism in cancer	K08199	-	-	-
Unigene0034197	143	118	156	45	88	48	2.07	1.69	2.14	0.55	1.16	0.69	1.96667	0.8	-1.29768	4.53211e-05	0.00152823	--	Phosphatidylinositol-5-phosphate 4-kinase type-2 alpha [Chelonia mydas]	-	-	-	-	-	-	-
Unigene0108148	271	196	198	84	109	133	8.76	6.27	6.09	2.29	3.22	4.29	7.04	3.26667	-1.10776	4.71272e-05	0.00157966	--	-	-	-	-	-	-	-	-
Unigene0083758	147	179	151	81	72	87	3.72	4.47	3.61	1.73	1.65	2.2	3.93333	1.86	-1.08045	4.86208e-05	0.00161734	Hoxb6	PREDICTED: homeobox protein Hox-B6 [Chrysemys picta bellii]	-	-	-	-	GO:0043231//intracellular membrane-bounded organelle	GO:0001071//nucleic acid binding transcription factor activity;GO:0003677//DNA binding;GO:0003723//RNA binding	GO:0001501//skeletal system development;GO:0002262//myeloid cell homeostasis;GO:0003002//regionalization;GO:0010468//regulation of gene expression;GO:0048562//embryonic organ morphogenesis
Unigene0061972	51	10	12	0	0	2	2.19	0.42	0.49	0	0	0.09	1.03333	0.03	-5.1062	5.10179e-05	0.00169136	MYOZ1	PREDICTED: myozenin-1 isoform X2 [Chrysemys picta bellii]	-	-	-	-	-	GO:0008092//cytoskeletal protein binding	-
Unigene0007894	57	32	55	14	13	10	1.9	1.05	1.74	0.39	0.4	0.33	1.56333	0.373333	-2.06609	5.16897e-05	0.00170455	NLRP3	PREDICTED: ribonuclease inhibitor-like, partial [Chrysemys picta bellii]	Organismal Systems	Immune system	ko04621//NOD-like receptor signaling pathway	K20865	-	-	-
Unigene0075025	12	4	17	54	48	36	0.31	0.1	0.41	1.17	1.12	0.92	0.273333	1.07	1.96888	5.21496e-05	0.00171588	--	-	-	-	-	-	-	-	-
Unigene0076454	2	1	7	33	30	18	0.12	0.06	0.32	1.32	1.31	0.85	0.166667	1.16	2.79909	5.26233e-05	0.00173002	--	PREDICTED: protein jagged-1, partial [Phalacrocorax carbo]	Human Diseases;Organismal Systems;Human Diseases;Human Diseases;Environmental Information Processing	Cancers;Immune system;Cancers;Drug resistance;Signal transduction	ko05200//Pathways in cancer;ko04658//Th1 and Th2 cell differentiation;ko05224//Breast cancer;ko01522//Endocrine resistance;ko04330//Notch signaling pathway	K21635;K21635;K21635;K21635;K21635	-	-	GO:0007154//cell communication;GO:0007423//sensory organ development;GO:0007507//heart development;GO:0009887//organ morphogenesis;GO:0045596//negative regulation of cell differentiation;GO:0048468//cell development;GO:0048522//positive regulation of cellular process;GO:0050896//response to stimulus;GO:0060429//epithelium development
Unigene0047820	125	68	97	41	39	32	2.55	1.37	1.88	0.71	0.73	0.65	1.93333	0.696667	-1.47255	5.26827e-05	0.00173053	Stac3	PREDICTED: SH3 and cysteine-rich domain-containing protein 3 [Chrysemys picta bellii]	-	-	-	-	-	GO:0005515//protein binding;GO:0043169//cation binding	GO:0007165//signal transduction;GO:0007268//synaptic transmission;GO:0014904//myotube cell development
Unigene0080997	53	16	26	0	8	2	1.46	0.44	0.68	0	0.2	0.06	0.86	0.0866667	-3.31079	5.43436e-05	0.00177768	TRIM55	PREDICTED: tripartite motif-containing protein 55-like [Chelonia mydas]	-	-	-	-	-	-	-
Unigene0007014	67	164	241	73	48	48	0.93	2.25	3.17	0.85	0.61	0.66	2.11667	0.706667	-1.58269	5.48713e-05	0.00179345	Slc5a9	PREDICTED: sodium/glucose cotransporter 4 [Chelonia mydas]	-	-	-	-	GO:0031224//intrinsic component of membrane;GO:0031988//membrane-bounded vesicle	-	GO:0044763//single-organism cellular process;GO:0051234//establishment of localization
Unigene0000011	146	101	123	47	40	67	4.63	3.16	3.7	1.26	1.16	2.12	3.83	1.51333	-1.33961	5.64128e-05	0.00183574	--	C-type lectin domain family 2 member D [Chelonia mydas]	-	-	-	-	-	-	-
Unigene0119714	229	159	174	81	120	76	3.64	2.5	2.63	1.09	1.74	1.2	2.92333	1.34333	-1.1218	5.75212e-05	0.00186305	--	-	-	-	-	-	-	-	-
Unigene0060781	213	202	302	150	119	113	2.4	2.25	3.23	1.43	1.23	1.27	2.62667	1.31	-1.00367	5.78704e-05	0.00187262	--	Tyrosine-protein kinase Fer [Chelonia mydas]	-	-	-	-	-	-	-
Unigene0016350	11	57	44	87	142	99	0.15	0.79	0.59	1.03	1.82	1.38	0.51	1.41	1.46713	5.8077e-05	0.00187643	HTR1B	PREDICTED: 5-hydroxytryptamine receptor 1B [Chrysemys picta bellii]	Environmental Information Processing;Environmental Information Processing;Organismal Systems;Organismal Systems	Signaling molecules and interaction;Signal transduction;Nervous system;Sensory system	ko04080//Neuroactive ligand-receptor interaction;ko04024//cAMP signaling pathway;ko04726//Serotonergic synapse;ko04742//Taste transduction	K04153;K04153;K04153;K04153	GO:0016021//integral component of membrane;GO:0044424//intracellular part	GO:0008227//G-protein coupled amine receptor activity;GO:0043169//cation binding	GO:0007193//adenylate cyclase-inhibiting G-protein coupled receptor signaling pathway;GO:0007267//cell-cell signaling;GO:0007610//behavior;GO:0009266//response to temperature stimulus;GO:0014062//regulation of serotonin secretion;GO:0030803//negative regulation of cyclic nucleotide biosynthetic process;GO:0042493//response to drug;GO:0043279//response to alkaloid;GO:0048771//tissue remodeling;GO:…
Unigene0036682	6	7	10	40	26	40	0.33	0.38	0.52	1.85	1.3	2.18	0.41	1.77667	2.11548	5.8748e-05	0.0018919	--	-	-	-	-	-	-	-	-
Unigene0008017	117	93	92	39	43	46	1.17	0.92	0.87	0.33	0.39	0.46	0.986667	0.393333	-1.32681	5.9163e-05	0.0019006	RAB3IL1	PREDICTED: guanine nucleotide exchange factor for Rab-3A [Chrysemys picta bellii]	-	-	-	-	-	-	GO:0043087//regulation of GTPase activity
Unigene0057915	118	78	111	50	43	34	2.01	1.32	1.8	0.72	0.67	0.58	1.71	0.656667	-1.38076	5.94846e-05	0.00190937	TPPP3	PREDICTED: tubulin polymerization-promoting protein family member 3 [Chrysemys picta bellii]	-	-	-	-	-	-	-
Unigene0063915	114	134	138	72	55	57	1.29	1.5	1.48	0.69	0.57	0.64	1.42333	0.633333	-1.16824	5.99992e-05	0.00192432	RPS6KA2	PREDICTED: ribosomal protein S6 kinase alpha-2 isoform X2 [Chelonia mydas]	Environmental Information Processing;Organismal Systems;Environmental Information Processing;Cellular Processes;Organismal Systems;Human Diseases;Organismal Systems;Organismal Systems	Signal transduction;Environmental adaptation;Signal transduction;Cell growth and death;Nervous system;Endocrine and metabolic diseases;Endocrine system;Nervous system	ko04010//MAPK signaling pathway;ko04714//Thermogenesis;ko04150//mTOR signaling pathway;ko04114//Oocyte meiosis;ko04722//Neurotrophin signaling pathway;ko04931//Insulin resistance;ko04914//Progesterone-mediated oocyte maturation;ko04720//Long-term potentiation	K04373;K04373;K04373;K04373;K04373;K04373;K04373;K04373	GO:0015630//microtubule cytoskeleton;GO:0031090//organelle membrane;GO:0043231//intracellular membrane-bounded organelle	GO:0004674//protein serine/threonine kinase activity;GO:0032550//purine ribonucleoside binding;GO:0046872//metal ion binding	GO:0001976//neurological system process involved in regulation of systemic arterial blood pressure;GO:0003006//developmental process involved in reproduction;GO:0003015//heart process;GO:0006468//protein phosphorylation;GO:0007165//signal transduction;GO:0008283//cell proliferation;GO:0009743//response to carbohydrate;GO:0010658//striated muscle cell apoptotic process;GO:0010948//negative regulat…
Unigene0021872	67	78	90	29	27	33	0.87	1	1.11	0.32	0.32	0.43	0.993333	0.356667	-1.4777	6.04747e-05	0.00193642	--	-	-	-	-	-	-	-	-
Unigene0079053	12	27	17	50	54	71	0.26	0.58	0.35	0.92	1.08	1.54	0.396667	1.18	1.57279	6.25872e-05	0.00199111	--	PREDICTED: angiotensin-converting enzyme [Chelonia mydas]	-	-	-	-	-	-	-
Unigene0088492	0	0	3	24	15	21	0	0	0.13	0.93	0.63	0.96	0.0433333	0.84	4.27684	6.38016e-05	0.00202321	MUC5AC	PREDICTED: LOW QUALITY PROTEIN: mucin-5AC [Chrysemys picta bellii]	Organismal Systems	Immune system	ko04657//IL-17 signaling pathway	K21125	-	-	-
Unigene0090280	62	62	137	15	32	33	1.63	1.61	3.44	0.33	0.76	0.86	2.22667	0.65	-1.77637	6.40745e-05	0.00203023	CKB	Creatine kinase B-type [Corvus brachyrhynchos]	Metabolism;Metabolism	Global and overview maps;Amino acid metabolism	ko01100//Metabolic pathways;ko00330//Arginine and proline metabolism	K00933;K00933	-	-	-
Unigene0006380	51	79	72	30	23	14	0.62	0.95	0.84	0.31	0.26	0.17	0.803333	0.246667	-1.70344	6.60482e-05	0.00208438	CDH10	PREDICTED: cadherin-10 isoform X1 [Chrysemys picta bellii]	-	-	-	-	GO:0031224//intrinsic component of membrane	-	GO:0098742//cell-cell adhesion via plasma-membrane adhesion molecules
Unigene0064438	4	5	2	22	33	22	0.16	0.2	0.08	0.74	1.2	0.87	0.146667	0.936667	2.67499	6.61166e-05	0.00208487	--	-	-	-	-	-	-	-	-
Unigene0094990	82	88	105	48	30	33	1.78	1.89	2.17	0.88	0.6	0.71	1.94667	0.73	-1.41504	6.67006e-05	0.00209992	AMDHD1	PREDICTED: probable imidazolonepropionase [Chrysemys picta bellii]	Metabolism;Metabolism	Global and overview maps;Amino acid metabolism	ko01100//Metabolic pathways;ko00340//Histidine metabolism	K01468;K01468	-	GO:0016810//hydrolase activity, acting on carbon-nitrogen (but not peptide) bonds	GO:0006536//glutamate metabolic process
Unigene0109688	9	50	149	4	2	2	0.25	1.36	3.89	0.09	0.05	0.05	1.83333	0.0633333	-4.85536	7.03873e-05	0.00220191	C8G	PREDICTED: complement component C8 gamma chain isoform X1 [Pelodiscus sinensis]	-	-	-	-	GO:0031988//membrane-bounded vesicle;GO:0044421//extracellular region part	GO:0005488//binding	-
Unigene0070299	140	136	118	74	57	59	9.85	9.46	7.89	4.4	3.67	4.14	9.06667	4.07	-1.15554	7.14659e-05	0.00222857	--	Serine/threonine-protein phosphatase 2A 56 kDa regulatory subunit alpha isoform [Chelonia mydas]	-	-	-	-	-	-	-
Unigene0030615	117	98	166	72	30	48	2.99	2.48	4.04	1.55	0.7	1.22	3.17	1.15667	-1.45451	7.29902e-05	0.00226713	CHIT1	PREDICTED: chitotriosidase-1-like [Chrysemys picta bellii]	Metabolism;Metabolism	Global and overview maps;Carbohydrate metabolism	ko01100//Metabolic pathways;ko00520//Amino sugar and nucleotide sugar metabolism	K01183;K01183	GO:0044421//extracellular region part	GO:0004568//chitinase activity	GO:0002376//immune system process;GO:0005975//carbohydrate metabolic process;GO:0006026//aminoglycan catabolic process;GO:0051707//response to other organism
Unigene0041165	110	108	144	67	46	51	3.13	3.03	3.89	1.6	1.19	1.44	3.35	1.41	-1.24847	7.52213e-05	0.00232178	GSTT1	PREDICTED: glutathione S-transferase theta-1-like [Chrysemys picta bellii]	Human Diseases;Human Diseases;Human Diseases;Metabolism;Human Diseases;Human Diseases;Metabolism;Human Diseases;Metabolism;Metabolism	Cancers;Cancers;Cardiovascular diseases;Xenobiotics biodegradation and metabolism;Cancers;Drug resistance;Metabolism of other amino acids;Cancers;Xenobiotics biodegradation and metabolism;Xenobiotics biodegradation and metabolism	ko05200//Pathways in cancer;ko05225//Hepatocellular carcinoma;ko05418//Fluid shear stress and atherosclerosis;ko00983//Drug metabolism - other enzymes;ko05215//Prostate cancer;ko01524//Platinum drug resistance;ko00480//Glutathione metabolism;ko05204//Chemical carcinogenesis;ko00980//Metabolism of xenobiotics by cytochrome P450;ko00982//Drug metabolism - cytochrome P450	K00799;K00799;K00799;K00799;K00799;K00799;K00799;K00799;K00799;K00799	GO:0044424//intracellular part	GO:0003824//catalytic activity	-
Unigene0005005	275	135	200	84	112	91	5.17	2.51	3.58	1.33	1.93	1.71	3.75333	1.65667	-1.17989	7.62364e-05	0.00234759	--	-	-	-	-	-	-	-	-
Unigene0115213	36	26	50	4	5	12	3.08	2.2	4.07	0.29	0.39	1.02	3.11667	0.566667	-2.45943	7.74204e-05	0.00237847	--	-	-	-	-	-	-	-	-
Unigene0001529	187	293	159	112	117	95	2.97	4.61	2.4	1.5	1.7	1.51	3.32667	1.57	-1.08331	7.76548e-05	0.00238196	CD69	PREDICTED: C-type lectin domain family 2 member D-like [Chrysemys picta bellii]	-	-	-	-	-	-	-
Unigene0000412	8	74	17	1	4	4	0.33	3.04	0.67	0.04	0.15	0.17	1.34667	0.12	-3.48829	7.83848e-05	0.00240061	--	PREDICTED: translation initiation factor IF-2-like [Bos taurus]	-	-	-	-	-	-	-
Unigene0121239	105	67	121	44	43	29	1.54	0.97	1.69	0.55	0.58	0.42	1.4	0.516667	-1.43812	7.92806e-05	0.0024224	Hrh2	PREDICTED: histamine H2 receptor [Chrysemys picta bellii]	Environmental Information Processing;Environmental Information Processing;Organismal Systems	Signaling molecules and interaction;Signal transduction;Digestive system	ko04080//Neuroactive ligand-receptor interaction;ko04020//Calcium signaling pathway;ko04971//Gastric acid secretion	K04150;K04150;K04150	-	-	-
Unigene0032937	110	125	101	45	61	48	4.3	4.84	3.76	1.49	2.18	1.87	4.3	1.84667	-1.21941	8.01612e-05	0.0024474	--	-	-	-	-	-	-	-	-
Unigene0098990	50	10	15	1	2	3	2.08	0.41	0.59	0.04	0.08	0.12	1.02667	0.08	-3.68182	8.10181e-05	0.00246974	--	-	-	-	-	-	-	-	-
Unigene0042185	106	129	164	76	59	51	0.99	1.2	1.46	0.6	0.51	0.48	1.21667	0.53	-1.19887	8.24925e-05	0.00251274	--	Zinc finger and SCAN domain-containing protein 20 [Chelonia mydas]	-	-	-	-	-	-	-
Unigene0085939	30	46	79	12	16	12	0.62	0.94	1.56	0.21	0.3	0.25	1.04	0.253333	-2.03747	8.30328e-05	0.00252371	--	-	-	-	-	-	-	-	-
Unigene0050320	404	212	371	180	173	168	9.7	5.03	8.47	3.65	3.8	4.02	7.73333	3.82333	-1.01626	8.33026e-05	0.00252659	CACNG1	PREDICTED: voltage-dependent calcium channel gamma-1 subunit [Chelonia mydas]	Environmental Information Processing;Organismal Systems;Organismal Systems;Human Diseases;Human Diseases;Organismal Systems;Human Diseases	Signal transduction;Endocrine system;Circulatory system;Cardiovascular diseases;Cardiovascular diseases;Circulatory system;Cardiovascular diseases	ko04010//MAPK signaling pathway;ko04921//Oxytocin signaling pathway;ko04261//Adrenergic signaling in cardiomyocytes;ko05414//Dilated cardiomyopathy (DCM);ko05410//Hypertrophic cardiomyopathy (HCM);ko04260//Cardiac muscle contraction;ko05412//Arrhythmogenic right ventricular cardiomyopathy (ARVC)	K04866;K04866;K04866;K04866;K04866;K04866;K04866	GO:0034704//calcium channel complex	GO:0005262//calcium channel activity	GO:0006816//calcium ion transport;GO:0034220//ion transmembrane transport
Unigene0046915	210	180	165	73	130	69	6.06	5.14	4.53	1.78	3.43	1.99	5.24333	2.4	-1.12745	8.3966e-05	0.00254189	--	-	-	-	-	-	-	-	-
Unigene0008748	55	41	33	95	109	88	1.82	1.34	1.04	2.66	3.31	2.91	1.4	2.96	1.08017	8.4993e-05	0.00256598	--	-	-	-	-	-	-	-	-
Unigene0093286	137	75	81	45	29	37	9.57	5.18	5.38	2.65	1.85	2.58	6.71	2.36	-1.50753	8.51302e-05	0.00256642	pol	PREDICTED: retrovirus-related Pol polyprotein from transposon 17.6, partial [Antrostomus carolinensis]	-	-	-	-	-	-	-
Unigene0033449	46	62	84	21	27	14	1.52	2.03	2.65	0.59	0.82	0.46	2.06667	0.623333	-1.72923	8.51674e-05	0.00256642	SHISAL2A	PREDICTED: membrane protein FAM159A [Chrysemys picta bellii]	-	-	-	-	-	-	-
Unigene0069167	141	103	127	39	65	60	2.56	1.85	2.19	0.6	1.08	1.09	2.2	0.923333	-1.25258	8.60354e-05	0.00258862	CHST9	PREDICTED: carbohydrate sulfotransferase 9 [Chrysemys picta bellii]	Metabolism	Global and overview maps	ko01100//Metabolic pathways	K09673	GO:0031224//intrinsic component of membrane	GO:0016782//transferase activity, transferring sulfur-containing groups	GO:0044237//cellular metabolic process;GO:0044711//single-organism biosynthetic process
Unigene0003735	229	193	232	79	159	89	2.74	2.29	2.64	0.8	1.74	1.06	2.55667	1.2	-1.09123	8.63375e-05	0.00259415	MAP2	PREDICTED: microtubule-associated protein 2 isoform X3 [Chelonia mydas]	-	-	-	-	GO:0015630//microtubule cytoskeleton;GO:0030425//dendrite;GO:0031981//nuclear lumen;GO:0044297//cell body	GO:0001948//glycoprotein binding;GO:0015631//tubulin binding	GO:0010033//response to organic substance;GO:0048812//neuron projection morphogenesis
Unigene0059493	29	151	120	470	579	473	0.72	3.69	2.82	9.81	13.1	11.66	2.41	11.5233	2.25745	8.6904e-05	0.00260679	Krt6b	PREDICTED: keratin, type II cytoskeletal 5-like [Chrysemys picta bellii]	-	-	-	-	GO:0005882//intermediate filament	-	-
Unigene0026778	243	221	161	115	130	80	7.63	6.86	4.8	3.05	3.73	2.5	6.43	3.09333	-1.05566	8.96666e-05	0.00268135	--	-	-	-	-	-	-	-	-
Unigene0048173	16	19	30	0	4	1	0.84	0.99	1.5	0	0.19	0.05	1.11	0.08	-3.79442	9.43649e-05	0.00280284	--	-	-	-	-	-	-	-	-
Unigene0008770	86	61	44	22	20	20	1.47	1.03	0.72	0.32	0.31	0.34	1.07333	0.323333	-1.731	9.51442e-05	0.00281851	--	-	-	-	-	-	-	-	-
Unigene0120536	180	141	249	130	65	45	17.25	13.37	22.69	10.52	5.7	4.3	17.77	6.84	-1.37738	0.000100163	0.0029352	Ccl4	PREDICTED: C-C motif chemokine 3-like [Chrysemys picta bellii]	Environmental Information Processing;Human Diseases;Human Diseases;Human Diseases;Organismal Systems;Human Diseases;Organismal Systems	Signaling molecules and interaction;Infectious diseases;Infectious diseases;Infectious diseases;Immune system;Immune diseases;Immune system	ko04060//Cytokine-cytokine receptor interaction;ko05163//Human cytomegalovirus infection;ko05132//Salmonella infection;ko05142//Chagas disease (American trypanosomiasis);ko04062//Chemokine signaling pathway;ko05323//Rheumatoid arthritis;ko04620//Toll-like receptor signaling pathway	K05408;K05408;K05408;K05408;K05408;K05408;K05408	GO:0044421//extracellular region part;GO:0044444//cytoplasmic part	GO:0004697//protein kinase C activity;GO:0005125//cytokine activity;GO:0060229//lipase activator activity	GO:0001503//ossification;GO:0002278//eosinophil activation involved in immune response;GO:0002690//positive regulation of leukocyte chemotaxis;GO:0002762//negative regulation of myeloid leukocyte differentiation;GO:0006464//cellular protein modification process;GO:0006996//organelle organization;GO:0007166//cell surface receptor signaling pathway;GO:0008347//glial cell migration;GO:0016192//vesic…
Unigene0048036	135	116	132	48	80	51	4.21	3.58	3.91	1.26	2.28	1.59	3.9	1.71	-1.18948	0.000100437	0.00294106	COL5A3	PREDICTED: collagen alpha-2(I) chain-like [Chrysemys picta bellii]	Organismal Systems	Digestive system	ko04974//Protein digestion and absorption	K19721	-	-	-
Unigene0058643	50	63	22	12	6	12	1.45	1.8	0.61	0.29	0.16	0.35	1.28667	0.266667	-2.27053	0.000102536	0.00299584	--	-	-	-	-	-	-	-	-
Unigene0097285	10	20	33	2	0	2	0.35	0.7	1.11	0.06	0	0.07	0.72	0.0433333	-4.05445	0.000103209	0.00301007	--	-	-	-	-	-	-	-	-
Unigene0004861	98	98	67	44	35	26	1.99	1.97	1.3	0.76	0.65	0.53	1.75333	0.646667	-1.43901	0.000103253	0.00301007	--	PREDICTED: LOW QUALITY PROTEIN: uncharacterized protein LOC102454226 [Pelodiscus sinensis]	-	-	-	-	-	-	-
Unigene0088613	74	43	49	16	18	17	1.59	0.91	1	0.29	0.35	0.36	1.16667	0.333333	-1.80735	0.000105261	0.00304606	ATP8A2	PREDICTED: probable phospholipid-transporting ATPase IB isoform X2 [Chrysemys picta bellii]	-	-	-	-	GO:0031224//intrinsic component of membrane;GO:0043231//intracellular membrane-bounded organelle	GO:0003824//catalytic activity;GO:0005548//phospholipid transporter activity;GO:0032550//purine ribonucleoside binding;GO:0046872//metal ion binding	GO:0003009//skeletal muscle contraction;GO:0003407//neural retina development;GO:0007601//visual perception;GO:0007631//feeding behavior;GO:0009612//response to mechanical stimulus;GO:0010975//regulation of neuron projection development;GO:0015914//phospholipid transport;GO:0040014//regulation of multicellular organism growth;GO:0045104//intermediate filament cytoskeleton organization;GO:0048522/…
Unigene0038315	122	194	168	107	42	59	1.56	2.46	2.04	1.16	0.49	0.75	2.02	0.8	-1.33628	0.000109328	0.00314854	--	hypothetical protein UY3_10785 [Chelonia mydas]	-	-	-	-	-	-	-
Unigene0040440	61	69	72	25	32	16	0.43	0.48	0.48	0.15	0.21	0.11	0.463333	0.156667	-1.56435	0.000109614	0.00315351	Nrcam	PREDICTED: neuronal cell adhesion molecule isoform X2 [Chrysemys picta bellii]	Environmental Information Processing	Signaling molecules and interaction	ko04514//Cell adhesion molecules (CAMs)	K06756	-	-	-
Unigene0045576	37	83	195	44	22	21	0.31	0.68	1.54	0.31	0.17	0.17	0.843333	0.216667	-1.96063	0.000110652	0.00317873	ABCC2	PREDICTED: canalicular multispecific organic anion transporter 1 [Chelonia mydas]	Organismal Systems;Human Diseases;Environmental Information Processing;Human Diseases	Digestive system;Drug resistance;Membrane transport;Drug resistance	ko04976//Bile secretion;ko01524//Platinum drug resistance;ko02010//ABC transporters;ko01523//Antifolate resistance	K05666;K05666;K05666;K05666	GO:0005886//plasma membrane;GO:0005911//cell-cell junction;GO:0016021//integral component of membrane	GO:0015405//P-P-bond-hydrolysis-driven transmembrane transporter activity;GO:0017111//nucleoside-triphosphatase activity;GO:0032550//purine ribonucleoside binding	GO:0044763//single-organism cellular process;GO:0051234//establishment of localization
Unigene0008477	24	105	253	15	8	5	0.34	1.49	3.44	0.18	0.1	0.07	1.75667	0.116667	-3.91238	0.000116458	0.00331889	VIL1	PREDICTED: villin-1 [Chrysemys picta bellii]	-	-	-	-	-	GO:0003779//actin binding;GO:0046872//metal ion binding;GO:1902936//phosphatidylinositol bisphosphate binding	GO:0030835//negative regulation of actin filament depolymerization
Unigene0010154	16	31	40	5	4	5	0.27	0.52	0.64	0.07	0.06	0.08	0.476667	0.07	-2.76755	0.000117719	0.00334514	--	WW domain-binding protein 4 [Chelonia mydas]	-	-	-	-	-	-	-
Unigene0098886	64	69	75	22	37	12	0.99	1.06	1.11	0.29	0.53	0.19	1.05333	0.336667	-1.64557	0.000121829	0.00343959	TMEM233	PREDICTED: transmembrane protein 233 [Chrysemys picta bellii]	-	-	-	-	-	-	-
Unigene0116532	34	30	34	10	7	2	0.79	0.69	0.75	0.2	0.15	0.05	0.743333	0.133333	-2.47897	0.000121975	0.00344126	--	-	-	-	-	-	-	-	-
Unigene0052000	130	124	228	95	57	64	0.96	0.91	1.61	0.59	0.39	0.47	1.16	0.483333	-1.26303	0.000122488	0.00344831	SEZ6L	PREDICTED: seizure 6-like protein [Chelonia mydas]	-	-	-	-	GO:0031224//intrinsic component of membrane;GO:0043231//intracellular membrane-bounded organelle;GO:0044297//cell body	-	GO:0007626//locomotory behavior;GO:0021700//developmental maturation;GO:1902531//regulation of intracellular signal transduction
Unigene0044262	128	135	108	63	69	49	1.72	1.79	1.38	0.71	0.85	0.66	1.63	0.74	-1.13927	0.000125206	0.00350728	SAMD10	PREDICTED: sterile alpha motif domain-containing protein 10 [Chrysemys picta bellii]	-	-	-	-	-	-	-
Unigene0122449	11	13	45	4	0	0	0.38	0.44	1.46	0.12	0	0	0.76	0.04	-4.24793	0.000125622	0.00351394	notum2	Protein notum like protein [Chelonia mydas]	Environmental Information Processing	Signal transduction	ko04310//Wnt signaling pathway	K19882	-	-	-
Unigene0082610	15	21	28	54	64	59	0.42	0.58	0.74	1.27	1.63	1.64	0.58	1.51333	1.3836	0.000129142	0.00359453	--	-	-	-	-	-	-	-	-
Unigene0089479	13	25	41	50	87	93	0.42	0.81	1.27	1.38	2.59	3.02	0.833333	2.33	1.48336	0.00013139	0.00364935	endou	PREDICTED: poly(U)-specific endoribonuclease-like [Chrysemys picta bellii]	-	-	-	-	GO:0043231//intracellular membrane-bounded organelle	GO:0003676//nucleic acid binding;GO:0004519//endonuclease activity;GO:0046914//transition metal ion binding	GO:0016074//snoRNA metabolic process;GO:0090501//RNA phosphodiester bond hydrolysis
Unigene0069779	16	20	33	60	86	49	0.37	0.46	0.73	1.18	1.83	1.14	0.52	1.38333	1.41157	0.000140265	0.00386245	--	-	-	-	-	-	-	-	-
Unigene0033871	81	51	47	13	20	23	4.6	2.87	2.54	0.62	1.04	1.3	3.33667	0.986667	-1.75777	0.000140337	0.00386245	MIA	PREDICTED: melanoma-derived growth regulatory protein [Chrysemys picta bellii]	-	-	-	-	-	-	-
Unigene0084976	27	143	81	401	454	330	0.76	4.01	2.18	9.59	11.77	9.32	2.31667	10.2267	2.14221	0.000141685	0.00389141	KRT73	PREDICTED: keratin, type II cytoskeletal 5-like [Chrysemys picta bellii]	-	-	-	-	GO:0005882//intermediate filament;GO:0016020//membrane;GO:0031988//membrane-bounded vesicle;GO:0043231//intracellular membrane-bounded organelle	GO:0005515//protein binding	GO:0008285//negative regulation of cell proliferation;GO:0030154//cell differentiation
Unigene0121475	33	26	29	6	8	1	1.86	1.45	1.55	0.29	0.41	0.06	1.62	0.253333	-2.67688	0.000142308	0.00390306	--	-	-	-	-	-	-	-	-
Unigene0102314	14	15	43	63	82	69	0.26	0.28	0.76	0.99	1.4	1.28	0.433333	1.22333	1.49727	0.000148855	0.00406284	Capn5	PREDICTED: calpain-5-like [Chelonia mydas]	-	-	-	-	-	-	-
Unigene0050779	61	40	52	6	19	17	2.35	1.53	1.91	0.2	0.67	0.65	1.93	0.506667	-1.92949	0.000150637	0.00410862	KCNJ11	PREDICTED: ATP-sensitive inward rectifier potassium channel 11 [Chrysemys picta bellii]	Organismal Systems;Human Diseases	Endocrine system;Endocrine and metabolic diseases	ko04911//Insulin secretion;ko04930//Type II diabetes mellitus	K05004;K05004	GO:0031224//intrinsic component of membrane	GO:0005242//inward rectifier potassium channel activity	GO:0030001//metal ion transport;GO:0034220//ion transmembrane transport
Unigene0038414	10	11	2	20	46	46	0.35	0.39	0.07	0.6	1.49	1.63	0.27	1.24	2.19931	0.000153087	0.00415244	--	-	-	-	-	-	-	-	-
Unigene0091684	158	167	135	97	63	74	1.57	1.64	1.28	0.82	0.57	0.73	1.49667	0.706667	-1.08265	0.000153967	0.00417342	SHISAL1	PREDICTED: uncharacterized protein KIAA1644 homolog isoform X1 [Chrysemys picta bellii]	-	-	-	-	-	-	-
Unigene0107351	80	123	73	46	30	36	1.36	2.06	1.18	0.66	0.47	0.61	1.53333	0.58	-1.40255	0.000154753	0.00419184	--	-	-	-	-	-	-	-	-
Unigene0096564	20	26	21	2	5	1	0.72	0.93	0.72	0.06	0.17	0.04	0.79	0.09	-3.13386	0.000159482	0.00429629	--	-	-	-	-	-	-	-	-
Unigene0096429	59	58	77	14	33	19	1.71	1.66	2.12	0.34	0.87	0.55	1.83	0.586667	-1.64123	0.000160047	0.00430858	ELOVL4	PREDICTED: elongation of very long chain fatty acids protein 4 [Chrysemys picta bellii]	Metabolism;Metabolism	Global and overview maps;Lipid metabolism	ko01100//Metabolic pathways;ko00062//Fatty acid elongation	K10249;K10249	GO:0031227//intrinsic component of endoplasmic reticulum membrane	GO:0003824//catalytic activity	GO:0030497//fatty acid elongation
Unigene0122022	220	185	118	89	78	89	6.78	5.64	3.46	2.32	2.2	2.74	5.29333	2.42	-1.12917	0.000160479	0.00431725	--	-	-	-	-	-	-	-	-
Unigene0057033	3	90	162	0	0	0	0.03	0.99	1.71	0	0	0	0.91	0.001	-9.82972	0.000161642	0.00434558	CDHR5	PREDICTED: cadherin-related family member 5 [Chelonia mydas]	-	-	-	-	GO:0031224//intrinsic component of membrane;GO:0031988//membrane-bounded vesicle	GO:0005515//protein binding	GO:0098742//cell-cell adhesion via plasma-membrane adhesion molecules
Unigene0037410	22	17	24	3	3	1	0.84	0.64	0.87	0.1	0.1	0.04	0.783333	0.08	-3.29155	0.000162852	0.00436916	--	-	-	-	-	-	-	-	-
Unigene0009098	189	168	238	2	16	33	2.68	2.35	3.21	0.02	0.21	0.47	2.74667	0.233333	-3.55722	0.000163999	0.00439692	klhl40	PREDICTED: kelch-like protein 40 [Chrysemys picta bellii]	-	-	-	-	-	-	-
Unigene0048172	43	21	33	7	4	8	2.24	1.08	1.64	0.31	0.19	0.42	1.65333	0.306667	-2.43063	0.000165564	0.00443286	--	-	-	-	-	-	-	-	-
Unigene0042818	26	19	27	1	2	6	2.25	1.63	2.23	0.07	0.16	0.52	2.03667	0.25	-3.02621	0.000166182	0.0044464	SMPX	PREDICTED: small muscular protein [Chrysemys picta bellii]	-	-	-	-	GO:0005924//cell-substrate adherens junction;GO:0030016//myofibril;GO:0044449//contractile fiber part	-	-
Unigene0021520	8	35	49	2	4	6	0.41	1.79	2.4	0.09	0.19	0.31	1.53333	0.196667	-2.96285	0.000166927	0.00446328	APOM	PREDICTED: apolipoprotein M [Alligator sinensis]	-	-	-	-	GO:0034364//high-density lipoprotein particle	-	GO:0030301//cholesterol transport;GO:0042157//lipoprotein metabolic process;GO:0071827//plasma lipoprotein particle organization;GO:0097006//regulation of plasma lipoprotein particle levels
Unigene0088113	1	22	51	2	0	1	0.02	0.53	1.18	0.04	0	0.02	0.576667	0.02	-4.84967	0.000167432	0.0044677	CLIC5	PREDICTED: chloride intracellular channel protein 5 [Chelonia mydas]	-	-	-	-	GO:0005856//cytoskeleton;GO:0005902//microvillus;GO:0031988//membrane-bounded vesicle;GO:0034702//ion channel complex	GO:0005253//anion channel activity	GO:0006821//chloride transport;GO:0033036//macromolecule localization;GO:0034220//ion transmembrane transport;GO:0044253//positive regulation of multicellular organismal metabolic process;GO:0050905//neuromuscular process;GO:0050954//sensory perception of mechanical stimulus;GO:0060122//inner ear receptor stereocilium organization
Unigene0122187	165	117	103	79	52	41	2.88	2.02	1.71	1.16	0.83	0.71	2.20333	0.9	-1.29169	0.000172664	0.0045707	Ntn1	PREDICTED: netrin-5 [Chrysemys picta bellii]	Organismal Systems	Development	ko04360//Axon guidance	K06843	-	-	GO:0001708//cell fate specification;GO:0003143//embryonic heart tube morphogenesis;GO:0007389//pattern specification process;GO:0007411//axon guidance;GO:0021952//central nervous system projection neuron axonogenesis;GO:0035270//endocrine system development;GO:0035904//aorta development;GO:0048638//regulation of developmental growth;GO:0048646//anatomical structure formation involved in morphogen…
Unigene0095708	100	89	121	29	66	32	1.34	1.18	1.54	0.33	0.81	0.43	1.35333	0.523333	-1.37072	0.000173265	0.0045707	--	-	-	-	-	-	-	-	-
Unigene0061723	4	47	155	0	0	0	0.05	0.62	1.97	0	0	0	0.88	0.001	-9.78136	0.000176204	0.00463889	SLC2A2	PREDICTED: solute carrier family 2, facilitated glucose transporter member 2 [Chrysemys picta bellii]	Organismal Systems;Organismal Systems;Human Diseases;Human Diseases;Human Diseases;Organismal Systems;Organismal Systems;Human Diseases	Endocrine system;Endocrine system;Endocrine and metabolic diseases;Cancers;Endocrine and metabolic diseases;Digestive system;Endocrine system;Endocrine and metabolic diseases	ko04911//Insulin secretion;ko04922//Glucagon signaling pathway;ko04931//Insulin resistance;ko05230//Central carbon metabolism in cancer;ko04930//Type II diabetes mellitus;ko04973//Carbohydrate digestion and absorption;ko04917//Prolactin signaling pathway;ko04950//Maturity onset diabetes of the young	K07593;K07593;K07593;K07593;K07593;K07593;K07593;K07593	-	-	-
Unigene0113034	114	105	77	29	59	34	2.64	2.41	1.7	0.57	1.25	0.79	2.25	0.87	-1.37084	0.000176847	0.00464651	--	hypothetical protein N300_07641, partial [Calypte anna]	-	-	-	-	-	-	-
Unigene0101095	335	148	419	27	90	25	5.14	2.24	6.11	0.35	1.26	0.38	4.49667	0.663333	-2.76105	0.000178085	0.00467282	CHGB	PREDICTED: secretogranin-1 isoform X1 [Chrysemys picta bellii]	-	-	-	-	-	-	-
Unigene0058759	112	91	78	26	40	48	2	1.61	1.32	0.39	0.65	0.85	1.64333	0.63	-1.3832	0.000178787	0.0046822	--	-	-	-	-	-	-	-	-
Unigene0041864	19	47	20	4	6	4	0.51	1.26	0.51	0.09	0.15	0.11	0.76	0.116667	-2.70361	0.000178904	0.0046822	TRDN	PREDICTED: triadin isoform X17 [Chrysemys picta bellii]	-	-	-	-	-	-	-
Unigene0055501	51	67	82	22	21	29	1.32	1.72	2.02	0.48	0.5	0.75	1.68667	0.576667	-1.54837	0.000178919	0.0046822	--	PREDICTED: secreted seminal-vesicle Ly-6 protein 1-like [Chrysemys picta bellii]	-	-	-	-	-	-	-
Unigene0003815	259	504	470	1142	831	718	2.44	4.7	4.21	9.09	7.17	6.75	3.78333	7.67	1.01957	0.000183589	0.00479056	Foxo3	PREDICTED: forkhead box protein O6 [Chrysemys picta bellii]	Environmental Information Processing	Signal transduction	ko04068//FoxO signaling pathway	K17847	-	-	-
Unigene0082921	11	34	48	6	5	4	0.43	1.33	1.8	0.2	0.18	0.16	1.18667	0.18	-2.72085	0.000188842	0.00490604	TCTEX1D4	PREDICTED: tctex1 domain-containing protein 4 [Chrysemys picta bellii]	-	-	-	-	GO:0031514//motile cilium;GO:0043231//intracellular membrane-bounded organelle;GO:0044430//cytoskeletal part;GO:0044441//ciliary part	GO:0019903//protein phosphatase binding	-
Unigene0050141	53	51	48	19	20	9	1.33	1.26	1.14	0.4	0.46	0.22	1.24333	0.36	-1.78814	0.0001898	0.00492766	--	-	-	-	-	-	-	-	-
Unigene0092256	102	29	75	26	17	18	18.83	5.29	13.16	4.05	2.87	3.31	12.4267	3.41	-1.8656	0.000191025	0.00495296	--	-	-	-	-	-	-	-	-
Unigene0049487	9	64	92	4	2	0	0.22	1.52	2.09	0.08	0.04	0	1.27667	0.04	-4.99624	0.000191925	0.00497208	HAO2	PREDICTED: LOW QUALITY PROTEIN: hydroxyacid oxidase 2 [Chrysemys picta bellii]	Metabolism;Metabolism;Cellular Processes;Metabolism	Global and overview maps;Global and overview maps;Transport and catabolism;Carbohydrate metabolism	ko01100//Metabolic pathways;ko01200//Carbon metabolism;ko04146//Peroxisome;ko00630//Glyoxylate and dicarboxylate metabolism	K11517;K11517;K11517;K11517	GO:0031988//membrane-bounded vesicle;GO:0042579//microbody	GO:0003973//(S)-2-hydroxy-acid oxidase activity;GO:0005515//protein binding;GO:0032553//ribonucleotide binding	GO:0006631//fatty acid metabolic process
Unigene0113646	33	18	33	4	6	5	1	0.54	0.95	0.1	0.17	0.15	0.83	0.14	-2.56768	0.000192102	0.00497208	MYO18B	PREDICTED: LOW QUALITY PROTEIN: unconventional myosin-XVIIIb [Chrysemys picta bellii]	-	-	-	-	GO:0015629//actin cytoskeleton;GO:0031674//I band;GO:0043234//protein complex	GO:0017111//nucleoside-triphosphatase activity;GO:0032550//purine ribonucleoside binding	GO:0048747//muscle fiber development
Unigene0068194	65	56	60	14	25	24	0.96	0.81	0.84	0.17	0.34	0.35	0.87	0.286667	-1.60164	0.000192142	0.00497208	SLC8A3	PREDICTED: sodium/calcium exchanger 3 isoform X3 [Chelonia mydas]	Environmental Information Processing;Environmental Information Processing;Organismal Systems;Environmental Information Processing;Human Diseases;Human Diseases;Organismal Systems;Organismal Systems;Human Diseases;Organismal Systems;Organismal Systems;Organismal Systems	Signal transduction;Signal transduction;Circulatory system;Signal transduction;Cardiovascular diseases;Cardiovascular diseases;Circulatory system;Digestive system;Cardiovascular diseases;Sensory system;Excretory system;Digestive system	ko04020//Calcium signaling pathway;ko04022//cGMP - PKG signaling pathway;ko04261//Adrenergic signaling in cardiomyocytes;ko04371//Apelin signaling pathway;ko05414//Dilated cardiomyopathy (DCM);ko05410//Hypertrophic cardiomyopathy (HCM);ko04260//Cardiac muscle contraction;ko04974//Protein digestion and absorption;ko05412//Arrhythmogenic right ventricular cardiomyopathy (ARVC);ko04740//Olfactory tr…	K05849;K05849;K05849;K05849;K05849;K05849;K05849;K05849;K05849;K05849;K05849;K05849	GO:0031224//intrinsic component of membrane	GO:0015085//calcium ion transmembrane transporter activity	GO:0006814//sodium ion transport;GO:0006816//calcium ion transport;GO:0030097//hemopoiesis;GO:0044763//single-organism cellular process
Unigene0023750	84	76	56	30	33	20	1.88	1.69	1.19	0.57	0.68	0.45	1.58667	0.566667	-1.48543	0.000192989	0.00499073	--	-	-	-	-	-	-	-	-
Unigene0018349	61	16	20	2	10	1	4.18	1.08	1.3	0.12	0.63	0.07	2.18667	0.273333	-3	0.000197171	0.00507554	--	-	-	-	-	-	-	-	-
Unigene0103696	1	4	10	16	28	48	0.05	0.21	0.51	0.72	1.36	2.55	0.256667	1.54333	2.58808	0.00019806	0.0050951	KIAA1024L	PREDICTED: UPF0258 protein KIAA1024-like homolog [Chrysemys picta bellii]	-	-	-	-	-	-	-
Unigene0068824	27	8	25	2	1	2	1.67	0.49	1.47	0.1	0.06	0.12	1.21	0.0933333	-3.69647	0.000199068	0.005111	--	-	-	-	-	-	-	-	-
Unigene0016968	38	49	44	10	13	15	0.65	0.83	0.72	0.14	0.2	0.26	0.733333	0.2	-1.87447	0.000205559	0.00524688	--	-	-	-	-	-	-	-	-
Unigene0049410	267	228	138	108	107	110	18.71	15.8	9.2	6.39	6.86	7.69	14.57	6.98	-1.0617	0.000207027	0.00527411	--	-	-	-	-	-	-	-	-
Unigene0043380	185	148	211	77	115	95	9.97	7.89	10.81	3.5	5.67	5.1	9.55667	4.75667	-1.00656	0.000212644	0.00538583	--	-	-	-	-	-	-	-	-
Unigene0022109	13	36	28	52	98	62	0.49	1.33	0.99	1.64	3.35	2.31	0.936667	2.43333	1.37733	0.000228004	0.005749	--	-	-	-	-	-	-	-	-
Unigene0055838	151	144	202	109	46	76	4.79	4.52	6.09	2.92	1.34	2.4	5.13333	2.22	-1.20934	0.000234599	0.00589266	--	-	-	-	-	-	-	-	-
Unigene0114700	109	78	107	60	28	33	1.69	1.19	1.58	0.78	0.4	0.51	1.48667	0.563333	-1.40002	0.000235172	0.00589805	Wfikkn1	PREDICTED: WAP, Kazal, immunoglobulin, Kunitz and NTR domain-containing protein 1 [Chrysemys picta bellii]	-	-	-	-	-	-	-
Unigene0119755	13	97	19	7	10	3	0.53	3.88	0.73	0.24	0.37	0.12	1.71333	0.243333	-2.8158	0.000236561	0.00592682	--	-	-	-	-	-	-	-	-
Unigene0001207	107	81	120	47	55	40	1.17	0.88	1.25	0.43	0.55	0.44	1.1	0.473333	-1.21658	0.000259742	0.00643393	--	-	-	-	-	-	-	-	-
Unigene0074527	32	18	33	4	4	7	2.87	1.6	2.81	0.3	0.33	0.63	2.42667	0.42	-2.53051	0.000262162	0.00648165	--	-	-	-	-	-	-	-	-
Unigene0077007	36	33	24	3	7	9	0.99	0.9	0.63	0.07	0.18	0.25	0.84	0.166667	-2.33342	0.000263443	0.00650106	--	24-hydroxycholesterol 7-alpha-hydroxylase [Chelonia mydas]	-	-	-	-	-	-	-
Unigene0055137	10	183	495	4	14	6	0.18	3.31	8.62	0.06	0.23	0.11	4.03667	0.133333	-4.92006	0.000264742	0.00652494	ALDH1A1	PREDICTED: retinal dehydrogenase 1 isoform X1 [Chelonia mydas]	Metabolism;Metabolism	Global and overview maps;Metabolism of cofactors and vitamins	ko01100//Metabolic pathways;ko00830//Retinol metabolism	K07249;K07249	GO:0031988//membrane-bounded vesicle	GO:0016903//oxidoreductase activity, acting on the aldehyde or oxo group of donors	GO:0044710//single-organism metabolic process
Unigene0104230	25	15	21	4	1	2	2.49	1.48	1.99	0.34	0.09	0.2	1.98667	0.21	-3.24189	0.000275808	0.00675541	--	-	-	-	-	-	-	-	-
Unigene0044718	5	31	49	4	5	0	0.12	0.73	1.11	0.08	0.11	0	0.653333	0.0633333	-3.36678	0.000278926	0.00682755	CREB3L3	PREDICTED: cyclic AMP-responsive element-binding protein 3-like protein 3 [Chrysemys picta bellii]	Human Diseases;Environmental Information Processing;Human Diseases;Human Diseases;Environmental Information Processing;Organismal Systems;Human Diseases;Environmental Information Processing;Human Diseases;Organismal Systems;Organismal Systems;Human Diseases;Human Diseases;Organismal Systems;Organismal Systems;Organismal Systems;Organismal Systems;Organismal Systems;Organismal Systems;Human Diseas…	Infectious diseases;Signal transduction;Neurodegenerative diseases;Infectious diseases;Signal transduction;Environmental adaptation;Cancers;Signal transduction;Endocrine and metabolic diseases;Circulatory system;Nervous system;Substance dependence;Infectious diseases;Endocrine system;Nervous system;Endocrine system;Endocrine system;Endocrine system;Endocrine system;Substance dependence;Signal tra…	ko05165//Human papillomavirus infection;ko04151//PI3K-Akt signaling pathway;ko05016//Huntington disease;ko05163//Human cytomegalovirus infection;ko04024//cAMP signaling pathway;ko04714//Thermogenesis;ko05203//Viral carcinogenesis;ko04022//cGMP - PKG signaling pathway;ko04934//Cushing syndrome;ko04261//Adrenergic signaling in cardiomyocytes;ko04728//Dopaminergic synapse;ko05034//Alcoholism;ko05161…	K09048;K09048;K09048;K09048;K09048;K09048;K09048;K09048;K09048;K09048;K09048;K09048;K09048;K09048;K09048;K09048;K09048;K09048;K09048;K09048;K09048;K09048;K09048;K09048;K09048;K09048;K09048;K09048;K09048;K09048;K09048	-	-	-
Unigene0080382	3	307	139	2	6	3	0.03	2.57	1.12	0.01	0.05	0.03	1.24	0.03	-5.36923	0.000281862	0.00687853	SLC12A1	PREDICTED: solute carrier family 12 member 1 isoform X2 [Chrysemys picta bellii]	-	-	-	-	GO:0005886//plasma membrane;GO:0031224//intrinsic component of membrane;GO:0031988//membrane-bounded vesicle	GO:0015108//chloride transmembrane transporter activity	GO:0003008//system process;GO:0006821//chloride transport;GO:0042592//homeostatic process;GO:0044763//single-organism cellular process
Unigene0032429	91	40	42	19	23	10	3.2	1.39	1.41	0.56	0.74	0.35	2	0.55	-1.8625	0.000282057	0.00687853	--	-	-	-	-	-	-	-	-
Unigene0024277	29	35	37	5	9	10	0.78	0.93	0.95	0.11	0.22	0.27	0.886667	0.2	-2.14839	0.000285345	0.0069458	--	-	-	-	-	-	-	-	-
Unigene0102292	103	173	138	81	66	61	4.84	8.04	6.17	3.22	2.84	2.86	6.35	2.97333	-1.09468	0.000290027	0.00704671	--	-	-	-	-	-	-	-	-
Unigene0113701	29	30	23	2	6	7	0.74	0.75	0.56	0.04	0.14	0.18	0.683333	0.12	-2.50956	0.000292169	0.00709	SYNPO2L	PREDICTED: synaptopodin 2-like protein [Chelonia mydas]	-	-	-	-	GO:0031674//I band	-	-
Unigene0045585	1	50	33	3	2	2	0.02	1.22	0.77	0.06	0.05	0.05	0.67	0.0533333	-3.65105	0.000293699	0.00711836	GLYATL3	PREDICTED: glycine N-acyltransferase-like protein 3-like [Chelonia mydas]	-	-	-	-	-	-	-
Unigene0096211	16	4	6	58	30	27	0.55	0.14	0.2	1.68	0.94	0.92	0.296667	1.18	1.99187	0.000300576	0.00726269	ANXA13	PREDICTED: annexin A13 [Chrysemys picta bellii]	-	-	-	-	GO:0044421//extracellular region part	GO:0005543//phospholipid binding	-
Unigene0039680	70	48	65	23	11	27	2.28	1.55	2.01	0.63	0.33	0.88	1.94667	0.613333	-1.66626	0.000306829	0.0074047	GSG1	PREDICTED: germ cell-specific gene 1 protein [Chrysemys picta bellii]	-	-	-	-	-	GO:0019899//enzyme binding	-
Unigene0029391	89	134	161	73	60	52	0.95	1.41	1.63	0.66	0.59	0.55	1.33	0.6	-1.14839	0.000314069	0.00754245	NTN4	PREDICTED: netrin-4-like isoform X1 [Chrysemys picta bellii]	-	-	-	-	-	-	-
Unigene0097396	16	22	11	54	66	31	0.35	0.48	0.23	1.01	1.33	0.68	0.353333	1.00667	1.51048	0.000316015	0.00758252	--	-	-	-	-	-	-	-	-
Unigene0074653	43	28	54	16	4	11	1.27	0.81	1.51	0.4	0.11	0.32	1.19667	0.276667	-2.1128	0.000332382	0.00791468	--	-	-	-	-	-	-	-	-
Unigene0018547	173	279	169	97	89	133	2.14	3.4	1.98	1.01	1	1.63	2.50667	1.21333	-1.04679	0.000339219	0.00805313	--	PREDICTED: sorting nexin-7 isoform X2 [Chrysemys picta bellii]	-	-	-	-	-	-	-
Unigene0067426	138	104	127	73	56	56	1.6	1.19	1.4	0.71	0.59	0.65	1.39667	0.65	-1.10348	0.00034089	0.00808304	Tspoap1	PREDICTED: peripheral-type benzodiazepine receptor-associated protein 1 isoform X5 [Chrysemys picta bellii]	-	-	-	-	-	-	-
Unigene0103074	15	198	452	19	8	6	0.23	3.06	6.71	0.25	0.11	0.09	3.33333	0.15	-4.47393	0.000343279	0.00812991	AGXT	PREDICTED: serine--pyruvate aminotransferase [Chrysemys picta bellii]	Metabolism;Metabolism;Cellular Processes;Metabolism;Metabolism;Metabolism	Global and overview maps;Global and overview maps;Transport and catabolism;Carbohydrate metabolism;Amino acid metabolism;Amino acid metabolism	ko01100//Metabolic pathways;ko01200//Carbon metabolism;ko04146//Peroxisome;ko00630//Glyoxylate and dicarboxylate metabolism;ko00250//Alanine, aspartate and glutamate metabolism;ko00260//Glycine, serine and threonine metabolism	K00830;K00830;K00830;K00830;K00830;K00830	GO:0044439//peroxisomal part	GO:0008483//transaminase activity;GO:0031406//carboxylic acid binding;GO:0046983//protein dimerization activity	GO:0006524//alanine catabolic process;GO:0006545//glycine biosynthetic process;GO:0009093//cysteine catabolic process;GO:0019532//oxalate transport;GO:0046185//aldehyde catabolic process
Unigene0001680	83	55	73	22	23	35	4.43	2.91	3.71	0.99	1.12	1.86	3.68333	1.32333	-1.47684	0.000344803	0.0081562	--	-	-	-	-	-	-	-	-
Unigene0045823	14	21	30	6	0	0	0.27	0.4	0.55	0.1	0	0	0.406667	0.0333333	-3.60881	0.000351075	0.00828963	ovch2	PREDICTED: ovochymase-2 [Chrysemys picta bellii]	-	-	-	-	-	-	-
Unigene0038681	202	169	112	88	98	44	5.63	4.66	2.97	2.07	2.5	1.22	4.42	1.93	-1.19545	0.000374323	0.00873383	--	-	-	-	-	-	-	-	-
Unigene0045647	87	110	91	56	38	40	1.37	1.71	1.35	0.75	0.54	0.63	1.47667	0.64	-1.2062	0.000376322	0.00877186	CLTC	PREDICTED: clathrin heavy chain 2 isoform X3 [Struthio camelus australis]	Cellular Processes;Human Diseases;Cellular Processes;Human Diseases;Organismal Systems;Organismal Systems	Transport and catabolism;Neurodegenerative diseases;Transport and catabolism;Infectious diseases;Nervous system;Excretory system	ko04144//Endocytosis;ko05016//Huntington disease;ko04142//Lysosome;ko05100//Bacterial invasion of epithelial cells;ko04721//Synaptic vesicle cycle;ko04961//Endocrine and other factor-regulated calcium reabsorption	K04646;K04646;K04646;K04646;K04646;K04646	-	-	-
Unigene0066249	118	136	137	55	76	72	2.21	2.52	2.44	0.87	1.3	1.35	2.39	1.17333	-1.0264	0.00038434	0.00893578	CCDC173	PREDICTED: coiled-coil domain-containing protein 173 isoform X1 [Chrysemys picta bellii]	-	-	-	-	-	-	-
Unigene0030650	154	204	104	74	97	55	3.65	4.79	2.35	1.48	2.1	1.3	3.59667	1.62667	-1.14474	0.000402229	0.00928048	HOXC10	PREDICTED: homeobox protein Hox-C10 [Chrysemys picta bellii]	-	-	-	-	GO:0019908//nuclear cyclin-dependent protein kinase holoenzyme complex	GO:0003677//DNA binding	GO:0003002//regionalization;GO:0010468//regulation of gene expression;GO:0035108//limb morphogenesis;GO:0048665//neuron fate specification;GO:0050877//neurological system process
Unigene0067427	64	75	82	38	24	30	1.37	1.59	1.67	0.69	0.47	0.64	1.54333	0.6	-1.36302	0.000403223	0.00928709	TSPOAP1	PREDICTED: peripheral-type benzodiazepine receptor-associated protein 1 isoform X4 [Chrysemys picta bellii]	-	-	-	-	-	-	-
Unigene0061606	194	90	128	55	57	74	3.12	1.43	1.96	0.75	0.84	1.19	2.17	0.926667	-1.22757	0.000407933	0.00937365	Uckl1	PREDICTED: uridine-cytidine kinase-like 1 isoform X2 [Chrysemys picta bellii]	Metabolism;Metabolism;Metabolism	Global and overview maps;Nucleotide metabolism;Xenobiotics biodegradation and metabolism	ko01100//Metabolic pathways;ko00240//Pyrimidine metabolism;ko00983//Drug metabolism - other enzymes	K00876;K00876;K00876	-	-	-
Unigene0027910	47	111	232	43	47	49	1.04	2.42	4.86	0.8	0.95	1.08	2.77333	0.943333	-1.55578	0.000412021	0.00944554	SLC51A	PREDICTED: organic solute transporter subunit alpha [Chrysemys picta bellii]	Organismal Systems	Digestive system	ko04976//Bile secretion	K14360	GO:0031090//organelle membrane;GO:0031224//intrinsic component of membrane;GO:0032991//macromolecular complex	GO:0046983//protein dimerization activity	GO:0006869//lipid transport
Unigene0047432	36	22	31	4	6	9	2.63	1.59	2.15	0.25	0.4	0.65	2.12333	0.433333	-2.29278	0.000419093	0.00957978	--	-	-	-	-	-	-	-	-
Unigene0003559	12	16	42	5	3	1	0.73	0.96	2.43	0.26	0.17	0.06	1.37333	0.163333	-3.07179	0.000420529	0.00960704	--	-	-	-	-	-	-	-	-
Unigene0002062	1440	741	1427	416	531	535	40.25	20.48	37.92	9.82	13.58	14.91	32.8833	12.77	-1.3646	0.000427189	0.0097029	--	Ankyrin repeat and MYND domain-containing protein 1 [Chelonia mydas]	-	-	-	-	-	-	-
Unigene0092587	48	37	47	17	12	13	0.84	0.64	0.79	0.25	0.19	0.23	0.756667	0.223333	-1.76046	0.000434003	0.00982933	PADI3	PREDICTED: protein-arginine deiminase type-3 [Chrysemys picta bellii]	-	-	-	-	GO:0044424//intracellular part	GO:0016813//hydrolase activity, acting on carbon-nitrogen (but not peptide) bonds, in linear amidines;GO:0046872//metal ion binding	GO:0018195//peptidyl-arginine modification
Unigene0069359	2	32	14	46	81	50	0.09	1.47	0.62	1.8	3.43	2.31	0.726667	2.51333	1.79024	0.000435854	0.00986557	--	-	-	-	-	-	-	-	-
Unigene0007672	64	47	65	16	30	18	2.33	1.69	2.25	0.49	1	0.65	2.09	0.713333	-1.55085	0.000444183	0.0100138	--	-	-	-	-	-	-	-	-
Unigene0122956	62	63	54	26	19	24	1.03	1.03	0.85	0.36	0.29	0.4	0.97	0.35	-1.47063	0.000448592	0.0100786	--	Cathepsin E-A [Chelonia mydas]	-	-	-	-	-	-	-
Unigene0038380	5	13	8	21	44	37	0.14	0.36	0.21	0.49	1.11	1.02	0.236667	0.873333	1.88368	0.000452431	0.0101475	--	-	-	-	-	-	-	-	-
Unigene0018410	72	65	99	35	31	35	0.73	0.65	0.96	0.3	0.29	0.36	0.78	0.316667	-1.30051	0.000454347	0.0101789	PPARGC1A	PREDICTED: LOW QUALITY PROTEIN: peroxisome proliferator-activated receptor gamma coactivator 1-alpha [Chrysemys picta bellii]	Human Diseases;Organismal Systems;Environmental Information Processing;Organismal Systems;Environmental Information Processing;Organismal Systems;Human Diseases;Organismal Systems;Organismal Systems	Neurodegenerative diseases;Environmental adaptation;Signal transduction;Endocrine system;Signal transduction;Endocrine system;Endocrine and metabolic diseases;Aging;Endocrine system	ko05016//Huntington disease;ko04714//Thermogenesis;ko04371//Apelin signaling pathway;ko04910//Insulin signaling pathway;ko04152//AMPK signaling pathway;ko04922//Glucagon signaling pathway;ko04931//Insulin resistance;ko04211//Longevity regulating pathway - mammal;ko04920//Adipocytokine signaling pathway	K07202;K07202;K07202;K07202;K07202;K07202;K07202;K07202;K07202	GO:0043231//intracellular membrane-bounded organelle	GO:0003677//DNA binding;GO:0003682//chromatin binding;GO:0003713//transcription coactivator activity;GO:0005102//receptor binding;GO:0044389//ubiquitin-like protein ligase binding	GO:0006357//regulation of transcription from RNA polymerase II promoter;GO:0006754//ATP biosynthetic process;GO:0006979//response to oxidative stress;GO:0007623//circadian rhythm;GO:0010822//positive regulation of mitochondrion organization;GO:0014823//response to activity;GO:0022900//electron transport chain;GO:0031325//positive regulation of cellular metabolic process;GO:0032846//positive regul…
Unigene0027848	10	20	34	4	0	3	0.44	0.86	1.41	0.15	0	0.13	0.903333	0.0933333	-3.27479	0.00046381	0.0103321	IGFBP6	PREDICTED: insulin-like growth factor-binding protein 6 [Chrysemys picta bellii]	-	-	-	-	-	-	-
Unigene0093846	219	180	124	72	116	80	2.69	2.19	1.45	0.75	1.31	0.98	2.11	1.01333	-1.05813	0.000472633	0.0104812	Cdh24	PREDICTED: cadherin-24 [Gekko japonicus]	-	-	-	-	GO:0016020//membrane	GO:0005515//protein binding	GO:0007155//cell adhesion
Unigene0081071	19	19	15	57	38	51	2.01	1.98	1.51	5.08	3.67	5.37	1.83333	4.70667	1.36024	0.000479012	0.0105929	CD97	PREDICTED: EGF-like module-containing mucin-like hormone receptor-like 2 [Chrysemys picta bellii]	-	-	-	-	-	-	-
Unigene0080865	70	41	48	10	6	27	1.41	0.81	0.92	0.17	0.11	0.54	1.04667	0.273333	-1.93707	0.000491063	0.0108047	CILP2	PREDICTED: cartilage intermediate layer protein 2 [Chrysemys picta bellii]	-	-	-	-	-	-	-
Unigene0059099	6	67	88	14	9	9	0.2	2.24	2.83	0.4	0.28	0.3	1.75667	0.326667	-2.42695	0.000494233	0.0108624	--	-	-	-	-	-	-	-	-
Unigene0119510	25	52	43	117	66	85	0.35	0.72	0.58	1.39	0.85	1.19	0.55	1.14333	1.05574	0.000499848	0.0109796	--	-	-	-	-	-	-	-	-
Unigene0107985	62	61	61	17	5	32	1.65	1.61	1.54	0.38	0.12	0.85	1.6	0.45	-1.83007	0.000501962	0.0110199	--	-	-	-	-	-	-	-	-
Unigene0069481	33	34	30	7	13	3	1.28	1.31	1.11	0.23	0.46	0.12	1.23333	0.27	-2.19153	0.000509204	0.0111603	--	-	-	-	-	-	-	-	-
Unigene0045587	3	126	72	1	4	2	0.07	2.78	1.53	0.02	0.08	0.04	1.46	0.0466667	-4.96743	0.000512511	0.0112078	GLYATL3	PREDICTED: glycine N-acyltransferase-like protein 3 [Chrysemys picta bellii]	-	-	-	-	-	-	-
Unigene0113448	8	166	278	2	7	10	0.07	1.43	2.3	0.01	0.06	0.09	1.26667	0.0533333	-4.56986	0.000518453	0.0113063	HNF1B	PREDICTED: hepatocyte nuclear factor 1-beta isoform X1 [Chrysemys picta bellii]	Human Diseases	Endocrine and metabolic diseases	ko04950//Maturity onset diabetes of the young	K08034	GO:0043231//intracellular membrane-bounded organelle;GO:0043234//protein complex	GO:0000975//regulatory region DNA binding;GO:0000981//RNA polymerase II transcription factor activity, sequence-specific DNA binding;GO:0046983//protein dimerization activity	GO:0001714//endodermal cell fate specification;GO:0003002//regionalization;GO:0007420//brain development;GO:0008283//cell proliferation;GO:0009306//protein secretion;GO:0009746//response to hexose;GO:0009966//regulation of signal transduction;GO:0030855//epithelial cell differentiation;GO:0031016//pancreas development;GO:0035564//regulation of kidney size;GO:0039019//pronephric nephron developmen…
Unigene0082903	116	167	113	60	79	66	2.15	3.06	1.99	0.94	1.34	1.22	2.4	1.16667	-1.04064	0.000531515	0.0115528	--	-	-	-	-	-	-	-	-
Unigene0033989	45	46	41	20	5	13	1.26	1.28	1.09	0.47	0.13	0.36	1.21	0.32	-1.91886	0.000535112	0.0116171	--	-	-	-	-	-	-	-	-
Unigene0069306	13	35	18	1	0	6	0.27	0.73	0.36	0.02	0	0.13	0.453333	0.05	-3.18057	0.000535357	0.0116171	CALB1	PREDICTED: calbindin isoform X1 [Chrysemys picta bellii]	-	-	-	-	GO:0031090//organelle membrane;GO:0031988//membrane-bounded vesicle;GO:0043005//neuron projection;GO:0043231//intracellular membrane-bounded organelle;GO:0044297//cell body;GO:0044444//cytoplasmic part;GO:0097060//synaptic membrane	GO:0046914//transition metal ion binding	GO:0003407//neural retina development;GO:0006875//cellular metal ion homeostasis;GO:0007600//sensory perception;GO:0007613//memory;GO:0010033//response to organic substance;GO:0070838//divalent metal ion transport;GO:0072025//distal convoluted tubule development;GO:0072027//connecting tubule development;GO:0072044//collecting duct development
Unigene0102972	25	16	52	11	4	2	0.85	0.54	1.69	0.32	0.12	0.07	1.02667	0.17	-2.59436	0.000539252	0.0116838	Ret	PREDICTED: proto-oncogene tyrosine-protein kinase receptor Ret [Chrysemys picta bellii]	Human Diseases;Human Diseases;Human Diseases	Cancers;Cancers;Cancers	ko05200//Pathways in cancer;ko05230//Central carbon metabolism in cancer;ko05216//Thyroid cancer	K05126;K05126;K05126	GO:0016021//integral component of membrane;GO:0031090//organelle membrane;GO:0043234//protein complex	GO:0004672//protein kinase activity;GO:0032550//purine ribonucleoside binding;GO:0046872//metal ion binding	GO:0001667//ameboidal-type cell migration;GO:0006355//regulation of transcription, DNA-templated;GO:0006468//protein phosphorylation;GO:0007167//enzyme linked receptor protein signaling pathway;GO:0008361//regulation of cell size;GO:0010769//regulation of cell morphogenesis involved in differentiation;GO:0010975//regulation of neuron projection development;GO:0016337//single organismal cell-cell …
Unigene0040399	18	28	27	59	61	55	0.75	1.15	1.07	2.08	2.33	2.29	0.99	2.23333	1.1737	0.000549188	0.0118829	--	pG1 protein, partial [Homo sapiens]	-	-	-	-	-	-	-
Unigene0055836	242	186	340	173	100	137	3.45	2.62	4.61	2.08	1.3	1.95	3.56	1.77667	-1.0027	0.000549719	0.0118829	SEMA3B	PREDICTED: semaphorin-3B [Chrysemys picta bellii]	-	-	-	-	GO:0031988//membrane-bounded vesicle	-	GO:0044707//single-multicellular organism process
Unigene0013907	32	63	38	15	8	16	1.39	2.7	1.57	0.55	0.32	0.69	1.88667	0.52	-1.85926	0.000561992	0.0120885	impdh2	PREDICTED: inosine-5'-monophosphate dehydrogenase 2 [Chelonia mydas]	Metabolism;Metabolism;Metabolism	Global and overview maps;Nucleotide metabolism;Xenobiotics biodegradation and metabolism	ko01100//Metabolic pathways;ko00230//Purine metabolism;ko00983//Drug metabolism - other enzymes	K00088;K00088;K00088	GO:0031988//membrane-bounded vesicle;GO:0044439//peroxisomal part	GO:0003676//nucleic acid binding;GO:0016616//oxidoreductase activity, acting on the CH-OH group of donors, NAD or NADP as acceptor;GO:0036094//small molecule binding;GO:0043169//cation binding	GO:0009112//nucleobase metabolic process;GO:0009127//purine nucleoside monophosphate biosynthetic process;GO:0009152//purine ribonucleotide biosynthetic process;GO:0009888//tissue development;GO:0032943//mononuclear cell proliferation;GO:0051260//protein homooligomerization;GO:0070670//response to interleukin-4
Unigene0061729	75	73	66	25	40	26	2.79	2.69	2.34	0.79	1.36	0.97	2.60667	1.04	-1.32562	0.000572089	0.0122655	--	-	-	-	-	-	-	-	-
Unigene0001276	82	56	41	23	26	16	10.06	6.79	4.78	2.38	2.92	1.96	7.21	2.42	-1.57499	0.000577451	0.0123603	--	-	-	-	-	-	-	-	-
Unigene0047397	201	137	62	61	50	57	4.42	2.99	1.31	1.14	1	1.25	2.90667	1.13	-1.36304	0.000581403	0.0124112	slc20a1-a	PREDICTED: sodium-dependent phosphate transporter 1 [Chelonia mydas]	-	-	-	-	GO:0016020//membrane	GO:0015291//secondary active transmembrane transporter activity	GO:0015698//inorganic anion transport;GO:0043122//regulation of I-kappaB kinase/NF-kappaB signaling
Unigene0017311	7	23	36	3	1	4	0.22	0.71	1.07	0.08	0.03	0.12	0.666667	0.0766667	-3.12029	0.00061299	0.0130041	--	PREDICTED: transmembrane protein 82 [Chelonia mydas]	-	-	-	-	-	-	-
Unigene0014764	14	29	15	82	43	40	0.54	1.11	0.55	2.68	1.52	1.55	0.733333	1.91667	1.38606	0.000615034	0.0130372	--	-	-	-	-	-	-	-	-
Unigene0003152	130	108	112	75	56	48	1.13	0.93	0.93	0.55	0.45	0.42	0.996667	0.473333	-1.07425	0.000625317	0.0131842	HPSE2	PREDICTED: inactive heparanase-2 [Chrysemys picta bellii]	Metabolism;Human Diseases;Metabolism	Global and overview maps;Cancers;Glycan biosynthesis and metabolism	ko01100//Metabolic pathways;ko05205//Proteoglycans in cancer;ko00531//Glycosaminoglycan degradation	K07965;K07965;K07965	-	GO:0016787//hydrolase activity;GO:0043168//anion binding	GO:0044238//primary metabolic process
Unigene0026460	2	65	130	1	0	2	0.07	2.3	4.43	0.03	0	0.07	2.26667	0.0333333	-6.08746	0.000627016	0.0131892	SULT3A1	PREDICTED: amine sulfotransferase-like [Chrysemys picta bellii]	-	-	-	-	-	-	-
Unigene0038307	42	78	89	29	32	21	0.64	1.17	1.29	0.37	0.44	0.32	1.03333	0.376667	-1.45595	0.000642764	0.0134656	CCDC141	Titin, partial [Chelonia mydas]	-	-	-	-	GO:0005815//microtubule organizing center	-	GO:0021795//cerebral cortex cell migration;GO:0051640//organelle localization
Unigene0011500	3	87	109	2	0	0	0.09	2.49	3	0.05	0	0	1.86	0.0166667	-6.80219	0.000649228	0.0135938	ASPA	PREDICTED: aspartoacylase [Chrysemys picta bellii]	Metabolism;Metabolism;Metabolism	Global and overview maps;Amino acid metabolism;Amino acid metabolism	ko01100//Metabolic pathways;ko00250//Alanine, aspartate and glutamate metabolism;ko00340//Histidine metabolism	K01437;K01437;K01437	GO:0031988//membrane-bounded vesicle	GO:0016810//hydrolase activity, acting on carbon-nitrogen (but not peptide) bonds;GO:0043169//cation binding	-
Unigene0076140	24	26	11	2	0	5	1	1.07	0.43	0.07	0	0.21	0.833333	0.0933333	-3.15843	0.000654479	0.0136601	--	-	-	-	-	-	-	-	-
Unigene0006083	54	46	24	10	12	14	1.74	1.47	0.74	0.27	0.35	0.45	1.31667	0.356667	-1.88424	0.000664183	0.013803	--	-	-	-	-	-	-	-	-
Unigene0033656	29	31	37	10	11	4	0.79	0.84	0.96	0.23	0.28	0.11	0.863333	0.206667	-2.06261	0.000664476	0.013803	--	-	-	-	-	-	-	-	-
Unigene0064831	36	57	53	12	24	13	0.65	1.02	0.91	0.18	0.4	0.23	0.86	0.27	-1.67138	0.000671287	0.0139004	Slc5a7	PREDICTED: high affinity choline transporter 1 [Chrysemys picta bellii]	Organismal Systems;Human Diseases	Nervous system;Cancers	ko04725//Cholinergic synapse;ko05231//Choline metabolism in cancer	K14387;K14387	-	-	-
Unigene0082789	11	23	25	2	4	2	0.45	0.92	0.96	0.07	0.15	0.08	0.776667	0.1	-2.9573	0.000673007	0.0139287	--	-	-	-	-	-	-	-	-
Unigene0012152	9	50	54	8	5	10	0.22	1.23	1.28	0.17	0.11	0.25	0.91	0.176667	-2.36484	0.000678593	0.0140296	BTN2A1	PREDICTED: butyrophilin subfamily 3 member A3-like [Chelonia mydas]	-	-	-	-	-	-	-
Unigene0097025	3	5	2	10	28	25	0.19	0.32	0.12	0.54	1.65	1.61	0.21	1.26667	2.59258	0.000685587	0.0141297	--	Protein AHNAK2 [Chelonia mydas]	-	-	-	-	-	-	-
Unigene0019128	83	62	116	24	39	45	0.96	0.71	1.28	0.23	0.41	0.52	0.983333	0.386667	-1.34659	0.000686165	0.0141342	Esrrg	PREDICTED: estrogen-related receptor gamma isoform X1 [Chrysemys picta bellii]	-	-	-	-	GO:0043231//intracellular membrane-bounded organelle	GO:0003677//DNA binding;GO:0004879//RNA polymerase II transcription factor activity, ligand-activated sequence-specific DNA binding;GO:0005515//protein binding;GO:0008289//lipid binding;GO:0038023//signaling receptor activity;GO:0046914//transition metal ion binding	GO:0006357//regulation of transcription from RNA polymerase II promoter;GO:0009755//hormone-mediated signaling pathway;GO:0030522//intracellular receptor signaling pathway;GO:0044707//single-multicellular organism process
Unigene0008127	138	87	102	61	57	41	2.39	1.49	1.68	0.89	0.9	0.71	1.85333	0.833333	-1.15316	0.000687368	0.0141516	--	-	-	-	-	-	-	-	-
Unigene0069787	2	24	12	45	63	32	0.06	0.67	0.32	1.07	1.62	0.9	0.35	1.19667	1.77359	0.00069078	0.014207	THRB	PREDICTED: thyroid hormone receptor beta isoform X2 [Chrysemys picta bellii]	Environmental Information Processing;Organismal Systems	Signaling molecules and interaction;Endocrine system	ko04080//Neuroactive ligand-receptor interaction;ko04919//Thyroid hormone signaling pathway	K08362;K08362	GO:0000785//chromatin;GO:0031988//membrane-bounded vesicle;GO:0043231//intracellular membrane-bounded organelle	GO:0003677//DNA binding;GO:0003682//chromatin binding;GO:0004879//RNA polymerase II transcription factor activity, ligand-activated sequence-specific DNA binding;GO:0005515//protein binding;GO:0038023//signaling receptor activity;GO:0042562//hormone binding;GO:0046914//transition metal ion binding	GO:0006357//regulation of transcription from RNA polymerase II promoter;GO:0009653//anatomical structure morphogenesis;GO:0009755//hormone-mediated signaling pathway;GO:0045924//regulation of female receptivity;GO:0050954//sensory perception of mechanical stimulus;GO:0060487//lung epithelial cell differentiation;GO:1903522//regulation of blood circulation
Unigene0003274	97	109	121	51	58	59	1.59	1.77	1.89	0.71	0.87	0.97	1.75	0.85	-1.04182	0.000692639	0.0142378	--	-	-	-	-	-	-	-	-
Unigene0074092	110	80	97	44	40	52	1.25	0.9	1.05	0.42	0.42	0.59	1.06667	0.476667	-1.16206	0.00069693	0.0142961	--	hypothetical protein UY3_09047 [Chelonia mydas]	-	-	-	-	-	-	-
Unigene0017190	48	32	35	15	12	7	1.75	1.15	1.21	0.46	0.4	0.25	1.37	0.37	-1.88858	0.000708627	0.0144983	--	-	-	-	-	-	-	-	-
Unigene0025610	2	10	0	29	23	22	0.08	0.41	0	1.03	0.88	0.92	0.163333	0.943333	2.52995	0.00072041	0.0147012	--	-	-	-	-	-	-	-	-
Unigene0122221	75	59	75	32	23	33	1.51	1.17	1.42	0.54	0.42	0.67	1.36667	0.543333	-1.33075	0.000725816	0.0147962	CSNK1A1	Casein kinase I isoform alpha, partial [Pelecanus crispus]	Human Diseases;Human Diseases;Environmental Information Processing;Human Diseases;Human Diseases;Environmental Information Processing	Infectious diseases;Cancers;Signal transduction;Cancers;Cancers;Signal transduction	ko05165//Human papillomavirus infection;ko05225//Hepatocellular carcinoma;ko04310//Wnt signaling pathway;ko05224//Breast cancer;ko05226//Gastric cancer;ko04340//Hedgehog signaling pathway	K08957;K08957;K08957;K08957;K08957;K08957	-	-	-
Unigene0092550	21	18	20	3	2	4	0.67	0.56	0.6	0.08	0.06	0.13	0.61	0.09	-2.76081	0.000729789	0.0148618	--	-	-	-	-	-	-	-	-
Unigene0063874	22	17	20	3	2	4	0.5	0.38	0.43	0.06	0.04	0.09	0.436667	0.0633333	-2.7855	0.000744936	0.015128	PAX9	PREDICTED: paired box protein Pax-9 [Chrysemys picta bellii]	-	-	-	-	-	-	-
Unigene0114059	104	227	179	82	43	104	2.57	5.54	4.2	1.71	0.97	2.56	4.10333	1.74667	-1.23219	0.000745165	0.015128	CA2	PREDICTED: carbonic anhydrase 2 isoform X1 [Chrysemys picta bellii]	Organismal Systems;Organismal Systems;Organismal Systems;Organismal Systems;Organismal Systems;Metabolism	Digestive system;Digestive system;Digestive system;Excretory system;Excretory system;Energy metabolism	ko04972//Pancreatic secretion;ko04971//Gastric acid secretion;ko04976//Bile secretion;ko04964//Proximal tubule bicarbonate reclamation;ko04966//Collecting duct acid secretion;ko00910//Nitrogen metabolism	K18245;K18245;K18245;K18245;K18245;K18245	GO:0016020//membrane;GO:0031988//membrane-bounded vesicle;GO:0044444//cytoplasmic part	GO:0016836//hydro-lyase activity;GO:0046914//transition metal ion binding	GO:0006821//chloride transport;GO:0007186//G-protein coupled receptor signaling pathway;GO:0030641//regulation of cellular pH;GO:0032228//regulation of synaptic transmission, GABAergic;GO:0032846//positive regulation of homeostatic process;GO:0034764//positive regulation of transmembrane transport;GO:0044237//cellular metabolic process
Unigene0100249	2	27	35	4	1	0	0.03	0.39	0.48	0.05	0.01	0	0.3	0.02	-3.90689	0.000748836	0.0151758	CCDC198	PREDICTED: uncharacterized protein C14orf105 homolog [Chrysemys picta bellii]	-	-	-	-	-	-	-
Unigene0086344	34	39	34	8	10	13	1.61	1.82	1.53	0.32	0.43	0.61	1.65333	0.453333	-1.86673	0.00075051	0.0151817	--	-	-	-	-	-	-	-	-
Unigene0088876	78	23	70	20	13	20	0.84	0.25	0.72	0.18	0.13	0.22	0.603333	0.176667	-1.77193	0.000760723	0.0153489	LMX1B	PREDICTED: LIM homeobox transcription factor 1-alpha isoform X1 [Alligator mississippiensis]	-	-	-	-	GO:0043231//intracellular membrane-bounded organelle	GO:0003677//DNA binding;GO:0046914//transition metal ion binding	GO:0010468//regulation of gene expression
Unigene0106050	14	23	21	2	5	1	0.66	1.08	0.94	0.08	0.22	0.05	0.893333	0.116667	-2.93681	0.00076761	0.0154335	--	-	-	-	-	-	-	-	-
Unigene0037725	65	46	49	24	18	18	1.83	1.28	1.31	0.57	0.46	0.51	1.47333	0.513333	-1.52112	0.000767657	0.0154335	EIF4A3	Putative phospholipid-transporting ATPase VB [Chelonia mydas]	Genetic Information Processing;Genetic Information Processing;Genetic Information Processing	Translation;Transcription;Translation	ko03013//RNA transport;ko03040//Spliceosome;ko03015//mRNA surveillance pathway	K13025;K13025;K13025	-	-	-
Unigene0121273	1	49	52	4	3	6	0.04	1.85	1.89	0.13	0.1	0.23	1.26	0.153333	-3.03868	0.000794584	0.0158695	TMEM27	PREDICTED: collectrin [Chrysemys picta bellii]	-	-	-	-	GO:0005903//brush border;GO:0031988//membrane-bounded vesicle	GO:0008238//exopeptidase activity	GO:0017158//regulation of calcium ion-dependent exocytosis;GO:0019538//protein metabolic process;GO:0031334//positive regulation of protein complex assembly;GO:0032024//positive regulation of insulin secretion;GO:0032892//positive regulation of organic acid transport
Unigene0113323	148	123	110	82	71	36	11.33	9.31	8.01	5.3	4.97	2.75	9.55	4.34	-1.13781	0.00079694	0.0159085	--	-	-	-	-	-	-	-	-
Unigene0115757	36	38	36	6	14	12	0.64	0.66	0.61	0.09	0.23	0.21	0.636667	0.176667	-1.84951	0.000798528	0.0159241	KLHL14	PREDICTED: kelch-like protein 14 [Chrysemys picta bellii]	-	-	-	-	GO:0042995//cell projection;GO:0043231//intracellular membrane-bounded organelle;GO:0044297//cell body;GO:0044444//cytoplasmic part	-	-
Unigene0025557	24	56	82	20	14	17	0.44	1.01	1.43	0.31	0.23	0.31	0.96	0.283333	-1.76053	0.000816195	0.0162189	F2	PREDICTED: prothrombin [Chelonia mydas]	Cellular Processes;Environmental Information Processing;Organismal Systems	Cell motility;Signaling molecules and interaction;Immune system	ko04810//Regulation of actin cytoskeleton;ko04080//Neuroactive ligand-receptor interaction;ko04610//Complement and coagulation cascades	K01313;K01313;K01313	GO:0031988//membrane-bounded vesicle;GO:0044421//extracellular region part	GO:0004175//endopeptidase activity;GO:0005515//protein binding;GO:0038023//signaling receptor activity;GO:0046872//metal ion binding	GO:0001558//regulation of cell growth;GO:0001775//cell activation;GO:0002526//acute inflammatory response;GO:0010467//gene expression;GO:0010524//positive regulation of calcium ion transport into cytosol;GO:0010557//positive regulation of macromolecule biosynthetic process;GO:0014066//regulation of phosphatidylinositol 3-kinase signaling;GO:0022604//regulation of cell morphogenesis;GO:0030162//re…
Unigene0113941	33	15	13	4	3	2	1.3	0.59	0.47	0.14	0.12	0.09	0.786667	0.116667	-2.75336	0.000823709	0.0163426	--	-	-	-	-	-	-	-	-
Unigene0018078	79	66	188	35	53	47	2.54	2.1	5.75	0.95	1.56	1.51	3.46333	1.34	-1.36993	0.000827022	0.0163844	RARRES1	PREDICTED: retinoic acid receptor responder protein 1 [Chrysemys picta bellii]	-	-	-	-	-	-	-
Unigene0050610	45	22	45	12	10	10	1.17	0.57	1.11	0.26	0.24	0.26	0.95	0.253333	-1.90689	0.000830941	0.0164455	--	-	-	-	-	-	-	-	-
Unigene0073593	6	72	284	4	2	8	0.04	0.49	1.84	0.02	0.01	0.05	0.79	0.0266667	-4.88874	0.000832959	0.0164482	Muc4	PREDICTED: mucin-4-like [Chelonia mydas]	-	-	-	-	-	-	-
Unigene0057466	71	42	77	16	35	20	1.38	0.81	1.42	0.26	0.62	0.39	1.20333	0.423333	-1.50717	0.00086265	0.0169032	--	hypothetical protein Z169_11383, partial [Egretta garzetta]	-	-	-	-	-	-	-
Unigene0008709	29	40	53	6	12	17	1.09	1.48	1.89	0.19	0.41	0.63	1.48667	0.41	-1.85839	0.000867563	0.0169826	APELA	PREDICTED: apelin receptor early endogenous ligand [Propithecus coquereli]	-	-	-	-	-	-	-
Unigene0008140	59	41	71	24	22	20	2.28	1.57	2.61	0.78	0.78	0.77	2.15333	0.776667	-1.4712	0.000871992	0.0170489	EGFL8	PREDICTED: epidermal growth factor-like protein 8 isoform X1 [Gekko japonicus]	-	-	-	-	-	-	-
Unigene0119220	45	52	47	16	15	21	2.45	2.8	2.43	0.74	0.75	1.14	2.56	0.876667	-1.54604	0.000872093	0.0170489	--	-	-	-	-	-	-	-	-
Unigene0086365	19	37	28	78	57	58	0.82	1.57	1.14	2.83	2.24	2.48	1.17667	2.51667	1.09681	0.000872251	0.0170489	Prlh	PREDICTED: prolactin-releasing peptide [Opisthocomus hoazin]	-	-	-	-	-	-	-
Unigene0063631	38	39	26	9	8	12	0.78	0.79	0.51	0.16	0.15	0.25	0.693333	0.186667	-1.89308	0.000885415	0.0172548	syt17	PREDICTED: synaptotagmin-17 isoform X1 [Chrysemys picta bellii]	-	-	-	-	GO:0016023//cytoplasmic, membrane-bounded vesicle;GO:0031984//organelle subcompartment	-	GO:0016192//vesicle-mediated transport
Unigene0000559	128	119	81	58	67	32	3.13	2.88	1.88	1.2	1.5	0.78	2.63	1.16	-1.18094	0.000925084	0.0178688	--	-	-	-	-	-	-	-	-
Unigene0113165	8	313	460	9	22	6	0.12	4.58	6.47	0.11	0.3	0.09	3.72333	0.166667	-4.48156	0.000973389	0.0186102	UGT1A3	PREDICTED: UDP-glucuronosyltransferase 1-1 isoform X3 [Pelodiscus sinensis]	Metabolism;Metabolism;Organismal Systems;Human Diseases;Metabolism;Metabolism;Metabolism;Metabolism;Metabolism;Metabolism;Metabolism	Global and overview maps;Xenobiotics biodegradation and metabolism;Digestive system;Cancers;Xenobiotics biodegradation and metabolism;Lipid metabolism;Metabolism of cofactors and vitamins;Xenobiotics biodegradation and metabolism;Metabolism of cofactors and vitamins;Carbohydrate metabolism;Carbohydrate metabolism	ko01100//Metabolic pathways;ko00983//Drug metabolism - other enzymes;ko04976//Bile secretion;ko05204//Chemical carcinogenesis;ko00980//Metabolism of xenobiotics by cytochrome P450;ko00140//Steroid hormone biosynthesis;ko00830//Retinol metabolism;ko00982//Drug metabolism - cytochrome P450;ko00860//Porphyrin and chlorophyll metabolism;ko00040//Pentose and glucuronate interconversions;ko00053//Ascor…	K00699;K00699;K00699;K00699;K00699;K00699;K00699;K00699;K00699;K00699;K00699	-	GO:0016757//transferase activity, transferring glycosyl groups	-
Unigene0081732	19	50	25	74	80	62	0.33	0.87	0.42	1.1	1.29	1.09	0.54	1.16	1.10309	0.000982813	0.0187539	Kcna1	PREDICTED: potassium voltage-gated channel subfamily A member 1 [Chrysemys picta bellii]	-	-	-	-	-	-	-
Unigene0003360	4	9	11	47	15	34	0.22	0.48	0.57	2.16	0.75	1.85	0.423333	1.58667	1.90613	0.000988439	0.018843	dlx6a	PREDICTED: homeobox protein DLX-6 [Alligator mississippiensis]	-	-	-	-	GO:0043231//intracellular membrane-bounded organelle	GO:0003677//DNA binding	GO:0008284//positive regulation of cell proliferation;GO:0010468//regulation of gene expression;GO:0030154//cell differentiation;GO:0035108//limb morphogenesis;GO:0048598//embryonic morphogenesis
Unigene0035486	52	47	45	19	20	15	1.2	1.07	0.99	0.37	0.42	0.34	1.08667	0.376667	-1.52855	0.000994933	0.0189393	--	-	-	-	-	-	-	-	-
Unigene0007566	7	19	12	57	30	33	0.32	0.85	0.52	2.18	1.24	1.49	0.563333	1.63667	1.5387	0.00101731	0.0192812	--	Complement component C6 [Chelonia mydas]	-	-	-	-	-	-	-
Unigene0033160	68	71	75	40	35	18	1.37	1.41	1.43	0.68	0.64	0.36	1.40333	0.56	-1.32536	0.00102485	0.0193869	--	PREDICTED: ADP-ribosylation factor-like protein 1 [Pelodiscus sinensis]	-	-	-	-	-	-	-
Unigene0013419	2	8	10	23	45	19	0.1	0.4	0.48	0.99	2.1	0.97	0.326667	1.35333	2.05063	0.00103285	0.0195197	--	-	-	-	-	-	-	-	-
Unigene0007421	31	21	25	4	10	2	1.16	0.78	0.89	0.13	0.34	0.07	0.943333	0.18	-2.38977	0.00103445	0.019531	Chd7	PREDICTED: chromodomain-helicase-DNA-binding protein 6 [Python bivittatus]	-	-	-	-	-	-	-
Unigene0081733	4	4	4	18	23	20	0.28	0.27	0.26	1.05	1.45	1.37	0.27	1.29	2.25634	0.00103843	0.0195686	--	-	-	-	-	-	-	-	-
Unigene0068300	82	92	162	67	35	50	2.5	2.78	4.7	1.73	0.98	1.52	3.32667	1.41	-1.23838	0.0010416	0.0196097	LRRN4CL	PREDICTED: LRRN4 C-terminal-like protein [Chrysemys picta bellii]	-	-	-	-	-	-	-
Unigene0083833	105	87	95	44	54	47	8.64	7.08	7.43	3.06	4.07	3.86	7.71667	3.66333	-1.07482	0.00104243	0.0196122	--	-	-	-	-	-	-	-	-
Unigene0108749	78	68	46	29	21	28	1.5	1.29	0.84	0.47	0.37	0.54	1.21	0.46	-1.3953	0.00104903	0.0196837	--	PREDICTED: rho GTPase-activating protein 6 [Chelonia mydas]	-	-	-	-	-	-	-
Unigene0047281	60	57	35	18	12	23	0.99	0.93	0.55	0.25	0.18	0.38	0.823333	0.27	-1.60852	0.00106925	0.020025	--	PREDICTED: inorganic pyrophosphatase [Chelonia mydas]	-	-	-	-	-	-	-
Unigene0011271	75	60	73	21	33	35	2.28	1.8	2.11	0.54	0.92	1.06	2.06333	0.84	-1.29652	0.00107403	0.0200844	--	hypothetical protein XELAEV_18017572mg [Xenopus laevis]	-	-	-	-	-	-	-
Unigene0006177	21	42	47	14	11	6	0.76	1.5	1.62	0.43	0.36	0.22	1.29333	0.336667	-1.9417	0.00107498	0.0200844	--	PREDICTED: dapper homolog 1-like [Pelodiscus sinensis]	-	-	-	-	-	-	-
Unigene0036580	44	28	35	12	5	13	3.15	1.99	2.39	0.73	0.33	0.93	2.51	0.663333	-1.91988	0.00108799	0.0202891	--	-	-	-	-	-	-	-	-
Unigene0057745	298	125	257	110	132	116	4.65	1.93	3.81	1.45	1.88	1.8	3.46333	1.71	-1.01816	0.00110925	0.0205984	SLC11A1	PREDICTED: natural resistance-associated macrophage protein 1 [Chrysemys picta bellii]	Cellular Processes	Transport and catabolism	ko04142//Lysosome	K12347	-	-	-
Unigene0113421	31	10	16	0	4	3	0.88	0.28	0.43	0	0.1	0.08	0.53	0.06	-3.14296	0.00111093	0.0206094	--	-	-	-	-	-	-	-	-
Unigene0102283	19	20	41	11	2	1	1.83	1.91	3.76	0.89	0.18	0.1	2.5	0.39	-2.68038	0.00111268	0.0206323	--	-	-	-	-	-	-	-	-
Unigene0011559	35	71	86	25	31	4	0.57	1.15	1.34	0.35	0.46	0.07	1.02	0.293333	-1.79796	0.0011353	0.020941	DCDC2	PREDICTED: doublecortin domain-containing protein 2 isoform X2 [Chrysemys picta bellii]	-	-	-	-	-	-	-
Unigene0087624	17	52	41	89	89	66	0.5	1.52	1.15	2.22	2.41	1.95	1.05667	2.19333	1.0536	0.00113608	0.020941	--	-	-	-	-	-	-	-	-
Unigene0041836	15	17	19	47	53	34	0.53	0.59	0.63	1.39	1.7	1.19	0.583333	1.42667	1.29026	0.00113624	0.020941	--	-	-	-	-	-	-	-	-
Unigene0006434	26	42	32	12	6	10	1.04	1.66	1.21	0.4	0.22	0.4	1.30333	0.34	-1.9386	0.00113917	0.0209754	OLFM3	PREDICTED: noelin-3 [Pelodiscus sinensis]	-	-	-	-	GO:0008328//ionotropic glutamate receptor complex;GO:0043231//intracellular membrane-bounded organelle	-	-
Unigene0012898	17	9	49	8	2	0	0.39	0.2	1.06	0.15	0.04	0	0.55	0.0633333	-3.11839	0.00118349	0.0216597	PNMT	PREDICTED: phenylethanolamine N-methyltransferase [Chrysemys picta bellii]	Metabolism;Metabolism	Global and overview maps;Amino acid metabolism	ko01100//Metabolic pathways;ko00350//Tyrosine metabolism	K00553;K00553	-	-	GO:0008152//metabolic process
Unigene0001172	78	120	107	59	57	37	1.2	1.82	1.56	0.77	0.8	0.57	1.52667	0.713333	-1.09774	0.00118839	0.0217174	--	PREDICTED: uncharacterized protein LOC109283318 [Alligator mississippiensis]	-	-	-	-	-	-	-
Unigene0020091	59	27	31	7	15	12	1.01	0.46	0.5	0.1	0.23	0.2	0.656667	0.176667	-1.89413	0.00119081	0.0217174	CA8	PREDICTED: carbonic anhydrase-related protein isoform X1 [Chrysemys picta bellii]	Metabolism	Energy metabolism	ko00910//Nitrogen metabolism	K01672	GO:0044424//intracellular part	GO:0046914//transition metal ion binding	GO:0044237//cellular metabolic process;GO:0048017//inositol lipid-mediated signaling
Unigene0097386	62	62	78	37	27	25	1.24	1.23	1.49	0.63	0.5	0.5	1.32	0.543333	-1.28063	0.0011916	0.0217174	--	-	-	-	-	-	-	-	-
Unigene0121045	10	34	40	50	81	81	0.29	0.97	1.1	1.22	2.13	2.33	0.786667	1.89333	1.2671	0.00119556	0.0217593	PHYHIP	PREDICTED: phytanoyl-CoA hydroxylase-interacting protein [Chrysemys picta bellii]	-	-	-	-	-	-	-
Unigene0083812	44	45	27	18	11	2	1.45	1.47	0.85	0.5	0.33	0.07	1.25667	0.3	-2.06657	0.00122489	0.0222212	PSMA7L	PREDICTED: proteasome subunit alpha type-7-like [Chrysemys picta bellii]	Genetic Information Processing	Folding, sorting and degradation	ko03050//Proteasome	K02731	GO:0000502//proteasome complex;GO:0031988//membrane-bounded vesicle;GO:0043231//intracellular membrane-bounded organelle	GO:0004175//endopeptidase activity	GO:0019941//modification-dependent protein catabolic process
Unigene0010703	56	80	54	10	37	23	1.3	1.84	1.19	0.2	0.79	0.53	1.44333	0.506667	-1.5103	0.00126985	0.0228997	--	-	-	-	-	-	-	-	-
Unigene0081627	61	79	82	33	34	36	0.84	1.08	1.07	0.38	0.43	0.49	0.996667	0.433333	-1.20163	0.0012762	0.0229667	ADRB2	PREDICTED: beta-2 adrenergic receptor [Chrysemys picta bellii]	Environmental Information Processing;Environmental Information Processing;Environmental Information Processing;Environmental Information Processing;Organismal Systems;Organismal Systems;Organismal Systems;Organismal Systems	Signaling molecules and interaction;Signal transduction;Signal transduction;Signal transduction;Circulatory system;Digestive system;Endocrine system;Endocrine system	ko04080//Neuroactive ligand-receptor interaction;ko04020//Calcium signaling pathway;ko04024//cAMP signaling pathway;ko04022//cGMP - PKG signaling pathway;ko04261//Adrenergic signaling in cardiomyocytes;ko04970//Salivary secretion;ko04924//Renin secretion;ko04923//Regulation of lipolysis in adipocyte	K04142;K04142;K04142;K04142;K04142;K04142;K04142;K04142	GO:0005886//plasma membrane;GO:0016021//integral component of membrane;GO:0043231//intracellular membrane-bounded organelle;GO:0043234//protein complex	GO:0004939//beta-adrenergic receptor activity;GO:0016247//channel regulator activity;GO:0019899//enzyme binding;GO:0046983//protein dimerization activity;GO:1901338//catecholamine binding	GO:0001659//temperature homeostasis;GO:0001894//tissue homeostasis;GO:0002029//desensitization of G-protein coupled receptor protein signaling pathway;GO:0003085//negative regulation of systemic arterial blood pressure;GO:0006357//regulation of transcription from RNA polymerase II promoter;GO:0006814//sodium ion transport;GO:0006897//endocytosis;GO:0006940//regulation of smooth muscle contraction…
Unigene0055542	14	29	21	2	7	2	0.83	1.7	1.18	0.1	0.38	0.12	1.23667	0.2	-2.62838	0.0012831	0.0230437	--	-	-	-	-	-	-	-	-
Unigene0027195	79	86	77	47	43	24	1.36	1.46	1.26	0.68	0.68	0.41	1.36	0.59	-1.20482	0.00130662	0.0234022	--	26S proteasome non-ATPase regulatory subunit 7 [Chelonia mydas]	-	-	-	-	-	-	-
Unigene0114321	35	34	55	10	7	20	1.48	1.42	2.21	0.36	0.27	0.84	1.70333	0.49	-1.79751	0.00130872	0.023429	--	-	-	-	-	-	-	-	-
Unigene0122850	72	51	75	33	31	22	3.52	2.46	3.48	1.36	1.39	1.07	3.15333	1.27333	-1.30827	0.00132396	0.023673	--	-	-	-	-	-	-	-	-
Unigene0121704	91	60	83	45	33	29	2.79	1.82	2.42	1.17	0.93	0.89	2.34333	0.996667	-1.23338	0.00132497	0.023673	--	Junctional sarcoplasmic reticulum protein 1 [Chelonia mydas]	-	-	-	-	-	-	-
Unigene0003146	16	31	13	3	4	3	0.67	1.28	0.52	0.11	0.15	0.13	0.823333	0.13	-2.66297	0.00132535	0.023673	--	-	-	-	-	-	-	-	-
Unigene0025528	93	107	111	37	62	58	1.56	1.77	1.77	0.52	0.95	0.97	1.7	0.813333	-1.06362	0.00133515	0.0238156	--	-	-	-	-	-	-	-	-
Unigene0072783	17	63	114	19	17	22	0.29	1.06	1.84	0.27	0.26	0.37	1.06333	0.3	-1.82556	0.00133675	0.0238226	XPNPEP2	PREDICTED: xaa-Pro aminopeptidase 2 [Chrysemys picta bellii]	Organismal Systems	Digestive system	ko04974//Protein digestion and absorption	K14208	-	-	-
Unigene0021753	31	58	101	26	22	21	0.42	0.78	1.3	0.3	0.27	0.28	0.833333	0.283333	-1.55639	0.00135177	0.024025	vwa2	PREDICTED: von Willebrand factor A domain-containing protein 2 [Chrysemys picta bellii]	-	-	-	-	GO:0031988//membrane-bounded vesicle;GO:0044420//extracellular matrix component;GO:0044421//extracellular region part	GO:0005515//protein binding	GO:0007160//cell-matrix adhesion;GO:0008286//insulin receptor signaling pathway;GO:0051259//protein oligomerization
Unigene0105905	89	166	113	46	79	59	1.6	2.95	1.93	0.7	1.3	1.06	2.16	1.02	-1.08246	0.00137723	0.0243789	--	-	-	-	-	-	-	-	-
Unigene0085308	68	64	68	40	22	25	1.45	1.35	1.38	0.72	0.43	0.53	1.39333	0.56	-1.31504	0.00137725	0.0243789	--	-	-	-	-	-	-	-	-
Unigene0066889	18	25	12	56	48	38	1.36	1.87	0.86	3.58	3.32	2.87	1.36333	3.25667	1.25626	0.00137918	0.024402	--	reverse transcriptase, partial [Chelonia mydas]	-	-	-	-	-	-	-
Unigene0079929	26	20	37	6	11	1	1.13	0.86	1.53	0.22	0.44	0.04	1.17333	0.233333	-2.33015	0.00138421	0.0244581	--	-	-	-	-	-	-	-	-
Unigene0096621	50	42	34	10	17	16	0.91	0.76	0.59	0.15	0.28	0.29	0.753333	0.24	-1.65025	0.00138509	0.0244627	RIMS2	PREDICTED: regulating synaptic membrane exocytosis protein 2 isoform X24 [Chrysemys picta bellii]	Organismal Systems	Endocrine system	ko04911//Insulin secretion	K15297	-	-	-
Unigene0113038	77	32	294	24	13	6	1.22	0.5	4.43	0.32	0.19	0.09	2.05	0.2	-3.35755	0.0013973	0.0246319	TF	transferrin precursor [Mauremys mutica]	Environmental Information Processing;Organismal Systems;Cellular Processes	Signal transduction;Digestive system;Cell growth and death	ko04066//HIF-1 signaling pathway;ko04978//Mineral absorption;ko04216//Ferroptosis	K14736;K14736;K14736	-	-	-
Unigene0020387	20	66	34	79	99	84	0.66	2.14	1.06	2.19	2.98	2.75	1.28667	2.64	1.0369	0.00140119	0.0246807	--	-	-	-	-	-	-	-	-
Unigene0015952	36	29	19	3	10	7	1.27	1.01	0.64	0.09	0.32	0.25	0.973333	0.22	-2.14543	0.00141747	0.0249006	Gabra5	PREDICTED: gamma-aminobutyric acid receptor subunit alpha-5 [Chrysemys picta bellii]	Environmental Information Processing;Organismal Systems;Organismal Systems;Human Diseases;Organismal Systems;Human Diseases	Signaling molecules and interaction;Nervous system;Nervous system;Substance dependence;Sensory system;Substance dependence	ko04080//Neuroactive ligand-receptor interaction;ko04723//Retrograde endocannabinoid signaling;ko04727//GABAergic synapse;ko05032//Morphine addiction;ko04742//Taste transduction;ko05033//Nicotine addiction	K05175;K05175;K05175;K05175;K05175;K05175	GO:0031224//intrinsic component of membrane;GO:0043005//neuron projection	GO:0015276//ligand-gated ion channel activity;GO:0016917//GABA receptor activity	GO:0007186//G-protein coupled receptor signaling pathway;GO:0007612//learning;GO:0015698//inorganic anion transport;GO:0043066//negative regulation of apoptotic process;GO:0048666//neuron development;GO:0050954//sensory perception of mechanical stimulus
Unigene0093572	76	93	85	41	31	49	1.58	1.89	1.67	0.72	0.59	1	1.71333	0.77	-1.15388	0.0014319	0.0251204	Spats2	PREDICTED: spermatogenesis-associated serine-rich protein 2-like [Protobothrops mucrosquamatus]	-	-	-	-	-	GO:0003723//RNA binding	-
Unigene0001775	106	73	37	37	21	25	2.99	2.04	0.99	0.88	0.54	0.7	2.00667	0.706667	-1.5057	0.00144098	0.0252492	--	reverse transcriptase, partial [Chelonia mydas]	-	-	-	-	-	-	-
Unigene0006570	7	20	31	47	72	42	0.17	0.48	0.71	0.95	1.58	1.01	0.453333	1.18	1.38014	0.00144181	0.0252492	PXDNL	PREDICTED: peroxidasin-like protein [Chrysemys picta bellii]	-	-	-	-	-	GO:0046906//tetrapyrrole binding	GO:0006950//response to stress;GO:0044710//single-organism metabolic process
Unigene0062956	124	107	108	59	38	72	2.32	1.98	1.92	0.93	0.65	1.34	2.07333	0.973333	-1.09095	0.00144391	0.0252733	BTC	Probetacellulin [Chelonia mydas]	Environmental Information Processing	Signal transduction	ko04012//ErbB signaling pathway	K09783	-	-	-
Unigene0065745	2	3	6	17	20	21	0.12	0.18	0.34	0.85	1.08	1.24	0.213333	1.05667	2.30834	0.00144448	0.0252733	--	-	-	-	-	-	-	-	-
Unigene0089874	24	14	29	5	0	6	0.77	0.44	0.88	0.14	0	0.19	0.696667	0.11	-2.66297	0.0014592	0.0254639	OPN5	PREDICTED: opsin-5-like [Chrysemys picta bellii]	-	-	-	-	GO:0031224//intrinsic component of membrane	GO:0004888//transmembrane signaling receptor activity	GO:0006464//cellular protein modification process;GO:0007166//cell surface receptor signaling pathway
Unigene0008976	13	9	10	28	50	25	0.62	0.43	0.46	1.13	2.19	1.19	0.503333	1.50333	1.57858	0.00149258	0.025908	--	-	-	-	-	-	-	-	-
Unigene0096815	43	37	20	9	14	4	1.96	1.67	0.87	0.35	0.58	0.18	1.5	0.37	-2.01937	0.00149363	0.0259138	--	-	-	-	-	-	-	-	-
Unigene0054888	29	41	18	6	6	10	0.75	1.05	0.44	0.13	0.14	0.26	0.746667	0.176667	-2.07943	0.00150314	0.0260455	--	-	-	-	-	-	-	-	-
Unigene0000467	21	62	20	7	14	3	0.78	2.27	0.7	0.22	0.47	0.11	1.25	0.266667	-2.22882	0.00151818	0.0262486	--	-	-	-	-	-	-	-	-
Unigene0112085	50	38	66	6	25	20	1.08	0.81	1.35	0.11	0.49	0.43	1.08	0.343333	-1.65335	0.0015182	0.0262486	--	-	-	-	-	-	-	-	-
Unigene0095349	53	61	62	20	29	26	1.25	1.42	1.39	0.4	0.62	0.61	1.35333	0.543333	-1.31661	0.00152884	0.0264094	AGTR2	PREDICTED: type-2 angiotensin II receptor [Chrysemys picta bellii]	Environmental Information Processing;Organismal Systems;Organismal Systems	Signaling molecules and interaction;Circulatory system;Endocrine system	ko04080//Neuroactive ligand-receptor interaction;ko04261//Adrenergic signaling in cardiomyocytes;ko04614//Renin-angiotensin system	K04167;K04167;K04167	GO:0031224//intrinsic component of membrane	GO:0001595//angiotensin receptor activity	GO:0001976//neurological system process involved in regulation of systemic arterial blood pressure;GO:0002027//regulation of heart rate;GO:0003085//negative regulation of systemic arterial blood pressure;GO:0003338//metanephros morphogenesis;GO:0006355//regulation of transcription, DNA-templated;GO:0006952//defense response;GO:0007187//G-protein coupled receptor signaling pathway, coupled to cycl…
Unigene0030313	3	13	22	39	75	22	0.3	1.27	2.07	3.27	6.8	2.18	1.21333	4.08333	1.75077	0.00154039	0.0265739	--	-	-	-	-	-	-	-	-
Unigene0095050	72	100	132	69	44	22	5.07	6.96	8.83	4.1	2.83	1.54	6.95333	2.82333	-1.30031	0.00156118	0.0268204	--	-	-	-	-	-	-	-	-
Unigene0026348	74	77	74	29	43	35	0.81	0.83	0.77	0.27	0.43	0.38	0.803333	0.36	-1.158	0.00158962	0.0271732	DNAH5	PREDICTED: dynein heavy chain 5, axonemal [Chrysemys picta bellii]	Human Diseases	Neurodegenerative diseases	ko05016//Huntington disease	K10408	-	-	-
Unigene0053826	86	45	63	0	2	11	2.84	1.47	1.98	0	0.06	0.36	2.09667	0.14	-3.9046	0.00160434	0.0273774	Arx	PREDICTED: homeobox protein ARX [Chrysemys picta bellii]	-	-	-	-	GO:0043231//intracellular membrane-bounded organelle	GO:0000977//RNA polymerase II regulatory region sequence-specific DNA binding;GO:0001227//transcriptional repressor activity, RNA polymerase II transcription regulatory region sequence-specific binding	GO:0001764//neuron migration;GO:0007586//digestion;GO:0010468//regulation of gene expression;GO:0021536//diencephalon development;GO:0021795//cerebral cortex cell migration;GO:0021843//substrate-independent telencephalic tangential interneuron migration;GO:0021988//olfactory lobe development;GO:0045165//cell fate commitment;GO:0045927//positive regulation of growth;GO:0061351//neural precursor ce…
Unigene0042703	97	94	117	53	43	62	2.42	2.32	2.78	1.12	0.98	1.54	2.50667	1.21333	-1.04679	0.00160521	0.0273803	CLDN11	PREDICTED: claudin-11 [Chelonia mydas]	Environmental Information Processing;Cellular Processes;Organismal Systems;Human Diseases;Human Diseases	Signaling molecules and interaction;Cellular community - eukaryotes;Immune system;Infectious diseases;Infectious diseases	ko04514//Cell adhesion molecules (CAMs);ko04530//Tight junction;ko04670//Leukocyte transendothelial migration;ko05160//Hepatitis C;ko05130//Pathogenic Escherichia coli infection	K06087;K06087;K06087;K06087;K06087	GO:0031224//intrinsic component of membrane;GO:0031988//membrane-bounded vesicle;GO:0043296//apical junction complex;GO:0044464//cell part	-	GO:0007272//ensheathment of neurons;GO:0022610//biological adhesion;GO:0048232//male gamete generation
Unigene0070145	43	35	42	8	12	19	1.2	0.96	1.11	0.19	0.31	0.53	1.09	0.343333	-1.66665	0.00160921	0.027384	Apobec1	PREDICTED: C->U-editing enzyme APOBEC-1-like [Chrysemys picta bellii]	-	-	-	-	-	-	-
Unigene0028289	6	13	11	14	51	41	0.21	0.45	0.36	0.41	1.62	1.42	0.34	1.15	1.75803	0.00161988	0.0275233	--	-	-	-	-	-	-	-	-
Unigene0050504	6	9	4	25	34	17	0.23	0.35	0.15	0.82	1.21	0.66	0.243333	0.896667	1.88164	0.00164984	0.0279416	--	PREDICTED: phospholipase A2 inhibitor subunit gamma B-like [Chrysemys picta bellii]	-	-	-	-	-	-	-
Unigene0037083	65	109	60	46	27	30	1	1.66	0.88	0.6	0.38	0.46	1.18	0.48	-1.29768	0.00165089	0.0279416	LRRTM3	PREDICTED: LOW QUALITY PROTEIN: leucine-rich repeat transmembrane neuronal protein 3 [Chrysemys picta bellii]	-	-	-	-	-	-	-
Unigene0066617	22	33	36	2	8	12	0.7	1.04	1.1	0.05	0.23	0.38	0.946667	0.22	-2.10535	0.00165493	0.0279981	--	-	-	-	-	-	-	-	-
Unigene0064459	29	23	22	5	7	6	1.09	0.85	0.79	0.16	0.24	0.22	0.91	0.206667	-2.13856	0.0016692	0.0282031	--	-	-	-	-	-	-	-	-
Unigene0034233	20	49	74	5	15	20	0.43	1.03	1.5	0.09	0.29	0.42	0.986667	0.266667	-1.88753	0.00168616	0.028453	PTPN18	PREDICTED: tyrosine-protein phosphatase non-receptor type 18 [Chrysemys picta bellii]	-	-	-	-	GO:0044424//intracellular part	GO:0004725//protein tyrosine phosphatase activity	GO:0006470//protein dephosphorylation
Unigene0022547	86	81	103	31	63	35	1.56	1.46	1.78	0.48	1.05	0.63	1.6	0.72	-1.152	0.00169739	0.0285814	--	-	-	-	-	-	-	-	-
Unigene0096304	95	84	77	57	31	34	2.23	1.95	1.72	1.13	0.66	0.79	1.96667	0.86	-1.19334	0.00169958	0.0286059	--	-	-	-	-	-	-	-	-
Unigene0053168	51	6	25	3	6	6	2.75	0.32	1.28	0.14	0.3	0.32	1.45	0.253333	-2.51694	0.00171821	0.0288332	--	-	-	-	-	-	-	-	-
Unigene0006846	7	210	96	6	1	9	0.53	15.77	6.93	0.38	0.07	0.68	7.74333	0.376667	-4.36159	0.00173144	0.0290182	APOA2	PREDICTED: apolipoprotein A-II-like [Chelonia mydas]	Organismal Systems;Organismal Systems	Endocrine system;Digestive system	ko03320//PPAR signaling pathway;ko04979//Cholesterol metabolism	K08758;K08758	GO:0031988//membrane-bounded vesicle;GO:0034364//high-density lipoprotein particle;GO:0034385//triglyceride-rich lipoprotein particle	GO:0004857//enzyme inhibitor activity;GO:0005543//phospholipid binding;GO:0008047//enzyme activator activity;GO:0015248//sterol transporter activity;GO:0032934//sterol binding;GO:0046983//protein dimerization activity;GO:0070325//lipoprotein particle receptor binding;GO:0071813//lipoprotein particle binding	GO:0006644//phospholipid metabolic process;GO:0009746//response to hexose;GO:0009895//negative regulation of catabolic process;GO:0009896//positive regulation of catabolic process;GO:0010608//posttranscriptional regulation of gene expression;GO:0010872//regulation of cholesterol esterification;GO:0010901//regulation of very-low-density lipoprotein particle remodeling;GO:0015914//phospholipid tran…
Unigene0096926	13	108	242	10	5	16	0.12	0.95	2.05	0.08	0.04	0.14	1.04	0.0866667	-3.58496	0.0017326	0.0290205	CDHR2	PREDICTED: cadherin-related family member 2 [Chrysemys picta bellii]	-	-	-	-	-	-	-
Unigene0034454	55	51	45	22	16	22	2.95	2.71	2.3	1	0.79	1.18	2.65333	0.99	-1.42231	0.00173305	0.0290205	--	-	-	-	-	-	-	-	-
Unigene0060609	48	45	47	14	22	18	0.66	0.61	0.61	0.16	0.28	0.25	0.626667	0.23	-1.44606	0.00174902	0.0292257	PRTG	PREDICTED: protogenin [Chrysemys picta bellii]	-	-	-	-	-	-	-
Unigene0099976	113	144	282	117	72	80	1.99	2.51	4.73	1.74	1.16	1.41	3.07667	1.43667	-1.09864	0.00175085	0.029244	fzd5	PREDICTED: frizzled-5 [Chrysemys picta bellii]	Human Diseases;Human Diseases;Human Diseases;Human Diseases;Human Diseases;Environmental Information Processing;Human Diseases;Environmental Information Processing;Human Diseases;Environmental Information Processing;Human Diseases;Cellular Processes;Organismal Systems;Human Diseases	Cancers;Infectious diseases;Infectious diseases;Cancers;Cancers;Signal transduction;Endocrine and metabolic diseases;Signal transduction;Cancers;Signal transduction;Cancers;Cellular community - eukaryotes;Endocrine system;Cancers	ko05200//Pathways in cancer;ko05165//Human papillomavirus infection;ko05166//HTLV-I infection;ko05205//Proteoglycans in cancer;ko05225//Hepatocellular carcinoma;ko04310//Wnt signaling pathway;ko04934//Cushing syndrome;ko04390//Hippo signaling pathway;ko05224//Breast cancer;ko04150//mTOR signaling pathway;ko05226//Gastric cancer;ko04550//Signaling pathways regulating pluripotency of stem cells;ko0…	K02375;K02375;K02375;K02375;K02375;K02375;K02375;K02375;K02375;K02375;K02375;K02375;K02375;K02375	GO:0005768//endosome;GO:0043296//apical junction complex	GO:0019900//kinase binding;GO:0038023//signaling receptor activity;GO:0044389//ubiquitin-like protein ligase binding	GO:0000578//embryonic axis specification;GO:0001819//positive regulation of cytokine production;GO:0002237//response to molecule of bacterial origin;GO:0006357//regulation of transcription from RNA polymerase II promoter;GO:0010623//developmental programmed cell death;GO:0021700//developmental maturation;GO:0030111//regulation of Wnt signaling pathway;GO:0030217//T cell differentiation;GO:0042127…
Unigene0051421	2	8	4	23	22	19	0.08	0.33	0.16	0.81	0.84	0.79	0.19	0.813333	2.09785	0.00180628	0.0300169	MLC1	PREDICTED: membrane protein MLC1 isoform X1 [Chrysemys picta bellii]	-	-	-	-	GO:0005886//plasma membrane;GO:0030054//cell junction;GO:0031224//intrinsic component of membrane;GO:0031982//vesicle;GO:0043231//intracellular membrane-bounded organelle;GO:0044444//cytoplasmic part	GO:0005515//protein binding	GO:0006461//protein complex assembly;GO:0006970//response to osmotic stress;GO:0032386//regulation of intracellular transport
Unigene0007851	0	4	4	26	25	6	0	0.21	0.21	1.19	1.24	0.32	0.14	0.916667	2.71097	0.00181047	0.0300486	ADCYAP1R1	PREDICTED: vasoactive intestinal polypeptide receptor-like isoform X2 [Chrysemys picta bellii]	Environmental Information Processing	Signaling molecules and interaction	ko04080//Neuroactive ligand-receptor interaction	K04589	-	-	-
Unigene0037276	24	27	23	5	9	4	1.12	1.25	1.02	0.2	0.38	0.19	1.13	0.256667	-2.13835	0.00181327	0.0300823	--	-	-	-	-	-	-	-	-
Unigene0018976	25	18	27	7	6	3	1.24	0.89	1.28	0.29	0.27	0.15	1.13667	0.236667	-2.26388	0.00182845	0.0302007	--	-	-	-	-	-	-	-	-
Unigene0014143	2	5	3	11	23	21	0.12	0.3	0.17	0.57	1.29	1.28	0.196667	1.04667	2.41198	0.00184127	0.030317	--	-	-	-	-	-	-	-	-
Unigene0014981	23	24	26	5	2	9	0.77	0.8	0.83	0.14	0.06	0.3	0.8	0.166667	-2.26303	0.00184789	0.0303782	--	-	-	-	-	-	-	-	-
Unigene0005435	154	100	98	69	67	49	3.35	2.15	2.03	1.27	1.33	1.06	2.51	1.22	-1.04081	0.00184807	0.0303782	--	-	-	-	-	-	-	-	-
Unigene0092632	30	24	38	52	71	74	0.86	0.68	1.04	1.26	1.86	2.12	0.86	1.74667	1.0222	0.00185975	0.030532	--	-	-	-	-	-	-	-	-
Unigene0104540	61	37	25	19	13	6	1.71	1.03	0.67	0.45	0.33	0.17	1.13667	0.316667	-1.84377	0.00187706	0.0307265	--	-	-	-	-	-	-	-	-
Unigene0073360	42	34	34	10	18	8	1.14	0.92	0.88	0.23	0.45	0.22	0.98	0.3	-1.70782	0.00189057	0.0308963	coq6	PREDICTED: ubiquinone biosynthesis monooxygenase COQ6 [Chelonia mydas]	Metabolism;Metabolism	Global and overview maps;Metabolism of cofactors and vitamins	ko01100//Metabolic pathways;ko00130//Ubiquinone and other terpenoid-quinone biosynthesis	K06126;K06126	GO:0043231//intracellular membrane-bounded organelle	GO:0000166//nucleotide binding;GO:0004497//monooxygenase activity	GO:0006743//ubiquinone metabolic process
Unigene0112018	100	74	82	50	21	44	1.92	1.4	1.49	0.81	0.37	0.84	1.60333	0.673333	-1.25168	0.00191162	0.0311627	--	-	-	-	-	-	-	-	-
Unigene0049894	2	138	246	0	0	3	0.01	0.84	1.44	0	0	0.02	0.763333	0.00666667	-6.8392	0.00194221	0.031596	APOB	PREDICTED: apolipoprotein B-100 [Chrysemys picta bellii]	Organismal Systems;Organismal Systems;Organismal Systems	Digestive system;Digestive system;Digestive system	ko04979//Cholesterol metabolism;ko04975//Fat digestion and absorption;ko04977//Vitamin digestion and absorption	K14462;K14462;K14462	-	-	-
Unigene0079587	12	12	16	37	45	29	0.36	0.35	0.45	0.93	1.23	0.86	0.386667	1.00667	1.38042	0.00195495	0.0317376	RNF144B	PREDICTED: E3 ubiquitin-protein ligase RNF144B [Chrysemys picta bellii]	-	-	-	-	GO:0031090//organelle membrane;GO:0044424//intracellular part	GO:0046914//transition metal ion binding	GO:0016567//protein ubiquitination
Unigene0040507	61	24	70	13	26	14	0.77	0.3	0.83	0.14	0.3	0.18	0.633333	0.206667	-1.61566	0.00195597	0.0317412	FSTL5	PREDICTED: follistatin-related protein 5 isoform X2 [Pelodiscus sinensis]	-	-	-	-	-	-	-
Unigene0090113	2	47	152	0	0	2	0.05	1.1	3.43	0	0	0.05	1.52667	0.0166667	-6.51728	0.00197787	0.0320043	VNN1	PREDICTED: pantetheinase-like [Chelonia mydas]	Metabolism	Metabolism of cofactors and vitamins	ko00770//Pantothenate and CoA biosynthesis	K08069	-	-	-
Unigene0050986	5	9	7	27	28	21	0.39	0.69	0.52	1.78	2	1.63	0.533333	1.80333	1.75756	0.00198327	0.032074	--	PREDICTED: uncharacterized protein LOC104685944 [Corvus cornix cornix]	-	-	-	-	-	-	-
Unigene0049414	0	172	374	1	3	3	0	2.26	4.72	0.01	0.04	0.04	2.32667	0.03	-6.27716	0.00198381	0.032074	SLC13A3	PREDICTED: solute carrier family 13 member 3 [Chrysemys picta bellii]	-	-	-	-	-	-	-
Unigene0003142	17	34	5	67	41	53	0.78	1.54	0.22	2.6	1.72	2.43	0.846667	2.25	1.41006	0.00199159	0.0321471	--	-	-	-	-	-	-	-	-
Unigene0056457	17	16	38	2	9	3	0.56	0.52	1.18	0.06	0.27	0.1	0.753333	0.143333	-2.39391	0.00200594	0.0323011	--	-	-	-	-	-	-	-	-
Unigene0066498	115	41	59	25	22	36	6.8	2.4	3.31	1.25	1.19	2.12	4.17	1.52	-1.45598	0.00200687	0.0323011	--	-	-	-	-	-	-	-	-
Unigene0022969	46	81	171	52	32	37	0.52	0.9	1.83	0.49	0.33	0.41	1.08333	0.41	-1.40178	0.00202296	0.0325069	IDUA	PREDICTED: alpha-L-iduronidase [Chelonia mydas]	Metabolism;Cellular Processes;Metabolism	Global and overview maps;Transport and catabolism;Glycan biosynthesis and metabolism	ko01100//Metabolic pathways;ko04142//Lysosome;ko00531//Glycosaminoglycan degradation	K01217;K01217;K01217	GO:0031988//membrane-bounded vesicle	GO:0004553//hydrolase activity, hydrolyzing O-glycosyl compounds	GO:0006027//glycosaminoglycan catabolic process;GO:0007033//vacuole organization;GO:0009887//organ morphogenesis;GO:0035107//appendage morphogenesis;GO:0042592//homeostatic process;GO:0044238//primary metabolic process
Unigene0002173	20	24	19	4	7	2	0.86	1.02	0.77	0.14	0.27	0.09	0.883333	0.166667	-2.40599	0.00202504	0.032527	--	Myomegalin [Chelonia mydas]	-	-	-	-	-	-	-
Unigene0025594	35	16	41	11	8	6	0.89	0.4	0.99	0.24	0.19	0.15	0.76	0.193333	-1.97491	0.00204778	0.0328655	--	PREDICTED: NHS-like protein 2 isoform X2 [Chrysemys picta bellii]	-	-	-	-	-	-	-
Unigene0021818	47	60	71	25	29	24	1.05	1.33	1.51	0.47	0.59	0.54	1.29667	0.533333	-1.2817	0.00208423	0.03334	--	-	-	-	-	-	-	-	-
Unigene0072791	1	35	51	0	0	0	0.02	0.74	1.04	0	0	0	0.6	0.001	-9.22882	0.00208552	0.03334	--	-	-	-	-	-	-	-	-
Unigene0081397	14	17	25	0	2	6	0.55	0.67	0.94	0	0.07	0.24	0.72	0.103333	-2.80069	0.00210008	0.0335272	PTPRQ	PREDICTED: phosphatidylinositol phosphatase PTPRQ [Chrysemys picta bellii]	-	-	-	-	GO:0043232//intracellular non-membrane-bounded organelle	GO:0004721//phosphoprotein phosphatase activity	GO:0006470//protein dephosphorylation;GO:0048598//embryonic morphogenesis;GO:0050905//neuromuscular process
Unigene0090133	54	65	48	31	23	16	1.25	1.48	1.05	0.6	0.49	0.37	1.26	0.486667	-1.37242	0.00210188	0.0335424	--	RNA-directed DNA polymerase from mobile element jockey [Larimichthys crocea]	-	-	-	-	-	-	-
Unigene0119508	64	60	66	40	25	18	2.93	2.72	2.87	1.55	1.05	0.82	2.84	1.14	-1.31686	0.00210327	0.033551	--	Melanocortin receptor 3 [Chelonia mydas]	-	-	-	-	-	-	-
Unigene0040089	27	53	55	21	13	14	0.64	1.24	1.23	0.42	0.28	0.33	1.03667	0.343333	-1.59427	0.00210619	0.033584	--	-	-	-	-	-	-	-	-
Unigene0077667	2	5	7	19	12	35	0.08	0.2	0.27	0.64	0.44	1.39	0.183333	0.823333	2.16701	0.0021296	0.033793	NANOG	PREDICTED: homeobox protein NANOG-like [Chrysemys picta bellii]	Human Diseases;Cellular Processes	Cancers;Cellular community - eukaryotes	ko05205//Proteoglycans in cancer;ko04550//Signaling pathways regulating pluripotency of stem cells	K10164;K10164	-	-	-
Unigene0092102	55	57	69	23	24	32	1	1.03	1.2	0.35	0.4	0.58	1.07667	0.443333	-1.28011	0.00214594	0.034007	--	-	-	-	-	-	-	-	-
Unigene0075890	21	18	16	2	5	3	0.67	0.57	0.48	0.05	0.15	0.1	0.573333	0.1	-2.51937	0.00216635	0.0342108	Elavl4	PREDICTED: ELAV-like protein 4 isoform X1 [Monodelphis domestica]	-	-	-	-	GO:0005840//ribosome;GO:0012505//endomembrane system;GO:0043005//neuron projection;GO:0043231//intracellular membrane-bounded organelle;GO:0044297//cell body	GO:0003729//mRNA binding	GO:0006396//RNA processing;GO:0007611//learning or memory;GO:0010976//positive regulation of neuron projection development;GO:0043487//regulation of RNA stability;GO:0048812//neuron projection morphogenesis
Unigene0114841	39	31	26	14	9	6	1.3	1.02	0.82	0.39	0.27	0.2	1.04667	0.286667	-1.86836	0.00217579	0.0342996	--	-	-	-	-	-	-	-	-
Unigene0068826	2	47	76	2	0	0	0.03	0.78	1.21	0.03	0	0	0.673333	0.01	-6.07325	0.00217982	0.0343409	DNAJC22	PREDICTED: dnaJ homolog subfamily C member 22 [Chrysemys picta bellii]	-	-	-	-	-	-	-
Unigene0064492	1	38	37	0	0	0	0.02	0.91	0.85	0	0	0	0.593333	0.001	-9.2127	0.0021949	0.0345508	--	hypothetical protein UY3_13454 [Chelonia mydas]	-	-	-	-	-	-	-
Unigene0064505	28	23	24	5	2	10	0.84	0.68	0.68	0.13	0.05	0.3	0.733333	0.16	-2.1964	0.00219735	0.0345755	--	-	-	-	-	-	-	-	-
Unigene0046265	8	21	23	53	42	40	0.59	1.52	1.61	3.28	2.82	2.93	1.24	3.01	1.27942	0.00219966	0.0345808	--	-	-	-	-	-	-	-	-
Unigene0119596	182	124	68	41	51	77	5.71	3.85	2.03	1.09	1.46	2.41	3.86333	1.65333	-1.22447	0.00219977	0.0345808	--	-	-	-	-	-	-	-	-
Unigene0023639	14	15	8	58	22	33	0.54	0.58	0.3	1.9	0.78	1.28	0.473333	1.32	1.47961	0.00222146	0.0348435	--	-	-	-	-	-	-	-	-
Unigene0115772	54	64	48	16	31	22	3.61	4.23	3.05	0.9	1.9	1.47	3.63	1.42333	-1.3507	0.00222672	0.0348706	--	-	-	-	-	-	-	-	-
Unigene0072742	8	21	36	0	6	4	0.17	0.43	0.71	0	0.11	0.08	0.436667	0.0633333	-2.7855	0.00228491	0.0356002	foxj1-b	PREDICTED: forkhead box protein J1 [Chelonia mydas]	-	-	-	-	GO:0043231//intracellular membrane-bounded organelle	GO:0001071//nucleic acid binding transcription factor activity;GO:0044212//transcription regulatory region DNA binding	GO:0002634//regulation of germinal center formation;GO:0002648//positive regulation of central tolerance induction;GO:0002890//negative regulation of immunoglobulin mediated immune response;GO:0003002//regionalization;GO:0006357//regulation of transcription from RNA polymerase II promoter;GO:0007010//cytoskeleton organization;GO:0007417//central nervous system development;GO:0010927//cellular com…
Unigene0070107	4	71	514	11	4	8	0.02	0.42	2.9	0.06	0.02	0.05	1.11333	0.0433333	-4.68326	0.00230531	0.035873	SLC12A3	PREDICTED: solute carrier family 12 member 3 isoform X1 [Chrysemys picta bellii]	-	-	-	-	GO:0005886//plasma membrane;GO:0031224//intrinsic component of membrane;GO:0031988//membrane-bounded vesicle;GO:0044444//cytoplasmic part	GO:0015108//chloride transmembrane transporter activity	GO:0006821//chloride transport;GO:0030001//metal ion transport;GO:0044763//single-organism cellular process
Unigene0003359	5	9	5	30	18	24	0.19	0.33	0.18	0.95	0.62	0.9	0.233333	0.823333	1.81908	0.00232735	0.0361447	Dlx6	PREDICTED: homeobox protein DLX-6 [Equus asinus]	-	-	-	-	GO:0043231//intracellular membrane-bounded organelle	GO:0003677//DNA binding	GO:0008284//positive regulation of cell proliferation;GO:0010468//regulation of gene expression;GO:0030154//cell differentiation;GO:0035108//limb morphogenesis;GO:0048598//embryonic morphogenesis
Unigene0063287	27	26	42	4	13	10	0.88	0.84	1.31	0.11	0.39	0.33	1.01	0.276667	-1.86813	0.00233236	0.036201	--	-	-	-	-	-	-	-	-
Unigene0075731	13	8	17	28	37	44	0.4	0.24	0.5	0.73	1.04	1.35	0.38	1.04	1.45251	0.00233686	0.0362494	--	-	-	-	-	-	-	-	-
Unigene0007300	180	169	212	157	59	82	6.03	5.6	6.75	4.44	1.81	2.74	6.12667	2.99667	-1.03174	0.0023435	0.0363239	RPRM	PREDICTED: protein reprimo [Chrysemys picta bellii]	Cellular Processes	Cell growth and death	ko04115//p53 signaling pathway	K10128	GO:0031224//intrinsic component of membrane;GO:0044424//intracellular part	-	GO:0000278//mitotic cell cycle;GO:0022402//cell cycle process
Unigene0023603	20	17	5	40	56	29	0.58	0.49	0.14	0.98	1.48	0.84	0.403333	1.1	1.44746	0.00235187	0.0364106	--	-	-	-	-	-	-	-	-
Unigene0118912	9	9	5	59	25	10	0.41	0.4	0.22	2.26	1.04	0.45	0.343333	1.25	1.86425	0.0023809	0.0367156	--	PREDICTED: sialic acid-binding Ig-like lectin 13 [Chrysemys picta bellii]	-	-	-	-	-	-	-
Unigene0115685	31	13	24	7	6	1	1.9	0.79	1.4	0.36	0.34	0.06	1.36333	0.253333	-2.42803	0.00238399	0.0367345	Calr	PREDICTED: calreticulin [Chrysemys picta bellii]	Human Diseases;Cellular Processes;Human Diseases;Human Diseases;Genetic Information Processing;Organismal Systems	Infectious diseases;Transport and catabolism;Infectious diseases;Infectious diseases;Folding, sorting and degradation;Immune system	ko05166//HTLV-I infection;ko04145//Phagosome;ko05163//Human cytomegalovirus infection;ko05142//Chagas disease (American trypanosomiasis);ko04141//Protein processing in endoplasmic reticulum;ko04612//Antigen processing and presentation	K08057;K08057;K08057;K08057;K08057;K08057	GO:0005788//endoplasmic reticulum lumen;GO:0005924//cell-substrate adherens junction;GO:0030141//secretory granule;GO:0030529//intracellular ribonucleoprotein complex;GO:0043234//protein complex;GO:0044421//extracellular region part;GO:0044459//plasma membrane part	GO:0033218//amide binding;GO:0035258//steroid hormone receptor binding;GO:0044389//ubiquitin-like protein ligase binding;GO:0044822//poly(A) RNA binding;GO:0046914//transition metal ion binding	GO:0002397//MHC class I protein complex assembly;GO:0002407//dendritic cell chemotaxis;GO:0006275//regulation of DNA replication;GO:0006357//regulation of transcription from RNA polymerase II promoter;GO:0006417//regulation of translation;GO:0006457//protein folding;GO:0006886//intracellular protein transport;GO:0007126//meiotic nuclear division;GO:0007569//cell aging;GO:0009968//negative regulat…
Unigene0072087	1	28	51	0	0	0	0.03	0.71	1.24	0	0	0	0.66	0.001	-9.36632	0.00240493	0.0369402	MYOC	PREDICTED: myocilin [Chrysemys picta bellii]	-	-	-	-	-	-	-
Unigene0018901	50	25	46	16	16	10	1.35	0.67	1.18	0.36	0.39	0.27	1.06667	0.34	-1.6495	0.00244086	0.0373333	--	-	-	-	-	-	-	-	-
Unigene0062554	52	51	53	18	28	20	1.82	1.77	1.77	0.53	0.9	0.7	1.78667	0.71	-1.33138	0.00246438	0.0376055	--	UPF0667 protein C1orf55, partial [Chelonia mydas]	-	-	-	-	-	-	-
Unigene0114280	43	39	16	13	9	6	1.74	1.56	0.62	0.45	0.33	0.24	1.30667	0.34	-1.94228	0.00251294	0.0382574	--	-	-	-	-	-	-	-	-
Unigene0050469	89	82	130	52	58	48	1.46	1.33	2.02	0.72	0.87	0.78	1.60333	0.79	-1.02115	0.00253092	0.0385015	PTPRE	PREDICTED: receptor-type tyrosine-protein phosphatase epsilon isoform X1 [Chrysemys picta bellii]	-	-	-	-	GO:0016020//membrane;GO:0043231//intracellular membrane-bounded organelle	GO:0004721//phosphoprotein phosphatase activity;GO:0046983//protein dimerization activity	GO:0002694//regulation of leukocyte activation;GO:0006470//protein dephosphorylation;GO:0007167//enzyme linked receptor protein signaling pathway;GO:0009968//negative regulation of signal transduction
Unigene0110513	0	7	6	21	21	21	0	0.33	0.27	0.84	0.91	1	0.2	0.916667	2.1964	0.0025582	0.0388565	--	-	-	-	-	-	-	-	-
Unigene0037679	29	18	17	3	1	8	0.8	0.49	0.45	0.07	0.03	0.22	0.58	0.106667	-2.44294	0.00257231	0.0389955	--	-	-	-	-	-	-	-	-
Unigene0016753	402	131	366	97	124	62	38.63	12.45	33.44	7.87	10.9	5.94	28.1733	8.23667	-1.7742	0.00259092	0.0391871	--	PREDICTED: natural cytotoxicity triggering receptor 3 ligand 1-like [Odobenus rosmarus divergens]	-	-	-	-	-	-	-
Unigene0064169	34	35	38	13	16	8	0.76	0.77	0.8	0.24	0.33	0.18	0.776667	0.25	-1.63537	0.00262706	0.0395666	--	-	-	-	-	-	-	-	-
Unigene0081709	2	24	63	2	8	4	0.05	0.58	1.46	0.04	0.18	0.1	0.696667	0.106667	-2.70736	0.00270903	0.0405531	Sult6b1	PREDICTED: sulfotransferase 6B1-like [Chrysemys picta bellii]	-	-	-	-	-	GO:0003824//catalytic activity	-
Unigene0047161	25	17	27	32	71	62	4.5	3.03	4.62	4.87	11.7	11.13	4.05	9.23333	1.18893	0.00272765	0.0407544	--	PREDICTED: zinc finger protein 850-like, partial [Chrysemys picta bellii]	-	-	-	-	GO:0031981//nuclear lumen	GO:0001071//nucleic acid binding transcription factor activity;GO:0003677//DNA binding;GO:0043169//cation binding	GO:0006355//regulation of transcription, DNA-templated;GO:0008366//axon ensheathment
Unigene0108678	10	43	52	11	9	8	0.33	1.41	1.64	0.31	0.27	0.26	1.12667	0.28	-2.00856	0.00275711	0.0411245	ANG	PREDICTED: angiogenin-like [Chrysemys picta bellii]	-	-	-	-	-	GO:0016787//hydrolase activity	-
Unigene0021536	31	36	20	12	4	8	0.86	0.98	0.52	0.28	0.1	0.22	0.786667	0.2	-1.97575	0.00277806	0.0413663	--	Testis-expressed sequence 10 protein like protein [Chelonia mydas]	-	-	-	-	-	-	-
Unigene0023326	22	30	27	7	4	10	1.34	1.81	1.56	0.36	0.22	0.61	1.57	0.396667	-1.98477	0.00279051	0.0415203	--	-	-	-	-	-	-	-	-
Unigene0019307	3	9	7	12	79	7	0.17	0.49	0.37	0.56	4	0.39	0.343333	1.65	2.26478	0.00281597	0.0418201	--	-	-	-	-	-	-	-	-
Unigene0021789	4	7	2	31	10	21	0.33	0.58	0.16	2.19	0.76	1.75	0.356667	1.56667	2.13505	0.00284681	0.0420877	--	-	-	-	-	-	-	-	-
Unigene0078819	146	88	111	77	60	47	1.66	0.99	1.2	0.74	0.62	0.53	1.28333	0.63	-1.02647	0.00285901	0.0421889	--	Annexin A6 [Chelonia mydas]	-	-	-	-	-	-	-
Unigene0110640	53	37	31	11	8	21	1.29	0.89	0.72	0.23	0.18	0.51	0.966667	0.306667	-1.65635	0.00291318	0.0428918	HS3ST1	heparan sulfate glucosamine 3-O-sulfotransferase 1 [Alligator mississippiensis]	Metabolism	Glycan biosynthesis and metabolism	ko00534//Glycosaminoglycan biosynthesis - heparan sulfate / heparin	K01024	-	GO:0003824//catalytic activity	-
Unigene0007793	27	17	29	6	8	5	1.05	0.65	1.07	0.2	0.28	0.19	0.923333	0.223333	-2.04765	0.00293371	0.043178	pol	PREDICTED: uncharacterized protein LOC102452189 [Pelodiscus sinensis]	-	-	-	-	-	-	-
Unigene0096036	47	41	50	22	16	18	1.39	1.2	1.41	0.55	0.43	0.53	1.33333	0.503333	-1.40545	0.00294044	0.043226	--	-	-	-	-	-	-	-	-
Unigene0003292	35	45	36	19	14	9	0.99	1.25	0.96	0.45	0.36	0.25	1.06667	0.353333	-1.59401	0.00294137	0.043226	--	Hepatocyte growth factor activator, partial [Chelonia mydas]	-	-	-	-	-	-	-
Unigene0032692	38	49	50	26	16	11	1.78	2.28	2.23	1.03	0.69	0.52	2.09667	0.746667	-1.48956	0.00294494	0.0432624	--	PREDICTED: E3 ubiquitin-protein ligase TRIM11-like, partial [Chrysemys picta bellii]	-	-	-	-	-	-	-
Unigene0019333	38	24	33	96	69	42	0.85	0.53	0.7	1.82	1.42	0.94	0.693333	1.39333	1.00692	0.00296139	0.0434554	--	hypothetical protein N320_01758, partial [Buceros rhinoceros silvestris]	-	-	-	-	-	-	-
Unigene0087499	34	19	30	9	8	7	0.72	0.4	0.6	0.16	0.15	0.15	0.573333	0.153333	-1.9027	0.00298032	0.0436518	KLHL32	PREDICTED: kelch-like protein 32 isoform X2 [Chrysemys picta bellii]	-	-	-	-	-	-	-
Unigene0029188	7	10	11	12	44	39	0.95	1.34	1.42	1.37	5.46	5.27	1.23667	4.03333	1.70552	0.00299259	0.0437665	--	-	-	-	-	-	-	-	-
Unigene0020719	86	73	80	46	39	38	1.18	0.99	1.04	0.53	0.49	0.52	1.07	0.513333	-1.05964	0.00303388	0.0442553	Mycbpap	PREDICTED: MYCBP-associated protein [Chrysemys picta bellii]	-	-	-	-	-	-	-
Unigene0098841	138	77	182	76	54	72	4.65	2.57	5.83	2.16	1.67	2.42	4.35	2.08333	-1.06212	0.00307333	0.0447314	--	-	-	-	-	-	-	-	-
Unigene0054762	55	52	19	21	5	12	1.62	1.51	0.53	0.52	0.13	0.35	1.22	0.333333	-1.87184	0.00310324	0.0450667	--	-	-	-	-	-	-	-	-
Unigene0004198	19	75	122	24	27	25	0.19	0.75	1.18	0.21	0.25	0.25	0.706667	0.236667	-1.57817	0.0031116	0.0451383	MYO7B	PREDICTED: unconventional myosin-VIIb [Chrysemys picta bellii]	-	-	-	-	-	-	-
Unigene0063461	77	58	80	27	43	33	3.18	2.37	3.14	0.94	1.62	1.36	2.89667	1.30667	-1.1485	0.00311428	0.0451604	--	-	-	-	-	-	-	-	-
Unigene0042639	4	56	54	13	8	4	0.08	1.17	1.09	0.23	0.15	0.08	0.78	0.153333	-2.3468	0.0031545	0.0456428	PCSK5	PREDICTED: proprotein convertase subtilisin/kexin type 5 isoform X3 [Chrysemys picta bellii]	-	-	-	-	-	GO:0016787//hydrolase activity	GO:0007275//multicellular organism development;GO:0009987//cellular process;GO:0019538//protein metabolic process;GO:0048856//anatomical structure development
Unigene0063554	2	14	0	19	40	21	0.11	0.74	0	0.86	1.95	1.12	0.283333	1.31	2.20899	0.00318045	0.0459019	CYTL1	PREDICTED: cytokine-like protein 1 [Chelonia mydas]	-	-	-	-	-	-	GO:0001894//tissue homeostasis;GO:0006024//glycosaminoglycan biosynthetic process;GO:0006357//regulation of transcription from RNA polymerase II promoter;GO:0043583//ear development;GO:0044093//positive regulation of molecular function
Unigene0083562	11	4	8	20	25	35	0.49	0.18	0.34	0.76	1.03	1.57	0.336667	1.12	1.73411	0.00320709	0.0461379	ARHGAP15	PREDICTED: rho GTPase-activating protein 15 [Chrysemys picta bellii]	-	-	-	-	-	-	GO:0022604//regulation of cell morphogenesis
Unigene0010040	18	13	32	7	2	4	0.9	0.65	1.53	0.3	0.09	0.2	1.02667	0.196667	-2.38414	0.00320979	0.0461546	Fgf6	PREDICTED: fibroblast growth factor 6 [Chelonia mydas]	Human Diseases;Environmental Information Processing;Environmental Information Processing;Cellular Processes;Environmental Information Processing;Environmental Information Processing;Human Diseases;Human Diseases;Human Diseases	Cancers;Signal transduction;Signal transduction;Cell motility;Signal transduction;Signal transduction;Cancers;Cancers;Cancers	ko05200//Pathways in cancer;ko04151//PI3K-Akt signaling pathway;ko04010//MAPK signaling pathway;ko04810//Regulation of actin cytoskeleton;ko04014//Ras signaling pathway;ko04015//Rap1 signaling pathway;ko05224//Breast cancer;ko05226//Gastric cancer;ko05218//Melanoma	K04358;K04358;K04358;K04358;K04358;K04358;K04358;K04358;K04358	-	GO:0070851//growth factor receptor binding	GO:0007169//transmembrane receptor protein tyrosine kinase signaling pathway;GO:0042127//regulation of cell proliferation;GO:0042692//muscle cell differentiation
Unigene0037152	24	89	136	34	37	23	0.62	2.26	3.32	0.74	0.87	0.59	2.06667	0.733333	-1.49476	0.00322501	0.0463227	ADPRH	PREDICTED: LOW QUALITY PROTEIN: [Protein ADP-ribosylarginine] hydrolase-like [Chrysemys picta bellii]	-	-	-	-	-	GO:0016799//hydrolase activity, hydrolyzing N-glycosyl compounds	GO:0006464//cellular protein modification process
Unigene0027473	23	39	10	4	8	4	0.88	1.48	0.36	0.13	0.28	0.15	0.906667	0.186667	-2.28011	0.00322979	0.0463744	--	-	-	-	-	-	-	-	-
Unigene0118898	35	38	89	24	20	18	0.59	0.63	1.42	0.34	0.31	0.3	0.88	0.316667	-1.47454	0.00324694	0.0465694	GRAMD2A	PREDICTED: GRAM domain-containing protein 3-like isoform X2 [Chrysemys picta bellii]	-	-	-	-	-	-	-
Unigene0042872	36	32	26	15	10	3	1.35	1.19	0.93	0.48	0.34	0.11	1.15667	0.31	-1.89963	0.00326424	0.0466989	--	-	-	-	-	-	-	-	-
Unigene0095553	15	11	12	33	33	36	1.04	0.75	0.79	1.93	2.09	2.49	0.86	2.17	1.33529	0.00331453	0.0472297	--	PREDICTED: dentin sialophosphoprotein-like [Chelonia mydas]	-	-	-	-	-	-	-
Unigene0060895	21	27	16	5	7	3	0.82	1.05	0.6	0.17	0.25	0.12	0.823333	0.18	-2.19348	0.00332825	0.0473909	--	-	-	-	-	-	-	-	-
Unigene0029820	8	19	35	8	0	1	0.28	0.66	1.18	0.24	0	0.04	0.706667	0.0933333	-2.92057	0.0033708	0.0478755	--	-	-	-	-	-	-	-	-
Unigene0020939	31	36	43	9	15	15	1.03	1.18	1.36	0.25	0.45	0.5	1.19	0.4	-1.57289	0.00337369	0.0478821	--	-	-	-	-	-	-	-	-
Unigene0061260	29	43	35	12	16	10	2.48	3.64	2.85	0.87	1.25	0.85	2.99	0.99	-1.59465	0.00338133	0.0479551	--	-	-	-	-	-	-	-	-
Unigene0067572	7	23	10	49	31	33	0.2	0.66	0.27	1.17	0.8	0.93	0.376667	0.966667	1.35973	0.00338249	0.0479551	Htr5b	PREDICTED: 5-hydroxytryptamine receptor 5A-like [Chrysemys picta bellii]	Environmental Information Processing;Environmental Information Processing;Organismal Systems	Signaling molecules and interaction;Signal transduction;Nervous system	ko04080//Neuroactive ligand-receptor interaction;ko04020//Calcium signaling pathway;ko04726//Serotonergic synapse	K04161;K04161;K04161	GO:0016021//integral component of membrane	GO:0008227//G-protein coupled amine receptor activity	GO:0007186//G-protein coupled receptor signaling pathway
Unigene0030395	11	19	46	7	0	7	0.37	0.63	1.46	0.2	0	0.23	0.82	0.143333	-2.51625	0.00340012	0.0481185	--	-	-	-	-	-	-	-	-
Unigene0074509	38	7	14	4	5	1	1.88	0.34	0.66	0.17	0.23	0.05	0.96	0.15	-2.67807	0.00344119	0.048508	--	-	-	-	-	-	-	-	-
Unigene0107366	44	43	28	18	13	11	1	0.97	0.61	0.35	0.27	0.25	0.86	0.29	-1.56828	0.00348985	0.0489661	--	-	-	-	-	-	-	-	-
Unigene0005340	50	33	82	24	23	20	0.6	0.39	0.94	0.25	0.25	0.24	0.643333	0.246667	-1.383	0.00350783	0.0491759	Sorbs2	PREDICTED: sorbin and SH3 domain-containing protein 2 isoform X4 [Chelonia mydas]	-	-	-	-	-	-	-
Unigene0060898	0	9	6	23	26	18	0	0.68	0.43	1.48	1.81	1.37	0.37	1.55333	2.06977	0.00351645	0.049269	--	-	-	-	-	-	-	-	-
Unigene0094256	19	26	21	38	53	56	0.52	0.71	0.55	0.88	1.34	1.54	0.593333	1.25333	1.07886	0.00353535	0.0494987	--	-	-	-	-	-	-	-	-
Unigene0083643	50	53	56	22	31	17	1.14	1.2	1.22	0.42	0.65	0.39	1.18667	0.486667	-1.28591	0.00354485	0.0495964	--	hypothetical protein UY3_11722 [Chelonia mydas]	-	-	-	-	-	-	-
Unigene0040209	3	8	9	22	24	25	0.23	0.59	0.64	1.4	1.65	1.87	0.486667	1.64	1.75269	0.0035639	0.0498275	--	PREDICTED: ubiquitin carboxyl-terminal hydrolase 15 isoform X5 [Chrysemys picta bellii]	-	-	-	-	-	-	-
