# Supplementary material for: Gene Regulation during Carapacial Ridge Development of Mauremys reevesii: The Development of Carapacial Ridge, Ribs and Scutes
Source: Genes (Basel). 2022 Sep 19;13(9):1676. doi: 10.3390/genes13091676 (PMC9498798; doi:10.3390/genes13091676)
Supplement: Supplementary file 1 [file genes-13-01676-s001.zip › Supplementary Information Table S4. CrTK14-vs-CrTK15.go.Gsea.xlsx]

## Sheet: CrTK14-vs-CrTK15.go.Gs
NAME	Description	SIZE	NES	NOM p-val	FDR q-val
GO:0003205	cardiac chamber development	73	-2.74015	0	0
GO:0003206	cardiac chamber morphogenesis	58	-2.66545	0	0
GO:0072073	kidney epithelium development	36	-2.55255	0	0
GO:0072009	nephron epithelium development	32	-2.54484	0	0
GO:0003012	muscle system process	179	-2.5199	0	0
GO:0032870	cellular response to hormone stimulus	165	-2.51199	0	0
GO:0048598	embryonic morphogenesis	306	-2.50259	0	0
GO:0030072	peptide hormone secretion	56	-2.49906	0	0
GO:0010817	regulation of hormone levels	83	-2.49598	0	0
GO:0003231	cardiac ventricle development	42	-2.47943	0	0
GO:0003208	cardiac ventricle morphogenesis	27	-2.47091	0	0
GO:0072006	nephron development	40	-2.46212	0	0
GO:0007267	cell-cell signaling	324	-2.45794	0	0
GO:0001763	morphogenesis of a branching structure	83	-2.45731	0	0
GO:1901700	response to oxygen-containing compound	337	-2.45674	0	0
GO:0061138	morphogenesis of a branching epithelium	65	-2.4537	0	0
GO:0015672	monovalent inorganic cation transport	177	-2.44338	0	0
GO:0061005	cell differentiation involved in kidney development	20	-2.443	0	0
GO:0007517	muscle organ development	118	-2.4409	0	0
GO:0003279	cardiac septum development	29	-2.43931	0	0
GO:0015629	actin cytoskeleton	119	-2.43517	0	0
GO:0048729	tissue morphogenesis	222	-2.43513	0	0
GO:0009790	embryo development	394	-2.43292	0	0
GO:0007423	sensory organ development	213	-2.43064	0	0
GO:0032846	positive regulation of homeostatic process	45	-2.4236	0	0
GO:0048754	branching morphogenesis of an epithelial tube	43	-2.42058	0	0
GO:0003013	circulatory system process	179	-2.42015	0	0
GO:0048738	cardiac muscle tissue development	46	-2.41003	0	0
GO:0090276	regulation of peptide hormone secretion	50	-2.40899	0	0
GO:0046879	hormone secretion	64	-2.40603	0	0
GO:0007507	heart development	160	-2.40374	0	0
GO:0060411	cardiac septum morphogenesis	29	-2.40124	0	0
GO:0030073	insulin secretion	48	-2.39556	0	0
GO:0009914	hormone transport	65	-2.39494	0	0
GO:0006090	pyruvate metabolic process	51	-2.39442	0	0
GO:0050796	regulation of insulin secretion	46	-2.3908	0	0
GO:0002790	peptide secretion	67	-2.38219	0	0
GO:0061061	muscle structure development	269	-2.37664	0	0
GO:1903530	regulation of secretion by cell	134	-2.37042	0	0
GO:0050708	regulation of protein secretion	95	-2.36084	0	0
GO:0048878	chemical homeostasis	437	-2.35997	0	0
GO:0008324	cation transmembrane transporter activity	277	-2.356	0	0
GO:0001655	urogenital system development	92	-2.35439	0	0
GO:0048863	stem cell differentiation	90	-2.35385	0	0
GO:0023061	signal release	78	-2.35353	0	0
GO:0046906	tetrapyrrole binding	76	-2.35055	0	0
GO:0009887	organ morphogenesis	384	-2.34811	0	0
GO:0006936	muscle contraction	124	-2.34801	0	0
GO:0001708	cell fate specification	37	-2.34473	0	7.59833e-05
GO:0004872	receptor activity	464	-2.34085	0	7.44636e-05
GO:0008015	blood circulation	165	-2.33693	0	7.30036e-05
GO:0009150	purine ribonucleotide metabolic process	132	-2.33626	0	7.15997e-05
GO:0060538	skeletal muscle organ development	53	-2.33396	0	7.02487e-05
GO:0046883	regulation of hormone secretion	52	-2.33085	0	6.89478e-05
GO:0072080	nephron tubule development	23	-2.33064	0	6.76942e-05
GO:0048644	muscle organ morphogenesis	44	-2.32806	0	6.64854e-05
GO:0051050	positive regulation of transport	177	-2.32549	0	6.5319e-05
GO:0002009	morphogenesis of an epithelium	170	-2.32425	0	6.41928e-05
GO:0051046	regulation of secretion	151	-2.32235	0	6.31048e-05
GO:0019693	ribose phosphate metabolic process	139	-2.32015	0	6.2053e-05
GO:0006163	purine nucleotide metabolic process	141	-2.3174	0	6.10358e-05
GO:0035270	endocrine system development	35	-2.31475	0	6.00513e-05
GO:0003007	heart morphogenesis	106	-2.31126	0	5.90981e-05
GO:0060173	limb development	99	-2.31115	0	5.81747e-05
GO:0022414	reproductive process	427	-2.30849	0	5.72797e-05
GO:0009306	protein secretion	126	-2.30689	0	8.48443e-05
GO:0048762	mesenchymal cell differentiation	73	-2.30564	0	8.3578e-05
GO:0097006	regulation of plasma lipoprotein particle levels	30	-2.30377	0	8.23489e-05
GO:0060429	epithelium development	385	-2.30274	0	8.11554e-05
GO:0035850	epithelial cell differentiation involved in kidney development	16	-2.29927	0	7.99961e-05
GO:0060415	muscle tissue morphogenesis	42	-2.29851	0	7.88694e-05
GO:0035108	limb morphogenesis	98	-2.2936	0	7.7774e-05
GO:0043583	ear development	63	-2.29242	0	7.67086e-05
GO:0060993	kidney morphogenesis	17	-2.2893	0	7.5672e-05
GO:0000003	reproduction	429	-2.28684	0	7.4663e-05
GO:0043066	negative regulation of apoptotic process	181	-2.28617	0	7.36806e-05
GO:0021545	cranial nerve development	27	-2.28405	0	9.71176e-05
GO:0072028	nephron morphogenesis	16	-2.283	0	9.58725e-05
GO:0006897	endocytosis	192	-2.28125	0	9.46589e-05
GO:0043069	negative regulation of programmed cell death	188	-2.28081	0	9.34757e-05
GO:0072521	purine-containing compound metabolic process	149	-2.28028	0	9.23216e-05
GO:0001764	neuron migration	29	-2.27899	0	9.11958e-05
GO:0009165	nucleotide biosynthetic process	146	-2.27711	0	9.0097e-05
GO:0009259	ribonucleotide metabolic process	138	-2.27697	0	8.90244e-05
GO:0060485	mesenchyme development	87	-2.27672	0	8.79771e-05
GO:0043292	contractile fiber	134	-2.27599	0	8.69541e-05
GO:0072088	nephron epithelium morphogenesis	15	-2.27457	0	8.59546e-05
GO:0006814	sodium ion transport	88	-2.27399	0	8.49779e-05
GO:0032940	secretion by cell	217	-2.27398	0	8.40231e-05
GO:0099600	transmembrane receptor activity	367	-2.27356	0	8.30895e-05
GO:0072001	renal system development	82	-2.27345	0	8.21764e-05
GO:0015077	monovalent inorganic cation transmembrane transporter activity	141	-2.27293	0	8.12832e-05
GO:0004871	signal transducer activity	466	-2.27014	0	8.04092e-05
GO:0003002	regionalization	197	-2.26862	0	7.95538e-05
GO:0004930	G-protein coupled receptor activity	162	-2.26834	0	7.87163e-05
GO:0055067	monovalent inorganic cation homeostasis	48	-2.26811	0	7.78964e-05
GO:0038023	signaling receptor activity	424	-2.26797	0	7.70933e-05
GO:0019752	carboxylic acid metabolic process	394	-2.26784	0	7.63067e-05
GO:0001071	nucleic acid binding transcription factor activity	494	-2.26601	0	7.55359e-05
GO:0043436	oxoacid metabolic process	409	-2.2659	0	7.47805e-05
GO:0005272	sodium channel activity	16	-2.26393	0	9.22226e-05
GO:0021515	cell differentiation in spinal cord	31	-2.26346	0	9.13185e-05
GO:0015833	peptide transport	83	-2.26299	0	9.04319e-05
GO:0007389	pattern specification process	261	-2.26107	0	0.000107675
GO:0007187	G-protein coupled receptor signaling pathway, coupled to cyclic nucleotide second messenger	56	-2.25835	0	0.000106649
GO:0001822	kidney development	78	-2.25823	0	0.000105643
GO:0007631	feeding behavior	26	-2.25822	0	0.000104656
GO:0050890	cognition	96	-2.2573	0	0.000103687
GO:0050877	neurological system process	360	-2.25708	0	0.000102736
GO:0007519	skeletal muscle tissue development	48	-2.25546	0	0.000119108
GO:0060562	epithelial tube morphogenesis	96	-2.25113	0	0.000134892
GO:0045165	cell fate commitment	92	-2.25092	0	0.000133688
GO:0042886	amide transport	87	-2.25066	0	0.000132505
GO:0060548	negative regulation of cell death	194	-2.24996	0	0.000131343
GO:0035295	tube development	282	-2.24914	0	0.00014614
GO:0006082	organic acid metabolic process	413	-2.24871	0	0.00014488
GO:0016769	transferase activity, transferring nitrogenous groups	27	-2.24752	0	0.000143642
GO:0048736	appendage development	127	-2.24745	0	0.000142424
GO:0007611	learning or memory	96	-2.24608	0	0.000157459
GO:0072358	cardiovascular system development	323	-2.24588	0	0.000156147
GO:0050801	ion homeostasis	300	-2.24449	0	0.000154857
GO:0044702	single organism reproductive process	347	-2.24427	0	0.000153587
GO:0022890	inorganic cation transmembrane transporter activity	188	-2.24395	0	0.000152339
GO:0071495	cellular response to endogenous stimulus	288	-2.24297	0	0.00015111
GO:0001101	response to acid chemical	116	-2.24233	0	0.000149901
GO:0005903	brush border	23	-2.24009	0	0.000148712
GO:0003700	transcription factor activity, sequence-specific DNA binding	230	-2.23684	0	0.000147541
GO:0060537	muscle tissue development	158	-2.23351	0	0.000146388
GO:0009725	response to hormone	300	-2.23306	0	0.000145253
GO:0030326	embryonic limb morphogenesis	68	-2.23079	0	0.000144136
GO:0035051	cardiocyte differentiation	43	-2.22919	0	0.000143036
GO:0035239	tube morphogenesis	169	-2.2251	0	0.000141952
GO:0000981	RNA polymerase II transcription factor activity, sequence-specific DNA binding	218	-2.22452	0	0.000140885
GO:0072359	circulatory system development	323	-2.22398	0	0.000139833
GO:0061326	renal tubule development	24	-2.22283	0	0.000138797
GO:0030001	metal ion transport	394	-2.22262	0	0.000137777
GO:0014706	striated muscle tissue development	146	-2.22234	0	0.000136771
GO:0009566	fertilization	38	-2.21852	0	0.000149522
GO:0000975	regulatory region DNA binding	317	-2.21772	0	0.000148446
GO:0035107	appendage morphogenesis	113	-2.21724	0	0.000147386
GO:0007610	behavior	354	-2.21479	0	0.000159649
GO:0099536	synaptic signaling	179	-2.21396	0	0.000158525
GO:0016810	hydrolase activity, acting on carbon-nitrogen (but not peptide) bonds	60	-2.21098	0	0.000157416
GO:0034764	positive regulation of transmembrane transport	36	-2.21067	0	0.000156323
GO:0032787	monocarboxylic acid metabolic process	183	-2.20961	0	0.000155245
GO:0099537	trans-synaptic signaling	179	-2.20875	0	0.000167146
GO:0004888	transmembrane signaling receptor activity	345	-2.20717	0	0.000166009
GO:0098771	inorganic ion homeostasis	276	-2.20695	0	0.000164887
GO:1901293	nucleoside phosphate biosynthetic process	153	-2.2069	0	0.00016378
GO:0001067	regulatory region nucleic acid binding	319	-2.2057	0	0.000162688
GO:0044449	contractile fiber part	108	-2.20516	0	0.000161611
GO:0001085	RNA polymerase II transcription factor binding	49	-2.20342	0	0.000160548
GO:0030182	neuron differentiation	462	-2.2029	0	0.000159499
GO:0005902	microvillus	28	-2.2018	0	0.000158463
GO:0009743	response to carbohydrate	34	-2.20069	0	0.00015744
GO:0055086	nucleobase-containing small molecule metabolic process	289	-2.2	0	0.000156431
GO:0055008	cardiac muscle tissue morphogenesis	30	-2.19914	0	0.000155435
GO:0007268	synaptic transmission	179	-2.19878	0	0.000154451
GO:0008483	transaminase activity	17	-2.198	0	0.00015348
GO:0006164	purine nucleotide biosynthetic process	90	-2.19789	0	0.00015252
GO:0044057	regulation of system process	149	-2.1978	0	0.000151573
GO:0021675	nerve development	29	-2.19593	0	0.000150637
GO:0022891	substrate-specific transmembrane transporter activity	474	-2.19506	0	0.000149713
GO:0044703	multi-organism reproductive process	240	-2.19488	0	0.0001488
GO:0006638	neutral lipid metabolic process	49	-2.19488	0	0.000147899
GO:0048666	neuron development	404	-2.19444	0	0.000147008
GO:0006939	smooth muscle contraction	32	-2.19201	0	0.000146127
GO:0043296	apical junction complex	49	-2.19108	0	0.000145258
GO:0006813	potassium ion transport	32	-2.19053	0	0.000144398
GO:0003006	developmental process involved in reproduction	221	-2.1901	0	0.000143549
GO:0036293	response to decreased oxygen levels	49	-2.18878	0	0.000142709
GO:0002064	epithelial cell development	97	-2.18787	0	0.000141879
GO:0001666	response to hypoxia	49	-2.18597	0	0.00015201
GO:0001654	eye development	135	-2.18455	0	0.000151137
GO:0015075	ion transmembrane transporter activity	437	-2.18251	0	0.000150273
GO:2000027	regulation of organ morphogenesis	53	-2.1792	0	0.000160225
GO:0009755	hormone-mediated signaling pathway	118	-2.17815	0	0.00015932
GO:1903532	positive regulation of secretion by cell	21	-2.17526	0	0.000169007
GO:0002791	regulation of peptide secretion	58	-2.17013	0	0.000168063
GO:0006639	acylglycerol metabolic process	48	-2.16877	0	0.00016713
GO:0034284	response to monosaccharide	28	-2.16641	0	0.000176584
GO:0055088	lipid homeostasis	40	-2.16613	0	0.000175613
GO:0099516	ion antiporter activity	21	-2.16576	0	0.000184908
GO:0070482	response to oxygen levels	49	-2.16419	0	0.000183903
GO:0048864	stem cell development	63	-2.16411	0	0.000182909
GO:0030855	epithelial cell differentiation	249	-2.16059	0	0.000181926
GO:0007548	sex differentiation	99	-2.16053	0	0.000180953
GO:0014031	mesenchymal cell development	63	-2.16018	0	0.00017999
GO:0009260	ribonucleotide biosynthetic process	94	-2.15529	0	0.000179038
GO:0055080	cation homeostasis	266	-2.15435	0	0.000178096
GO:0050804	modulation of synaptic transmission	133	-2.15245	0	0.000177163
GO:0051223	regulation of protein transport	195	-2.1493	0	0.000185521
GO:0090407	organophosphate biosynthetic process	184	-2.14696	0	0.000203943
GO:0035113	embryonic appendage morphogenesis	71	-2.14541	0	0.000222667
GO:0009152	purine ribonucleotide biosynthetic process	88	-2.14392	0	0.000221525
GO:1903522	regulation of blood circulation	97	-2.14352	0	0.000220395
GO:0006753	nucleoside phosphate metabolic process	263	-2.14193	0	0.000228784
GO:0060627	regulation of vesicle-mediated transport	111	-2.14103	0	0.000237178
GO:0043062	extracellular structure organization	132	-2.14009	0	0.00024558
GO:0040007	growth	403	-2.137	0	0.000262734
GO:0000904	cell morphogenesis involved in differentiation	265	-2.13515	0	0.000261427
GO:0046390	ribose phosphate biosynthetic process	94	-2.13483	0	0.000260133
GO:0030016	myofibril	81	-2.13402	0	0.000258852
GO:0009746	response to hexose	28	-2.13364	0	0.000257583
GO:0009069	serine family amino acid metabolic process	18	-2.13098	0	0.000265402
GO:0030017	sarcomere	69	-2.1298	0	0.000264114
GO:0098862	cluster of actin-based cell projections	32	-2.12601	0	0.000281172
GO:0042445	hormone metabolic process	19	-2.12305	0	0.000316599
GO:0007599	hemostasis	137	-2.12216	0	0.000315085
GO:1901135	carbohydrate derivative metabolic process	364	-2.12161	0	0.00032272
GO:0071417	cellular response to organonitrogen compound	27	-2.11612	0	0.000330247
GO:0072522	purine-containing compound biosynthetic process	91	-2.11372	0	0.000328689
GO:0030336	negative regulation of cell migration	21	-2.11225	0	0.000327146
GO:0044708	single-organism behavior	194	-2.11034	0	0.000343329
GO:0098573	intrinsic component of mitochondrial membrane	18	-2.10957	0	0.000350329
GO:0051271	negative regulation of cellular component movement	21	-2.10951	0	0.00035747
GO:0006836	neurotransmitter transport	21	-2.10843	0	0.000355823
GO:0019953	sexual reproduction	225	-2.10805	0	0.000354191
GO:0009117	nucleotide metabolic process	245	-2.10529	0	0.000361333
GO:0098660	inorganic ion transmembrane transport	79	-2.10433	0	0.000359691
GO:0055001	muscle cell development	64	-2.10433	0	0.000358063
GO:0015297	antiporter activity	23	-2.10301	0	0.00035645
GO:0008366	axon ensheathment	50	-2.10236	0	0.000354852
GO:1901605	alpha-amino acid metabolic process	109	-2.10071	0	0.000361244
GO:0007417	central nervous system development	318	-2.10031	0	0.000359638
GO:0043434	response to peptide hormone	81	-2.09976	0	0.000366211
GO:0048608	reproductive structure development	109	-2.09902	0	0.000364597
GO:0051047	positive regulation of secretion	33	-2.09891	0	0.000362998
GO:0014066	regulation of phosphatidylinositol 3-kinase signaling	36	-2.09527	0	0.000410696
GO:0043270	positive regulation of ion transport	50	-2.0943	0	0.000425251
GO:0007188	adenylate cyclase-modulating G-protein coupled receptor signaling pathway	50	-2.09384	0	0.000431309
GO:0097285	cell-type specific apoptotic process	111	-2.09301	0	0.00042945
GO:0016247	channel regulator activity	52	-2.09301	0	0.000427607
GO:0098662	inorganic cation transmembrane transport	79	-2.09014	0	0.000481802
GO:0007272	ensheathment of neurons	51	-2.08815	0	0.000496103
GO:0071310	cellular response to organic substance	445	-2.08636	0	0.000502052
GO:0031674	I band	66	-2.08284	0	0.000507973
GO:0007270	neuron-neuron synaptic transmission	38	-2.08269	0	0.000505839
GO:0050954	sensory perception of mechanical stimulus	83	-2.0826	0	0.000503723
GO:0070201	regulation of establishment of protein localization	210	-2.08243	0	0.000501624
GO:2000146	negative regulation of cell motility	21	-2.08184	0	0.000507051
GO:0007186	G-protein coupled receptor signaling pathway	216	-2.08179	0	0.000504956
GO:0008643	carbohydrate transport	65	-2.08123	0	0.000502877
GO:0048646	anatomical structure formation involved in morphogenesis	479	-2.08042	0	0.000523682
GO:0061458	reproductive system development	109	-2.07753	0	0.000552338
GO:0051241	negative regulation of multicellular organismal process	208	-2.07747	0	0.000550093
GO:0051094	positive regulation of developmental process	315	-2.07743	0	0.000547866
GO:0014065	phosphatidylinositol 3-kinase signaling	37	-2.07728	0	0.000545657
GO:0016477	cell migration	478	-2.07694	0	0.000543465
GO:0044212	transcription regulatory region DNA binding	239	-2.07417	0	0.000571343
GO:0046903	secretion	264	-2.07352	0	0.000576452
GO:1990837	sequence-specific double-stranded DNA binding	178	-2.07281	0	0.000596722
GO:0048592	eye morphogenesis	35	-2.06969	0.00209644	0.000608744
GO:0030246	carbohydrate binding	24	-2.06859	0	0.000606347
GO:0045597	positive regulation of cell differentiation	272	-2.06755	0	0.000603969
GO:0055002	striated muscle cell development	62	-2.06735	0	0.000609082
GO:0048029	monosaccharide binding	19	-2.06668	0	0.000606712
GO:0001944	vasculature development	205	-2.06653	0	0.0006116
GO:0009798	axis specification	43	-2.06639	0	0.000609238
GO:0030534	adult behavior	59	-2.06399	0	0.000665376
GO:0009119	ribonucleoside metabolic process	40	-2.06222	0	0.000677271
GO:0032432	actin filament bundle	27	-2.06116	0	0.000688966
GO:0010243	response to organonitrogen compound	199	-2.06107	0	0.000686347
GO:0000989	transcription factor activity, transcription factor binding	237	-2.05908	0	0.000719764
GO:0050878	regulation of body fluid levels	184	-2.05842	0	0.000723796
GO:1901698	response to nitrogen compound	222	-2.05747	0	0.00072826
GO:0007600	sensory perception	205	-2.05609	0	0.000732767
GO:0021602	cranial nerve morphogenesis	20	-2.05037	0	0.000772562
GO:0031348	negative regulation of defense response	37	-2.04993	0	0.00076969
GO:0008202	steroid metabolic process	107	-2.04972	0	0.00076684
GO:0001568	blood vessel development	185	-2.04936	0	0.00076401
GO:0010959	regulation of metal ion transport	104	-2.04923	0	0.000761201
GO:0030155	regulation of cell adhesion	206	-2.0491	0	0.000758413
GO:0098655	cation transmembrane transport	81	-2.04874	0	0.000769343
GO:0042692	muscle cell differentiation	179	-2.04617	0	0.000780241
GO:0055085	transmembrane transport	291	-2.04153	0	0.000853391
GO:1901652	response to peptide	89	-2.04085	0	0.000870901
GO:0046128	purine ribonucleoside metabolic process	33	-2.04067	0	0.000867768
GO:0003712	transcription cofactor activity	203	-2.03859	0	0.000878573
GO:1904019	epithelial cell apoptotic process	47	-2.0373	0	0.000882181
GO:0021510	spinal cord development	41	-2.03721	0	0.000885553
GO:0006641	triglyceride metabolic process	29	-2.03709	0	0.000882413
GO:0055081	anion homeostasis	24	-2.03576	0	0.000886154
GO:0005911	cell-cell junction	139	-2.03307	0	0.000929347
GO:0032880	regulation of protein localization	219	-2.03233	0	0.000932621
GO:0030100	regulation of endocytosis	65	-2.03185	0	0.000935959
GO:0051222	positive regulation of protein transport	26	-2.03055	0	0.000958618
GO:0000988	transcription factor activity, protein binding	244	-2.02892	0	0.000974888
GO:0048667	cell morphogenesis involved in neuron differentiation	87	-2.02878	0	0.000971515
GO:0007167	enzyme linked receptor protein signaling pathway	405	-2.02838	0	0.000974533
GO:0003779	actin binding	96	-2.02722	0	0.00100381
GO:0033500	carbohydrate homeostasis	86	-2.02407	0	0.00102623
GO:0031175	neuron projection development	329	-2.02336	0	0.00103576
GO:0042278	purine nucleoside metabolic process	35	-2.02309	0	0.00103224
GO:0022898	regulation of transmembrane transporter activity	65	-2.02221	0	0.00103532
GO:0032504	multicellular organism reproduction	205	-2.02006	0	0.00107005
GO:0061448	connective tissue development	50	-2.01959	0	0.00106644
GO:0010524	positive regulation of calcium ion transport into cytosol	15	-2.01766	0	0.00110178
GO:0060341	regulation of cellular localization	318	-2.01638	0	0.00110475
GO:0048589	developmental growth	127	-2.01619	0	0.00111356
GO:0048645	organ formation	28	-2.01487	0	0.00113452
GO:0022407	regulation of cell-cell adhesion	120	-2.01355	0	0.00115559
GO:0055065	metal ion homeostasis	222	-2.01316	0	0.00115178
GO:0097485	neuron projection guidance	134	-2.01299	0	0.00114799
GO:0048609	multicellular organismal reproductive process	200	-2.01292	0	0.00114422
GO:0071594	thymocyte aggregation	16	-2.01152	0.00208333	0.00118411
GO:0003690	double-stranded DNA binding	187	-2.00944	0	0.0012043
GO:0050767	regulation of neurogenesis	156	-2.00777	0	0.00120659
GO:0003018	vascular process in circulatory system	52	-2.00741	0	0.00120268
GO:0000976	transcription regulatory region sequence-specific DNA binding	176	-2.00658	0	0.00120485
GO:0061564	axon development	85	-2.00568	0	0.00121338
GO:0005261	cation channel activity	144	-2.0015	0	0.00127558
GO:0044711	single-organism biosynthetic process	377	-2.0012	0	0.00127733
GO:0008233	peptidase activity	339	-2.00084	0	0.00127326
GO:0051960	regulation of nervous system development	169	-2.00051	0	0.0012815
GO:0004713	protein tyrosine kinase activity	62	-1.9998	0	0.00128934
GO:0072577	endothelial cell apoptotic process	18	-1.9994	0.00210526	0.00129727
GO:0042461	photoreceptor cell development	26	-1.99861	0	0.00131689
GO:0060041	retina development in camera-type eye	23	-1.99859	0	0.00131277
GO:0032868	response to insulin	45	-1.99521	0.0021978	0.00133787
GO:0033077	T cell differentiation in thymus	16	-1.99393	0	0.00135708
GO:0048514	blood vessel morphogenesis	156	-1.99109	0	0.00142323
GO:1904951	positive regulation of establishment of protein localization	26	-1.99108	0	0.00141882
GO:0001653	peptide receptor activity	70	-1.9909	0	0.00141444
GO:0032412	regulation of ion transmembrane transporter activity	64	-1.98846	0	0.0014332
GO:0015081	sodium ion transmembrane transporter activity	33	-1.98766	0	0.00144598
GO:0005102	receptor binding	460	-1.98652	0	0.00145881
GO:0044297	cell body	158	-1.985	0	0.00148925
GO:0007411	axon guidance	44	-1.98137	0.00217391	0.00154208
GO:0048015	phosphatidylinositol-mediated signaling	49	-1.98121	0	0.00153741
GO:0090087	regulation of peptide transport	71	-1.98063	0	0.00154976
GO:0044093	positive regulation of molecular function	425	-1.98011	0	0.00155073
GO:0045137	development of primary sexual characteristics	74	-1.97948	0	0.00156914
GO:0032409	regulation of transporter activity	75	-1.97789	0	0.00159794
GO:0042330	taxis	241	-1.97775	0	0.00160408
GO:0097458	neuron part	358	-1.97489	0	0.0016775
GO:0007409	axonogenesis	80	-1.97382	0	0.00170072
GO:0051188	cofactor biosynthetic process	53	-1.97242	0	0.00170684
GO:0030198	extracellular matrix organization	61	-1.97158	0	0.00171844
GO:0031589	cell-substrate adhesion	108	-1.97142	0	0.00171338
GO:0038024	cargo receptor activity	23	-1.97112	0.0043384	0.00171389
GO:0050817	coagulation	75	-1.97057	0	0.00170888
GO:0016125	sterol metabolic process	38	-1.96856	0.00215983	0.0017478
GO:0022603	regulation of anatomical structure morphogenesis	379	-1.9685	0	0.00174272
GO:0007276	gamete generation	180	-1.9679	0	0.00173767
GO:0008528	G-protein coupled peptide receptor activity	67	-1.96777	0	0.00173794
GO:0007596	blood coagulation	66	-1.96546	0	0.00177637
GO:0050848	regulation of calcium-mediated signaling	19	-1.9649	0.00217391	0.00178776
GO:0006575	cellular modified amino acid metabolic process	59	-1.96385	0	0.00179877
GO:0043010	camera-type eye development	72	-1.96291	0	0.00180996
GO:0043565	sequence-specific DNA binding	202	-1.96188	0	0.00184738
GO:0008406	gonad development	74	-1.96052	0	0.00186338
GO:0034762	regulation of transmembrane transport	114	-1.96018	0	0.00186889
GO:0009116	nucleoside metabolic process	53	-1.95843	0	0.00189505
GO:0034110	regulation of homotypic cell-cell adhesion	86	-1.9576	0	0.00191073
GO:0098858	actin-based cell projection	32	-1.95714	0	0.00193773
GO:0009199	ribonucleoside triphosphate metabolic process	38	-1.95687	0	0.00193761
GO:0050953	sensory perception of light stimulus	68	-1.95454	0	0.0019586
GO:0006584	catecholamine metabolic process	34	-1.95413	0	0.00195315
GO:0009205	purine ribonucleoside triphosphate metabolic process	24	-1.94919	0	0.0021197
GO:0040008	regulation of growth	234	-1.94804	0	0.0021503
GO:0006935	chemotaxis	239	-1.9468	0	0.0021913
GO:0051093	negative regulation of developmental process	232	-1.94488	0	0.0022377
GO:1901699	cellular response to nitrogen compound	39	-1.94456	0	0.00224194
GO:0006520	cellular amino acid metabolic process	179	-1.94423	0	0.00226134
GO:0043005	neuron projection	326	-1.94391	0	0.00226028
GO:0034220	ion transmembrane transport	266	-1.9409	0	0.00233613
GO:0046058	cAMP metabolic process	30	-1.94039	0	0.00235086
GO:1904062	regulation of cation transmembrane transport	38	-1.94036	0.00204499	0.00234448
GO:0015078	hydrogen ion transmembrane transporter activity	29	-1.94025	0	0.00234326
GO:0045664	regulation of neuron differentiation	98	-1.93976	0	0.00235207
GO:0021700	developmental maturation	93	-1.93919	0	0.00236076
GO:0005249	voltage-gated potassium channel activity	17	-1.93661	0	0.0024258
GO:0071827	plasma lipoprotein particle organization	21	-1.93592	0	0.00243945
GO:0010623	developmental programmed cell death	15	-1.93578	0	0.00244306
GO:0046873	metal ion transmembrane transporter activity	128	-1.93575	0	0.00243656
GO:0009144	purine nucleoside triphosphate metabolic process	24	-1.93523	0.00201207	0.002435
GO:0098589	membrane region	239	-1.93472	0	0.00244363
GO:0009141	nucleoside triphosphate metabolic process	55	-1.93459	0	0.00244205
GO:0032844	regulation of homeostatic process	136	-1.93288	0	0.00248092
GO:0051928	positive regulation of calcium ion transport	19	-1.93053	0.00206612	0.00254384
GO:0071804	cellular potassium ion transport	16	-1.92959	0	0.00255209
GO:0005216	ion channel activity	228	-1.92923	0	0.00255985
GO:0051240	positive regulation of multicellular organismal process	271	-1.92915	0	0.00256303
GO:0002793	positive regulation of peptide secretion	15	-1.92867	0	0.0025709
GO:0045596	negative regulation of cell differentiation	197	-1.92749	0	0.00260864
GO:0071705	nitrogen compound transport	250	-1.92735	0	0.00260189
GO:0048812	neuron projection morphogenesis	244	-1.92717	0	0.00260004
GO:1900542	regulation of purine nucleotide metabolic process	31	-1.92628	0	0.00263172
GO:0051146	striated muscle cell differentiation	102	-1.92578	0	0.00266403
GO:0007626	locomotory behavior	89	-1.92562	0	0.00265722
GO:0051216	cartilage development	31	-1.92552	0.00213675	0.00265044
GO:0043266	regulation of potassium ion transport	21	-1.92504	0.00210084	0.00266297
GO:0000982	transcription factor activity, RNA polymerase II core promoter proximal region sequence-specific binding	118	-1.92504	0	0.00265621
GO:0048565	digestive tract development	39	-1.92439	0	0.00268755
GO:0035148	tube formation	83	-1.92406	0	0.00269041
GO:0019637	organophosphate metabolic process	400	-1.92252	0	0.00272597
GO:0033993	response to lipid	224	-1.92105	0	0.00277081
GO:1901657	glycosyl compound metabolic process	56	-1.91987	0.0022779	0.00280197
GO:1903037	regulation of leukocyte cell-cell adhesion	76	-1.91961	0.00217865	0.0028179
GO:0032990	cell part morphogenesis	317	-1.91777	0	0.00288217
GO:0019932	second-messenger-mediated signaling	67	-1.91628	0	0.00290808
GO:0008289	lipid binding	235	-1.91555	0	0.00291481
GO:0006914	autophagy	56	-1.91437	0	0.00298237
GO:0022838	substrate-specific channel activity	229	-1.91371	0	0.00300309
GO:1901701	cellular response to oxygen-containing compound	59	-1.91359	0	0.00300057
GO:0005244	voltage-gated ion channel activity	34	-1.91157	0	0.00309063
GO:0006470	protein dephosphorylation	145	-1.91104	0	0.00308766
GO:0015718	monocarboxylic acid transport	25	-1.91102	0	0.00308011
GO:0072527	pyrimidine-containing compound metabolic process	23	-1.91029	0	0.0030911
GO:0023056	positive regulation of signaling	331	-1.90917	0	0.00312489
GO:0008645	hexose transport	60	-1.90876	0	0.0031538
GO:0009167	purine ribonucleoside monophosphate metabolic process	36	-1.90855	0	0.00314616
GO:0016829	lyase activity	101	-1.90788	0	0.00315662
GO:0035303	regulation of dephosphorylation	71	-1.90731	0	0.00318478
GO:0015749	monosaccharide transport	62	-1.90667	0	0.00319084
GO:0033176	proton-transporting V-type ATPase complex	17	-1.90482	0	0.00325986
GO:0034767	positive regulation of ion transmembrane transport	30	-1.90394	0	0.00328353
GO:0006790	sulfur compound metabolic process	85	-1.90273	0	0.00332059
GO:0016311	dephosphorylation	157	-1.90252	0	0.00331714
GO:0046034	ATP metabolic process	24	-1.90209	0.00222717	0.00330926
GO:0055082	cellular chemical homeostasis	229	-1.90158	0	0.00331487
GO:0030809	negative regulation of nucleotide biosynthetic process	16	-1.90077	0.00444444	0.0033245
GO:0003156	regulation of organ formation	22	-1.90071	0.00229885	0.00332552
GO:0050806	positive regulation of synaptic transmission	17	-1.90035	0.00209644	0.0033311
GO:0022832	voltage-gated channel activity	34	-1.89993	0	0.00333654
GO:0055123	digestive system development	39	-1.89849	0	0.00338638
GO:0048562	embryonic organ morphogenesis	120	-1.89756	0	0.00341385
GO:0048839	inner ear development	18	-1.89608	0.00220751	0.00346795
GO:0009712	catechol-containing compound metabolic process	35	-1.89557	0	0.00348604
GO:0042417	dopamine metabolic process	15	-1.89523	0.00423729	0.00348648
GO:0030323	respiratory tube development	86	-1.89493	0	0.00347841
GO:0048858	cell projection morphogenesis	317	-1.89364	0	0.00354016
GO:0005929	cilium	217	-1.89335	0	0.00355336
GO:0070011	peptidase activity, acting on L-amino acid peptides	324	-1.8932	0	0.0035452
GO:0015267	channel activity	232	-1.89161	0	0.00360219
GO:0032414	positive regulation of ion transmembrane transporter activity	22	-1.89111	0	0.00359831
GO:0071805	potassium ion transmembrane transport	16	-1.89103	0	0.00359009
GO:0015291	secondary active transmembrane transporter activity	87	-1.89034	0	0.0035993
GO:0004175	endopeptidase activity	134	-1.88877	0	0.00363892
GO:0050863	regulation of T cell activation	76	-1.88775	0	0.00367692
GO:0009991	response to extracellular stimulus	52	-1.8867	0	0.00370695
GO:0010647	positive regulation of cell communication	336	-1.88652	0	0.00370731
GO:0019199	transmembrane receptor protein kinase activity	39	-1.88651	0	0.00369896
GO:0043491	protein kinase B signaling	58	-1.88642	0.00217865	0.00370338
GO:0032411	positive regulation of transporter activity	24	-1.88529	0.0021322	0.00372472
GO:0071825	protein-lipid complex subunit organization	22	-1.88423	0.0042735	0.00377109
GO:0051896	regulation of protein kinase B signaling	58	-1.88273	0	0.00382514
GO:0051099	positive regulation of binding	25	-1.8817	0	0.00388429
GO:0019725	cellular homeostasis	298	-1.88026	0	0.00393433
GO:0022803	passive transmembrane transporter activity	236	-1.87953	0	0.00394638
GO:0098609	cell-cell adhesion	284	-1.87949	0	0.00393765
GO:0098805	whole membrane	428	-1.87902	0	0.00394547
GO:0030803	negative regulation of cyclic nucleotide biosynthetic process	16	-1.87873	0.00218341	0.00395333
GO:0048568	embryonic organ development	135	-1.87713	0	0.00403172
GO:0051270	regulation of cellular component movement	250	-1.87642	0	0.00406401
GO:0048532	anatomical structure arrangement	16	-1.87628	0.00646552	0.00406324
GO:0016192	vesicle-mediated transport	466	-1.87617	0	0.00405437
GO:0032526	response to retinoic acid	34	-1.8757	0	0.00406206
GO:0022843	voltage-gated cation channel activity	27	-1.87478	0	0.00409859
GO:0051147	regulation of muscle cell differentiation	62	-1.87198	0	0.00422487
GO:0045980	negative regulation of nucleotide metabolic process	16	-1.87099	0.00201613	0.00426884
GO:0090596	sensory organ morphogenesis	46	-1.87038	0	0.0042797
GO:0048663	neuron fate commitment	20	-1.86709	0.00675676	0.00444089
GO:0046530	photoreceptor cell differentiation	35	-1.86663	0.00223714	0.00446367
GO:0009108	coenzyme biosynthetic process	43	-1.8645	0	0.00457224
GO:0022836	gated channel activity	92	-1.86198	0	0.00466342
GO:0015850	organic hydroxy compound transport	63	-1.86184	0	0.00466535
GO:0019904	protein domain specific binding	216	-1.86183	0	0.0046554
GO:0042593	glucose homeostasis	18	-1.85997	0.00445434	0.00475426
GO:0098602	single organism cell adhesion	256	-1.85874	0	0.00480787
GO:0048511	rhythmic process	95	-1.85755	0	0.00486147
GO:0019362	pyridine nucleotide metabolic process	41	-1.8562	0.00226757	0.00494729
GO:1901565	organonitrogen compound catabolic process	65	-1.85582	0.00220751	0.00496871
GO:0032330	regulation of chondrocyte differentiation	26	-1.85562	0.00207469	0.00496628
GO:0030334	regulation of cell migration	238	-1.85436	0	0.00505505
GO:0035304	regulation of protein dephosphorylation	69	-1.85307	0	0.00508391
GO:0014070	response to organic cyclic compound	274	-1.85266	0	0.0050812
GO:0010810	regulation of cell-substrate adhesion	61	-1.85127	0	0.00512973
GO:0015992	proton transport	69	-1.85124	0	0.00511904
GO:0045104	intermediate filament cytoskeleton organization	18	-1.84971	0	0.00517915
GO:0016021	integral component of membrane	458	-1.84915	0	0.00521899
GO:0043112	receptor metabolic process	34	-1.84894	0.00223214	0.00521614
GO:0006820	anion transport	270	-1.84742	0	0.00527634
GO:0061035	regulation of cartilage development	26	-1.84696	0.00212314	0.00528131
GO:0010921	regulation of phosphatase activity	67	-1.8454	0	0.00536329
GO:0000096	sulfur amino acid metabolic process	21	-1.84453	0.00208768	0.00539861
GO:0007632	visual behavior	35	-1.84391	0.00217865	0.00544189
GO:1902532	negative regulation of intracellular signal transduction	47	-1.84309	0	0.00548874
GO:0048259	regulation of receptor-mediated endocytosis	19	-1.843	0	0.00548551
GO:0016337	single organismal cell-cell adhesion	230	-1.84261	0	0.00548942
GO:0008344	adult locomotory behavior	37	-1.84019	0.00204082	0.00562309
GO:0001754	eye photoreceptor cell differentiation	18	-1.83956	0.00213675	0.00565381
GO:0042391	regulation of membrane potential	107	-1.83921	0	0.00566129
GO:1902041	regulation of extrinsic apoptotic signaling pathway via death domain receptors	27	-1.83812	0.00222222	0.00570012
GO:0008134	transcription factor binding	164	-1.83687	0	0.00573778
GO:0051962	positive regulation of nervous system development	35	-1.83607	0	0.00578341
GO:0070838	divalent metal ion transport	191	-1.83496	0	0.00581329
GO:2000145	regulation of cell motility	243	-1.83486	0	0.00581304
GO:0055092	sterol homeostasis	33	-1.83483	0.002079	0.00580514
GO:0048232	male gamete generation	131	-1.83469	0	0.00579724
GO:1901615	organic hydroxy compound metabolic process	169	-1.83448	0	0.00581572
GO:0060560	developmental growth involved in morphogenesis	58	-1.83397	0	0.00586021
GO:0043409	negative regulation of MAPK cascade	38	-1.83161	0.00219298	0.00602091
GO:0051604	protein maturation	75	-1.83151	0.00208768	0.00602037
GO:0002237	response to molecule of bacterial origin	93	-1.83151	0	0.00600847
GO:0048534	hematopoietic or lymphoid organ development	359	-1.83141	0	0.00600802
GO:2000241	regulation of reproductive process	15	-1.83049	0.00215054	0.00605214
GO:0050769	positive regulation of neurogenesis	35	-1.83008	0.00222222	0.00607309
GO:0045202	synapse	160	-1.82856	0	0.00617627
GO:0044459	plasma membrane part	434	-1.82842	0	0.00617167
GO:0016485	protein processing	75	-1.82782	0.00215983	0.00620027
GO:0001505	regulation of neurotransmitter levels	52	-1.8272	0.00205339	0.00623526
GO:0072511	divalent inorganic cation transport	191	-1.82682	0	0.00625624
GO:0097305	response to alcohol	45	-1.82676	0	0.00624409
GO:0009190	cyclic nucleotide biosynthetic process	51	-1.82545	0	0.00634897
GO:0045937	positive regulation of phosphate metabolic process	379	-1.82545	0	0.00634027
GO:0045619	regulation of lymphocyte differentiation	48	-1.82544	0	0.00632803
GO:0005913	cell-cell adherens junction	16	-1.82377	0.00831601	0.00642126
GO:0021537	telencephalon development	96	-1.82362	0	0.00641607
GO:0009187	cyclic nucleotide metabolic process	71	-1.82354	0	0.00640375
GO:0031667	response to nutrient levels	49	-1.82296	0	0.00643121
GO:0030800	negative regulation of cyclic nucleotide metabolic process	16	-1.82276	0.0021097	0.00643341
GO:0045807	positive regulation of endocytosis	26	-1.82274	0	0.00642484
GO:0010562	positive regulation of phosphorus metabolic process	379	-1.82208	0	0.00644484
GO:0048585	negative regulation of response to stimulus	379	-1.82144	0	0.00649345
GO:0005769	early endosome	26	-1.82023	0.00442478	0.00654909
GO:0030802	regulation of cyclic nucleotide biosynthetic process	51	-1.81973	0.00226244	0.00657989
GO:0030808	regulation of nucleotide biosynthetic process	51	-1.81867	0	0.00662768
GO:0051018	protein kinase A binding	16	-1.81862	0.0155211	0.00661518
GO:0005773	vacuole	206	-1.81772	0	0.00667724
GO:0021953	central nervous system neuron differentiation	56	-1.81687	0.002331	0.00672813
GO:0035150	regulation of tube size	42	-1.81434	0	0.00691345
GO:0001525	angiogenesis	113	-1.81385	0	0.00693189
GO:0007193	adenylate cyclase-inhibiting G-protein coupled receptor signaling pathway	21	-1.81319	0	0.00696482
GO:0042451	purine nucleoside biosynthetic process	16	-1.81213	0.00840336	0.00703972
GO:0010506	regulation of autophagy	44	-1.81143	0.00422833	0.00706512
GO:0001503	ossification	159	-1.811	0	0.00708406
GO:0072524	pyridine-containing compound metabolic process	42	-1.81083	0.00218818	0.00707092
GO:0045661	regulation of myoblast differentiation	20	-1.81068	0.00862069	0.00706477
GO:0009967	positive regulation of signal transduction	300	-1.81026	0	0.00708668
GO:0048048	embryonic eye morphogenesis	15	-1.80921	0.00630252	0.00715693
GO:0034765	regulation of ion transmembrane transport	101	-1.80838	0	0.00721673
GO:0002062	chondrocyte differentiation	29	-1.80833	0.0109409	0.00720346
GO:0052652	cyclic purine nucleotide metabolic process	22	-1.80783	0.00609756	0.00724926
GO:0048167	regulation of synaptic plasticity	73	-1.80758	0	0.00725994
GO:0045103	intermediate filament-based process	18	-1.80718	0.00642398	0.00728101
GO:0009161	ribonucleoside monophosphate metabolic process	39	-1.80711	0.00218341	0.00727453
GO:0040012	regulation of locomotion	270	-1.80633	0	0.00731918
GO:1900371	regulation of purine nucleotide biosynthetic process	22	-1.80581	0	0.00733677
GO:0000977	RNA polymerase II regulatory region sequence-specific DNA binding	131	-1.80575	0	0.0073304
GO:0003014	renal system process	31	-1.80524	0.00208768	0.00734772
GO:0009126	purine nucleoside monophosphate metabolic process	38	-1.80391	0.00441501	0.00742706
GO:0043648	dicarboxylic acid metabolic process	40	-1.8036	0	0.007417
GO:1901137	carbohydrate derivative biosynthetic process	205	-1.80302	0	0.00745122
GO:0060284	regulation of cell development	304	-1.80283	0	0.00745785
GO:0006873	cellular ion homeostasis	213	-1.80255	0	0.00747446
GO:0003015	heart process	70	-1.80109	0	0.00754953
GO:0090257	regulation of muscle system process	66	-1.80065	0.00220751	0.00758364
GO:0051707	response to other organism	225	-1.80023	0	0.00760336
GO:0006875	cellular metal ion homeostasis	188	-1.79964	0	0.00762713
GO:0050880	regulation of blood vessel size	42	-1.79945	0	0.00763023
GO:0051336	regulation of hydrolase activity	462	-1.79942	0	0.00762344
GO:0010975	regulation of neuron projection development	91	-1.79876	0.00220264	0.00763988
GO:0002520	immune system development	377	-1.79761	0	0.00770591
GO:0002252	immune effector process	188	-1.79671	0	0.00778324
GO:0043207	response to external biotic stimulus	227	-1.79555	0	0.00787572
GO:0043269	regulation of ion transport	207	-1.79523	0	0.00788485
GO:0003407	neural retina development	15	-1.79381	0.00423729	0.00800691
GO:0006140	regulation of nucleotide metabolic process	74	-1.79277	0	0.00808307
GO:0003073	regulation of systemic arterial blood pressure	31	-1.7916	0	0.0081645
GO:0001012	RNA polymerase II regulatory region DNA binding	131	-1.79073	0	0.0082299
GO:0006066	alcohol metabolic process	111	-1.79014	0	0.00828162
GO:0009201	ribonucleoside triphosphate biosynthetic process	26	-1.78867	0.0021692	0.00834604
GO:0022029	telencephalon cell migration	30	-1.78687	0.00674157	0.0084528
GO:0009593	detection of chemical stimulus	15	-1.78652	0.0172786	0.00846406
GO:0006629	lipid metabolic process	493	-1.78508	0	0.0085533
GO:0001076	transcription factor activity, RNA polymerase II transcription factor binding	48	-1.78412	0.0021097	0.00860995
GO:0001934	positive regulation of protein phosphorylation	301	-1.78263	0	0.00873784
GO:0010876	lipid localization	119	-1.78255	0	0.00872604
GO:0046129	purine ribonucleoside biosynthetic process	16	-1.78236	0.00842105	0.00872723
GO:0072175	epithelial tube formation	27	-1.7822	0.00821355	0.00872198
GO:0001838	embryonic epithelial tube formation	24	-1.78169	0.0043956	0.0087457
GO:0048844	artery morphogenesis	20	-1.78131	0.0131004	0.008763
GO:0030003	cellular cation homeostasis	204	-1.78131	0	0.00874802
GO:0014074	response to purine-containing compound	36	-1.77959	0.00220264	0.00885299
GO:0044092	negative regulation of molecular function	236	-1.77796	0	0.00894311
GO:0035315	hair cell differentiation	19	-1.77527	0.00410678	0.00917434
GO:0009132	nucleoside diphosphate metabolic process	29	-1.77478	0.00840336	0.00921335
GO:0043168	anion binding	294	-1.77435	0	0.00925156
GO:0006631	fatty acid metabolic process	105	-1.77382	0	0.00929029
GO:0048017	inositol lipid-mediated signaling	75	-1.77297	0	0.00933164
GO:0019935	cyclic-nucleotide-mediated signaling	16	-1.77288	0.00424628	0.0093225
GO:0031324	negative regulation of cellular metabolic process	457	-1.77247	0	0.00935501
GO:0045927	positive regulation of growth	35	-1.77214	0.00224719	0.00937407
GO:0097060	synaptic membrane	83	-1.77176	0	0.00939935
GO:0043009	chordate embryonic development	85	-1.77012	0	0.00956689
GO:0014902	myotube differentiation	38	-1.76894	0.00211864	0.00963622
GO:0009880	embryonic pattern specification	22	-1.76748	0.00203666	0.00974311
GO:0098727	maintenance of cell number	53	-1.76738	0	0.00972687
GO:0019827	stem cell population maintenance	53	-1.76635	0	0.009782
GO:0042127	regulation of cell proliferation	490	-1.76622	0	0.00977838
GO:0044283	small molecule biosynthetic process	97	-1.76617	0	0.00976832
GO:0042327	positive regulation of phosphorylation	338	-1.76598	0	0.00976455
GO:0009064	glutamine family amino acid metabolic process	37	-1.76592	0	0.00975804
GO:0002027	regulation of heart rate	24	-1.76536	0.00207469	0.00979785
GO:0051591	response to cAMP	25	-1.76454	0.00627615	0.00985642
GO:0009612	response to mechanical stimulus	55	-1.76441	0	0.00984633
GO:0006816	calcium ion transport	144	-1.7644	0	0.00983017
GO:0060322	head development	193	-1.76248	0	0.00996218
GO:0014812	muscle cell migration	21	-1.7624	0.00431035	0.00995518
GO:0031346	positive regulation of cell projection organization	35	-1.76103	0	0.0100812
GO:0009607	response to biotic stimulus	237	-1.76098	0	0.0100678
GO:0046496	nicotinamide nucleotide metabolic process	39	-1.75981	0.0083682	0.0101871
GO:0021987	cerebral cortex development	25	-1.75947	0.00417537	0.0102106
GO:0045111	intermediate filament cytoskeleton	27	-1.75932	0.00419287	0.0102126
GO:0010001	glial cell differentiation	74	-1.75868	0.00217865	0.0102507
GO:0021885	forebrain cell migration	30	-1.75638	0.00675676	0.0104802
GO:0007169	transmembrane receptor protein tyrosine kinase signaling pathway	228	-1.75535	0	0.0105212
GO:0007420	brain development	193	-1.75472	0	0.0105889
GO:2000736	regulation of stem cell differentiation	39	-1.75217	0	0.0107795
GO:0019318	hexose metabolic process	117	-1.75216	0	0.0107651
GO:0048584	positive regulation of response to stimulus	471	-1.75193	0	0.0107659
GO:0045580	regulation of T cell differentiation	37	-1.75187	0.0019802	0.0107638
GO:0006937	regulation of muscle contraction	35	-1.75108	0	0.0108282
GO:0010469	regulation of receptor activity	50	-1.75028	0.00213675	0.0108767
GO:1901342	regulation of vasculature development	91	-1.74792	0	0.0111157
GO:0006887	exocytosis	83	-1.74756	0	0.0111312
GO:1903706	regulation of hemopoiesis	107	-1.74695	0	0.0111679
GO:0046683	response to organophosphorus	43	-1.74653	0.00218341	0.0112099
GO:0008217	regulation of blood pressure	43	-1.74645	0.00647948	0.0112012
GO:0045765	regulation of angiogenesis	90	-1.74616	0.00222717	0.0112043
GO:0005882	intermediate filament	25	-1.74511	0.00833333	0.011282
GO:0008238	exopeptidase activity	51	-1.7442	0	0.0113681
GO:0050803	regulation of synapse structure or activity	77	-1.74407	0.00220751	0.0113591
GO:0005996	monosaccharide metabolic process	126	-1.74391	0	0.0113531
GO:0072503	cellular divalent inorganic cation homeostasis	113	-1.74309	0	0.0114158
GO:0045936	negative regulation of phosphate metabolic process	165	-1.74273	0	0.0114479
GO:0015988	energy coupled proton transmembrane transport, against electrochemical gradient	27	-1.74069	0.00821355	0.0116719
GO:1901617	organic hydroxy compound biosynthetic process	22	-1.74044	0.0146138	0.0116804
GO:0055074	calcium ion homeostasis	110	-1.74012	0.00215983	0.011674
GO:0030097	hemopoiesis	302	-1.73969	0	0.0116967
GO:0016469	proton-transporting two-sector ATPase complex	37	-1.73962	0.00429185	0.0116873
GO:0032101	regulation of response to external stimulus	131	-1.73951	0	0.0116808
GO:0042060	wound healing	89	-1.73903	0	0.0117237
GO:0048732	gland development	52	-1.73786	0	0.0118574
GO:0006874	cellular calcium ion homeostasis	109	-1.73739	0	0.0119002
GO:0016049	cell growth	165	-1.736	0	0.0120444
GO:0030048	actin filament-based movement	29	-1.73596	0.0132743	0.0120259
GO:0007178	transmembrane receptor protein serine/threonine kinase signaling pathway	176	-1.7359	0	0.0120131
GO:0052547	regulation of peptidase activity	111	-1.7353	0	0.0120578
GO:0015144	carbohydrate transmembrane transporter activity	18	-1.73424	0.00660793	0.0121892
GO:0070252	actin-mediated cell contraction	27	-1.73224	0.00607287	0.012344
GO:0030414	peptidase inhibitor activity	29	-1.73138	0.00420168	0.0124056
GO:0010563	negative regulation of phosphorus metabolic process	165	-1.7299	0	0.0125589
GO:0040013	negative regulation of locomotion	32	-1.72981	0.00612245	0.0125543
GO:0060840	artery development	20	-1.72917	0.00630252	0.0125839
GO:0032269	negative regulation of cellular protein metabolic process	264	-1.72908	0	0.0125734
GO:0030168	platelet activation	47	-1.72835	0.00419287	0.0126261
GO:0030162	regulation of proteolysis	203	-1.72787	0	0.012664
GO:0042063	gliogenesis	85	-1.72784	0	0.0126477
GO:0002521	leukocyte differentiation	213	-1.72778	0	0.0126344
GO:0042098	T cell proliferation	57	-1.72702	0.00220264	0.0127007
GO:0045785	positive regulation of cell adhesion	59	-1.72562	0.00210526	0.0128407
GO:0022406	membrane docking	19	-1.72517	0.00632911	0.0128895
GO:0051248	negative regulation of protein metabolic process	277	-1.72498	0	0.0128902
GO:0051345	positive regulation of hydrolase activity	98	-1.72204	0	0.0132671
GO:0008016	regulation of heart contraction	57	-1.72071	0.00221729	0.013381
GO:0007613	memory	21	-1.72049	0.00856531	0.0134003
GO:0051606	detection of stimulus	31	-1.71946	0.00419287	0.0135325
GO:0048871	multicellular organismal homeostasis	95	-1.71943	0	0.0135123
GO:0005975	carbohydrate metabolic process	289	-1.71865	0	0.0135844
GO:0007606	sensory perception of chemical stimulus	37	-1.71798	0.00223714	0.0136907
GO:0072089	stem cell proliferation	48	-1.71536	0.0021692	0.0140762
GO:0004714	transmembrane receptor protein tyrosine kinase activity	28	-1.7151	0.00638298	0.0140947
GO:0009168	purine ribonucleoside monophosphate biosynthetic process	25	-1.715	0.0110865	0.0140961
GO:0043900	regulation of multi-organism process	81	-1.71494	0	0.0140752
GO:0022409	positive regulation of cell-cell adhesion	48	-1.7148	0.00211864	0.0140823
GO:0040014	regulation of multicellular organism growth	35	-1.71465	0.0151188	0.0140809
GO:0008284	positive regulation of cell proliferation	138	-1.71417	0	0.0141156
GO:0035264	multicellular organism growth	35	-1.71224	0.00898876	0.0143422
GO:0004497	monooxygenase activity	39	-1.71071	0.00426439	0.0145124
GO:0072507	divalent inorganic cation homeostasis	116	-1.70991	0	0.0146068
GO:1901476	carbohydrate transporter activity	18	-1.70951	0.0155211	0.0146487
GO:0043085	positive regulation of catalytic activity	279	-1.70762	0	0.0148836
GO:0090183	regulation of kidney development	15	-1.70596	0.00831601	0.0150734
GO:0009891	positive regulation of biosynthetic process	227	-1.7053	0	0.0151448
GO:0015849	organic acid transport	126	-1.70522	0	0.0151448
GO:0010557	positive regulation of macromolecule biosynthetic process	165	-1.70428	0	0.0152135
GO:0031344	regulation of cell projection organization	142	-1.70414	0	0.0152049
GO:0042129	regulation of T cell proliferation	48	-1.70354	0.0021322	0.0152676
GO:0099513	polymeric cytoskeletal fiber	70	-1.70335	0.00224215	0.01527
GO:0043068	positive regulation of programmed cell death	98	-1.70088	0	0.0156075
GO:0099512	supramolecular fiber	70	-1.7007	0	0.0156149
GO:0033157	regulation of intracellular protein transport	101	-1.70064	0	0.0155978
GO:0016053	organic acid biosynthetic process	57	-1.69999	0	0.0156573
GO:0017157	regulation of exocytosis	36	-1.69996	0.00688073	0.0156482
GO:0015108	chloride transmembrane transporter activity	20	-1.6993	0.0151515	0.0157068
GO:0051098	regulation of binding	130	-1.69816	0	0.0158358
GO:0023057	negative regulation of signaling	299	-1.6981	0	0.0158239
GO:0001837	epithelial to mesenchymal transition	48	-1.69672	0.00645161	0.0159951
GO:0010822	positive regulation of mitochondrion organization	36	-1.69636	0.00788955	0.0160313
GO:0044255	cellular lipid metabolic process	359	-1.69512	0	0.0162102
GO:0010648	negative regulation of cell communication	303	-1.6943	0	0.0162889
GO:0030817	regulation of cAMP biosynthetic process	19	-1.69392	0.0111857	0.0163248
GO:0014904	myotube cell development	16	-1.69327	0	0.0164116
GO:0046486	glycerolipid metabolic process	136	-1.69304	0	0.016426
GO:0060047	heart contraction	61	-1.69238	0.00426439	0.0165153
GO:0009611	response to wounding	133	-1.69135	0	0.0166596
GO:0007623	circadian rhythm	54	-1.69113	0.00447427	0.0166678
GO:0044420	extracellular matrix component	63	-1.68995	0.0021692	0.0168062
GO:0008625	extrinsic apoptotic signaling pathway via death domain receptors	28	-1.68995	0.00643777	0.0167826
GO:0030029	actin filament-based process	324	-1.68939	0	0.0168615
GO:0060191	regulation of lipase activity	29	-1.68907	0.00886918	0.0169061
GO:0046394	carboxylic acid biosynthetic process	57	-1.68719	0	0.017154
GO:0016491	oxidoreductase activity	415	-1.68706	0	0.017162
GO:0016331	morphogenesis of embryonic epithelium	33	-1.68679	0.00442478	0.0171773
GO:0001501	skeletal system development	132	-1.6865	0	0.0171955
GO:0010721	negative regulation of cell development	78	-1.68627	0	0.0172163
GO:0051247	positive regulation of protein metabolic process	431	-1.68516	0	0.0173305
GO:0018958	phenol-containing compound metabolic process	55	-1.68504	0.00683371	0.0173196
GO:0002697	regulation of immune effector process	82	-1.68502	0	0.0173035
GO:0031623	receptor internalization	21	-1.68455	0.00621118	0.0173291
GO:0032270	positive regulation of cellular protein metabolic process	428	-1.68402	0	0.0173782
GO:0006869	lipid transport	109	-1.68356	0	0.017419
GO:0098590	plasma membrane region	168	-1.68094	0	0.0177689
GO:0009118	regulation of nucleoside metabolic process	15	-1.68048	0.0107066	0.017822
GO:0006898	receptor-mediated endocytosis	58	-1.67996	0.00208768	0.0178755
GO:0003170	heart valve development	17	-1.67736	0.0253165	0.0182718
GO:0007160	cell-matrix adhesion	45	-1.67736	0.00860215	0.0182468
GO:0009792	embryo development ending in birth or egg hatching	92	-1.67691	0	0.0182658
GO:0031328	positive regulation of cellular biosynthetic process	185	-1.67652	0	0.0183109
GO:0009142	nucleoside triphosphate biosynthetic process	28	-1.6764	0.00845666	0.0183063
GO:0022804	active transmembrane transporter activity	148	-1.67573	0.00224719	0.0183739
GO:0016773	phosphotransferase activity, alcohol group as acceptor	428	-1.67568	0	0.0183694
GO:0030902	hindbrain development	40	-1.67419	0.00218341	0.0185778
GO:2001236	regulation of extrinsic apoptotic signaling pathway	31	-1.67326	0.00438597	0.0186936
GO:0031032	actomyosin structure organization	42	-1.67318	0.0087146	0.0186734
GO:0002065	columnar/cuboidal epithelial cell differentiation	55	-1.67283	0.0021322	0.0187169
GO:0046942	carboxylic acid transport	123	-1.67112	0	0.0189798
GO:0006694	steroid biosynthetic process	38	-1.67091	0.0107527	0.0189821
GO:0051170	nuclear import	102	-1.66947	0.00225225	0.0191728
GO:0008092	cytoskeletal protein binding	414	-1.66938	0	0.0191674
GO:1904591	positive regulation of protein import	16	-1.66887	0.0167364	0.0192431
GO:0030258	lipid modification	17	-1.66827	0.0236052	0.019329
GO:1902593	single-organism nuclear import	101	-1.66769	0.00477327	0.0194118
GO:0044456	synapse part	128	-1.66621	0	0.0196107
GO:0030799	regulation of cyclic nucleotide metabolic process	62	-1.6661	0.00400802	0.0195997
GO:0031401	positive regulation of protein modification process	375	-1.66551	0	0.0196713
GO:0043065	positive regulation of apoptotic process	98	-1.66539	0	0.0196602
GO:0001818	negative regulation of cytokine production	75	-1.66468	0.00646552	0.019754
GO:0044744	protein targeting to nucleus	101	-1.66463	0	0.0197327
GO:0051346	negative regulation of hydrolase activity	68	-1.66229	0.00226757	0.0200595
GO:0017038	protein import	101	-1.6621	0.00218818	0.0200629
GO:0021795	cerebral cortex cell migration	23	-1.65949	0.0146138	0.0204886
GO:1990351	transporter complex	158	-1.6591	0	0.0205314
GO:1903651	positive regulation of cytoplasmic transport	40	-1.65894	0.00430108	0.0205365
GO:0021533	cell differentiation in hindbrain	18	-1.65891	0.0125261	0.0205144
GO:1901265	nucleoside phosphate binding	131	-1.65889	0	0.0204923
GO:0006606	protein import into nucleus	101	-1.658	0	0.0206142
GO:0001649	osteoblast differentiation	40	-1.65777	0.0102881	0.0206195
GO:0010970	establishment of localization by movement along microtubule	54	-1.65714	0.004329	0.0207111
GO:0044236	multicellular organism metabolic process	19	-1.65704	0.0261438	0.0207037
GO:0010632	regulation of epithelial cell migration	77	-1.65672	0.00447427	0.0207488
GO:0014896	muscle hypertrophy	32	-1.65663	0.0136452	0.0207365
GO:0030104	water homeostasis	26	-1.65576	0.0176211	0.0208231
GO:1903829	positive regulation of cellular protein localization	16	-1.65559	0.0115741	0.0208305
GO:0000302	response to reactive oxygen species	55	-1.65277	0.00890869	0.0213634
GO:0016023	cytoplasmic, membrane-bounded vesicle	317	-1.65155	0	0.0215785
GO:0031214	biomineral tissue development	43	-1.65128	0.00442478	0.0215894
GO:0015908	fatty acid transport	16	-1.65123	0.0198676	0.0215687
GO:0031984	organelle subcompartment	61	-1.65112	0.00696056	0.0215577
GO:0002573	myeloid leukocyte differentiation	86	-1.65108	0.00700935	0.0215521
GO:0031410	cytoplasmic vesicle	324	-1.65107	0	0.0215243
GO:0015711	organic anion transport	173	-1.64884	0	0.0218289
GO:0030814	regulation of cAMP metabolic process	19	-1.64848	0.0106383	0.021854
GO:0009628	response to abiotic stimulus	373	-1.64738	0	0.0220249
GO:0044712	single-organism catabolic process	116	-1.64726	0.002457	0.0220185
GO:0032944	regulation of mononuclear cell proliferation	70	-1.64698	0.00449438	0.0220531
GO:0008088	axo-dendritic transport	25	-1.64685	0.0184805	0.0220563
GO:0031638	zymogen activation	16	-1.64642	0.0198238	0.0220983
GO:0061135	endopeptidase regulator activity	36	-1.64641	0.00666667	0.02207
GO:0008081	phosphoric diester hydrolase activity	27	-1.64632	0.0153846	0.0220586
GO:0030856	regulation of epithelial cell differentiation	53	-1.64585	0.0043573	0.0221358
GO:0044309	neuron spine	37	-1.64422	0.0109649	0.0224125
GO:0051100	negative regulation of binding	34	-1.64404	0.0162602	0.0224081
GO:0051321	meiotic cell cycle	55	-1.64334	0.00217391	0.0225253
GO:0001775	cell activation	366	-1.64284	0	0.022566
GO:0015758	glucose transport	42	-1.64199	0.00858369	0.0227038
GO:1902495	transmembrane transporter complex	158	-1.64183	0.00232558	0.0227059
GO:1903827	regulation of cellular protein localization	117	-1.63998	0	0.0230296
GO:0046649	lymphocyte activation	243	-1.63717	0	0.0235344
GO:0009968	negative regulation of signal transduction	296	-1.63702	0	0.0235283
GO:0034702	ion channel complex	158	-1.63676	0	0.0235344
GO:0001933	negative regulation of protein phosphorylation	131	-1.63643	0	0.0235668
GO:1901019	regulation of calcium ion transmembrane transporter activity	21	-1.6359	0.0269058	0.0236557
GO:0044706	multi-multicellular organism process	17	-1.63587	0.0173913	0.0236283
GO:0048806	genitalia development	33	-1.63572	0.010661	0.0236245
GO:0042307	positive regulation of protein import into nucleus	16	-1.63505	0.0225225	0.0237178
GO:1902105	regulation of leukocyte differentiation	91	-1.63331	0.00473934	0.0240507
GO:0010594	regulation of endothelial cell migration	53	-1.63291	0.00232019	0.0240939
GO:0043500	muscle adaptation	35	-1.63233	0.0134831	0.0241838
GO:0045859	regulation of protein kinase activity	250	-1.63213	0	0.024191
GO:0003713	transcription coactivator activity	23	-1.63189	0.00684931	0.0242056
GO:0019213	deacetylase activity	18	-1.63171	0.0111359	0.0242177
GO:0006690	icosanoid metabolic process	17	-1.63133	0.0262582	0.024255
GO:0010720	positive regulation of cell development	106	-1.63045	0	0.0244031
GO:1900182	positive regulation of protein localization to nucleus	16	-1.62903	0.0226337	0.0247141
GO:0050808	synapse organization	35	-1.62879	0.010917	0.0247324
GO:0098772	molecular function regulator	386	-1.62872	0	0.0247136
GO:0015293	symporter activity	22	-1.62857	0.0235043	0.0247066
GO:0045861	negative regulation of proteolysis	82	-1.62838	0.00437637	0.0247108
GO:0043549	regulation of kinase activity	268	-1.62802	0	0.0247527
GO:0008509	anion transmembrane transporter activity	112	-1.6272	0	0.0248941
GO:0034504	protein localization to nucleus	104	-1.62504	0.00222222	0.0253013
GO:0070663	regulation of leukocyte proliferation	71	-1.62461	0.00230947	0.0253284
GO:0009063	cellular amino acid catabolic process	19	-1.62411	0.0143149	0.0254059
GO:0008610	lipid biosynthetic process	108	-1.62346	0.00452489	0.0255133
GO:0009617	response to bacterium	138	-1.62191	0.00230947	0.0257951
GO:0014013	regulation of gliogenesis	34	-1.62114	0.0110619	0.0259545
GO:0000166	nucleotide binding	131	-1.62062	0.0021978	0.0260103
GO:0090316	positive regulation of intracellular protein transport	16	-1.6203	0.0190678	0.0260428
GO:0010605	negative regulation of macromolecule metabolic process	442	-1.61994	0	0.0260783
GO:0006171	cAMP biosynthetic process	19	-1.61835	0.0193966	0.0264005
GO:0050670	regulation of lymphocyte proliferation	67	-1.618	0.00217391	0.0264458
GO:0010466	negative regulation of peptidase activity	56	-1.61645	0.00828157	0.0267355
GO:0001906	cell killing	28	-1.61605	0.0175439	0.0267719
GO:1902533	positive regulation of intracellular signal transduction	144	-1.61504	0	0.0269749
GO:0042326	negative regulation of phosphorylation	141	-1.61476	0.00437637	0.0270041
GO:0044106	cellular amine metabolic process	61	-1.614	0.0114679	0.0271369
GO:0001667	ameboidal-type cell migration	157	-1.61343	0.00233645	0.0272112
GO:0048168	regulation of neuronal synaptic plasticity	25	-1.61136	0.0303688	0.0276612
GO:0001508	action potential	29	-1.61059	0.0149254	0.0278071
GO:0015698	inorganic anion transport	88	-1.60984	0.00886918	0.0279387
GO:0044262	cellular carbohydrate metabolic process	109	-1.60782	0	0.0283697
GO:0006941	striated muscle contraction	52	-1.60607	0.00639659	0.028708
GO:0003341	cilium movement	15	-1.60597	0.0241935	0.0286871
GO:0034249	negative regulation of cellular amide metabolic process	15	-1.60463	0.0260304	0.0289698
GO:0001817	regulation of cytokine production	220	-1.60435	0	0.0290077
GO:0031012	extracellular matrix	147	-1.60293	0	0.0293536
GO:0061134	peptidase regulator activity	53	-1.60041	0.00635593	0.029923
GO:2000147	positive regulation of cell motility	48	-1.60022	0.00883002	0.0299124
GO:0043408	regulation of MAPK cascade	215	-1.59905	0	0.0301228
GO:0030036	actin cytoskeleton organization	286	-1.59809	0	0.0303198
GO:0008038	neuron recognition	15	-1.59741	0.0314607	0.0304665
GO:0042626	ATPase activity, coupled to transmembrane movement of substances	42	-1.59725	0.00652174	0.0304622
GO:0033143	regulation of intracellular steroid hormone receptor signaling pathway	33	-1.59722	0.0241758	0.030433
GO:0023014	signal transduction by protein phosphorylation	244	-1.59718	0	0.0304059
GO:0004866	endopeptidase inhibitor activity	25	-1.59687	0.023913	0.0304413
GO:0006029	proteoglycan metabolic process	28	-1.59666	0.0195228	0.0304698
GO:0070661	leukocyte proliferation	90	-1.59601	0.00226757	0.0305956
GO:0045860	positive regulation of protein kinase activity	147	-1.59599	0.00454545	0.0305619
GO:0051173	positive regulation of nitrogen compound metabolic process	209	-1.59527	0	0.0307068
GO:0010942	positive regulation of cell death	102	-1.59513	0.0023753	0.0306976
GO:0006576	cellular biogenic amine metabolic process	45	-1.59413	0.012848	0.0309126
GO:0043393	regulation of protein binding	67	-1.59403	0.00451467	0.0309165
GO:0001104	RNA polymerase II transcription cofactor activity	27	-1.59381	0.0231092	0.0309467
GO:0045935	positive regulation of nucleobase-containing compound metabolic process	208	-1.59358	0	0.030952
GO:0035412	regulation of catenin import into nucleus	19	-1.59308	0.0214133	0.031061
GO:1902936	phosphatidylinositol bisphosphate binding	33	-1.59303	0.0271967	0.0310379
GO:0005230	extracellular ligand-gated ion channel activity	26	-1.59274	0.0251046	0.0310607
GO:0043473	pigmentation	55	-1.59166	0.00892857	0.0312866
GO:0050818	regulation of coagulation	40	-1.59159	0.0156951	0.0312656
GO:0051480	regulation of cytosolic calcium ion concentration	73	-1.58945	0.00642398	0.031694
GO:0035411	catenin import into nucleus	19	-1.58942	0.0172786	0.0316639
GO:0051338	regulation of transferase activity	292	-1.58903	0	0.0317356
GO:0097190	apoptotic signaling pathway	225	-1.58896	0	0.031723
GO:0003727	single-stranded RNA binding	15	-1.58883	0.030303	0.0317146
GO:0006818	hydrogen transport	90	-1.5881	0	0.0318802
GO:1900180	regulation of protein localization to nucleus	87	-1.58695	0.00232558	0.0321542
GO:0001558	regulation of cell growth	134	-1.58669	0	0.0321779
GO:0016209	antioxidant activity	29	-1.58616	0.00851064	0.0322448
GO:0042306	regulation of protein import into nucleus	87	-1.58581	0.00672646	0.0322926
GO:1901568	fatty acid derivative metabolic process	17	-1.58523	0.0174292	0.032402
GO:0030335	positive regulation of cell migration	48	-1.58458	0.00652174	0.0325496
GO:0016054	organic acid catabolic process	47	-1.58457	0.0183299	0.0325189
GO:0009308	amine metabolic process	61	-1.58391	0.0105263	0.0326688
GO:0000323	lytic vacuole	108	-1.58328	0.00230947	0.0328183
GO:0051961	negative regulation of nervous system development	41	-1.5826	0.0193548	0.0329872
GO:0051249	regulation of lymphocyte activation	121	-1.58133	0	0.0332691
GO:0021544	subpallium development	16	-1.58103	0.0348584	0.0333107
GO:0045995	regulation of embryonic development	26	-1.58063	0.0157303	0.0333885
GO:0009890	negative regulation of biosynthetic process	162	-1.58059	0	0.0333547
GO:0005539	glycosaminoglycan binding	66	-1.57916	0.00662252	0.0337114
GO:0043492	ATPase activity, coupled to movement of substances	42	-1.57907	0.0127932	0.0337098
GO:0090092	regulation of transmembrane receptor protein serine/threonine kinase signaling pathway	117	-1.57858	0.00222717	0.0337891
GO:0044724	single-organism carbohydrate catabolic process	19	-1.57842	0.03386	0.0337955
GO:0002819	regulation of adaptive immune response	28	-1.57747	0.0222717	0.0339961
GO:0050768	negative regulation of neurogenesis	41	-1.57737	0.0132743	0.0339727
GO:0031228	intrinsic component of Golgi membrane	23	-1.57682	0.0243363	0.0340766
GO:0022604	regulation of cell morphogenesis	199	-1.57631	0	0.0341531
GO:0002685	regulation of leukocyte migration	37	-1.57626	0.0184332	0.034132
GO:0033674	positive regulation of kinase activity	150	-1.5756	0.00226757	0.0342796
GO:0051153	regulation of striated muscle cell differentiation	30	-1.57557	0.0273684	0.0342518
GO:0051272	positive regulation of cellular component movement	49	-1.57526	0.0127119	0.0342914
GO:1903533	regulation of protein targeting	87	-1.57493	0.00438597	0.0343583
GO:0071363	cellular response to growth factor stimulus	165	-1.57484	0	0.0343387
GO:0051090	regulation of sequence-specific DNA binding transcription factor activity	116	-1.57408	0.00219298	0.0345252
GO:1904589	regulation of protein import	87	-1.57375	0.0137931	0.0345869
GO:0006006	glucose metabolic process	62	-1.57351	0.00842105	0.0346029
GO:0044437	vacuolar part	115	-1.5733	0.00674157	0.0346397
GO:0009408	response to heat	24	-1.57278	0.0343249	0.0347185
GO:0010595	positive regulation of endothelial cell migration	15	-1.57272	0.0464602	0.0346946
GO:0030054	cell junction	456	-1.57264	0	0.034673
GO:0003729	mRNA binding	25	-1.5726	0.0307377	0.0346473
GO:0048638	regulation of developmental growth	64	-1.57171	0.0111857	0.0348499
GO:0044723	single-organism carbohydrate metabolic process	247	-1.57078	0	0.0350317
GO:0002703	regulation of leukocyte mediated immunity	35	-1.57063	0.0262009	0.0350201
GO:0030900	forebrain development	116	-1.56974	0.00464037	0.0351979
GO:0005231	excitatory extracellular ligand-gated ion channel activity	26	-1.56938	0.023913	0.0352802
GO:0001664	G-protein coupled receptor binding	57	-1.56927	0.0148936	0.0352829
GO:0016757	transferase activity, transferring glycosyl groups	142	-1.56927	0.0023753	0.0352443
GO:0032147	activation of protein kinase activity	83	-1.56709	0.00456621	0.0358502
GO:0002694	regulation of leukocyte activation	134	-1.56543	0.00462963	0.0363207
GO:0034976	response to endoplasmic reticulum stress	36	-1.56314	0.0251046	0.0369196
GO:0016820	hydrolase activity, acting on acid anhydrides, catalyzing transmembrane movement of substances	42	-1.5628	0.0246914	0.0369802
GO:0048546	digestive tract morphogenesis	21	-1.56219	0.0422833	0.0370943
GO:1901659	glycosyl compound biosynthetic process	21	-1.56218	0.0343348	0.0370539
GO:0015294	solute:cation symporter activity	22	-1.56057	0.0250569	0.0375059
GO:0019838	growth factor binding	53	-1.56016	0.00448431	0.0375639
GO:0031532	actin cytoskeleton reorganization	15	-1.55997	0.039823	0.0375991
GO:0044431	Golgi apparatus part	94	-1.55895	0.00457666	0.0378547
GO:0050879	multicellular organismal movement	19	-1.5586	0.0393375	0.0379279
GO:0004620	phospholipase activity	32	-1.55859	0.0192719	0.0378868
GO:0000165	MAPK cascade	243	-1.55767	0	0.0381088
GO:0006952	defense response	322	-1.55705	0	0.038235
GO:0051924	regulation of calcium ion transport	53	-1.55697	0.0175055	0.038216
GO:0050865	regulation of cell activation	148	-1.55582	0	0.0384792
GO:1901136	carbohydrate derivative catabolic process	28	-1.55559	0.0231092	0.0385068
GO:1900046	regulation of hemostasis	31	-1.55536	0.0322581	0.03853
GO:0033057	multicellular organism reproductive behavior	15	-1.55463	0.049896	0.0386869
GO:0002067	glandular epithelial cell differentiation	30	-1.55417	0.0173536	0.038807
GO:0031400	negative regulation of protein modification process	170	-1.55296	0.00225734	0.03912
GO:0008066	glutamate receptor activity	15	-1.5515	0.0359408	0.0394992
GO:0050905	neuromuscular process	55	-1.55136	0.0157303	0.0394873
GO:0015662	ATPase activity, coupled to transmembrane movement of ions, phosphorylative mechanism	15	-1.5512	0.034413	0.039506
GO:0034109	homotypic cell-cell adhesion	149	-1.55053	0.00668151	0.0396806
GO:0072330	monocarboxylic acid biosynthetic process	27	-1.55051	0.0406321	0.0396464
GO:0015085	calcium ion transmembrane transporter activity	26	-1.54953	0.048583	0.0399123
GO:0005198	structural molecule activity	157	-1.54893	0.00236967	0.0400341
GO:0009163	nucleoside biosynthetic process	21	-1.54891	0.0328947	0.0400036
GO:0002682	regulation of immune system process	436	-1.54837	0	0.0401157
GO:0046651	lymphocyte proliferation	78	-1.54801	0.00881057	0.0401771
GO:0004672	protein kinase activity	393	-1.54702	0	0.0404107
GO:0098588	bounding membrane of organelle	345	-1.54632	0	0.0405903
GO:0031327	negative regulation of cellular biosynthetic process	153	-1.54604	0.00242718	0.0406549
GO:0009127	purine nucleoside monophosphate biosynthetic process	27	-1.54536	0.0221328	0.0408072
GO:0009156	ribonucleoside monophosphate biosynthetic process	28	-1.54461	0.0205761	0.0409793
GO:0051254	positive regulation of RNA metabolic process	154	-1.54385	0.00226244	0.0411631
GO:1903508	positive regulation of nucleic acid-templated transcription	127	-1.54382	0.00656455	0.0411378
GO:0042625	ATPase coupled ion transmembrane transporter activity	35	-1.54379	0.0237069	0.0410965
GO:0051899	membrane depolarization	28	-1.5429	0.0151844	0.0413415
GO:0030193	regulation of blood coagulation	31	-1.54255	0.0361702	0.0413856
GO:0003682	chromatin binding	59	-1.54146	0.0120724	0.0416905
GO:0001816	cytokine production	251	-1.54104	0	0.0417672
GO:0030804	positive regulation of cyclic nucleotide biosynthetic process	32	-1.53854	0.0355556	0.0424824
GO:0042100	B cell proliferation	28	-1.53802	0.0221239	0.0426116
GO:0022834	ligand-gated channel activity	49	-1.53748	0.0045977	0.0427072
GO:0030888	regulation of B cell proliferation	27	-1.53744	0.021978	0.0426724
GO:0015918	sterol transport	43	-1.53738	0.0188285	0.0426654
GO:1902680	positive regulation of RNA biosynthetic process	127	-1.53625	0.00666667	0.0429791
GO:0045321	leukocyte activation	282	-1.53523	0	0.0432798
GO:0051347	positive regulation of transferase activity	169	-1.53503	0.00222717	0.0433088
GO:0044282	small molecule catabolic process	64	-1.5345	0.0113636	0.0434679
GO:0003143	embryonic heart tube morphogenesis	32	-1.53399	0.0323276	0.0435929
GO:0045893	positive regulation of transcription, DNA-templated	127	-1.53336	0.00688073	0.0437645
GO:0002250	adaptive immune response	50	-1.53262	0.0199115	0.0439844
GO:0048705	skeletal system morphogenesis	49	-1.53252	0.0171674	0.043966
GO:0048588	developmental cell growth	46	-1.53244	0.0247423	0.0439401
GO:0040017	positive regulation of locomotion	63	-1.53226	0.0247934	0.0439453
GO:2001056	positive regulation of cysteine-type endopeptidase activity	42	-1.53135	0.02537	0.044198
GO:0009266	response to temperature stimulus	38	-1.53036	0.0171306	0.0444696
GO:0015103	inorganic anion transmembrane transporter activity	44	-1.53028	0.0274841	0.044453
GO:0046631	alpha-beta T cell activation	34	-1.52988	0.0382979	0.0445175
GO:0043462	regulation of ATPase activity	22	-1.52905	0.0464135	0.0447221
GO:0045445	myoblast differentiation	28	-1.52898	0.0384615	0.0446974
GO:0035050	embryonic heart tube development	32	-1.52873	0.0384615	0.0447273
GO:0010038	response to metal ion	95	-1.52856	0.00900901	0.0447371
GO:0051091	positive regulation of sequence-specific DNA binding transcription factor activity	83	-1.52704	0.00704225	0.0451898
GO:0031347	regulation of defense response	184	-1.52704	0	0.0451437
GO:0016776	phosphotransferase activity, phosphate group as acceptor	19	-1.52629	0.0556745	0.0453692
GO:0051051	negative regulation of transport	80	-1.52522	0.0149893	0.0456686
GO:0034097	response to cytokine	173	-1.52508	0	0.045651
GO:0034112	positive regulation of homotypic cell-cell adhesion	34	-1.52433	0.017094	0.0458468
GO:0051017	actin filament bundle assembly	45	-1.52418	0.0228216	0.0458538
GO:0034703	cation channel complex	105	-1.52374	0.00417537	0.0459621
GO:0032388	positive regulation of intracellular transport	57	-1.52294	0.0147059	0.046166
GO:0010821	regulation of mitochondrion organization	69	-1.52291	0.0204545	0.0461268
GO:0030031	cell projection assembly	93	-1.5224	0.0110619	0.0462518
GO:0050795	regulation of behavior	43	-1.52179	0.0189076	0.046398
GO:0016705	oxidoreductase activity, acting on paired donors, with incorporation or reduction of molecular oxygen	62	-1.52135	0.00963855	0.0465046
GO:0042455	ribonucleoside biosynthetic process	21	-1.52119	0.0338983	0.0465033
GO:0022412	cellular process involved in reproduction in multicellular organism	59	-1.52081	0.0169851	0.0465856
GO:0030810	positive regulation of nucleotide biosynthetic process	32	-1.52048	0.0175824	0.0466623
GO:0098742	cell-cell adhesion via plasma-membrane adhesion molecules	66	-1.52026	0.0221729	0.0466793
GO:0098796	membrane protein complex	310	-1.52008	0	0.0466856
GO:0032943	mononuclear cell proliferation	86	-1.52004	0.00662252	0.0466579
GO:0032386	regulation of intracellular transport	196	-1.51999	0.00234192	0.0466299
GO:0006073	cellular glucan metabolic process	51	-1.51987	0.0162037	0.0466229
GO:0043086	negative regulation of catalytic activity	128	-1.5193	0.00915332	0.0467536
GO:0008237	metallopeptidase activity	21	-1.51926	0.05	0.0467144
GO:0015079	potassium ion transmembrane transporter activity	55	-1.51737	0.0161663	0.0472559
GO:0097164	ammonium ion metabolic process	43	-1.51704	0.0266075	0.0473194
GO:0019829	cation-transporting ATPase activity	27	-1.5159	0.0338983	0.0476801
GO:0010952	positive regulation of peptidase activity	54	-1.51572	0.0206186	0.0476932
GO:0009123	nucleoside monophosphate metabolic process	51	-1.51517	0.0226244	0.0478896
GO:0046395	carboxylic acid catabolic process	47	-1.51504	0.0200893	0.0478812
GO:0044272	sulfur compound biosynthetic process	16	-1.5146	0.0537634	0.0479941
GO:0005798	Golgi-associated vesicle	18	-1.5138	0.0395604	0.0482192
GO:0018108	peptidyl-tyrosine phosphorylation	34	-1.51324	0.0387755	0.0483434
GO:0002698	negative regulation of immune effector process	30	-1.51281	0.0274262	0.048443
GO:0042113	B cell activation	63	-1.51267	0.0133038	0.0484455
GO:0005774	vacuolar membrane	111	-1.51216	0.00683371	0.0485517
GO:0072509	divalent inorganic cation transmembrane transporter activity	26	-1.51216	0.0294737	0.0485038
GO:0019901	protein kinase binding	54	-1.51199	0.0311203	0.0485026
GO:0015276	ligand-gated ion channel activity	49	-1.51173	0.0147368	0.0485542
GO:0038127	ERBB signaling pathway	64	-1.51113	0.0195228	0.048749
GO:0061572	actin filament bundle organization	45	-1.51106	0.0232558	0.048725
GO:0005057	receptor signaling protein activity	36	-1.51053	0.0384615	0.0488517
GO:0051302	regulation of cell division	77	-1.50985	0.0194384	0.0490823
GO:1902600	hydrogen ion transmembrane transport	28	-1.50949	0.033543	0.0491841
GO:0004857	enzyme inhibitor activity	84	-1.50877	0.0230415	0.0493615
GO:0014075	response to amine	22	-1.5086	0.052381	0.0493776
GO:0043280	positive regulation of cysteine-type endopeptidase activity involved in apoptotic process	41	-1.5074	0.0315126	0.0497257
GO:1903649	regulation of cytoplasmic transport	150	-1.50536	0	0.0504527
GO:0043410	positive regulation of MAPK cascade	125	-1.50511	0.00222222	0.0504823
GO:0010883	regulation of lipid storage	18	-1.50392	0.0414079	0.0508499
GO:0050920	regulation of chemotaxis	42	-1.50368	0.032538	0.0508812
GO:0016052	carbohydrate catabolic process	23	-1.5007	0.0412371	0.051983
GO:0060606	tube closure	55	-1.49972	0.0364807	0.0523122
GO:0007569	cell aging	19	-1.49802	0.0411255	0.0528942
GO:0002683	negative regulation of immune system process	90	-1.49751	0.00902935	0.0530506
GO:0044042	glucan metabolic process	51	-1.49631	0.0198238	0.0534395
GO:0070486	leukocyte aggregation	140	-1.49613	0.00227273	0.0534682
GO:0048704	embryonic skeletal system morphogenesis	34	-1.49562	0.0400844	0.0536011
GO:0010950	positive regulation of endopeptidase activity	45	-1.49544	0.0365591	0.0536239
GO:0000785	chromatin	134	-1.4949	0.00843882	0.0537681
GO:0032465	regulation of cytokinesis	24	-1.49352	0.0361702	0.0542346
GO:0016830	carbon-carbon lyase activity	46	-1.49323	0.0288248	0.0542971
GO:0007281	germ cell development	53	-1.49179	0.0143443	0.0548599
GO:0060326	cell chemotaxis	63	-1.49139	0.0200893	0.054952
GO:0016055	Wnt signaling pathway	177	-1.49078	0.0133038	0.0551542
GO:0045685	regulation of glial cell differentiation	25	-1.49028	0.0571429	0.0552818
GO:0018212	peptidyl-tyrosine modification	34	-1.48864	0.0334728	0.055846
GO:0008589	regulation of smoothened signaling pathway	32	-1.48827	0.0505263	0.0559242
GO:0032102	negative regulation of response to external stimulus	45	-1.48803	0.0353982	0.0559677
GO:0010463	mesenchymal cell proliferation	32	-1.48493	0.0487805	0.0571131
GO:0044463	cell projection part	325	-1.48414	0	0.0573443
GO:0010634	positive regulation of epithelial cell migration	18	-1.48303	0.0547046	0.05769
GO:0051783	regulation of nuclear division	52	-1.48262	0.029148	0.0578002
GO:0052548	regulation of endopeptidase activity	51	-1.47975	0.0297483	0.0588501
GO:0002443	leukocyte mediated immunity	70	-1.47943	0.0305011	0.0589181
GO:0033558	protein deacetylase activity	15	-1.47728	0.0509554	0.0596618
GO:0099531	presynaptic process involved in synaptic transmission	15	-1.47639	0.0655738	0.0599269
GO:2000116	regulation of cysteine-type endopeptidase activity	47	-1.47591	0.030837	0.0600755
GO:0007338	single fertilization	22	-1.47422	0.052521	0.0607731
GO:0043542	endothelial cell migration	65	-1.47235	0.025522	0.061503
GO:0042044	fluid transport	15	-1.47163	0.0772358	0.0617588
GO:0010517	regulation of phospholipase activity	24	-1.47141	0.0462555	0.0617913
GO:0043487	regulation of RNA stability	38	-1.47095	0.0389344	0.0619266
GO:0050900	leukocyte migration	85	-1.47094	0.0138249	0.0618736
GO:0010823	negative regulation of mitochondrion organization	20	-1.47054	0.0501089	0.0619908
GO:0042490	mechanoreceptor differentiation	23	-1.47008	0.0465116	0.0621567
GO:0031513	nonmotile primary cilium	39	-1.46828	0.0463158	0.0628653
GO:0005794	Golgi apparatus	104	-1.46796	0.012931	0.062967
GO:0009148	pyrimidine nucleoside triphosphate biosynthetic process	15	-1.46738	0.0772358	0.0631501
GO:0010628	positive regulation of gene expression	167	-1.46631	0.0045977	0.0636127
GO:0030705	cytoskeleton-dependent intracellular transport	37	-1.46577	0.0465587	0.0637721
GO:0007018	microtubule-based movement	80	-1.46505	0.00865801	0.0640648
GO:0032103	positive regulation of response to external stimulus	40	-1.46407	0.0452586	0.0644325
GO:0030099	myeloid cell differentiation	141	-1.4624	0.00441501	0.0650874
GO:1901566	organonitrogen compound biosynthetic process	438	-1.46082	0	0.065749
GO:0070489	T cell aggregation	137	-1.45956	0.00692841	0.0662727
GO:0030111	regulation of Wnt signaling pathway	138	-1.45861	0.00454545	0.0666078
GO:0001738	morphogenesis of a polarized epithelium	23	-1.45804	0.0643777	0.066851
GO:0097191	extrinsic apoptotic signaling pathway	119	-1.45777	0.00689655	0.0669307
GO:0006732	coenzyme metabolic process	108	-1.45708	0.0190678	0.0672118
GO:0019915	lipid storage	20	-1.45658	0.0612691	0.0673656
GO:0030595	leukocyte chemotaxis	61	-1.45578	0.0123762	0.0676505
GO:0030286	dynein complex	23	-1.45567	0.0595483	0.0676299
GO:0001819	positive regulation of cytokine production	135	-1.45531	0.0114943	0.0677561
GO:0010769	regulation of cell morphogenesis involved in differentiation	139	-1.45482	0.00925926	0.0679023
GO:0046165	alcohol biosynthetic process	20	-1.45461	0.0597938	0.0679317
GO:0051705	multi-organism behavior	21	-1.45434	0.0623608	0.0680182
GO:0021543	pallium development	63	-1.45404	0.0282609	0.0680861
GO:0045787	positive regulation of cell cycle	33	-1.4524	0.0503145	0.0687169
GO:0045944	positive regulation of transcription from RNA polymerase II promoter	23	-1.45236	0.0609481	0.0686695
GO:0043281	regulation of cysteine-type endopeptidase activity involved in apoptotic process	47	-1.45212	0.0412371	0.0687105
GO:0051427	hormone receptor binding	59	-1.45162	0.0307018	0.0688793
GO:0021782	glial cell development	29	-1.4514	0.04	0.0689039
GO:0042110	T cell activation	137	-1.45103	0.00704225	0.0690218
GO:0072594	establishment of protein localization to organelle	142	-1.45092	0.0154525	0.0690088
GO:1904892	regulation of STAT cascade	33	-1.45072	0.0474138	0.0690248
GO:0051235	maintenance of location	88	-1.45014	0.0178571	0.0692397
GO:0007269	neurotransmitter secretion	15	-1.44839	0.0699153	0.0699933
GO:1903034	regulation of response to wounding	54	-1.44785	0.0306346	0.070158
GO:0072593	reactive oxygen species metabolic process	43	-1.44706	0.0509165	0.0704644
GO:0008047	enzyme activator activity	88	-1.44664	0.0182232	0.070617
GO:0009100	glycoprotein metabolic process	110	-1.44576	0.0157303	0.0709556
GO:0034614	cellular response to reactive oxygen species	30	-1.44429	0.0424628	0.0715757
GO:0071706	tumor necrosis factor superfamily cytokine production	37	-1.44361	0.0604167	0.0718839
GO:0005635	nuclear envelope	22	-1.4433	0.07173	0.0719573
GO:0042578	phosphoric ester hydrolase activity	210	-1.44191	0.00224215	0.072607
GO:0008593	regulation of Notch signaling pathway	35	-1.44047	0.043379	0.0732198
GO:0071593	lymphocyte aggregation	137	-1.43866	0.0154867	0.0740018
GO:0072372	primary cilium	49	-1.43735	0.0300429	0.074583
GO:0048545	response to steroid hormone	140	-1.43697	0.0134831	0.0747014
GO:0070325	lipoprotein particle receptor binding	15	-1.43644	0.0652174	0.0748841
GO:0007612	learning	28	-1.43594	0.057377	0.0750358
GO:0019098	reproductive behavior	17	-1.43567	0.0833333	0.0750889
GO:0043401	steroid hormone mediated signaling pathway	61	-1.43532	0.0441501	0.0751943
GO:0006595	polyamine metabolic process	15	-1.43418	0.0774336	0.0756967
GO:0090287	regulation of cellular response to growth factor stimulus	100	-1.43224	0.0156951	0.0765684
GO:0006821	chloride transport	48	-1.43181	0.0349345	0.0767371
GO:0060249	anatomical structure homeostasis	74	-1.43137	0.0294785	0.0769158
GO:0030307	positive regulation of cell growth	22	-1.43087	0.0451613	0.0770706
GO:0007159	leukocyte cell-cell adhesion	146	-1.43055	0.0113379	0.0771681
GO:0005262	calcium channel activity	25	-1.4293	0.0876827	0.0777069
GO:0010035	response to inorganic substance	107	-1.42771	0.0155556	0.0784492
GO:0007259	JAK-STAT cascade	33	-1.42713	0.0526316	0.0786513
GO:0031252	cell leading edge	107	-1.42591	0.0241758	0.0792207
GO:0010827	regulation of glucose transport	34	-1.42566	0.06	0.0792527
GO:0090544	BAF-type complex	15	-1.42498	0.0954447	0.0795347
GO:1903046	meiotic cell cycle process	54	-1.4239	0.0336323	0.0800481
GO:0004721	phosphoprotein phosphatase activity	98	-1.42211	0.0215983	0.0809195
GO:0016298	lipase activity	37	-1.4213	0.0618102	0.0812409
GO:0030518	intracellular steroid hormone receptor signaling pathway	61	-1.42126	0.0498812	0.0811755
GO:0080134	regulation of response to stress	367	-1.42078	0.0025	0.0813592
GO:0030234	enzyme regulator activity	275	-1.42007	0.00688073	0.0816696
GO:1903169	regulation of calcium ion transmembrane transport	25	-1.41999	0.0778032	0.0816374
GO:0051130	positive regulation of cellular component organization	284	-1.4196	0.00247525	0.081788
GO:0006733	oxidoreduction coenzyme metabolic process	49	-1.41927	0.0249433	0.0819244
GO:0006633	fatty acid biosynthetic process	25	-1.41922	0.0767544	0.0818803
GO:0010675	regulation of cellular carbohydrate metabolic process	61	-1.4191	0.0374449	0.0818681
GO:0046425	regulation of JAK-STAT cascade	33	-1.41772	0.0520362	0.0825293
GO:0006835	dicarboxylic acid transport	24	-1.41761	0.077951	0.082498
GO:0070848	response to growth factor	204	-1.41693	0.00235294	0.082802
GO:0016234	inclusion body	21	-1.41634	0.0640496	0.0830462
GO:0006109	regulation of carbohydrate metabolic process	61	-1.4156	0.031746	0.0833692
GO:2001233	regulation of apoptotic signaling pathway	77	-1.41538	0.0294737	0.0834305
GO:1903309	negative regulation of chromatin modification	28	-1.41433	0.05	0.0839166
GO:0048706	embryonic skeletal system development	37	-1.41372	0.0570825	0.0841791
GO:0097696	STAT cascade	33	-1.41281	0.0659575	0.0846548
GO:0030522	intracellular receptor signaling pathway	100	-1.41082	0.0278373	0.0856697
GO:0007204	positive regulation of cytosolic calcium ion concentration	53	-1.40945	0.0454545	0.0863253
GO:0019722	calcium-mediated signaling	34	-1.4087	0.0626398	0.0866628
GO:0007009	plasma membrane organization	66	-1.40857	0.0304348	0.0866551
GO:0090066	regulation of anatomical structure size	192	-1.40838	0.0112613	0.0867132
GO:0001885	endothelial cell development	17	-1.40829	0.0971074	0.0866975
GO:0051172	negative regulation of nitrogen compound metabolic process	152	-1.40801	0.021327	0.0867815
GO:0006979	response to oxidative stress	88	-1.40745	0.0277136	0.0870022
GO:0061041	regulation of wound healing	40	-1.40578	0.0422222	0.0878903
GO:0002684	positive regulation of immune system process	272	-1.40535	0.00240385	0.088038
GO:0019900	kinase binding	286	-1.40173	0	0.0899351
GO:0030178	negative regulation of Wnt signaling pathway	93	-1.4007	0.0360934	0.0905015
GO:0030301	cholesterol transport	37	-1.40042	0.0592255	0.0905732
GO:0044259	multicellular organismal macromolecule metabolic process	15	-1.39989	0.0845987	0.090806
GO:0031056	regulation of histone modification	73	-1.39906	0.0344086	0.0911883
GO:0006954	inflammatory response	30	-1.39807	0.0730223	0.0916938
GO:0006955	immune response	276	-1.39641	0	0.0925316
GO:0055114	oxidation-reduction process	123	-1.3964	0.0221239	0.0924567
GO:0097530	granulocyte migration	33	-1.3955	0.0770925	0.0929141
GO:0050864	regulation of B cell activation	37	-1.39484	0.0627706	0.0932173
GO:0019221	cytokine-mediated signaling pathway	77	-1.39474	0.0421286	0.0931873
GO:0009147	pyrimidine nucleoside triphosphate metabolic process	17	-1.39463	0.0894118	0.093185
GO:0051647	nucleus localization	15	-1.39286	0.0973631	0.0941441
GO:0031341	regulation of cell killing	15	-1.39219	0.111359	0.0944791
GO:0086002	cardiac muscle cell action potential involved in contraction	15	-1.39175	0.103158	0.0946293
GO:0036477	somatodendritic compartment	29	-1.39082	0.0733198	0.0951307
GO:0007215	glutamate receptor signaling pathway	20	-1.39081	0.0905263	0.0950542
GO:0044264	cellular polysaccharide metabolic process	58	-1.38981	0.0438597	0.0955533
GO:0044705	multi-organism reproductive behavior	16	-1.38978	0.107383	0.0954894
GO:0060541	respiratory system development	25	-1.38956	0.0909091	0.0955189
GO:0072091	regulation of stem cell proliferation	31	-1.38864	0.0892116	0.0959989
GO:2000021	regulation of ion homeostasis	70	-1.38825	0.039627	0.0961308
GO:0030324	lung development	25	-1.38746	0.0927602	0.0964561
GO:0031300	intrinsic component of organelle membrane	119	-1.38504	0.0232019	0.09791
GO:0030098	lymphocyte differentiation	132	-1.38417	0.0340136	0.0983595
GO:0045934	negative regulation of nucleobase-containing compound metabolic process	136	-1.38227	0.0218447	0.0995337
GO:0051186	cofactor metabolic process	125	-1.38004	0.0167866	0.100868
GO:0032496	response to lipopolysaccharide	32	-1.37848	0.0880503	0.101761
GO:0044441	ciliary part	151	-1.37763	0.0215983	0.102291
GO:0035023	regulation of Rho protein signal transduction	21	-1.37671	0.103814	0.102751
GO:1990138	neuron projection extension	34	-1.37487	0.0743982	0.103851
GO:0002687	positive regulation of leukocyte migration	28	-1.37425	0.102249	0.104164
GO:1903308	regulation of chromatin modification	77	-1.37405	0.0369515	0.104213
GO:0006886	intracellular protein transport	308	-1.37301	0	0.104808
GO:0035258	steroid hormone receptor binding	40	-1.37265	0.0629213	0.104959
GO:0031072	heat shock protein binding	24	-1.37195	0.0911017	0.10538
GO:0071773	cellular response to BMP stimulus	52	-1.37161	0.0712743	0.105541
GO:0046822	regulation of nucleocytoplasmic transport	101	-1.37104	0.0414747	0.105834
GO:0043903	regulation of symbiosis, encompassing mutualism through parasitism	55	-1.36883	0.0676533	0.107079
GO:1901981	phosphatidylinositol phosphate binding	60	-1.36851	0.0769231	0.10722
GO:0071345	cellular response to cytokine stimulus	81	-1.3684	0.0506608	0.107198
GO:0000118	histone deacetylase complex	22	-1.36807	0.0950413	0.107333
GO:0071621	granulocyte chemotaxis	32	-1.36731	0.093361	0.107749
GO:0030203	glycosaminoglycan metabolic process	32	-1.36652	0.0930736	0.10822
GO:0071772	response to BMP	52	-1.36618	0.0615711	0.108357
GO:0005267	potassium channel activity	50	-1.36577	0.0746988	0.108556
GO:0031057	negative regulation of histone modification	26	-1.3654	0.107296	0.10867
GO:0086003	cardiac muscle cell contraction	15	-1.36383	0.125843	0.109695
GO:0007266	Rho protein signal transduction	21	-1.36359	0.0886076	0.109769
GO:0002028	regulation of sodium ion transport	23	-1.36358	0.109677	0.109694
GO:0030509	BMP signaling pathway	52	-1.36349	0.0463158	0.109662
GO:0042277	peptide binding	30	-1.36198	0.0944558	0.110522
GO:0007017	microtubule-based process	317	-1.36147	0.00236967	0.110768
GO:0097529	myeloid leukocyte migration	33	-1.36114	0.0847826	0.110875
GO:0045637	regulation of myeloid cell differentiation	60	-1.36037	0.056962	0.11129
GO:0007219	Notch signaling pathway	40	-1.35954	0.0770925	0.111801
GO:0043620	regulation of DNA-templated transcription in response to stress	25	-1.35873	0.0911111	0.112299
GO:0035257	nuclear hormone receptor binding	46	-1.35797	0.0756881	0.112674
GO:0051726	regulation of cell cycle	294	-1.35703	0.00469484	0.113249
GO:0072348	sulfur compound transport	19	-1.35663	0.109015	0.113404
GO:0019887	protein kinase regulator activity	64	-1.35658	0.0739958	0.113354
GO:0007033	vacuole organization	44	-1.35649	0.0762332	0.113332
GO:0042310	vasoconstriction	16	-1.35515	0.11828	0.114184
GO:0035710	CD4-positive, alpha-beta T cell activation	23	-1.35512	0.101075	0.114117
GO:0045446	endothelial cell differentiation	25	-1.35359	0.101952	0.115099
GO:0008188	neuropeptide receptor activity	20	-1.35325	0.106667	0.115263
GO:0019751	polyol metabolic process	30	-1.35253	0.101545	0.115663
GO:0004702	receptor signaling protein serine/threonine kinase activity	30	-1.35197	0.0889371	0.115937
GO:0005667	transcription factor complex	22	-1.35147	0.10245	0.116198
GO:0033059	cellular pigmentation	25	-1.35119	0.100877	0.116294
GO:2001251	negative regulation of chromosome organization	31	-1.34974	0.106157	0.117232
GO:0030141	secretory granule	79	-1.34944	0.0581897	0.117378
GO:0045665	negative regulation of neuron differentiation	19	-1.34881	0.10846	0.117768
GO:0008227	G-protein coupled amine receptor activity	26	-1.34832	0.0964912	0.118043
GO:0043279	response to alkaloid	25	-1.34778	0.0982143	0.118317
GO:0032640	tumor necrosis factor production	33	-1.34751	0.0903226	0.118448
GO:0002688	regulation of leukocyte chemotaxis	29	-1.34619	0.118503	0.119302
GO:0005768	endosome	197	-1.34567	0.0112613	0.119582
GO:0051213	dioxygenase activity	28	-1.34513	0.101512	0.119922
GO:1903039	positive regulation of leukocyte cell-cell adhesion	24	-1.34491	0.12093	0.119992
GO:0019216	regulation of lipid metabolic process	81	-1.34452	0.073913	0.120171
GO:1902580	single-organism cellular localization	298	-1.34393	0.0100251	0.120485
GO:0034330	cell junction organization	96	-1.34072	0.044586	0.122555
GO:1902275	regulation of chromatin organization	80	-1.33955	0.0577367	0.123302
GO:0007369	gastrulation	64	-1.33933	0.0693277	0.123357
GO:0000910	cytokinesis	46	-1.33863	0.0936819	0.123764
GO:0048771	tissue remodeling	39	-1.33838	0.0952381	0.123843
GO:0099503	secretory vesicle	79	-1.3377	0.0592255	0.124235
GO:0043618	regulation of transcription from RNA polymerase II promoter in response to stress	25	-1.33748	0.124722	0.124324
GO:0005976	polysaccharide metabolic process	59	-1.33729	0.0651685	0.124358
GO:0010464	regulation of mesenchymal cell proliferation	29	-1.33697	0.0940919	0.124485
GO:0031647	regulation of protein stability	75	-1.33618	0.0539216	0.124995
GO:0051403	stress-activated MAPK cascade	90	-1.33606	0.0447059	0.124969
GO:0045862	positive regulation of proteolysis	64	-1.33553	0.0857143	0.125331
GO:0010717	regulation of epithelial to mesenchymal transition	35	-1.33278	0.102222	0.127248
GO:0019207	kinase regulator activity	70	-1.33241	0.0586957	0.127424
GO:0002449	lymphocyte mediated immunity	37	-1.3318	0.0850112	0.127807
GO:0050921	positive regulation of chemotaxis	35	-1.33082	0.0939457	0.128435
GO:0030425	dendrite	25	-1.33059	0.121277	0.12853
GO:0006637	acyl-CoA metabolic process	21	-1.3297	0.125	0.129113
GO:0048520	positive regulation of behavior	35	-1.32944	0.103297	0.129222
GO:0007005	mitochondrion organization	121	-1.32892	0.0369565	0.129497
GO:0016042	lipid catabolic process	41	-1.32686	0.0916844	0.13098
GO:0061024	membrane organization	308	-1.32681	0.0091954	0.130915
GO:0043235	receptor complex	65	-1.32645	0.0726496	0.13112
GO:0034612	response to tumor necrosis factor	20	-1.32579	0.132114	0.131525
GO:0030510	regulation of BMP signaling pathway	50	-1.32551	0.0718954	0.131635
GO:0044242	cellular lipid catabolic process	33	-1.32469	0.104603	0.13219
GO:0035383	thioester metabolic process	21	-1.32468	0.104925	0.132091
GO:0044802	single-organism membrane organization	275	-1.32358	0.00941176	0.132869
GO:0009112	nucleobase metabolic process	29	-1.32302	0.0957447	0.133211
GO:0002822	regulation of adaptive immune response based on somatic recombination of immune receptors built from immunoglobulin superfamily domains	25	-1.32272	0.118681	0.13334
GO:0070588	calcium ion transmembrane transport	27	-1.32196	0.123853	0.133941
GO:0070161	anchoring junction	299	-1.3212	0.0169082	0.134446
GO:0050870	positive regulation of T cell activation	24	-1.32094	0.120614	0.134569
GO:0005615	extracellular space	18	-1.32066	0.142549	0.13468
GO:0016879	ligase activity, forming carbon-nitrogen bonds	43	-1.31961	0.103753	0.135482
GO:0001736	establishment of planar polarity	16	-1.31886	0.14916	0.135952
GO:0004860	protein kinase inhibitor activity	18	-1.31721	0.151139	0.137237
GO:0007164	establishment of tissue polarity	16	-1.31714	0.123913	0.13718
GO:0044455	mitochondrial membrane part	52	-1.31687	0.106195	0.137307
GO:0031226	intrinsic component of plasma membrane	75	-1.3167	0.0743982	0.137349
GO:0010558	negative regulation of macromolecule biosynthetic process	129	-1.31664	0.0518018	0.137288
GO:0060048	cardiac muscle contraction	18	-1.31538	0.156989	0.138239
GO:0071559	response to transforming growth factor beta	59	-1.31488	0.0759219	0.138513
GO:0030282	bone mineralization	22	-1.31474	0.135135	0.138531
GO:0031098	stress-activated protein kinase signaling cascade	90	-1.31457	0.0708155	0.138545
GO:0007126	meiotic nuclear division	46	-1.31449	0.103814	0.138497
GO:0005887	integral component of plasma membrane	71	-1.31381	0.0711111	0.138943
GO:1903708	positive regulation of hemopoiesis	45	-1.3123	0.104651	0.140122
GO:0033365	protein localization to organelle	240	-1.31196	0.0119617	0.140303
GO:0071560	cellular response to transforming growth factor beta stimulus	59	-1.31167	0.0748299	0.140431
GO:0050727	regulation of inflammatory response	16	-1.3116	0.138298	0.140365
GO:0005912	adherens junction	283	-1.31156	0.0115207	0.140285
GO:0010927	cellular component assembly involved in morphogenesis	124	-1.31147	0.0452489	0.140265
GO:0010256	endomembrane system organization	90	-1.31109	0.0533049	0.140466
GO:0007015	actin filament organization	165	-1.31103	0.029148	0.140401
GO:0005496	steroid binding	31	-1.31022	0.108696	0.140984
GO:0007224	smoothened signaling pathway	36	-1.31	0.103837	0.141046
GO:0000139	Golgi membrane	75	-1.30656	0.0702948	0.143739
GO:0005924	cell-substrate adherens junction	273	-1.30639	0.0215311	0.143756
GO:0005977	glycogen metabolic process	36	-1.30531	0.116129	0.144573
GO:0030055	cell-substrate junction	275	-1.30385	0.0190931	0.145626
GO:0051149	positive regulation of muscle cell differentiation	18	-1.30383	0.154684	0.145553
GO:0071396	cellular response to lipid	73	-1.30254	0.102174	0.146641
GO:0006091	generation of precursor metabolites and energy	115	-1.30227	0.044843	0.14676
GO:0071383	cellular response to steroid hormone stimulus	67	-1.30203	0.0752212	0.146852
GO:0030217	T cell differentiation	81	-1.30179	0.0785563	0.146929
GO:0002460	adaptive immune response based on somatic recombination of immune receptors built from immunoglobulin superfamily domains	47	-1.30165	0.11039	0.146953
GO:0033559	unsaturated fatty acid metabolic process	20	-1.30163	0.166302	0.146852
GO:0051301	cell division	118	-1.30126	0.055814	0.147034
GO:0007179	transforming growth factor beta receptor signaling pathway	59	-1.29955	0.0831461	0.148406
GO:0033555	multicellular organismal response to stress	21	-1.29931	0.132558	0.148482
GO:0035091	phosphatidylinositol binding	71	-1.29882	0.0887949	0.148788
GO:0045444	fat cell differentiation	40	-1.29678	0.125	0.150432
GO:0031966	mitochondrial membrane	98	-1.29662	0.0765766	0.150444
GO:0006022	aminoglycan metabolic process	51	-1.29395	0.100703	0.152696
GO:0060428	lung epithelium development	16	-1.29351	0.15565	0.153017
GO:0005740	mitochondrial envelope	98	-1.2932	0.0659091	0.15318
GO:0048675	axon extension	17	-1.29306	0.148472	0.153178
GO:0005342	organic acid transmembrane transporter activity	53	-1.29239	0.104803	0.153623
GO:0007568	aging	40	-1.29193	0.109813	0.153908
GO:0070302	regulation of stress-activated protein kinase signaling cascade	69	-1.29114	0.0946237	0.154489
GO:0032845	negative regulation of homeostatic process	40	-1.28992	0.0985011	0.155453
GO:0006112	energy reserve metabolic process	36	-1.28806	0.119149	0.157086
GO:0005088	Ras guanyl-nucleotide exchange factor activity	55	-1.28606	0.121622	0.158763
GO:0060090	binding, bridging	15	-1.28589	0.154013	0.15882
GO:0008544	epidermis development	68	-1.28385	0.0950226	0.160666
GO:0006605	protein targeting	213	-1.28252	0.0366972	0.161803
GO:0032872	regulation of stress-activated MAPK cascade	69	-1.28229	0.0844156	0.16188
GO:0033043	regulation of organelle organization	409	-1.28151	0.0211765	0.1625
GO:0033144	negative regulation of intracellular steroid hormone receptor signaling pathway	22	-1.28086	0.180361	0.163062
GO:0044450	microtubule organizing center part	22	-1.28004	0.151188	0.163677
GO:0017015	regulation of transforming growth factor beta receptor signaling pathway	58	-1.27955	0.107383	0.163982
GO:0046332	SMAD binding	24	-1.27714	0.151111	0.166105
GO:0005319	lipid transporter activity	42	-1.27684	0.122105	0.16628
GO:0046902	regulation of mitochondrial membrane permeability	22	-1.27683	0.161702	0.166157
GO:0010638	positive regulation of organelle organization	164	-1.27668	0.0494382	0.166171
GO:0050886	endocrine process	23	-1.27665	0.165236	0.166069
GO:0006970	response to osmotic stress	25	-1.27626	0.144737	0.166312
GO:0009913	epidermal cell differentiation	64	-1.27533	0.118681	0.167036
GO:0005543	phospholipid binding	132	-1.27514	0.073991	0.167071
GO:0006101	citrate metabolic process	20	-1.27466	0.156542	0.167376
GO:1903844	regulation of cellular response to transforming growth factor beta stimulus	58	-1.27445	0.135945	0.167461
GO:0001909	leukocyte mediated cytotoxicity	24	-1.27418	0.146868	0.167582
GO:0042493	response to drug	27	-1.27358	0.141593	0.168106
GO:0043200	response to amino acid	28	-1.27251	0.146825	0.168981
GO:0045216	cell-cell junction organization	63	-1.27086	0.0961969	0.170444
GO:0055076	transition metal ion homeostasis	40	-1.27055	0.126609	0.170613
GO:0030801	positive regulation of cyclic nucleotide metabolic process	37	-1.26967	0.136659	0.171328
GO:0007088	regulation of mitotic nuclear division	42	-1.26883	0.152809	0.17203
GO:0032612	interleukin-1 production	21	-1.26864	0.160256	0.172081
GO:0072350	tricarboxylic acid metabolic process	21	-1.26861	0.167033	0.171975
GO:0071407	cellular response to organic cyclic compound	98	-1.26826	0.0872483	0.172153
GO:0043901	negative regulation of multi-organism process	21	-1.26813	0.158416	0.172179
GO:0017111	nucleoside-triphosphatase activity	476	-1.26628	0.0100503	0.173877
GO:0032768	regulation of monooxygenase activity	23	-1.26462	0.169043	0.175357
GO:0010522	regulation of calcium ion transport into cytosol	41	-1.26411	0.132075	0.175752
GO:0004674	protein serine/threonine kinase activity	118	-1.26335	0.0769231	0.176384
GO:0090559	regulation of membrane permeability	22	-1.26321	0.170732	0.176375
GO:0019205	nucleobase-containing compound kinase activity	18	-1.26302	0.163223	0.176434
GO:0046632	alpha-beta T cell differentiation	25	-1.26148	0.160083	0.177896
GO:0045981	positive regulation of nucleotide metabolic process	37	-1.26082	0.14557	0.17839
GO:0032006	regulation of TOR signaling	31	-1.26042	0.16849	0.178669
GO:0046660	female sex differentiation	28	-1.25986	0.150224	0.179138
GO:0007173	epidermal growth factor receptor signaling pathway	37	-1.25947	0.11039	0.179399
GO:0019210	kinase inhibitor activity	18	-1.25924	0.172414	0.179511
GO:0003401	axis elongation	19	-1.2584	0.174779	0.180254
GO:0007264	small GTPase mediated signal transduction	100	-1.25823	0.0902778	0.180291
GO:0016575	histone deacetylation	22	-1.25607	0.177453	0.182327
GO:0090068	positive regulation of cell cycle process	26	-1.25579	0.163636	0.182485
GO:0001952	regulation of cell-matrix adhesion	37	-1.25553	0.140725	0.182596
GO:0042579	microbody	82	-1.25527	0.111842	0.182738
GO:1903509	liposaccharide metabolic process	22	-1.25373	0.187633	0.184163
GO:0004553	hydrolase activity, hydrolyzing O-glycosyl compounds	45	-1.25249	0.127983	0.18535
GO:0019218	regulation of steroid metabolic process	30	-1.25241	0.150215	0.18529
GO:0006446	regulation of translational initiation	18	-1.25209	0.163043	0.185501
GO:0001894	tissue homeostasis	59	-1.25156	0.121535	0.185932
GO:0008037	cell recognition	39	-1.25102	0.149789	0.186336
GO:0006476	protein deacetylation	28	-1.25019	0.167816	0.187062
GO:0070265	necrotic cell death	18	-1.24887	0.202198	0.18837
GO:0010830	regulation of myotube differentiation	20	-1.24474	0.172199	0.192548
GO:0010518	positive regulation of phospholipase activity	16	-1.24354	0.176596	0.193666
GO:0060193	positive regulation of lipase activity	16	-1.24341	0.20296	0.193678
GO:0032924	activin receptor signaling pathway	16	-1.24205	0.184444	0.195034
GO:0023023	MHC protein complex binding	21	-1.24178	0.176072	0.195192
GO:0006865	amino acid transport	70	-1.24158	0.13969	0.195275
GO:0002700	regulation of production of molecular mediator of immune response	24	-1.24118	0.169557	0.195568
GO:0006513	protein monoubiquitination	19	-1.24059	0.194861	0.19606
GO:0002444	myeloid leukocyte mediated immunity	15	-1.2405	0.2	0.196023
GO:0046943	carboxylic acid transmembrane transporter activity	50	-1.24012	0.145877	0.196325
GO:0010631	epithelial cell migration	106	-1.23948	0.0946882	0.196856
GO:0006942	regulation of striated muscle contraction	16	-1.23943	0.201754	0.196764
GO:0001704	formation of primary germ layer	42	-1.23754	0.146392	0.198672
GO:0051169	nuclear transport	166	-1.23706	0.0738095	0.199039
GO:0007043	cell-cell junction assembly	33	-1.23679	0.162471	0.199199
GO:0048872	homeostasis of number of cells	58	-1.23506	0.142241	0.200951
GO:0006913	nucleocytoplasmic transport	164	-1.2349	0.0749415	0.200984
GO:0090130	tissue migration	107	-1.23431	0.102326	0.201458
GO:0002262	myeloid cell homeostasis	23	-1.23411	0.181435	0.201539
GO:0008285	negative regulation of cell proliferation	90	-1.23376	0.110375	0.201797
GO:0016860	intramolecular oxidoreductase activity	17	-1.23305	0.184	0.202442
GO:0032611	interleukin-1 beta production	17	-1.23305	0.189189	0.202301
GO:0003774	motor activity	74	-1.23213	0.12474	0.203187
GO:0009953	dorsal/ventral pattern formation	28	-1.23196	0.187633	0.203237
GO:0050776	regulation of immune response	204	-1.23043	0.0439815	0.204772
GO:0009124	nucleoside monophosphate biosynthetic process	38	-1.22858	0.181237	0.206622
GO:0002690	positive regulation of leukocyte chemotaxis	24	-1.22796	0.199134	0.207147
GO:0016866	intramolecular transferase activity	23	-1.2233	0.188053	0.212391
GO:0051119	sugar transmembrane transporter activity	15	-1.22315	0.208421	0.21241
GO:0097193	intrinsic apoptotic signaling pathway	100	-1.2226	0.116173	0.212891
GO:0016604	nuclear body	138	-1.22172	0.107383	0.213738
GO:1903555	regulation of tumor necrosis factor superfamily cytokine production	21	-1.22137	0.196388	0.213989
GO:0033177	proton-transporting two-sector ATPase complex, proton-transporting domain	16	-1.21996	0.206667	0.215452
GO:0009896	positive regulation of catabolic process	97	-1.21712	0.111617	0.218781
GO:1901184	regulation of ERBB signaling pathway	33	-1.21669	0.198732	0.219124
GO:0006909	phagocytosis	17	-1.21667	0.219149	0.21899
GO:0012506	vesicle membrane	112	-1.21646	0.11435	0.219084
GO:0016614	oxidoreductase activity, acting on CH-OH group of donors	94	-1.2164	0.137387	0.218994
GO:0090132	epithelium migration	106	-1.21533	0.117778	0.220121
GO:0006664	glycolipid metabolic process	22	-1.2133	0.219149	0.222403
GO:0014014	negative regulation of gliogenesis	18	-1.21223	0.229545	0.22349
GO:0002695	negative regulation of leukocyte activation	16	-1.21189	0.208861	0.22372
GO:0007163	establishment or maintenance of cell polarity	57	-1.2083	0.167033	0.227939
GO:0050730	regulation of peptidyl-tyrosine phosphorylation	27	-1.20519	0.208054	0.231573
GO:0043467	regulation of generation of precursor metabolites and energy	29	-1.20276	0.199125	0.234381
GO:0043087	regulation of GTPase activity	208	-1.20235	0.091954	0.234724
GO:0031110	regulation of microtubule polymerization or depolymerization	18	-1.20225	0.210066	0.234673
GO:0070603	SWI/SNF superfamily-type complex	24	-1.20197	0.232365	0.234849
GO:0016788	hydrolase activity, acting on ester bonds	371	-1.20186	0.0516796	0.234814
GO:0009416	response to light stimulus	120	-1.20115	0.120879	0.235611
GO:0016763	transferase activity, transferring pentosyl groups	18	-1.20083	0.229935	0.235818
GO:0032410	negative regulation of transporter activity	17	-1.19978	0.253933	0.237037
GO:0032652	regulation of interleukin-1 production	19	-1.1985	0.247917	0.238564
GO:0000079	regulation of cyclin-dependent protein serine/threonine kinase activity	28	-1.19833	0.211087	0.238611
GO:0070228	regulation of lymphocyte apoptotic process	23	-1.19772	0.218947	0.239212
GO:0042058	regulation of epidermal growth factor receptor signaling pathway	33	-1.19724	0.203822	0.239653
GO:1904029	regulation of cyclin-dependent protein kinase activity	28	-1.19661	0.22314	0.240337
GO:0034763	negative regulation of transmembrane transport	21	-1.19472	0.230126	0.242582
GO:0060401	cytosolic calcium ion transport	43	-1.19458	0.199134	0.242581
GO:0060402	calcium ion transport into cytosol	43	-1.19404	0.193333	0.243075
GO:0003158	endothelium development	38	-1.19395	0.197778	0.243032
GO:0010629	negative regulation of gene expression	166	-1.19237	0.102273	0.244918
GO:0005783	endoplasmic reticulum	153	-1.19144	0.135714	0.245905
GO:0046824	positive regulation of nucleocytoplasmic transport	25	-1.19123	0.208984	0.246001
GO:0035601	protein deacylation	32	-1.19021	0.232218	0.247122
GO:0009894	regulation of catabolic process	263	-1.18804	0.0809524	0.249756
GO:0045639	positive regulation of myeloid cell differentiation	29	-1.18782	0.238426	0.249895
GO:0008203	cholesterol metabolic process	20	-1.18736	0.222973	0.250317
GO:0038034	signal transduction in absence of ligand	47	-1.18594	0.211207	0.25215
GO:0048469	cell maturation	41	-1.18593	0.203125	0.251985
GO:0015631	tubulin binding	145	-1.18507	0.116945	0.252945
GO:0048770	pigment granule	37	-1.18275	0.236726	0.255819
GO:0086001	cardiac muscle cell action potential	19	-1.18103	0.239264	0.257997
GO:0051056	regulation of small GTPase mediated signal transduction	52	-1.17985	0.188636	0.259397
GO:0000187	activation of MAPK activity	17	-1.17847	0.254818	0.261171
GO:0002706	regulation of lymphocyte mediated immunity	17	-1.17698	0.25	0.26297
GO:0043433	negative regulation of sequence-specific DNA binding transcription factor activity	34	-1.1767	0.229258	0.263222
GO:0030177	positive regulation of Wnt signaling pathway	62	-1.17532	0.201717	0.26492
GO:2000106	regulation of leukocyte apoptotic process	23	-1.17482	0.235955	0.26547
GO:0031345	negative regulation of cell projection organization	23	-1.17099	0.2375	0.270577
GO:0051607	defense response to virus	18	-1.17009	0.252049	0.271622
GO:1902652	secondary alcohol metabolic process	20	-1.1694	0.26087	0.272412
GO:0034111	negative regulation of homotypic cell-cell adhesion	17	-1.16925	0.25	0.272423
GO:1902582	single-organism intracellular transport	457	-1.16699	0.0688775	0.275598
GO:0002367	cytokine production involved in immune response	16	-1.16586	0.26087	0.277012
GO:0002066	columnar/cuboidal epithelial cell development	23	-1.16571	0.252193	0.27705
GO:0015171	amino acid transmembrane transporter activity	27	-1.16554	0.244898	0.277087
GO:0072329	monocarboxylic acid catabolic process	27	-1.16544	0.225322	0.277038
GO:0050866	negative regulation of cell activation	22	-1.16442	0.23299	0.278347
GO:0009615	response to virus	19	-1.16422	0.254545	0.278494
GO:0071715	icosanoid transport	16	-1.16317	0.277899	0.279824
GO:0031929	TOR signaling	32	-1.16254	0.25054	0.28051
GO:0044877	macromolecular complex binding	210	-1.16207	0.122402	0.280942
GO:0010770	positive regulation of cell morphogenesis involved in differentiation	44	-1.16164	0.24	0.281405
GO:0045930	negative regulation of mitotic cell cycle	18	-1.16156	0.272921	0.281327
GO:0031967	organelle envelope	297	-1.16115	0.100737	0.28171
GO:0009062	fatty acid catabolic process	26	-1.16093	0.246888	0.281841
GO:0031253	cell projection membrane	90	-1.16057	0.179372	0.282211
GO:0007162	negative regulation of cell adhesion	55	-1.15957	0.196937	0.283432
GO:0098797	plasma membrane protein complex	60	-1.15954	0.207424	0.283287
GO:0035770	ribonucleoprotein granule	83	-1.15857	0.195122	0.284487
GO:0098732	macromolecule deacylation	33	-1.1567	0.253863	0.287025
GO:0008514	organic anion transmembrane transporter activity	59	-1.15617	0.204348	0.287612
GO:0022408	negative regulation of cell-cell adhesion	26	-1.15497	0.251037	0.289137
GO:0034329	cell junction assembly	58	-1.15484	0.204651	0.289124
GO:0031016	pancreas development	17	-1.15462	0.257796	0.289296
GO:0008630	intrinsic apoptotic signaling pathway in response to DNA damage	44	-1.15452	0.213974	0.289247
GO:0007249	I-kappaB kinase/NF-kappaB signaling	127	-1.15302	0.178998	0.291365
GO:0031124	mRNA 3'-end processing	22	-1.1518	0.265258	0.29301
GO:0008652	cellular amino acid biosynthetic process	26	-1.14959	0.261682	0.296182
GO:0032680	regulation of tumor necrosis factor production	19	-1.14945	0.264516	0.296221
GO:0032309	icosanoid secretion	16	-1.14934	0.292035	0.296171
GO:0031975	envelope	297	-1.14921	0.123153	0.296147
GO:0098802	plasma membrane receptor complex	49	-1.14863	0.247881	0.296814
GO:0030010	establishment of cell polarity	26	-1.14749	0.25641	0.298358
GO:0002761	regulation of myeloid leukocyte differentiation	45	-1.14721	0.232346	0.29856
GO:0098794	postsynapse	15	-1.14683	0.28172	0.298946
GO:0032886	regulation of microtubule-based process	45	-1.14494	0.252822	0.30164
GO:0007067	mitotic nuclear division	55	-1.1442	0.212632	0.302607
GO:0032589	neuron projection membrane	15	-1.14412	0.28252	0.302532
GO:0046545	development of primary female sexual characteristics	17	-1.14063	0.294243	0.307773
GO:0010639	negative regulation of organelle organization	107	-1.1389	0.191209	0.310277
GO:0032368	regulation of lipid transport	32	-1.13886	0.262222	0.310145
GO:0007618	mating	15	-1.13867	0.284188	0.310246
GO:0031256	leading edge membrane	15	-1.13741	0.279261	0.312027
GO:0036464	cytoplasmic ribonucleoprotein granule	56	-1.13695	0.259681	0.312483
GO:0050891	multicellular organismal water homeostasis	21	-1.13666	0.301552	0.312705
GO:0044389	ubiquitin-like protein ligase binding	136	-1.13539	0.174825	0.314572
GO:0046717	acid secretion	17	-1.13411	0.294118	0.316373
GO:0002705	positive regulation of leukocyte mediated immunity	18	-1.13255	0.283298	0.318692
GO:1901571	fatty acid derivative transport	16	-1.13221	0.299569	0.319063
GO:0097300	programmed necrotic cell death	15	-1.1319	0.2827	0.319389
GO:0006469	negative regulation of protein kinase activity	43	-1.13176	0.244353	0.319424
GO:0006885	regulation of pH	23	-1.13139	0.298507	0.319826
GO:0043502	regulation of muscle adaptation	26	-1.12843	0.284211	0.324526
GO:0016791	phosphatase activity	149	-1.12788	0.202733	0.325173
GO:0033267	axon part	77	-1.12425	0.230769	0.331009
GO:0031099	regeneration	29	-1.12316	0.286344	0.332541
GO:0016651	oxidoreductase activity, acting on NAD(P)H	50	-1.12302	0.256522	0.332552
GO:0070227	lymphocyte apoptotic process	31	-1.12257	0.288934	0.333026
GO:0032651	regulation of interleukin-1 beta production	16	-1.12248	0.311403	0.332951
GO:0033673	negative regulation of kinase activity	44	-1.12229	0.270089	0.33304
GO:0043177	organic acid binding	39	-1.1209	0.269639	0.33509
GO:0033044	regulation of chromosome organization	98	-1.1192	0.229122	0.337679
GO:0043550	regulation of lipid kinase activity	17	-1.11834	0.292181	0.338821
GO:0031349	positive regulation of defense response	110	-1.11706	0.234273	0.340719
GO:0072657	protein localization to membrane	135	-1.11654	0.249433	0.341412
GO:0031406	carboxylic acid binding	39	-1.11557	0.278243	0.342879
GO:0034599	cellular response to oxidative stress	42	-1.11519	0.277778	0.343294
GO:0043331	response to dsRNA	23	-1.11434	0.292089	0.344533
GO:0016616	oxidoreductase activity, acting on the CH-OH group of donors, NAD or NADP as acceptor	57	-1.11374	0.265086	0.345309
GO:0016798	hydrolase activity, acting on glycosyl bonds	62	-1.1133	0.25	0.345833
GO:0051224	negative regulation of protein transport	17	-1.11195	0.320628	0.347946
GO:0051259	protein oligomerization	214	-1.11014	0.208431	0.350809
GO:0051129	negative regulation of cellular component organization	177	-1.10782	0.247748	0.354614
GO:2000113	negative regulation of cellular macromolecule biosynthetic process	96	-1.1077	0.25576	0.354556
GO:0045582	positive regulation of T cell differentiation	17	-1.10661	0.318565	0.356165
GO:0008585	female gonad development	17	-1.10559	0.333333	0.357748
GO:0016811	hydrolase activity, acting on carbon-nitrogen (but not peptide) bonds, in linear amides	32	-1.10409	0.301075	0.360064
GO:0051952	regulation of amine transport	35	-1.0987	0.314894	0.369411
GO:0015837	amine transport	35	-1.09863	0.327696	0.369306
GO:0071900	regulation of protein serine/threonine kinase activity	126	-1.09746	0.246544	0.37111
GO:0045621	positive regulation of lymphocyte differentiation	17	-1.09663	0.312896	0.372393
GO:0043178	alcohol binding	26	-1.09569	0.30621	0.373833
GO:1903900	regulation of viral life cycle	47	-1.0953	0.303493	0.374289
GO:0009101	glycoprotein biosynthetic process	79	-1.09466	0.263948	0.375198
GO:0071887	leukocyte apoptotic process	33	-1.09308	0.313175	0.377886
GO:0010564	regulation of cell cycle process	174	-1.09307	0.2375	0.377666
GO:0044433	cytoplasmic vesicle part	103	-1.09304	0.272936	0.377465
GO:0031109	microtubule polymerization or depolymerization	26	-1.09226	0.343158	0.378631
GO:0035821	modification of morphology or physiology of other organism	24	-1.08916	0.343964	0.384129
GO:0051817	modification of morphology or physiology of other organism involved in symbiotic interaction	24	-1.08839	0.342324	0.385286
GO:0042633	hair cycle	15	-1.08779	0.349451	0.386088
GO:0042303	molting cycle	19	-1.0871	0.364583	0.387209
GO:0051341	regulation of oxidoreductase activity	27	-1.08603	0.357143	0.389041
GO:1904950	negative regulation of establishment of protein localization	17	-1.08519	0.359244	0.390429
GO:0015405	P-P-bond-hydrolysis-driven transmembrane transporter activity	59	-1.08444	0.308176	0.391607
GO:0033238	regulation of cellular amine metabolic process	15	-1.08429	0.357724	0.391617
GO:0034766	negative regulation of ion transmembrane transport	16	-1.08286	0.367033	0.393971
GO:0044070	regulation of anion transport	46	-1.08234	0.322718	0.394749
GO:0033218	amide binding	47	-1.08229	0.325773	0.394575
GO:0042551	neuron maturation	17	-1.08221	0.337838	0.394451
GO:0045926	negative regulation of growth	36	-1.07913	0.352052	0.400075
GO:0050792	regulation of viral process	50	-1.07894	0.315335	0.400157
GO:0071902	positive regulation of protein serine/threonine kinase activity	36	-1.07449	0.33114	0.408412
GO:0080135	regulation of cellular response to stress	164	-1.0744	0.302326	0.408336
GO:0016482	cytoplasmic transport	292	-1.07402	0.249406	0.408765
GO:1902679	negative regulation of RNA biosynthetic process	97	-1.0731	0.31875	0.410283
GO:0015399	primary active transmembrane transporter activity	59	-1.07292	0.305495	0.410342
GO:0022900	electron transport chain	31	-1.07153	0.334792	0.412842
GO:0005874	microtubule	43	-1.07076	0.366292	0.41408
GO:0006643	membrane lipid metabolic process	68	-1.0704	0.338428	0.414515
GO:0030308	negative regulation of cell growth	26	-1.06913	0.332613	0.416698
GO:0018193	peptidyl-amino acid modification	238	-1.06708	0.280788	0.420269
GO:0042384	cilium assembly	15	-1.06591	0.362869	0.422443
GO:0031329	regulation of cellular catabolic process	196	-1.0659	0.293532	0.422191
GO:0010906	regulation of glucose metabolic process	33	-1.06171	0.375783	0.430278
GO:0002699	positive regulation of immune effector process	29	-1.06094	0.37069	0.431575
GO:0051253	negative regulation of RNA metabolic process	111	-1.05935	0.300716	0.434532
GO:0000226	microtubule cytoskeleton organization	157	-1.05899	0.301339	0.435016
GO:0098656	anion transmembrane transport	18	-1.05811	0.386364	0.436487
GO:0032231	regulation of actin filament bundle assembly	34	-1.05691	0.354167	0.438783
GO:0032993	protein-DNA complex	17	-1.05676	0.392857	0.438811
GO:0001776	leukocyte homeostasis	31	-1.05535	0.379386	0.441359
GO:2001242	regulation of intrinsic apoptotic signaling pathway	37	-1.05355	0.385263	0.444752
GO:0005815	microtubule organizing center	249	-1.05308	0.341743	0.445411
GO:0014897	striated muscle hypertrophy	27	-1.05308	0.383817	0.445138
GO:0016881	acid-amino acid ligase activity	15	-1.05241	0.401709	0.446241
GO:0015980	energy derivation by oxidation of organic compounds	86	-1.05228	0.334043	0.446228
GO:0042516	regulation of tyrosine phosphorylation of Stat3 protein	16	-1.05136	0.381974	0.447831
GO:0000152	nuclear ubiquitin ligase complex	27	-1.05093	0.382591	0.448417
GO:0042503	tyrosine phosphorylation of Stat3 protein	16	-1.05091	0.404211	0.44816
GO:0002285	lymphocyte activation involved in immune response	33	-1.04948	0.382743	0.450794
GO:0043627	response to estrogen	34	-1.04563	0.382479	0.458538
GO:0010977	negative regulation of neuron projection development	16	-1.04166	0.402923	0.466751
GO:0051208	sequestering of calcium ion	31	-1.04073	0.37694	0.468376
GO:0051348	negative regulation of transferase activity	50	-1.03944	0.387309	0.470835
GO:0030667	secretory granule membrane	15	-1.03902	0.402923	0.471423
GO:0005548	phospholipid transporter activity	26	-1.03867	0.404124	0.471831
GO:0008277	regulation of G-protein coupled receptor protein signaling pathway	52	-1.03791	0.384444	0.473176
GO:0051592	response to calcium ion	25	-1.03789	0.398633	0.472917
GO:0051703	intraspecies interaction between organisms	27	-1.03763	0.391209	0.473225
GO:0032535	regulation of cellular component size	153	-1.03621	0.346939	0.475996
GO:0051640	organelle localization	110	-1.03385	0.355748	0.480914
GO:0010608	posttranscriptional regulation of gene expression	206	-1.03372	0.33813	0.480868
GO:0051283	negative regulation of sequestering of calcium ion	31	-1.0301	0.407982	0.488411
GO:0019898	extrinsic component of membrane	50	-1.02948	0.381663	0.489413
GO:0007265	Ras protein signal transduction	76	-1.02806	0.390244	0.492214
GO:0016853	isomerase activity	77	-1.02572	0.391685	0.49703
GO:0005875	microtubule associated complex	103	-1.02552	0.402878	0.49719
GO:0001228	transcriptional activator activity, RNA polymerase II transcription regulatory region sequence-specific binding	15	-1.02233	0.424947	0.503908
GO:0015630	microtubule cytoskeleton	495	-1.02185	0.380723	0.504677
GO:0016887	ATPase activity	121	-1.02068	0.390658	0.506935
GO:0050819	negative regulation of coagulation	17	-1.02043	0.408602	0.507128
GO:0006650	glycerophospholipid metabolic process	90	-1.01906	0.402326	0.509912
GO:0016528	sarcoplasm	16	-1.01905	0.416481	0.509642
GO:0060271	cilium morphogenesis	15	-1.01902	0.427686	0.509384
GO:0019902	phosphatase binding	62	-1.01887	0.392202	0.509376
GO:0007050	cell cycle arrest	22	-1.01774	0.442308	0.511535
GO:0051282	regulation of sequestering of calcium ion	31	-1.01617	0.435556	0.514803
GO:0046578	regulation of Ras protein signal transduction	46	-1.01503	0.4102	0.517054
GO:0016746	transferase activity, transferring acyl groups	144	-1.01498	0.410448	0.516845
GO:0070304	positive regulation of stress-activated protein kinase signaling cascade	41	-1.01445	0.412731	0.517721
GO:0007006	mitochondrial membrane organization	31	-1.01418	0.431212	0.518025
GO:0006644	phospholipid metabolic process	128	-1.01182	0.426573	0.522988
GO:0030133	transport vesicle	17	-1.01005	0.43913	0.526691
GO:0051238	sequestering of metal ion	32	-1.00962	0.426407	0.527381
GO:0050931	pigment cell differentiation	28	-1.00905	0.437229	0.528321
GO:0031123	RNA 3'-end processing	26	-1.00765	0.417978	0.531128
GO:0032874	positive regulation of stress-activated MAPK cascade	41	-1.00558	0.420131	0.535585
GO:0071901	negative regulation of protein serine/threonine kinase activity	19	-1.00441	0.449024	0.5379
GO:0048285	organelle fission	170	-1.00172	0.42757	0.543972
GO:0010559	regulation of glycoprotein biosynthetic process	16	-0.999504	0.457701	0.548814
GO:0006024	glycosaminoglycan biosynthetic process	19	-0.999283	0.463362	0.549015
GO:0043488	regulation of mRNA stability	25	-0.998913	0.436059	0.549546
GO:0030424	axon	86	-0.996512	0.452381	0.554742
GO:0042157	lipoprotein metabolic process	36	-0.99514	0.469957	0.557569
GO:0019787	ubiquitin-like protein transferase activity	129	-0.99507	0.454746	0.557389
GO:0043122	regulation of I-kappaB kinase/NF-kappaB signaling	120	-0.991877	0.470721	0.564454
GO:0031331	positive regulation of cellular catabolic process	68	-0.991678	0.468271	0.564574
GO:0032507	maintenance of protein location in cell	20	-0.991671	0.469136	0.564253
GO:0043367	CD4-positive, alpha-beta T cell differentiation	19	-0.991528	0.436475	0.564245
GO:0006413	translational initiation	22	-0.990324	0.446721	0.566749
GO:0044087	regulation of cellular component biogenesis	212	-0.989543	0.494253	0.568286
GO:0070231	T cell apoptotic process	16	-0.987565	0.477178	0.572764
GO:0034704	calcium channel complex	21	-0.987053	0.484581	0.57357
GO:0044451	nucleoplasm part	301	-0.986975	0.498856	0.573382
GO:0016782	transferase activity, transferring sulfur-containing groups	42	-0.983753	0.476289	0.580704
GO:0010962	regulation of glucan biosynthetic process	16	-0.983207	0.463415	0.581648
GO:0030857	negative regulation of epithelial cell differentiation	18	-0.980473	0.477419	0.587715
GO:0005126	cytokine receptor binding	61	-0.980258	0.49896	0.587885
GO:0000280	nuclear division	164	-0.980006	0.514223	0.588133
GO:0050851	antigen receptor-mediated signaling pathway	66	-0.978141	0.480549	0.592127
GO:0045087	innate immune response	97	-0.976635	0.491304	0.595252
GO:0022411	cellular component disassembly	125	-0.976175	0.535088	0.595998
GO:0045786	negative regulation of cell cycle	66	-0.974566	0.506726	0.599519
GO:0050778	positive regulation of immune response	173	-0.974537	0.547884	0.599242
GO:0070507	regulation of microtubule cytoskeleton organization	30	-0.97451	0.466667	0.598946
GO:0060759	regulation of response to cytokine stimulus	30	-0.9725	0.481982	0.603485
GO:0098542	defense response to other organism	51	-0.972251	0.513393	0.603707
GO:0032885	regulation of polysaccharide biosynthetic process	16	-0.971615	0.47412	0.604875
GO:0030278	regulation of ossification	36	-0.970615	0.503282	0.606978
GO:0001959	regulation of cytokine-mediated signaling pathway	30	-0.969906	0.508584	0.608353
GO:0043954	cellular component maintenance	16	-0.969592	0.494048	0.608761
GO:0016627	oxidoreductase activity, acting on the CH-CH group of donors	30	-0.968832	0.478261	0.610297
GO:0005654	nucleoplasm	302	-0.967834	0.549398	0.612339
GO:0044843	cell cycle G1/S phase transition	32	-0.967719	0.518182	0.612259
GO:0003823	antigen binding	22	-0.967605	0.502083	0.612182
GO:0051651	maintenance of location in cell	23	-0.965702	0.484009	0.616454
GO:0051251	positive regulation of lymphocyte activation	45	-0.963855	0.5181	0.620528
GO:1903311	regulation of mRNA metabolic process	28	-0.962952	0.511931	0.622355
GO:0046890	regulation of lipid biosynthetic process	25	-0.960745	0.50905	0.62738
GO:0019058	viral life cycle	55	-0.960078	0.495575	0.628646
GO:0000082	G1/S transition of mitotic cell cycle	31	-0.959377	0.514228	0.629962
GO:0031497	chromatin assembly	22	-0.958431	0.52988	0.631811
GO:0009250	glucan biosynthetic process	16	-0.956793	0.510593	0.635441
GO:0042623	ATPase activity, coupled	107	-0.956768	0.53913	0.635116
GO:0045185	maintenance of protein location	21	-0.954463	0.515217	0.640308
GO:0019866	organelle inner membrane	205	-0.951334	0.587264	0.64752
GO:0006334	nucleosome assembly	20	-0.951305	0.550495	0.647194
GO:0009314	response to radiation	183	-0.949966	0.595982	0.65007
GO:0016197	endosomal transport	15	-0.949711	0.522105	0.650281
GO:0001676	long-chain fatty acid metabolic process	18	-0.948484	0.534335	0.652952
GO:0002221	pattern recognition receptor signaling pathway	63	-0.947493	0.546039	0.655013
GO:0031960	response to corticosteroid	27	-0.947091	0.529175	0.655579
GO:0005789	endoplasmic reticulum membrane	91	-0.946982	0.565421	0.655462
GO:0050684	regulation of mRNA processing	28	-0.946909	0.532091	0.65525
GO:0002253	activation of immune response	156	-0.944021	0.602299	0.661849
GO:0006023	aminoglycan biosynthetic process	29	-0.94246	0.540659	0.665158
GO:0016064	immunoglobulin mediated immune response	20	-0.941708	0.521649	0.666525
GO:0045017	glycerolipid biosynthetic process	38	-0.939211	0.54918	0.672145
GO:0002224	toll-like receptor signaling pathway	53	-0.938037	0.577103	0.674603
GO:0042175	nuclear outer membrane-endoplasmic reticulum membrane network	91	-0.937832	0.556237	0.674627
GO:0032934	sterol binding	24	-0.93751	0.524416	0.675
GO:0044782	cilium organization	23	-0.937286	0.584052	0.675127
GO:0008023	transcription elongation factor complex	22	-0.935894	0.558442	0.678069
GO:0043271	negative regulation of ion transport	22	-0.929743	0.556793	0.692572
GO:0005578	proteinaceous extracellular matrix	31	-0.926697	0.569536	0.699604
GO:0009267	cellular response to starvation	16	-0.926033	0.557173	0.700874
GO:0010565	regulation of cellular ketone metabolic process	35	-0.925574	0.561702	0.701596
GO:0042594	response to starvation	17	-0.924266	0.550562	0.704419
GO:0002286	T cell activation involved in immune response	18	-0.924002	0.587002	0.704596
GO:0004842	ubiquitin-protein transferase activity	28	-0.92312	0.554604	0.706295
GO:0006778	porphyrin-containing compound metabolic process	16	-0.921858	0.56785	0.708836
GO:0017156	calcium ion regulated exocytosis	17	-0.921587	0.534591	0.709062
GO:0016567	protein ubiquitination	227	-0.920025	0.675	0.7125
GO:0016874	ligase activity	109	-0.918644	0.636364	0.715397
GO:0031267	small GTPase binding	130	-0.916022	0.691589	0.721127
GO:0031668	cellular response to extracellular stimulus	18	-0.913221	0.586864	0.727437
GO:0048037	cofactor binding	41	-0.912914	0.618644	0.727734
GO:0002764	immune response-regulating signaling pathway	161	-0.912641	0.708046	0.727915
GO:0002429	immune response-activating cell surface receptor signaling pathway	107	-0.912567	0.674107	0.727656
GO:0006417	regulation of translation	136	-0.912432	0.658199	0.727568
GO:0016574	histone ubiquitination	21	-0.912399	0.573333	0.727217
GO:0015807	L-amino acid transport	17	-0.912376	0.585714	0.726839
GO:0009895	negative regulation of catabolic process	77	-0.912199	0.630769	0.726828
GO:0000278	mitotic cell cycle	284	-0.911854	0.752336	0.727213
GO:0017016	Ras GTPase binding	116	-0.910708	0.650964	0.729441
GO:0002757	immune response-activating signal transduction	153	-0.909044	0.706573	0.732949
GO:0002440	production of molecular mediator of immune response	46	-0.90765	0.60274	0.735755
GO:0009311	oligosaccharide metabolic process	19	-0.90724	0.583838	0.736309
GO:0045892	negative regulation of transcription, DNA-templated	73	-0.907005	0.666667	0.73645
GO:0034248	regulation of cellular amide metabolic process	141	-0.906667	0.70282	0.736846
GO:1903507	negative regulation of nucleic acid-templated transcription	73	-0.90644	0.658898	0.73695
GO:0045055	regulated exocytosis	17	-0.903543	0.603854	0.743353
GO:0007346	regulation of mitotic cell cycle	141	-0.903004	0.700224	0.744238
GO:0043603	cellular amide metabolic process	332	-0.902556	0.806075	0.74484
GO:0010828	positive regulation of glucose transport	20	-0.900091	0.592672	0.749981
GO:0048193	Golgi vesicle transport	46	-0.898913	0.626374	0.752233
GO:0016747	transferase activity, transferring acyl groups other than amino-acyl groups	125	-0.898862	0.722222	0.751904
GO:0032446	protein modification by small protein conjugation	347	-0.897502	0.820144	0.754666
GO:0007034	vacuolar transport	33	-0.896832	0.616352	0.755758
GO:1904590	negative regulation of protein import	15	-0.89568	0.611111	0.757997
GO:0071496	cellular response to external stimulus	18	-0.893628	0.611814	0.762292
GO:0002474	antigen processing and presentation of peptide antigen via MHC class I	25	-0.892492	0.607219	0.764558
GO:0006518	peptide metabolic process	276	-0.892359	0.808252	0.764416
GO:0019724	B cell mediated immunity	23	-0.892034	0.639309	0.764731
GO:1903018	regulation of glycoprotein metabolic process	17	-0.891369	0.611336	0.765862
GO:0050688	regulation of defense response to virus	16	-0.89109	0.58502	0.766028
GO:0051020	GTPase binding	131	-0.889595	0.755839	0.768883
GO:0006457	protein folding	52	-0.889435	0.670061	0.768808
GO:1901292	nucleoside phosphate catabolic process	26	-0.889251	0.606127	0.768782
GO:0002768	immune response-regulating cell surface receptor signaling pathway	118	-0.887332	0.734411	0.772665
GO:1900181	negative regulation of protein localization to nucleus	15	-0.885568	0.627049	0.776145
GO:0002696	positive regulation of leukocyte activation	51	-0.879744	0.664488	0.788635
GO:0032403	protein complex binding	110	-0.877582	0.752759	0.792977
GO:0031669	cellular response to nutrient levels	18	-0.876549	0.64693	0.794823
GO:1903828	negative regulation of cellular protein localization	15	-0.876314	0.603939	0.794885
GO:0032890	regulation of organic acid transport	37	-0.876016	0.649682	0.795102
GO:0016706	oxidoreductase activity, acting on paired donors, with incorporation or reduction of molecular oxygen, 2-oxoglutarate as one donor, and incorporation of one atom each of oxygen into both donors	18	-0.87558	0.617849	0.795618
GO:0008361	regulation of cell size	33	-0.875475	0.63983	0.795408
GO:0016758	transferase activity, transferring hexosyl groups	72	-0.874822	0.737443	0.796417
GO:0050867	positive regulation of cell activation	52	-0.872874	0.712054	0.80017
GO:0044403	symbiosis, encompassing mutualism through parasitism	196	-0.871523	0.812217	0.802599
GO:0002366	leukocyte activation involved in immune response	43	-0.871349	0.679921	0.802528
GO:0035794	positive regulation of mitochondrial membrane permeability	18	-0.870536	0.642697	0.803758
GO:0042770	signal transduction in response to DNA damage	59	-0.868883	0.736051	0.806829
GO:0002218	activation of innate immune response	82	-0.868173	0.759259	0.807839
GO:0044419	interspecies interaction between organisms	197	-0.867872	0.836645	0.808021
GO:0051656	establishment of organelle localization	60	-0.867333	0.718954	0.808716
GO:0002263	cell activation involved in immune response	43	-0.866716	0.674312	0.809574
GO:0006094	gluconeogenesis	16	-0.866268	0.67094	0.810092
GO:0046364	monosaccharide biosynthetic process	16	-0.866	0.642259	0.810203
GO:0002758	innate immune response-activating signal transduction	82	-0.865727	0.741228	0.810318
GO:0034622	cellular macromolecular complex assembly	286	-0.865689	0.898585	0.809958
GO:0002831	regulation of response to biotic stimulus	30	-0.865088	0.68254	0.810713
GO:0032970	regulation of actin filament-based process	143	-0.864937	0.778802	0.810549
GO:0006111	regulation of gluconeogenesis	16	-0.864684	0.640693	0.810656
GO:0060491	regulation of cell projection assembly	21	-0.864295	0.675737	0.811015
GO:0043244	regulation of protein complex disassembly	37	-0.863618	0.700441	0.812011
GO:0090317	negative regulation of intracellular protein transport	15	-0.862051	0.650964	0.814901
GO:0046434	organophosphate catabolic process	27	-0.860265	0.682303	0.818212
GO:0019319	hexose biosynthetic process	16	-0.85931	0.656885	0.819664
GO:0051260	protein homooligomerization	48	-0.859107	0.74026	0.819612
GO:0016458	gene silencing	54	-0.858901	0.734043	0.81956
GO:0000502	proteasome complex	21	-0.856695	0.668817	0.82359
GO:0043623	cellular protein complex assembly	186	-0.856671	0.854762	0.823177
GO:0008194	UDP-glycosyltransferase activity	61	-0.856567	0.743041	0.822933
GO:0006333	chromatin assembly or disassembly	25	-0.853618	0.662971	0.828478
GO:0070925	organelle assembly	62	-0.852846	0.738359	0.829531
GO:0042308	negative regulation of protein import into nucleus	15	-0.851388	0.689579	0.831987
GO:0090150	establishment of protein localization to membrane	110	-0.851242	0.810044	0.83182
GO:0051205	protein insertion into membrane	17	-0.851088	0.661017	0.831676
GO:0045088	regulation of innate immune response	83	-0.849595	0.78125	0.834176
GO:0097192	extrinsic apoptotic signaling pathway in absence of ligand	32	-0.848368	0.71828	0.836063
GO:0045089	positive regulation of innate immune response	83	-0.845422	0.780645	0.841279
GO:0006801	superoxide metabolic process	16	-0.844034	0.689732	0.843512
GO:1902110	positive regulation of mitochondrial membrane permeability involved in apoptotic process	16	-0.841304	0.676289	0.848194
GO:0061695	transferase complex, transferring phosphorus-containing groups	25	-0.8413	0.69958	0.847728
GO:0050854	regulation of antigen receptor-mediated signaling pathway	25	-0.840232	0.706897	0.849299
GO:0051439	regulation of ubiquitin-protein ligase activity involved in mitotic cell cycle	19	-0.838565	0.656051	0.851969
GO:0019903	protein phosphatase binding	25	-0.834681	0.699797	0.858652
GO:0042590	antigen processing and presentation of exogenous peptide antigen via MHC class I	22	-0.833137	0.70082	0.860984
GO:1902686	mitochondrial outer membrane permeabilization involved in programmed cell death	16	-0.831495	0.698876	0.863485
GO:0015914	phospholipid transport	31	-0.83078	0.72885	0.864232
GO:0046916	cellular transition metal ion homeostasis	30	-0.830519	0.719008	0.864213
GO:1901607	alpha-amino acid biosynthetic process	17	-0.830308	0.736948	0.864147
GO:1902108	regulation of mitochondrial membrane permeability involved in apoptotic process	16	-0.8285	0.703863	0.866988
GO:0045744	negative regulation of G-protein coupled receptor protein signaling pathway	35	-0.823591	0.72807	0.875191
GO:0043405	regulation of MAP kinase activity	87	-0.822679	0.806378	0.876342
GO:1903047	mitotic cell cycle process	198	-0.820679	0.930337	0.879299
GO:0006352	DNA-templated transcription, initiation	70	-0.820355	0.799065	0.879374
GO:0033013	tetrapyrrole metabolic process	17	-0.819779	0.716387	0.879855
GO:0044822	poly(A) RNA binding	83	-0.819265	0.818792	0.880239
GO:0019842	vitamin binding	25	-0.818586	0.754274	0.880987
GO:0042439	ethanolamine-containing compound metabolic process	21	-0.817815	0.722458	0.881805
GO:0044438	microbody part	40	-0.816569	0.78308	0.883407
GO:0071103	DNA conformation change	61	-0.815754	0.81128	0.884274
GO:0031396	regulation of protein ubiquitination	108	-0.815462	0.869955	0.884299
GO:0051494	negative regulation of cytoskeleton organization	49	-0.815185	0.79684	0.884253
GO:0045682	regulation of epidermis development	15	-0.814658	0.710817	0.884653
GO:0008654	phospholipid biosynthetic process	33	-0.814608	0.78458	0.884242
GO:0044439	peroxisomal part	40	-0.814507	0.742222	0.883915
GO:1901361	organic cyclic compound catabolic process	151	-0.81045	0.918182	0.890143
GO:0022904	respiratory electron transport chain	21	-0.807042	0.751111	0.895173
GO:0051650	establishment of vesicle localization	29	-0.805846	0.763213	0.896587
GO:0006261	DNA-dependent DNA replication	23	-0.804343	0.743707	0.898554
GO:0030183	B cell differentiation	27	-0.801042	0.773543	0.903148
GO:0010008	endosome membrane	44	-0.800523	0.801743	0.903471
GO:0043021	ribonucleoprotein complex binding	36	-0.80016	0.791209	0.903535
GO:0051209	release of sequestered calcium ion into cytosol	16	-0.79863	0.71645	0.905403
GO:0044728	DNA methylation or demethylation	27	-0.796563	0.775862	0.908032
GO:0097553	calcium ion transmembrane import into cytosol	16	-0.795795	0.725738	0.908661
GO:0044429	mitochondrial part	163	-0.792028	0.944954	0.913694
GO:0005739	mitochondrion	163	-0.791589	0.95881	0.913835
GO:0097479	synaptic vesicle localization	22	-0.790588	0.770661	0.914734
GO:0032387	negative regulation of intracellular transport	19	-0.790359	0.759062	0.914564
GO:0070647	protein modification by small protein conjugation or removal	392	-0.789466	1	0.915352
GO:1902106	negative regulation of leukocyte differentiation	18	-0.788294	0.765808	0.91653
GO:0005777	peroxisome	41	-0.788281	0.812775	0.916043
GO:0019439	aromatic compound catabolic process	144	-0.787446	0.945415	0.916707
GO:0044432	endoplasmic reticulum part	133	-0.785179	0.944444	0.91932
GO:1902656	calcium ion import into cytosol	16	-0.78368	0.732609	0.920795
GO:0018205	peptidyl-lysine modification	145	-0.782628	0.939815	0.921734
GO:1903707	negative regulation of hemopoiesis	20	-0.782572	0.785877	0.921319
GO:0046700	heterocycle catabolic process	145	-0.781238	0.950339	0.922609
GO:1903320	regulation of protein modification by small protein conjugation or removal	127	-0.779247	0.924276	0.924923
GO:0006486	protein glycosylation	59	-0.778943	0.886214	0.924856
GO:0072331	signal transduction by p53 class mediator	73	-0.778029	0.896552	0.925546
GO:0044270	cellular nitrogen compound catabolic process	146	-0.776698	0.96129	0.926789
GO:0016779	nucleotidyltransferase activity	60	-0.775616	0.878661	0.927642
GO:0070509	calcium ion import	16	-0.775025	0.767338	0.927883
GO:0006306	DNA methylation	26	-0.77316	0.797414	0.92989
GO:0035966	response to topologically incorrect protein	31	-0.773072	0.806593	0.929498
GO:0030330	DNA damage response, signal transduction by p53 class mediator	47	-0.771139	0.871681	0.931509
GO:0009166	nucleotide catabolic process	25	-0.771083	0.828194	0.931077
GO:0016568	chromatin modification	312	-0.770652	0.995238	0.931108
GO:0016903	oxidoreductase activity, acting on the aldehyde or oxo group of donors	39	-0.770183	0.821803	0.931254
GO:0031490	chromatin DNA binding	27	-0.769402	0.818584	0.931746
GO:0031227	intrinsic component of endoplasmic reticulum membrane	52	-0.766626	0.878788	0.934735
GO:0043413	macromolecule glycosylation	59	-0.764777	0.881497	0.936485
GO:0038093	Fc receptor signaling pathway	28	-0.764255	0.840909	0.936598
GO:1902229	regulation of intrinsic apoptotic signaling pathway in response to DNA damage	24	-0.762435	0.834802	0.938211
GO:0034101	erythrocyte homeostasis	16	-0.762348	0.769565	0.937799
GO:0030218	erythrocyte differentiation	16	-0.761488	0.774262	0.93831
GO:0043130	ubiquitin binding	24	-0.760923	0.833693	0.938468
GO:0006665	sphingolipid metabolic process	49	-0.760445	0.893518	0.938555
GO:0044440	endosomal part	47	-0.760359	0.881007	0.938152
GO:0004527	exonuclease activity	32	-0.760069	0.839662	0.937986
GO:0045333	cellular respiration	29	-0.759963	0.835586	0.937614
GO:1903650	negative regulation of cytoplasmic transport	19	-0.759282	0.804671	0.937946
GO:0030139	endocytic vesicle	28	-0.758741	0.825688	0.938065
GO:0046823	negative regulation of nucleocytoplasmic transport	19	-0.758011	0.799117	0.93842
GO:0002260	lymphocyte homeostasis	27	-0.756425	0.840611	0.939751
GO:0044772	mitotic cell cycle phase transition	126	-0.751614	0.961098	0.944668
GO:0015748	organophosphate ester transport	45	-0.750985	0.85618	0.944843
GO:0006839	mitochondrial transport	46	-0.749785	0.879276	0.945645
GO:0040029	regulation of gene expression, epigenetic	33	-0.749284	0.863071	0.945682
GO:0006338	chromatin remodeling	41	-0.749079	0.851703	0.945393
GO:0002753	cytoplasmic pattern recognition receptor signaling pathway	19	-0.746537	0.797071	0.947512
GO:0032182	ubiquitin-like protein binding	61	-0.745629	0.931111	0.947921
GO:0035036	sperm-egg recognition	15	-0.741359	0.782241	0.951751
GO:0045069	regulation of viral genome replication	20	-0.732397	0.862869	0.960315
GO:0030042	actin filament depolymerization	31	-0.729719	0.855319	0.962249
GO:0006325	chromatin organization	362	-0.728654	1	0.962742
GO:0006323	DNA packaging	28	-0.728605	0.863529	0.962266
GO:0043255	regulation of carbohydrate biosynthetic process	31	-0.72497	0.87395	0.965078
GO:0019882	antigen processing and presentation	58	-0.724315	0.926437	0.965201
GO:0044770	cell cycle phase transition	133	-0.722388	0.984914	0.966419
GO:0030834	regulation of actin filament depolymerization	31	-0.719983	0.892339	0.968042
GO:1901879	regulation of protein depolymerization	31	-0.718469	0.908511	0.968823
GO:0065004	protein-DNA complex assembly	28	-0.715523	0.871636	0.970904
GO:0000790	nuclear chromatin	33	-0.714822	0.87472	0.970951
GO:0006672	ceramide metabolic process	32	-0.713996	0.896328	0.971062
GO:0044445	cytosolic part	30	-0.711183	0.92043	0.972877
GO:0045638	negative regulation of myeloid cell differentiation	17	-0.711111	0.861111	0.972414
GO:0005829	cytosol	30	-0.710797	0.891832	0.972168
GO:0000087	mitotic M phase	33	-0.708369	0.907216	0.973697
GO:0030863	cortical cytoskeleton	27	-0.700037	0.909677	0.979614
GO:0002762	negative regulation of myeloid leukocyte differentiation	15	-0.699808	0.868009	0.979268
GO:0016835	carbon-oxygen lyase activity	30	-0.698584	0.928571	0.979652
GO:0000041	transition metal ion transport	34	-0.6971	0.888211	0.98024
GO:0044427	chromosomal part	237	-0.696705	1	0.979989
GO:0098763	mitotic cell cycle phase	33	-0.694594	0.895652	0.980979
GO:0005694	chromosome	260	-0.693828	1	0.980992
GO:0090595	acetyl-CoA:L-lysine N6-acetyltransferase	21	-0.69351	0.873444	0.980674
GO:0019897	extrinsic component of plasma membrane	20	-0.686122	0.884696	0.985303
GO:0016836	hydro-lyase activity	25	-0.68177	0.910448	0.987677
GO:0051540	metal cluster binding	43	-0.677337	0.92809	0.989885
GO:0000149	SNARE binding	24	-0.675915	0.916318	0.99022
GO:0003300	cardiac muscle hypertrophy	17	-0.675408	0.897703	0.990016
GO:0009057	macromolecule catabolic process	426	-0.674633	1	0.989975
GO:0044764	multi-organism cellular process	131	-0.672594	0.993213	0.990656
GO:0051536	iron-sulfur cluster binding	34	-0.66786	0.931915	0.992853
GO:0032371	regulation of sterol transport	22	-0.657231	0.94572	0.997946
GO:0003954	NADH dehydrogenase activity	24	-0.653022	0.937365	0.999616
GO:0000279	M phase	36	-0.652312	0.937229	0.99943
GO:0051955	regulation of amino acid transport	31	-0.650341	0.95339	0.999885
GO:0050136	NADH dehydrogenase (quinone) activity	24	-0.646564	0.921444	1
GO:0007044	cell-substrate junction assembly	18	-0.644853	0.915612	1
GO:0006497	protein lipidation	32	-0.644062	0.956612	1
GO:0051261	protein depolymerization	43	-0.643425	0.971602	1
GO:0005938	cell cortex	32	-0.642864	0.955224	1
GO:0019079	viral genome replication	22	-0.642738	0.940552	1
GO:0044448	cell cortex part	32	-0.641652	0.94181	1
GO:0016570	histone modification	256	-0.64157	1	0.99968
GO:0016569	covalent chromatin modification	256	-0.636663	1	1
GO:0042158	lipoprotein biosynthetic process	32	-0.634356	0.946939	1
GO:0070997	neuron death	34	-0.633625	0.953191	1
GO:0007041	lysosomal transport	23	-0.63018	0.957356	1
GO:0031060	regulation of histone methylation	32	-0.629321	0.956044	1
GO:0016877	ligase activity, forming carbon-sulfur bonds	21	-0.625768	0.952381	1
GO:0099568	cytoplasmic region	37	-0.622888	0.984816	1
GO:0043189	H4/H2A histone acetyltransferase complex	17	-0.616119	0.962025	1
GO:0034655	nucleobase-containing compound catabolic process	135	-0.6151	1	1
GO:0016032	viral process	126	-0.608307	1	1
GO:2001252	positive regulation of chromosome organization	43	-0.608052	0.991361	1
GO:0051276	chromosome organization	457	-0.607166	1	1
GO:0009295	nucleoid	38	-0.606365	0.968287	1
GO:0030163	protein catabolic process	291	-0.606067	1	1
GO:0031058	positive regulation of histone modification	40	-0.603999	0.987179	1
GO:0010611	regulation of cardiac muscle hypertrophy	16	-0.603633	0.949597	1
GO:0051438	regulation of ubiquitin-protein transferase activity	28	-0.601132	0.973799	1
GO:0070085	glycosylation	68	-0.600478	0.997738	1
GO:1903310	positive regulation of chromatin modification	40	-0.599955	0.982833	1
GO:0000228	nuclear chromosome	63	-0.59653	0.997845	1
GO:0014743	regulation of muscle hypertrophy	16	-0.595077	0.954447	1
GO:0071897	DNA biosynthetic process	17	-0.582812	0.958763	1
GO:0002756	MyD88-independent toll-like receptor signaling pathway	18	-0.58016	0.963415	1
GO:0048284	organelle fusion	15	-0.571894	0.964361	1
GO:1902562	H4 histone acetyltransferase complex	18	-0.568859	0.974468	1
GO:0033120	positive regulation of RNA splicing	19	-0.56588	0.973029	1
GO:0006403	RNA localization	64	-0.562853	1	1
GO:0032984	macromolecular complex disassembly	104	-0.560073	1	1
GO:0002431	Fc receptor mediated stimulatory signaling pathway	16	-0.557118	0.970213	1
GO:0018394	peptidyl-lysine acetylation	68	-0.553795	1	1
GO:1902493	acetyltransferase complex	58	-0.541738	0.997802	1
GO:0006401	RNA catabolic process	88	-0.539458	1	1
GO:0044257	cellular protein catabolic process	275	-0.534969	1	1
GO:0031248	protein acetyltransferase complex	58	-0.532007	1	1
GO:0033119	negative regulation of RNA splicing	15	-0.52585	0.98167	1
GO:0006397	mRNA processing	68	-0.514428	1	1
GO:0006473	protein acetylation	80	-0.509687	1	1
GO:0031398	positive regulation of protein ubiquitination	35	-0.507286	0.993865	1
GO:0044265	cellular macromolecule catabolic process	379	-0.506699	1	1
GO:1903322	positive regulation of protein modification by small protein conjugation or removal	35	-0.499421	0.995798	1
GO:0034728	nucleosome organization	51	-0.49827	1	1
GO:0006301	postreplication repair	16	-0.496011	0.982418	1
GO:0022618	ribonucleoprotein complex assembly	67	-0.495045	1	1
GO:0006511	ubiquitin-dependent protein catabolic process	166	-0.494438	1	1
GO:0043241	protein complex disassembly	98	-0.490416	1	1
GO:0051084	'de novo' posttranslational protein folding	16	-0.481008	0.980892	1
GO:0031301	integral component of organelle membrane	21	-0.476803	0.989733	1
GO:0043543	protein acylation	81	-0.474042	1	1
GO:1902494	catalytic complex	310	-0.473526	1	1
GO:0000151	ubiquitin ligase complex	92	-0.466378	1	1
GO:0016447	somatic recombination of immunoglobulin gene segments	20	-0.464948	0.991803	1
GO:0016445	somatic diversification of immunoglobulins	20	-0.463209	0.991342	1
GO:0000123	histone acetyltransferase complex	49	-0.460401	1	1
GO:0071826	ribonucleoprotein complex subunit organization	72	-0.459039	1	1
GO:0016765	transferase activity, transferring alkyl or aryl (other than methyl) groups	22	-0.450972	0.995876	1
GO:0048002	antigen processing and presentation of peptide antigen	49	-0.450679	1	1
GO:0006997	nucleus organization	32	-0.44985	1	1
GO:0042393	histone binding	49	-0.444859	1	1
GO:1903362	regulation of cellular protein catabolic process	54	-0.440066	1	1
GO:0044665	MLL1/2 complex	24	-0.438066	1	1
GO:0051351	positive regulation of ligase activity	26	-0.428869	1	1
GO:0051443	positive regulation of ubiquitin-protein transferase activity	26	-0.428419	1	1
GO:0019941	modification-dependent protein catabolic process	237	-0.411377	1	1
GO:0000209	protein polyubiquitination	55	-0.407907	1	1
GO:0043632	modification-dependent macromolecule catabolic process	238	-0.406475	1	1
GO:0071824	protein-DNA complex subunit organization	59	-0.375979	1	0.999901
GO:0030136	clathrin-coated vesicle	20	1.64816	0.0187266	1
GO:0030665	clathrin-coated vesicle membrane	20	1.62719	0.0210325	1
GO:0050678	regulation of epithelial cell proliferation	83	1.57271	0.0107143	1
GO:0006310	DNA recombination	60	1.53944	0.00904159	1
GO:0000725	recombinational repair	18	1.50238	0.0531309	1
GO:0007059	chromosome segregation	57	1.49173	0.0245283	1
GO:0050673	epithelial cell proliferation	107	1.47974	0.00956023	1
GO:0001936	regulation of endothelial cell proliferation	35	1.46348	0.0475285	1
GO:0006399	tRNA metabolic process	83	1.45233	0.0204778	1
GO:0008033	tRNA processing	22	1.44553	0.0715667	1
GO:0032273	positive regulation of protein polymerization	29	1.4387	0.0609982	1
GO:0001935	endothelial cell proliferation	38	1.41061	0.0528233	1
GO:0000313	organellar ribosome	15	1.39893	0.0903955	1
GO:0098813	nuclear chromosome segregation	40	1.39688	0.0535714	1
GO:0030838	positive regulation of actin filament polymerization	29	1.39513	0.0650558	1
GO:0032642	regulation of chemokine production	17	1.383	0.0990099	1
GO:0045010	actin nucleation	29	1.3828	0.0753296	1
GO:0032602	chemokine production	18	1.37538	0.0975143	1
GO:0019748	secondary metabolic process	16	1.369	0.0940499	1
GO:0042476	odontogenesis	51	1.36758	0.0636704	1
GO:0030532	small nuclear ribonucleoprotein complex	25	1.36479	0.105166	1
GO:0070670	response to interleukin-4	16	1.36027	0.110701	1
GO:0071166	ribonucleoprotein complex localization	17	1.35786	0.11418	0.977138
[truncated: 309 more rows]
