# Supplementary material for: Gene Regulation during Carapacial Ridge Development of Mauremys reevesii: The Development of Carapacial Ridge, Ribs and Scutes
Source: Genes (Basel). 2022 Sep 19;13(9):1676. doi: 10.3390/genes13091676 (PMC9498798; doi:10.3390/genes13091676)
Supplement: Supplementary file 1 [file genes-13-01676-s001.zip › Supplementary Information Table S5. CrTK14-vs-CrTK16.go.Gsea.xlsx]

## Sheet: CrTK14-vs-CrTK16.go.Gs
NAME	Description	SIZE	NES	NOM p-val	FDR q-val
GO:0044449	contractile fiber part	108	-2.55682	0	0
GO:0043292	contractile fiber	134	-2.54314	0	0
GO:0055001	muscle cell development	64	-2.51283	0	0
GO:0060538	skeletal muscle organ development	53	-2.49279	0	0
GO:0003012	muscle system process	179	-2.48515	0	0
GO:0030017	sarcomere	69	-2.44614	0	0
GO:0055002	striated muscle cell development	62	-2.44038	0	0
GO:0030016	myofibril	81	-2.41507	0	0
GO:0006936	muscle contraction	124	-2.40944	0	0
GO:0060537	muscle tissue development	158	-2.40042	0	0
GO:0061061	muscle structure development	269	-2.39679	0	0
GO:0014706	striated muscle tissue development	146	-2.39419	0	0
GO:0007517	muscle organ development	118	-2.39022	0	0
GO:0007519	skeletal muscle tissue development	48	-2.37187	0	0
GO:0031674	I band	66	-2.36113	0	0
GO:0006941	striated muscle contraction	52	-2.35439	0	0
GO:0048644	muscle organ morphogenesis	44	-2.29892	0	0
GO:0022836	gated channel activity	92	-2.29555	0	0
GO:0031032	actomyosin structure organization	42	-2.26928	0	0
GO:0060993	kidney morphogenesis	17	-2.26739	0	0
GO:0051146	striated muscle cell differentiation	102	-2.26354	0	0
GO:0072001	renal system development	82	-2.25271	0	0
GO:0006813	potassium ion transport	32	-2.24713	0	0
GO:0001655	urogenital system development	92	-2.23915	0	0
GO:0001822	kidney development	78	-2.22521	0	0
GO:0048729	tissue morphogenesis	222	-2.22359	0	0
GO:0060415	muscle tissue morphogenesis	42	-2.21289	0	0
GO:0072028	nephron morphogenesis	16	-2.20645	0	0
GO:0072073	kidney epithelium development	36	-2.20237	0	0
GO:0032870	cellular response to hormone stimulus	165	-2.19541	0	0
GO:0042692	muscle cell differentiation	179	-2.18803	0	0
GO:0061005	cell differentiation involved in kidney development	20	-2.17499	0	0
GO:0007631	feeding behavior	26	-2.17077	0	0
GO:0072006	nephron development	40	-2.16959	0	0
GO:0048738	cardiac muscle tissue development	46	-2.15581	0	0
GO:0003779	actin binding	96	-2.15398	0	0
GO:0072009	nephron epithelium development	32	-2.15309	0	0
GO:0003013	circulatory system process	179	-2.15286	0	0
GO:0060562	epithelial tube morphogenesis	96	-2.15138	0	0
GO:0072088	nephron epithelium morphogenesis	15	-2.13898	0	0
GO:0015629	actin cytoskeleton	119	-2.13401	0	0
GO:0003015	heart process	70	-2.13194	0	0
GO:0044057	regulation of system process	149	-2.1318	0	0
GO:0050879	multicellular organismal movement	19	-2.12957	0	0
GO:0001763	morphogenesis of a branching structure	83	-2.12435	0	0
GO:0035239	tube morphogenesis	169	-2.10952	0	0
GO:0022834	ligand-gated channel activity	49	-2.10925	0	0
GO:0032526	response to retinoic acid	34	-2.10779	0	0
GO:0015276	ligand-gated ion channel activity	49	-2.10548	0	0
GO:0090257	regulation of muscle system process	66	-2.10408	0	0
GO:0035270	endocrine system development	35	-2.10351	0	0
GO:0035850	epithelial cell differentiation involved in kidney development	16	-2.10085	0	0
GO:0007507	heart development	160	-2.09582	0	0
GO:0061138	morphogenesis of a branching epithelium	65	-2.0948	0	0
GO:2000027	regulation of organ morphogenesis	53	-2.08947	0	0
GO:1901700	response to oxygen-containing compound	337	-2.08145	0	1.88555e-05
GO:0098660	inorganic ion transmembrane transport	79	-2.07748	0	5.62815e-05
GO:0030072	peptide hormone secretion	56	-2.07452	0	5.53111e-05
GO:0002009	morphogenesis of an epithelium	170	-2.07362	0	5.43736e-05
GO:0001708	cell fate specification	37	-2.07028	0	7.16113e-05
GO:0098662	inorganic cation transmembrane transport	79	-2.06535	0	0.000123347
GO:0046906	tetrapyrrole binding	76	-2.06513	0	0.000121358
GO:0045661	regulation of myoblast differentiation	20	-2.06414	0	0.000119432
GO:0008015	blood circulation	165	-2.06303	0	0.000117565
GO:0098655	cation transmembrane transport	81	-2.05894	0	0.000132036
GO:0030534	adult behavior	59	-2.05672	0	0.000130035
GO:0097060	synaptic membrane	83	-2.05637	0	0.000128094
GO:0003279	cardiac septum development	29	-2.05552	0	0.000141913
GO:0048754	branching morphogenesis of an epithelial tube	43	-2.05537	0	0.000139856
GO:0070482	response to oxygen levels	49	-2.05009	0	0.000153095
GO:0003073	regulation of systemic arterial blood pressure	31	-2.04984	0	0.000150939
GO:0072080	nephron tubule development	23	-2.04616	0	0.0001638
GO:0001666	response to hypoxia	49	-2.04597	0	0.000161556
GO:0003205	cardiac chamber development	73	-2.04586	0	0.000159373
GO:0042445	hormone metabolic process	19	-2.03736	0	0.000214324
GO:0015672	monovalent inorganic cation transport	177	-2.03606	0	0.000211504
GO:0007611	learning or memory	96	-2.03266	0	0.000208757
GO:0003206	cardiac chamber morphogenesis	58	-2.03151	0	0.000206081
GO:0050890	cognition	96	-2.02942	0	0.000203472
GO:0043066	negative regulation of apoptotic process	181	-2.02853	0	0.000200929
GO:0007610	behavior	354	-2.0272	0	0.000211895
GO:0036293	response to decreased oxygen levels	49	-2.02423	0	0.000209311
GO:0030048	actin filament-based movement	29	-2.0207	0	0.000219757
GO:0007626	locomotory behavior	89	-2.02048	0	0.000217141
GO:0061326	renal tubule development	24	-2.02002	0	0.000214587
GO:0008217	regulation of blood pressure	43	-2.01986	0	0.000212091
GO:0043069	negative regulation of programmed cell death	188	-2.01922	0	0.000209654
GO:0006937	regulation of muscle contraction	35	-2.01801	0	0.000207271
GO:0003007	heart morphogenesis	106	-2.01786	0	0.000204942
GO:0048645	organ formation	28	-2.01703	0	0.000202665
GO:0050708	regulation of protein secretion	95	-2.01586	0	0.000212196
GO:0045445	myoblast differentiation	28	-2.01546	0	0.00020989
GO:0010817	regulation of hormone levels	83	-2.01399	0	0.000219269
GO:0030100	regulation of endocytosis	65	-2.01373	0	0.000216937
GO:0048863	stem cell differentiation	90	-2.01348	0	0.000214653
GO:0021537	telencephalon development	96	-2.01263	0	0.000212417
GO:0005249	voltage-gated potassium channel activity	17	-2.01006	0	0.000210227
GO:0043266	regulation of potassium ion transport	21	-2.00308	0	0.000241
GO:0050767	regulation of neurogenesis	156	-2.00262	0	0.000249438
GO:0070252	actin-mediated cell contraction	27	-1.99865	0	0.000268123
GO:0007423	sensory organ development	213	-1.99675	0	0.000276051
GO:0090183	regulation of kidney development	15	-1.99402	0	0.000283909
GO:0006897	endocytosis	192	-1.99338	0	0.000281152
GO:0008324	cation transmembrane transporter activity	277	-1.99158	0	0.000309481
GO:0035295	tube development	282	-1.99069	0	0.000316851
GO:0005244	voltage-gated ion channel activity	34	-1.99006	0	0.000323881
GO:0014902	myotube differentiation	38	-1.99004	0	0.000320854
GO:0006576	cellular biogenic amine metabolic process	45	-1.98792	0	0.000337634
GO:0072175	epithelial tube formation	27	-1.98656	0	0.000344454
GO:0030001	metal ion transport	394	-1.98523	0	0.000360919
GO:0009725	response to hormone	300	-1.98233	0	0.000386564
GO:0007548	sex differentiation	99	-1.98152	0	0.000402231
GO:0055088	lipid homeostasis	40	-1.98	0	0.000455675
GO:0051960	regulation of nervous system development	169	-1.97894	0	0.000461258
GO:0060411	cardiac septum morphogenesis	29	-1.9782	0	0.000457247
GO:0022832	voltage-gated channel activity	34	-1.97757	0	0.00046254
GO:0007623	circadian rhythm	54	-1.97735	0	0.000458586
GO:0007272	ensheathment of neurons	51	-1.97575	0	0.000472846
GO:0009746	response to hexose	28	-1.97549	0	0.000477755
GO:0001085	RNA polymerase II transcription factor binding	49	-1.97445	0	0.000482634
GO:0045165	cell fate commitment	92	-1.97372	0	0.00048745
GO:0060548	negative regulation of cell death	194	-1.97258	0	0.000509946
GO:0005231	excitatory extracellular ligand-gated ion channel activity	26	-1.96908	0.00137363	0.00052313
GO:0071805	potassium ion transmembrane transport	16	-1.96448	0	0.000579394
GO:0009887	organ morphogenesis	384	-1.96394	0	0.000574759
GO:0022843	voltage-gated cation channel activity	27	-1.96348	0	0.000570198
GO:0008092	cytoskeletal protein binding	414	-1.96321	0	0.000565708
GO:0042063	gliogenesis	85	-1.96154	0	0.000611601
GO:0007389	pattern specification process	261	-1.96008	0	0.00060686
GO:0009755	hormone-mediated signaling pathway	118	-1.95909	0	0.000627176
GO:0008366	axon ensheathment	50	-1.95883	0	0.000630605
GO:0055008	cardiac muscle tissue morphogenesis	30	-1.95841	0	0.000633835
GO:0006816	calcium ion transport	144	-1.95774	0	0.00062907
GO:0022891	substrate-specific transmembrane transporter activity	474	-1.95768	0	0.000624375
GO:0090276	regulation of peptide hormone secretion	50	-1.95553	0.00125471	0.000635732
GO:0009566	fertilization	38	-1.95357	0	0.000654525
GO:0004872	receptor activity	464	-1.95337	0	0.000657672
GO:0061458	reproductive system development	109	-1.95145	0	0.000668361
GO:0071804	cellular potassium ion transport	16	-1.94814	0	0.000709924
GO:0001764	neuron migration	29	-1.94727	0	0.000712624
GO:0034284	response to monosaccharide	28	-1.94509	0	0.00073814
GO:0000981	RNA polymerase II transcription factor activity, sequence-specific DNA binding	218	-1.94482	0	0.000732941
GO:0003700	transcription factor activity, sequence-specific DNA binding	230	-1.94289	0	0.000750248
GO:0022890	inorganic cation transmembrane transporter activity	188	-1.94236	0	0.000752501
GO:0048608	reproductive structure development	109	-1.94175	0	0.000762098
GO:0007267	cell-cell signaling	324	-1.94152	0	0.000764149
GO:1903522	regulation of blood circulation	97	-1.94032	0	0.000795417
GO:0048589	developmental growth	127	-1.93769	0	0.000840816
GO:0051050	positive regulation of transport	177	-1.93597	0	0.000856803
GO:0051241	negative regulation of multicellular organismal process	208	-1.93548	0	0.000865325
GO:0045202	synapse	160	-1.9349	0	0.000859594
GO:0003006	developmental process involved in reproduction	221	-1.93432	0	0.000860938
GO:0048598	embryonic morphogenesis	306	-1.93348	0	0.000869201
GO:0007569	cell aging	19	-1.93259	0	0.000863557
GO:0098771	inorganic ion homeostasis	276	-1.93161	0	0.000913313
GO:0015075	ion transmembrane transporter activity	437	-1.93125	0	0.000928352
GO:0060047	heart contraction	61	-1.92983	0	0.000949633
GO:0009712	catechol-containing compound metabolic process	35	-1.92881	0	0.000977256
GO:0005230	extracellular ligand-gated ion channel activity	26	-1.927	0	0.00101153
GO:0032868	response to insulin	45	-1.92696	0	0.00100521
GO:0044420	extracellular matrix component	63	-1.92526	0	0.00102572
GO:0050877	neurological system process	360	-1.92477	0	0.0010327
GO:0050801	ion homeostasis	300	-1.92237	0	0.00107225
GO:0043434	response to peptide hormone	81	-1.92193	0	0.0010721
GO:0016810	hydrolase activity, acting on carbon-nitrogen (but not peptide) bonds	60	-1.9195	0	0.00110467
GO:0006584	catecholamine metabolic process	34	-1.91624	0.00129534	0.00118853
GO:0002790	peptide secretion	67	-1.91554	0	0.00118784
GO:0001101	response to acid chemical	116	-1.91546	0	0.00118077
GO:0003156	regulation of organ formation	22	-1.91465	0	0.00121197
GO:0023061	signal release	78	-1.91165	0	0.00129971
GO:0015077	monovalent inorganic cation transmembrane transporter activity	141	-1.90813	0	0.00136714
GO:0003002	regionalization	197	-1.90681	0	0.00138422
GO:0009306	protein secretion	126	-1.90463	0	0.00147553
GO:0070588	calcium ion transmembrane transport	27	-1.90156	0	0.00154721
GO:0009069	serine family amino acid metabolic process	18	-1.89992	0	0.00159973
GO:0048878	chemical homeostasis	437	-1.89864	0	0.00160885
GO:0045927	positive regulation of growth	35	-1.89693	0	0.001642
GO:0005216	ion channel activity	228	-1.89644	0	0.00163278
GO:0035051	cardiocyte differentiation	43	-1.8946	0	0.00171932
GO:0055080	cation homeostasis	266	-1.89271	0	0.00176924
GO:0014013	regulation of gliogenesis	34	-1.89227	0	0.00177734
GO:0008406	gonad development	74	-1.8904	0	0.00183255
GO:0055065	metal ion homeostasis	222	-1.88999	0	0.00183417
GO:0030182	neuron differentiation	462	-1.88987	0	0.00183007
GO:0051153	regulation of striated muscle cell differentiation	30	-1.88984	0.00131406	0.00182017
GO:0040007	growth	403	-1.88921	0	0.0018394
GO:0016528	sarcoplasm	16	-1.88871	0	0.00184687
GO:0021885	forebrain cell migration	30	-1.88844	0	0.00183705
GO:0060041	retina development in camera-type eye	23	-1.88746	0.00138313	0.0018558
GO:0022838	substrate-specific channel activity	229	-1.88713	0	0.00185168
GO:1901605	alpha-amino acid metabolic process	109	-1.88636	0	0.00186455
GO:0007632	visual behavior	35	-1.88595	0	0.00187159
GO:0051094	positive regulation of developmental process	315	-1.88549	0	0.00187849
GO:0022414	reproductive process	427	-1.88545	0	0.00186881
GO:0038023	signaling receptor activity	424	-1.8817	0	0.00197533
GO:0010001	glial cell differentiation	74	-1.88118	0	0.00198714
GO:0051240	positive regulation of multicellular organismal process	271	-1.88086	0	0.00199327
GO:0055123	digestive system development	39	-1.88083	0	0.00198854
GO:0006914	autophagy	56	-1.88056	0	0.00197855
GO:0048565	digestive tract development	39	-1.88026	0	0.00197939
GO:0034702	ion channel complex	158	-1.88005	0	0.00197485
GO:1904062	regulation of cation transmembrane transport	38	-1.8794	0	0.00198106
GO:0000003	reproduction	429	-1.8793	0	0.0019713
GO:0048666	neuron development	404	-1.87898	0	0.00196694
GO:0005911	cell-cell junction	139	-1.8775	0	0.00202527
GO:0055085	transmembrane transport	291	-1.87722	0	0.00203106
GO:0050808	synapse organization	35	-1.87699	0	0.00202641
GO:0060485	mesenchyme development	87	-1.87676	0	0.00203199
GO:0044708	single-organism behavior	194	-1.87579	0	0.00206362
GO:0009790	embryo development	394	-1.8752	0	0.00208936
GO:1903532	positive regulation of secretion by cell	21	-1.87481	0	0.00207945
GO:0022898	regulation of transmembrane transporter activity	65	-1.87167	0	0.00219612
GO:0051271	negative regulation of cellular component movement	21	-1.87103	0	0.00220079
GO:1901617	organic hydroxy compound biosynthetic process	22	-1.87085	0	0.00219552
GO:0040008	regulation of growth	234	-1.87047	0	0.00219028
GO:0009914	hormone transport	65	-1.87025	0	0.00218014
GO:0000975	regulatory region DNA binding	317	-1.86998	0	0.00218494
GO:0005261	cation channel activity	144	-1.86873	0	0.00223398
GO:0022029	telencephalon cell migration	30	-1.86865	0	0.00222872
GO:1990351	transporter complex	158	-1.86818	0	0.00223313
GO:0006639	acylglycerol metabolic process	48	-1.86771	0	0.00223765
GO:0035148	tube formation	83	-1.86758	0	0.0022372
GO:0005272	sodium channel activity	16	-1.86584	0	0.00225582
GO:0048762	mesenchymal cell differentiation	73	-1.86562	0	0.00224575
GO:0097305	response to alcohol	45	-1.86561	0	0.0022405
GO:0044702	single organism reproductive process	347	-1.86553	0	0.00223058
GO:0044106	cellular amine metabolic process	61	-1.86552	0.00124224	0.00222076
GO:1902495	transmembrane transporter complex	158	-1.86516	0	0.00223442
GO:0009308	amine metabolic process	61	-1.86398	0	0.00226693
GO:0008016	regulation of heart contraction	57	-1.8633	0	0.0022756
GO:0010243	response to organonitrogen compound	199	-1.86205	0	0.00229836
GO:0030326	embryonic limb morphogenesis	68	-1.86133	0	0.00231152
GO:0010830	regulation of myotube differentiation	20	-1.86124	0.00140449	0.0023016
GO:0030029	actin filament-based process	324	-1.86113	0	0.00229176
GO:0009612	response to mechanical stimulus	55	-1.86095	0	0.00228201
GO:0099600	transmembrane receptor activity	367	-1.85999	0	0.00230866
GO:0032412	regulation of ion transmembrane transporter activity	64	-1.85896	0	0.0023712
GO:0003341	cilium movement	15	-1.85834	0.0028777	0.00237935
GO:0006814	sodium ion transport	88	-1.85713	0	0.00240525
GO:0001071	nucleic acid binding transcription factor activity	494	-1.85696	0	0.00239965
GO:0034762	regulation of transmembrane transport	114	-1.85625	0	0.00242971
GO:1904951	positive regulation of establishment of protein localization	26	-1.85613	0	0.00242412
GO:0046879	hormone secretion	64	-1.85606	0	0.00241414
GO:0006638	neutral lipid metabolic process	49	-1.85588	0	0.00240867
GO:0097006	regulation of plasma lipoprotein particle levels	30	-1.85522	0	0.00241193
GO:0045137	development of primary sexual characteristics	74	-1.85409	0	0.00246301
GO:0031348	negative regulation of defense response	37	-1.85267	0	0.0025183
GO:0051147	regulation of muscle cell differentiation	62	-1.8518	0	0.00255598
GO:1901565	organonitrogen compound catabolic process	65	-1.8512	0	0.0025803
GO:0008344	adult locomotory behavior	37	-1.85033	0	0.00261744
GO:0032846	positive regulation of homeostatic process	45	-1.85023	0	0.00260701
GO:0006875	cellular metal ion homeostasis	188	-1.84997	0	0.00261361
GO:0008483	transaminase activity	17	-1.84938	0.00293255	0.00265389
GO:0004871	signal transducer activity	466	-1.84855	0	0.00267739
GO:0046395	carboxylic acid catabolic process	47	-1.84809	0	0.00269647
GO:0051222	positive regulation of protein transport	26	-1.84747	0	0.0027111
GO:0015267	channel activity	232	-1.84732	0	0.00270055
GO:0010959	regulation of metal ion transport	104	-1.84731	0	0.00269008
GO:0031175	neuron projection development	329	-1.84557	0	0.00276225
GO:0045807	positive regulation of endocytosis	26	-1.84504	0	0.00278061
GO:0055092	sterol homeostasis	33	-1.84488	0	0.00276996
GO:0045664	regulation of neuron differentiation	98	-1.84427	0	0.00279225
GO:0006082	organic acid metabolic process	413	-1.84415	0	0.00278977
GO:0008643	carbohydrate transport	65	-1.84354	0	0.00281977
GO:1901698	response to nitrogen compound	222	-1.84257	0	0.00285352
GO:0001067	regulatory region nucleic acid binding	319	-1.84256	0	0.00284279
GO:0032409	regulation of transporter activity	75	-1.84188	0	0.00286845
GO:0022803	passive transmembrane transporter activity	236	-1.83979	0	0.00292986
GO:0050796	regulation of insulin secretion	46	-1.83977	0	0.00291897
GO:0043112	receptor metabolic process	34	-1.83813	0.00129199	0.00299948
GO:0046873	metal ion transmembrane transporter activity	128	-1.83727	0	0.00302015
GO:0003407	neural retina development	15	-1.83724	0	0.00301295
GO:0034220	ion transmembrane transport	266	-1.83694	0	0.00301771
GO:0032844	regulation of homeostatic process	136	-1.83684	0	0.00301442
GO:0009743	response to carbohydrate	34	-1.8365	0.00131234	0.00302303
GO:1903530	regulation of secretion by cell	134	-1.83644	0	0.00301208
GO:2000146	negative regulation of cell motility	21	-1.83597	0	0.00301273
GO:0001838	embryonic epithelial tube formation	24	-1.83515	0.0013624	0.0030519
GO:0055074	calcium ion homeostasis	110	-1.83209	0	0.00321796
GO:0010506	regulation of autophagy	44	-1.83054	0	0.00332507
GO:0030336	negative regulation of cell migration	21	-1.83027	0.00291545	0.00332079
GO:0071495	cellular response to endogenous stimulus	288	-1.82947	0	0.00336213
GO:0055082	cellular chemical homeostasis	229	-1.82688	0	0.0034677
GO:2000241	regulation of reproductive process	15	-1.82523	0.00147275	0.00355741
GO:0007417	central nervous system development	318	-1.82255	0	0.00370299
GO:0046883	regulation of hormone secretion	52	-1.82219	0	0.00370891
GO:0002683	negative regulation of immune system process	90	-1.82213	0	0.00369598
GO:0048511	rhythmic process	95	-1.822	0	0.00368688
GO:0016054	organic acid catabolic process	47	-1.8212	0.00126103	0.00371127
GO:0070838	divalent metal ion transport	191	-1.82092	0	0.00373201
GO:0072358	cardiovascular system development	323	-1.82065	0	0.00375603
GO:0072359	circulatory system development	323	-1.82065	0	0.00374317
GO:0030073	insulin secretion	48	-1.82057	0	0.00373039
GO:0006836	neurotransmitter transport	21	-1.81999	0.0028169	0.00376141
GO:0002064	epithelial cell development	97	-1.81992	0	0.00374866
GO:0099537	trans-synaptic signaling	179	-1.81674	0	0.00392065
GO:0072511	divalent inorganic cation transport	191	-1.8163	0	0.00393995
GO:0042417	dopamine metabolic process	15	-1.81586	0.001443	0.00395546
GO:0043436	oxoacid metabolic process	409	-1.81419	0	0.00406071
GO:0042461	photoreceptor cell development	26	-1.81414	0	0.00404718
GO:0048732	gland development	52	-1.81125	0	0.00420098
GO:0007268	synaptic transmission	179	-1.81067	0	0.0042508
GO:0055067	monovalent inorganic cation homeostasis	48	-1.80844	0	0.00435676
GO:0021700	developmental maturation	93	-1.80757	0	0.00439164
GO:0097485	neuron projection guidance	134	-1.80743	0	0.00439834
GO:0051093	negative regulation of developmental process	232	-1.80735	0	0.0043944
GO:0044456	synapse part	128	-1.80436	0	0.00459693
GO:0099536	synaptic signaling	179	-1.80407	0	0.00459923
GO:0009112	nucleobase metabolic process	29	-1.8034	0.0013369	0.00461897
GO:0014074	response to purine-containing compound	36	-1.80265	0	0.00465581
GO:0048839	inner ear development	18	-1.80122	0.00426743	0.00474112
GO:0060284	regulation of cell development	304	-1.80101	0	0.00474656
GO:0019752	carboxylic acid metabolic process	394	-1.79857	0	0.0049023
GO:0051051	negative regulation of transport	80	-1.79816	0	0.00492434
GO:0070509	calcium ion import	16	-1.79792	0.00138504	0.00493266
GO:0060429	epithelium development	385	-1.7962	0	0.00502211
GO:0098742	cell-cell adhesion via plasma-membrane adhesion molecules	66	-1.79416	0	0.00516554
GO:0043010	camera-type eye development	72	-1.79369	0	0.00517976
GO:0044297	cell body	158	-1.79368	0	0.00516352
GO:0033555	multicellular organismal response to stress	21	-1.7934	0.0027894	0.00516739
GO:0016247	channel regulator activity	52	-1.7931	0	0.00518482
GO:0000904	cell morphogenesis involved in differentiation	265	-1.79306	0	0.00517541
GO:0043462	regulation of ATPase activity	22	-1.79077	0.00411523	0.00530227
GO:0035113	embryonic appendage morphogenesis	71	-1.7902	0.0011655	0.00532227
GO:0009063	cellular amino acid catabolic process	19	-1.78982	0.0013986	0.00532907
GO:0097164	ammonium ion metabolic process	43	-1.78968	0	0.00532584
GO:0030003	cellular cation homeostasis	204	-1.78938	0	0.00532926
GO:0006631	fatty acid metabolic process	105	-1.78875	0	0.00534902
GO:0006939	smooth muscle contraction	32	-1.78844	0	0.00535874
GO:0030900	forebrain development	116	-1.78723	0	0.00540108
GO:0048638	regulation of developmental growth	64	-1.78695	0.0012285	0.00539441
GO:0051209	release of sequestered calcium ion into cytosol	16	-1.78681	0.00150376	0.00538778
GO:0098590	plasma membrane region	168	-1.78678	0	0.0053716
GO:0001508	action potential	29	-1.78629	0	0.00539715
GO:0005198	structural molecule activity	157	-1.78509	0	0.00548027
GO:0048646	anatomical structure formation involved in morphogenesis	479	-1.78491	0	0.00548947
GO:0021795	cerebral cortex cell migration	23	-1.78437	0.00140449	0.00552103
GO:0043583	ear development	63	-1.78404	0	0.00552066
GO:0098589	membrane region	239	-1.7828	0	0.00560228
GO:0097553	calcium ion transmembrane import into cytosol	16	-1.78194	0.00149031	0.00566162
GO:0002791	regulation of peptide secretion	58	-1.7797	0	0.00581506
GO:0001654	eye development	135	-1.77959	0	0.00580436
GO:0051046	regulation of secretion	151	-1.77919	0	0.00581542
GO:0016769	transferase activity, transferring nitrogenous groups	27	-1.77858	0.00139665	0.00583605
GO:0033993	response to lipid	224	-1.77785	0	0.0058969
GO:1902656	calcium ion import into cytosol	16	-1.77711	0.00141243	0.005954
GO:0043296	apical junction complex	49	-1.77529	0.00255754	0.00606987
GO:0004888	transmembrane signaling receptor activity	345	-1.77527	0	0.00605243
GO:0061564	axon development	85	-1.77401	0.00115875	0.00613996
GO:0043648	dicarboxylic acid metabolic process	40	-1.77369	0.00130039	0.00614078
GO:0045596	negative regulation of cell differentiation	197	-1.77273	0	0.00620264
GO:0072507	divalent inorganic cation homeostasis	116	-1.77236	0	0.00620331
GO:0006979	response to oxidative stress	88	-1.77213	0.0011655	0.0062161
GO:1904019	epithelial cell apoptotic process	47	-1.7712	0.00242718	0.0063165
GO:1901652	response to peptide	89	-1.77031	0	0.00635323
GO:0006873	cellular ion homeostasis	213	-1.77026	0	0.00633538
GO:0034765	regulation of ion transmembrane transport	101	-1.76955	0	0.00637765
GO:0072527	pyrimidine-containing compound metabolic process	23	-1.76672	0	0.00666265
GO:0097458	neuron part	358	-1.76399	0	0.006841
GO:0010970	establishment of localization by movement along microtubule	54	-1.7637	0.00245098	0.0068427
GO:0051223	regulation of protein transport	195	-1.7635	0	0.00684159
GO:0014070	response to organic cyclic compound	274	-1.76345	0	0.0068316
GO:0042391	regulation of membrane potential	107	-1.76329	0	0.00682757
GO:0010623	developmental programmed cell death	15	-1.76294	0.00143885	0.00684133
GO:0051099	positive regulation of binding	25	-1.76205	0.00274348	0.00688434
GO:0046530	photoreceptor cell differentiation	35	-1.76193	0.00404313	0.00688013
GO:0097285	cell-type specific apoptotic process	111	-1.76015	0	0.00699001
GO:0007050	cell cycle arrest	22	-1.76008	0.00137174	0.00697396
GO:0007018	microtubule-based movement	80	-1.76006	0	0.00695506
GO:0030036	actin cytoskeleton organization	286	-1.7591	0	0.00705781
GO:0032787	monocarboxylic acid metabolic process	183	-1.758	0	0.00712571
GO:0002262	myeloid cell homeostasis	23	-1.75779	0.00277008	0.00713538
GO:0015081	sodium ion transmembrane transporter activity	33	-1.75773	0.00383632	0.00711913
GO:1990837	sequence-specific double-stranded DNA binding	178	-1.75688	0	0.00714307
GO:0044212	transcription regulatory region DNA binding	239	-1.75515	0	0.00729272
GO:0044283	small molecule biosynthetic process	97	-1.75484	0	0.00730773
GO:0043062	extracellular structure organization	132	-1.75428	0	0.0073339
GO:0044703	multi-organism reproductive process	240	-1.75373	0	0.00737123
GO:0060627	regulation of vesicle-mediated transport	111	-1.75369	0	0.00735459
GO:0043565	sequence-specific DNA binding	202	-1.753	0	0.00740019
GO:0000976	transcription regulatory region sequence-specific DNA binding	176	-1.75207	0	0.00746525
GO:0070201	regulation of establishment of protein localization	210	-1.75127	0	0.00752149
GO:0043500	muscle adaptation	35	-1.75079	0	0.00756646
GO:0009150	purine ribonucleotide metabolic process	132	-1.74881	0	0.00777846
GO:0003208	cardiac ventricle morphogenesis	27	-1.74866	0.00412655	0.00778337
GO:0007600	sensory perception	205	-1.74705	0	0.007927
GO:0014904	myotube cell development	16	-1.74631	0.00605144	0.00797854
GO:0051480	regulation of cytosolic calcium ion concentration	73	-1.74509	0	0.00806573
GO:0016477	cell migration	478	-1.74464	0	0.00808363
GO:0048864	stem cell development	63	-1.74459	0	0.00807108
GO:1903169	regulation of calcium ion transmembrane transport	25	-1.74408	0.00429185	0.00811337
GO:0003231	cardiac ventricle development	42	-1.74317	0.00385109	0.00820472
GO:0046165	alcohol biosynthetic process	20	-1.74173	0.00282087	0.0082956
GO:0043270	positive regulation of ion transport	50	-1.74114	0.00484848	0.00835075
GO:0005902	microvillus	28	-1.7411	0.00266667	0.00833234
GO:0014066	regulation of phosphatidylinositol 3-kinase signaling	36	-1.73954	0.00655308	0.00847924
GO:0051924	regulation of calcium ion transport	53	-1.73931	0.00125313	0.00849024
GO:0051047	positive regulation of secretion	33	-1.73906	0.00254453	0.00848229
GO:0032330	regulation of chondrocyte differentiation	26	-1.7382	0.00130548	0.00854955
GO:0007411	axon guidance	44	-1.73813	0.00379747	0.00853893
GO:0006874	cellular calcium ion homeostasis	109	-1.73721	0	0.00861119
GO:0015718	monocarboxylic acid transport	25	-1.73674	0.00271003	0.00864318
GO:0005783	endoplasmic reticulum	153	-1.7363	0	0.0086511
GO:0051928	positive regulation of calcium ion transport	19	-1.73581	0.00289017	0.0087227
GO:0006935	chemotaxis	239	-1.73365	0	0.00893666
GO:0014031	mesenchymal cell development	63	-1.73343	0	0.00894375
GO:0006942	regulation of striated muscle contraction	16	-1.73321	0.00584795	0.00895329
GO:0032880	regulation of protein localization	219	-1.73281	0	0.00898129
GO:0071310	cellular response to organic substance	445	-1.73181	0	0.00906161
GO:0003690	double-stranded DNA binding	187	-1.7318	0	0.0090395
GO:0004860	protein kinase inhibitor activity	18	-1.73085	0.0113154	0.00912711
GO:0046129	purine ribonucleoside biosynthetic process	16	-1.73074	0.00567376	0.00911801
GO:0038024	cargo receptor activity	23	-1.73064	0.00286533	0.00911144
GO:0009167	purine ribonucleoside monophosphate metabolic process	36	-1.73028	0.00518135	0.00914619
GO:0035107	appendage morphogenesis	113	-1.72988	0.00111857	0.00917318
GO:0003712	transcription cofactor activity	203	-1.72887	0	0.00927537
GO:0010950	positive regulation of endopeptidase activity	45	-1.7285	0.00126263	0.00930707
GO:0007215	glutamate receptor signaling pathway	20	-1.72793	0.00564972	0.0093617
GO:0048736	appendage development	127	-1.72783	0	0.00934965
GO:0071417	cellular response to organonitrogen compound	27	-1.72727	0	0.00938106
GO:0032940	secretion by cell	217	-1.72645	0	0.00943789
GO:0061448	connective tissue development	50	-1.72629	0.00124688	0.00942834
GO:0072503	cellular divalent inorganic cation homeostasis	113	-1.7256	0	0.00948218
GO:0043005	neuron projection	326	-1.72464	0	0.00957871
GO:0044459	plasma membrane part	434	-1.72399	0	0.00964716
GO:0000302	response to reactive oxygen species	55	-1.72183	0	0.00990427
GO:0034764	positive regulation of transmembrane transport	36	-1.72048	0.00522193	0.0100468
GO:0048812	neuron projection morphogenesis	244	-1.72013	0	0.0100859
GO:1902532	negative regulation of intracellular signal transduction	47	-1.71962	0.00250941	0.0101576
GO:0098573	intrinsic component of mitochondrial membrane	18	-1.71959	0.00721501	0.0101365
GO:0032845	negative regulation of homeostatic process	40	-1.7195	0.00259067	0.0101279
GO:0031623	receptor internalization	21	-1.71932	0	0.0101443
GO:0010524	positive regulation of calcium ion transport into cytosol	15	-1.71851	0.00603318	0.0102399
GO:0042330	taxis	241	-1.71792	0	0.010298
GO:0007204	positive regulation of cytosolic calcium ion concentration	53	-1.71785	0	0.0102866
GO:0050905	neuromuscular process	55	-1.71757	0.0012285	0.01029
GO:0048562	embryonic organ morphogenesis	120	-1.71628	0	0.0104308
GO:0042451	purine nucleoside biosynthetic process	16	-1.71617	0.00432277	0.0104241
GO:0019725	cellular homeostasis	298	-1.71562	0	0.010476
GO:0046394	carboxylic acid biosynthetic process	57	-1.71519	0	0.0105033
GO:0019210	kinase inhibitor activity	18	-1.71492	0.00564175	0.0105136
GO:0007409	axonogenesis	80	-1.71484	0.00230947	0.0105069
GO:0051899	membrane depolarization	28	-1.71421	0.00544218	0.0105677
GO:0016053	organic acid biosynthetic process	57	-1.71325	0.00248139	0.0106841
GO:0031589	cell-substrate adhesion	108	-1.71313	0	0.0106817
GO:0016331	morphogenesis of embryonic epithelium	33	-1.71231	0.00398936	0.0107565
GO:0006520	cellular amino acid metabolic process	179	-1.71222	0	0.0107397
GO:0045685	regulation of glial cell differentiation	25	-1.71198	0.00414938	0.0107443
GO:0009152	purine ribonucleotide biosynthetic process	88	-1.71136	0.00114679	0.0107753
GO:0014896	muscle hypertrophy	32	-1.7112	0.00401606	0.0107704
GO:0021987	cerebral cortex development	25	-1.71047	0.00409277	0.0108414
GO:0032101	regulation of response to external stimulus	131	-1.71039	0	0.0108364
GO:0019693	ribose phosphate metabolic process	139	-1.71028	0	0.0108314
GO:0098862	cluster of actin-based cell projections	32	-1.70794	0.0038961	0.0111147
GO:0009259	ribonucleotide metabolic process	138	-1.70589	0	0.01134
GO:0010975	regulation of neuron projection development	91	-1.7058	0	0.0113293
GO:0071156	regulation of cell cycle arrest	18	-1.7054	0.01	0.0113607
GO:0006163	purine nucleotide metabolic process	141	-1.70508	0	0.0113639
GO:0070925	organelle assembly	62	-1.70204	0.00248139	0.011715
GO:0048663	neuron fate commitment	20	-1.70146	0.00725689	0.0117759
GO:0010927	cellular component assembly involved in morphogenesis	124	-1.70071	0	0.011827
GO:2000021	regulation of ion homeostasis	70	-1.69765	0.00123916	0.0122196
GO:0015144	carbohydrate transmembrane transporter activity	18	-1.6962	0.00564175	0.0124736
GO:0032990	cell part morphogenesis	317	-1.69591	0	0.0124677
GO:0009141	nucleoside triphosphate metabolic process	55	-1.69462	0.00240964	0.0126139
GO:1901476	carbohydrate transporter activity	18	-1.69435	0.00571429	0.0126167
GO:0050954	sensory perception of mechanical stimulus	83	-1.69336	0	0.0127159
GO:0001076	transcription factor activity, RNA polymerase II transcription factor binding	48	-1.69336	0.00373599	0.0126887
GO:0009991	response to extracellular stimulus	52	-1.69313	0.00245098	0.0126959
GO:0048568	embryonic organ development	135	-1.69276	0.00108814	0.0127284
GO:0033500	carbohydrate homeostasis	86	-1.69208	0	0.0128086
GO:0009168	purine ribonucleoside monophosphate biosynthetic process	25	-1.69169	0.00854701	0.0128428
GO:0005913	cell-cell adherens junction	16	-1.69073	0.00434783	0.0129471
GO:0019932	second-messenger-mediated signaling	67	-1.68999	0.00248756	0.0130238
GO:0008047	enzyme activator activity	88	-1.68944	0	0.0130798
GO:0061035	regulation of cartilage development	26	-1.68895	0.00395257	0.0131402
GO:0050768	negative regulation of neurogenesis	41	-1.68874	0.00253485	0.01316
GO:0050803	regulation of synapse structure or activity	77	-1.68868	0	0.0131482
GO:0019953	sexual reproduction	225	-1.68867	0	0.0131252
GO:0016705	oxidoreductase activity, acting on paired donors, with incorporation or reduction of molecular oxygen	62	-1.68808	0.00238663	0.0132074
GO:0000977	RNA polymerase II regulatory region sequence-specific DNA binding	131	-1.68763	0	0.0132469
GO:0098858	actin-based cell projection	32	-1.68659	0.00647668	0.013351
GO:0019935	cyclic-nucleotide-mediated signaling	16	-1.68635	0.0104322	0.0133722
GO:0005102	receptor binding	460	-1.68593	0	0.01342
GO:0035108	limb morphogenesis	98	-1.6853	0	0.0134808
GO:0098609	cell-cell adhesion	284	-1.68486	0	0.0135282
GO:0045597	positive regulation of cell differentiation	272	-1.68426	0	0.0135954
GO:0015833	peptide transport	83	-1.68226	0	0.0138751
GO:0014065	phosphatidylinositol 3-kinase signaling	37	-1.68202	0.00390117	0.0138883
GO:0051961	negative regulation of nervous system development	41	-1.68196	0.0064433	0.0138643
GO:0048858	cell projection morphogenesis	317	-1.68186	0	0.0138536
GO:0006164	purine nucleotide biosynthetic process	90	-1.68177	0	0.0138319
GO:0048015	phosphatidylinositol-mediated signaling	49	-1.67939	0.00380711	0.0142019
GO:0072522	purine-containing compound biosynthetic process	91	-1.67891	0.0011534	0.0142447
GO:0048167	regulation of synaptic plasticity	73	-1.67752	0.00242718	0.0144844
GO:1901265	nucleoside phosphate binding	131	-1.67739	0	0.014479
GO:0008202	steroid metabolic process	107	-1.67732	0	0.0144735
GO:0000989	transcription factor activity, transcription factor binding	237	-1.67681	0	0.0145371
GO:0050848	regulation of calcium-mediated signaling	19	-1.6755	0.00680272	0.0147636
GO:0048546	digestive tract morphogenesis	21	-1.67537	0.0111421	0.0147705
GO:0072577	endothelial cell apoptotic process	18	-1.6751	0.0140647	0.0147945
GO:0048048	embryonic eye morphogenesis	15	-1.6748	0.00439239	0.01481
GO:0097529	myeloid leukocyte migration	33	-1.67472	0.00398406	0.0147912
GO:0042886	amide transport	87	-1.67468	0	0.014764
GO:0050804	modulation of synaptic transmission	133	-1.67446	0	0.0147666
GO:0071621	granulocyte chemotaxis	32	-1.67339	0.0065703	0.0148967
GO:0001012	RNA polymerase II regulatory region DNA binding	131	-1.67309	0.00108342	0.014914
GO:0000166	nucleotide binding	131	-1.67289	0	0.01491
GO:0015908	fatty acid transport	16	-1.6723	0.0174165	0.0149793
GO:0006090	pyruvate metabolic process	51	-1.67227	0.00986436	0.0149499
GO:0051208	sequestering of calcium ion	31	-1.66978	0.00266312	0.0153887
GO:0031346	positive regulation of cell projection organization	35	-1.66899	0.00531915	0.0155137
GO:0097530	granulocyte migration	33	-1.66861	0.0104575	0.0155568
GO:0022603	regulation of anatomical structure morphogenesis	379	-1.66761	0	0.0156956
GO:0046631	alpha-beta T cell activation	34	-1.66709	0.010582	0.015757
GO:0015749	monosaccharide transport	62	-1.66681	0.00120337	0.0157805
GO:0021545	cranial nerve development	27	-1.66643	0.00394737	0.0157894
GO:0051345	positive regulation of hydrolase activity	98	-1.66404	0	0.0161464
GO:0071827	plasma lipoprotein particle organization	21	-1.66318	0.00689655	0.0162766
GO:0043409	negative regulation of MAPK cascade	38	-1.66316	0.0078125	0.0162474
GO:0007420	brain development	193	-1.66154	0	0.0164984
GO:0016776	phosphotransferase activity, phosphate group as acceptor	19	-1.66114	0.0125698	0.0165572
GO:0060173	limb development	99	-1.66113	0.00114286	0.0165297
GO:0052548	regulation of endopeptidase activity	51	-1.66042	0.00609756	0.0166474
GO:0050920	regulation of chemotaxis	42	-1.66013	0.00377834	0.0166769
GO:0016021	integral component of membrane	458	-1.65944	0	0.0167635
GO:0014014	negative regulation of gliogenesis	18	-1.65854	0.0100865	0.0168987
GO:0043269	regulation of ion transport	207	-1.65785	0	0.0169683
GO:0002573	myeloid leukocyte differentiation	86	-1.65764	0.00117509	0.0169787
GO:0009260	ribonucleotide biosynthetic process	94	-1.6573	0	0.0170176
GO:0043009	chordate embryonic development	85	-1.65699	0	0.017042
GO:0014075	response to amine	22	-1.65697	0.00564175	0.0170141
GO:0006575	cellular modified amino acid metabolic process	59	-1.65693	0.004914	0.0169963
GO:0051282	regulation of sequestering of calcium ion	31	-1.65601	0.0105541	0.0171192
GO:0055086	nucleobase-containing small molecule metabolic process	289	-1.65592	0	0.0171051
GO:0046128	purine ribonucleoside metabolic process	33	-1.65544	0.008	0.0171593
GO:0009119	ribonucleoside metabolic process	40	-1.65514	0.00769231	0.0171971
GO:0000982	transcription factor activity, RNA polymerase II core promoter proximal region sequence-specific binding	118	-1.65379	0	0.0174604
GO:0050727	regulation of inflammatory response	16	-1.6531	0.00442478	0.0175632
GO:0048667	cell morphogenesis involved in neuron differentiation	87	-1.65286	0.00114416	0.0175764
GO:0032612	interleukin-1 production	21	-1.65203	0.00574713	0.0176866
GO:0043280	positive regulation of cysteine-type endopeptidase activity involved in apoptotic process	41	-1.65164	0.00636943	0.0177389
GO:0007276	gamete generation	180	-1.65111	0	0.017817
GO:0051238	sequestering of metal ion	32	-1.65071	0.0143791	0.0178572
GO:0072521	purine-containing compound metabolic process	149	-1.65064	0	0.0178442
GO:0030414	peptidase inhibitor activity	29	-1.65052	0.00802139	0.017839
GO:0007167	enzyme linked receptor protein signaling pathway	405	-1.65034	0	0.0178574
GO:0021675	nerve development	29	-1.6501	0.00554017	0.0178835
GO:0060322	head development	193	-1.64994	0	0.0178763
GO:0030855	epithelial cell differentiation	249	-1.6499	0	0.0178516
GO:0043279	response to alkaloid	25	-1.64986	0.0124138	0.0178329
GO:0009126	purine nucleoside monophosphate metabolic process	38	-1.6495	0.00262123	0.0178762
GO:0038127	ERBB signaling pathway	64	-1.64933	0.00123457	0.0178729
GO:0046390	ribose phosphate biosynthetic process	94	-1.64877	0.00114811	0.0179569
GO:0042593	glucose homeostasis	18	-1.64738	0.00846262	0.0181778
GO:2001056	positive regulation of cysteine-type endopeptidase activity	42	-1.64698	0.00771208	0.0182183
GO:0007186	G-protein coupled receptor signaling pathway	216	-1.64634	0	0.0183109
GO:0005903	brush border	23	-1.64565	0.00958904	0.0184127
GO:0010770	positive regulation of cell morphogenesis involved in differentiation	44	-1.64471	0.0075	0.0185715
GO:0002819	regulation of adaptive immune response	28	-1.64469	0.00794702	0.0185422
GO:0051216	cartilage development	31	-1.64462	0.0133511	0.0185206
GO:0050795	regulation of behavior	43	-1.6438	0.0105263	0.0186859
GO:0008134	transcription factor binding	164	-1.64109	0	0.01919
GO:0051283	negative regulation of sequestering of calcium ion	31	-1.64106	0.005148	0.0191578
GO:2000736	regulation of stem cell differentiation	39	-1.64066	0.00922266	0.0191981
GO:0007270	neuron-neuron synaptic transmission	38	-1.63964	0.0103627	0.01942
GO:0031667	response to nutrient levels	49	-1.63946	0.004914	0.0194255
GO:0015849	organic acid transport	126	-1.63788	0.00110497	0.0197199
GO:0009161	ribonucleoside monophosphate metabolic process	39	-1.63629	0.00376412	0.0199903
GO:0098602	single organism cell adhesion	256	-1.63447	0	0.0203447
GO:0004930	G-protein coupled receptor activity	162	-1.63366	0.00107411	0.0204875
GO:0000988	transcription factor activity, protein binding	244	-1.63328	0	0.0205435
GO:0014812	muscle cell migration	21	-1.63309	0.0165062	0.0205432
GO:0009165	nucleotide biosynthetic process	146	-1.63272	0.0010929	0.0206101
GO:0016491	oxidoreductase activity	415	-1.63268	0	0.0205873
GO:0048609	multicellular organismal reproductive process	200	-1.63225	0	0.0206371
GO:0046942	carboxylic acid transport	123	-1.63187	0	0.0206869
GO:0010720	positive regulation of cell development	106	-1.63171	0.00113379	0.0206843
GO:0005789	endoplasmic reticulum membrane	91	-1.63139	0.00230947	0.0207229
GO:0043168	anion binding	294	-1.63091	0	0.0207907
GO:0007169	transmembrane receptor protein tyrosine kinase signaling pathway	228	-1.63089	0	0.0207678
GO:1901136	carbohydrate derivative catabolic process	28	-1.63069	0.00796813	0.0207727
GO:0016125	sterol metabolic process	38	-1.63038	0.00529801	0.020796
GO:0002252	immune effector process	188	-1.62969	0	0.0209589
GO:0043065	positive regulation of apoptotic process	98	-1.62935	0	0.0209982
GO:0009792	embryo development ending in birth or egg hatching	92	-1.62924	0.00115875	0.0209843
GO:0007187	G-protein coupled receptor signaling pathway, coupled to cyclic nucleotide second messenger	56	-1.62875	0.00361446	0.0210674
GO:0031110	regulation of microtubule polymerization or depolymerization	18	-1.62874	0.0169014	0.0210352
GO:0006694	steroid biosynthetic process	38	-1.6283	0.00655308	0.0210925
GO:0030705	cytoskeleton-dependent intracellular transport	37	-1.62676	0.0078637	0.0213999
GO:0010810	regulation of cell-substrate adhesion	61	-1.62669	0.00373599	0.0213854
GO:0050953	sensory perception of light stimulus	68	-1.62635	0.00238095	0.021429
GO:0009132	nucleoside diphosphate metabolic process	29	-1.62566	0.0189702	0.0215413
GO:0060341	regulation of cellular localization	318	-1.6254	0	0.0215612
GO:0001818	negative regulation of cytokine production	75	-1.62505	0.00243013	0.0216189
GO:0046486	glycerolipid metabolic process	136	-1.62466	0.0010929	0.0216908
GO:0048806	genitalia development	33	-1.62462	0.00796813	0.0216671
GO:0090596	sensory organ morphogenesis	46	-1.6241	0.00997506	0.0217421
GO:0021544	subpallium development	16	-1.62366	0.0156028	0.0218006
GO:0048844	artery morphogenesis	20	-1.62315	0.0112045	0.0218896
GO:0032103	positive regulation of response to external stimulus	40	-1.62314	0.0104439	0.021855
GO:0043068	positive regulation of programmed cell death	98	-1.61947	0.00229358	0.022688
GO:0035264	multicellular organism growth	35	-1.61705	0.012987	0.0232749
GO:0005342	organic acid transmembrane transporter activity	53	-1.61682	0.00380711	0.0232984
GO:0051962	positive regulation of nervous system development	35	-1.61649	0.0152478	0.0233238
GO:0045944	positive regulation of transcription from RNA polymerase II promoter	23	-1.61517	0.0179063	0.0236234
GO:0051604	protein maturation	75	-1.61472	0.00117786	0.0236923
GO:0090087	regulation of peptide transport	71	-1.61433	0	0.0237344
GO:0060401	cytosolic calcium ion transport	43	-1.61427	0.0101266	0.0237042
GO:0045637	regulation of myeloid cell differentiation	60	-1.61294	0.0049505	0.0239977
GO:0043271	negative regulation of ion transport	22	-1.61289	0.0191781	0.0239724
GO:0040014	regulation of multicellular organism growth	35	-1.61277	0.00666667	0.0239647
GO:0016485	protein processing	75	-1.61178	0.00236407	0.0241799
GO:0015171	amino acid transmembrane transporter activity	27	-1.61152	0.0224404	0.0241981
GO:0060840	artery development	20	-1.61131	0.0248276	0.0242232
GO:0003018	vascular process in circulatory system	52	-1.61098	0.0115979	0.0242622
GO:0016192	vesicle-mediated transport	466	-1.61068	0	0.0243082
GO:1901615	organic hydroxy compound metabolic process	169	-1.61038	0	0.0243384
GO:0042175	nuclear outer membrane-endoplasmic reticulum membrane network	91	-1.61003	0.00233645	0.0243857
GO:0015108	chloride transmembrane transporter activity	20	-1.60688	0.0225989	0.0250909
GO:0008088	axo-dendritic transport	25	-1.60605	0.0192308	0.0252873
GO:0032411	positive regulation of transporter activity	24	-1.60553	0.0226308	0.0254035
GO:0042278	purine nucleoside metabolic process	35	-1.60524	0.0192308	0.0254334
GO:0046034	ATP metabolic process	24	-1.6041	0.0150479	0.0256827
GO:0071705	nitrogen compound transport	250	-1.60408	0	0.0256467
GO:0004713	protein tyrosine kinase activity	62	-1.60388	0.00487805	0.0256573
GO:0001653	peptide receptor activity	70	-1.60382	0.00603865	0.0256232
GO:0006898	receptor-mediated endocytosis	58	-1.60359	0.00376884	0.0256352
GO:0016049	cell growth	165	-1.60334	0.00107296	0.0256796
GO:0001944	vasculature development	205	-1.60292	0.0010627	0.025758
GO:0008528	G-protein coupled peptide receptor activity	67	-1.60244	0.00241838	0.0258512
GO:0051336	regulation of hydrolase activity	462	-1.60238	0	0.0258239
GO:0060402	calcium ion transport into cytosol	43	-1.60216	0.0078637	0.025844
GO:0044712	single-organism catabolic process	116	-1.60183	0.00223964	0.0258915
GO:0016337	single organismal cell-cell adhesion	230	-1.60092	0	0.0260621
GO:0032414	positive regulation of ion transmembrane transporter activity	22	-1.59963	0.0124654	0.026389
GO:0005887	integral component of plasma membrane	71	-1.59942	0.0059952	0.0264032
GO:0005578	proteinaceous extracellular matrix	31	-1.59931	0.0182768	0.0263921
GO:0010721	negative regulation of cell development	78	-1.5983	0.00353357	0.0266029
GO:0006470	protein dephosphorylation	145	-1.59828	0	0.0265664
GO:0032651	regulation of interleukin-1 beta production	16	-1.59807	0.0155587	0.0265783
GO:0040013	negative regulation of locomotion	32	-1.59692	0.0106101	0.026866
GO:0050769	positive regulation of neurogenesis	35	-1.59669	0.00527009	0.0268842
GO:0048259	regulation of receptor-mediated endocytosis	19	-1.59662	0.0203252	0.0268575
GO:0006821	chloride transport	48	-1.59591	0.00877193	0.0270156
GO:0098805	whole membrane	428	-1.59514	0	0.0271711
GO:0030522	intracellular receptor signaling pathway	100	-1.59494	0.00448934	0.0271839
GO:0010952	positive regulation of peptidase activity	54	-1.59437	0.00373599	0.027296
GO:0009127	purine nucleoside monophosphate biosynthetic process	27	-1.59316	0.0134953	0.0275892
GO:0010942	positive regulation of cell death	102	-1.59313	0.0046083	0.0275584
GO:1901293	nucleoside phosphate biosynthetic process	153	-1.5927	0.00215054	0.0276481
GO:0071825	protein-lipid complex subunit organization	22	-1.59205	0.0136612	0.0277964
GO:0098794	postsynapse	15	-1.59185	0.013373	0.0278065
GO:0006753	nucleoside phosphate metabolic process	263	-1.5917	0	0.0278262
GO:0031347	regulation of defense response	184	-1.59128	0.0021164	0.0279231
GO:0009205	purine ribonucleoside triphosphate metabolic process	24	-1.5902	0.0189189	0.0282287
GO:0002250	adaptive immune response	50	-1.58932	0.00377834	0.028473
GO:0002062	chondrocyte differentiation	29	-1.58866	0.0160214	0.028622
GO:0032611	interleukin-1 beta production	17	-1.58862	0.00706215	0.0285819
GO:0032388	positive regulation of intracellular transport	57	-1.58798	0.00729927	0.0287259
GO:2000116	regulation of cysteine-type endopeptidase activity	47	-1.5874	0.0124844	0.0288579
GO:1901701	cellular response to oxygen-containing compound	59	-1.58723	0.00847458	0.0288531
GO:0044236	multicellular organism metabolic process	19	-1.58702	0.0241135	0.0288855
GO:0044042	glucan metabolic process	51	-1.58602	0.00493218	0.0291474
GO:0043281	regulation of cysteine-type endopeptidase activity involved in apoptotic process	47	-1.58576	0.00878294	0.0291779
GO:0050806	positive regulation of synaptic transmission	17	-1.58333	0.0199147	0.029929
GO:0015294	solute:cation symporter activity	22	-1.5823	0.0216509	0.0301479
GO:0008284	positive regulation of cell proliferation	138	-1.58178	0	0.0302537
GO:0048469	cell maturation	41	-1.58096	0.0178571	0.0304775
GO:0032652	regulation of interleukin-1 production	19	-1.58086	0.019774	0.0304512
GO:0008289	lipid binding	235	-1.58051	0	0.0305176
GO:0048592	eye morphogenesis	35	-1.57962	0.00653595	0.0307418
GO:0035258	steroid hormone receptor binding	40	-1.57957	0.0104712	0.0307105
GO:0032504	multicellular organism reproduction	205	-1.57938	0	0.0307335
GO:0072330	monocarboxylic acid biosynthetic process	27	-1.57843	0.0225352	0.0309739
GO:0060560	developmental growth involved in morphogenesis	58	-1.57781	0.00615764	0.0311311
GO:0055114	oxidation-reduction process	123	-1.57723	0.00110497	0.0312734
GO:0006952	defense response	322	-1.57714	0	0.0312542
GO:0006641	triglyceride metabolic process	29	-1.57711	0.0213049	0.0312161
GO:0021515	cell differentiation in spinal cord	31	-1.57633	0.0301442	0.0314101
GO:1901699	cellular response to nitrogen compound	39	-1.57586	0.0152284	0.0315041
GO:0048168	regulation of neuronal synaptic plasticity	25	-1.57526	0.0209205	0.0316558
GO:0001104	RNA polymerase II transcription cofactor activity	27	-1.5732	0.0183727	0.0323023
GO:0048232	male gamete generation	131	-1.5731	0.00111857	0.0322927
GO:0009617	response to bacterium	138	-1.5729	0.00329308	0.0323112
GO:0001817	regulation of cytokine production	220	-1.57214	0	0.0324721
GO:0048585	negative regulation of response to stimulus	379	-1.5721	0	0.0324405
GO:0009144	purine nucleoside triphosphate metabolic process	24	-1.57133	0.022567	0.0326334
GO:0015293	symporter activity	22	-1.57053	0.0245566	0.0328261
GO:0021510	spinal cord development	41	-1.57049	0.0282051	0.0327925
GO:0002762	negative regulation of myeloid leukocyte differentiation	15	-1.56971	0.0276163	0.0330195
GO:0022604	regulation of cell morphogenesis	199	-1.56921	0.00105374	0.0331547
GO:0060090	binding, bridging	15	-1.56916	0.0205479	0.0331346
GO:0034703	cation channel complex	105	-1.56729	0.00445931	0.0337158
GO:0044093	positive regulation of molecular function	425	-1.56708	0	0.0337414
GO:0010769	regulation of cell morphogenesis involved in differentiation	139	-1.56694	0	0.0337314
GO:0034612	response to tumor necrosis factor	20	-1.56681	0.0381471	0.0337246
GO:0010822	positive regulation of mitochondrion organization	36	-1.56651	0.0150068	0.0337899
GO:0035257	nuclear hormone receptor binding	46	-1.56632	0.0129702	0.0338029
GO:0044711	single-organism biosynthetic process	377	-1.56548	0	0.0340048
GO:0034767	positive regulation of ion transmembrane transport	30	-1.56537	0.0216216	0.034013
GO:0040017	positive regulation of locomotion	63	-1.5653	0.014652	0.0339874
GO:0008233	peptidase activity	339	-1.56482	0	0.0341158
GO:0009116	nucleoside metabolic process	53	-1.56479	0.00615764	0.0340719
GO:1903651	positive regulation of cytoplasmic transport	40	-1.56443	0.0192555	0.0341316
GO:0001568	blood vessel development	185	-1.56382	0.00210084	0.0343079
GO:0043085	positive regulation of catalytic activity	279	-1.56292	0	0.0345736
GO:0051591	response to cAMP	25	-1.56129	0.0216509	0.0350366
GO:0071383	cellular response to steroid hormone stimulus	67	-1.56069	0.0060024	0.0351521
GO:0030054	cell junction	456	-1.55996	0	0.0353672
GO:0008645	hexose transport	60	-1.55984	0.0143885	0.0353642
GO:0019887	protein kinase regulator activity	64	-1.55972	0.00955794	0.035355
GO:0007160	cell-matrix adhesion	45	-1.55898	0.0187266	0.035566
GO:0005088	Ras guanyl-nucleotide exchange factor activity	55	-1.55893	0.0110565	0.0355236
GO:0009156	ribonucleoside monophosphate biosynthetic process	28	-1.55836	0.0209497	0.0356808
GO:0015850	organic hydroxy compound transport	63	-1.5581	0.00117925	0.035703
GO:0098796	membrane protein complex	310	-1.55765	0	0.0358194
GO:0015079	potassium ion transmembrane transporter activity	55	-1.55692	0.00977995	0.0360155
GO:0030155	regulation of cell adhesion	206	-1.55636	0	0.0361637
GO:0001819	positive regulation of cytokine production	135	-1.55473	0.00331126	0.0367118
GO:0015992	proton transport	69	-1.55465	0.00485437	0.0366862
GO:0034110	regulation of homotypic cell-cell adhesion	86	-1.55409	0.00925926	0.0368344
GO:0006073	cellular glucan metabolic process	51	-1.55405	0.00986436	0.0368025
GO:0043502	regulation of muscle adaptation	26	-1.55322	0.0276243	0.0370598
GO:0031226	intrinsic component of plasma membrane	75	-1.55321	0.0107527	0.0370101
GO:0008509	anion transmembrane transporter activity	112	-1.553	0.00675676	0.0370345
GO:0006820	anion transport	270	-1.55274	0	0.0370764
GO:0031016	pancreas development	17	-1.55244	0.0221607	0.0371288
GO:0031012	extracellular matrix	147	-1.55233	0.00220022	0.0371087
GO:0044432	endoplasmic reticulum part	133	-1.55232	0.0043956	0.0370579
GO:0090407	organophosphate biosynthetic process	184	-1.55195	0.00212314	0.0371218
GO:2000147	positive regulation of cell motility	48	-1.55174	0.021601	0.0371563
GO:0052652	cyclic purine nucleotide metabolic process	22	-1.55166	0.027027	0.0371261
GO:1900371	regulation of purine nucleotide biosynthetic process	22	-1.54964	0.0269906	0.0377534
GO:0051270	regulation of cellular component movement	250	-1.54878	0	0.0380292
GO:0002761	regulation of myeloid leukocyte differentiation	45	-1.5485	0.0234375	0.0380928
GO:0030162	regulation of proteolysis	203	-1.54834	0.00106157	0.0381242
GO:0010595	positive regulation of endothelial cell migration	15	-1.54825	0.0336134	0.0381015
GO:0030323	respiratory tube development	86	-1.54777	0.00698487	0.0382472
GO:0030198	extracellular matrix organization	61	-1.54684	0.0149068	0.0385375
GO:0021543	pallium development	63	-1.54536	0.0110024	0.0390572
GO:1904591	positive regulation of protein import	16	-1.54483	0.0311111	0.0391866
GO:0009628	response to abiotic stimulus	373	-1.54461	0	0.0392089
GO:0001501	skeletal system development	132	-1.54421	0.00331492	0.0392816
GO:0006629	lipid metabolic process	493	-1.54418	0	0.0392389
GO:0098772	molecular function regulator	386	-1.54387	0	0.0392999
GO:0003014	renal system process	31	-1.54318	0.0238095	0.0395175
GO:1901657	glycosyl compound metabolic process	56	-1.54252	0.0196319	0.0396938
GO:0043487	regulation of RNA stability	38	-1.54114	0.019305	0.0401278
GO:0030518	intracellular steroid hormone receptor signaling pathway	61	-1.54099	0.0172414	0.0401259
GO:0005539	glycosaminoglycan binding	66	-1.5407	0.0184049	0.0401809
GO:0050921	positive regulation of chemotaxis	35	-1.54065	0.0183486	0.0401432
GO:0002237	response to molecule of bacterial origin	93	-1.53965	0.00806452	0.0405074
GO:0035304	regulation of protein dephosphorylation	69	-1.53951	0.0189349	0.0405106
GO:0051235	maintenance of location	88	-1.53938	0.00575374	0.0405011
GO:0015291	secondary active transmembrane transporter activity	87	-1.53903	0.0103926	0.0405736
GO:0000096	sulfur amino acid metabolic process	21	-1.53891	0.031746	0.0405597
GO:1900542	regulation of purine nucleotide metabolic process	31	-1.53888	0.0230352	0.0405189
GO:0051272	positive regulation of cellular component movement	49	-1.53787	0.0127226	0.04087
GO:0030335	positive regulation of cell migration	48	-1.53734	0.0110294	0.0410267
GO:0044272	sulfur compound biosynthetic process	16	-1.53702	0.0240113	0.0410985
GO:1901019	regulation of calcium ion transmembrane transporter activity	21	-1.53641	0.0282486	0.0412769
GO:0010038	response to metal ion	95	-1.53482	0.00818713	0.041813
GO:0023057	negative regulation of signaling	299	-1.53421	0	0.042004
GO:0015698	inorganic anion transport	88	-1.53402	0.00837321	0.0420192
GO:0048017	inositol lipid-mediated signaling	75	-1.53317	0.0128505	0.0423034
GO:0048514	blood vessel morphogenesis	156	-1.53315	0.00323974	0.0422524
GO:0009798	axis specification	43	-1.53267	0.0204866	0.0423789
GO:0031344	regulation of cell projection organization	142	-1.53261	0.00109769	0.0423462
GO:0035303	regulation of dephosphorylation	71	-1.53176	0.0136476	0.0426222
GO:0016311	dephosphorylation	157	-1.53129	0.00110865	0.0427642
GO:0010648	negative regulation of cell communication	303	-1.53093	0	0.0428366
GO:0015297	antiporter activity	23	-1.52984	0.0263523	0.0432082
GO:0001558	regulation of cell growth	134	-1.52974	0.00437637	0.0431924
GO:1903706	regulation of hemopoiesis	107	-1.52937	0.00572738	0.0432668
GO:0034763	negative regulation of transmembrane transport	21	-1.52918	0.0361613	0.0432968
GO:0006066	alcohol metabolic process	111	-1.52916	0.0045045	0.0432507
GO:0051707	response to other organism	225	-1.52732	0	0.0439755
GO:0022804	active transmembrane transporter activity	148	-1.52552	0.00216216	0.0446902
GO:0031966	mitochondrial membrane	98	-1.52446	0.00346021	0.0450564
GO:0002685	regulation of leukocyte migration	37	-1.5237	0.0307692	0.0452966
GO:0008610	lipid biosynthetic process	108	-1.52306	0.00692042	0.0455216
GO:0043401	steroid hormone mediated signaling pathway	61	-1.5225	0.0208078	0.0457033
GO:0055081	anion homeostasis	24	-1.52154	0.0325203	0.0460733
GO:0046943	carboxylic acid transmembrane transporter activity	50	-1.52137	0.0172202	0.0461019
GO:0005740	mitochondrial envelope	98	-1.52075	0.00806452	0.0463323
GO:0030334	regulation of cell migration	238	-1.52069	0.00104384	0.0463034
GO:0009199	ribonucleoside triphosphate metabolic process	38	-1.51992	0.0205128	0.0465561
GO:0045638	negative regulation of myeloid cell differentiation	17	-1.51983	0.0339734	0.0465421
GO:0045786	negative regulation of cell cycle	66	-1.51887	0.0119474	0.0468947
GO:1903829	positive regulation of cellular protein localization	16	-1.51869	0.0432191	0.0469289
GO:0060326	cell chemotaxis	63	-1.51817	0.0196802	0.0470916
GO:0032432	actin filament bundle	27	-1.51727	0.0271739	0.0474392
GO:0003682	chromatin binding	59	-1.51703	0.0192771	0.0475021
GO:0034614	cellular response to reactive oxygen species	30	-1.51549	0.0345745	0.0481156
GO:0009117	nucleotide metabolic process	245	-1.51513	0	0.0482048
GO:0042127	regulation of cell proliferation	490	-1.51486	0	0.0482265
GO:0009123	nucleoside monophosphate metabolic process	51	-1.51317	0.0177891	0.0488963
GO:0035050	embryonic heart tube development	32	-1.51292	0.0304233	0.0489466
GO:0031984	organelle subcompartment	61	-1.51281	0.0160099	0.0489283
GO:0042307	positive regulation of protein import into nucleus	16	-1.51211	0.0408163	0.0491765
GO:0048520	positive regulation of behavior	35	-1.51171	0.0297927	0.0492862
GO:0010821	regulation of mitochondrion organization	69	-1.51162	0.0193237	0.0492622
GO:0015078	hydrogen ion transmembrane transporter activity	29	-1.51137	0.0329381	0.0493373
GO:0030595	leukocyte chemotaxis	61	-1.51084	0.0147965	0.0495106
GO:0050863	regulation of T cell activation	76	-1.51033	0.0130641	0.0496915
GO:0043207	response to external biotic stimulus	227	-1.50912	0.00104822	0.0501523
GO:0033143	regulation of intracellular steroid hormone receptor signaling pathway	33	-1.50805	0.0409511	0.0505586
GO:0007009	plasma membrane organization	66	-1.50626	0.010989	0.0513045
GO:2000145	regulation of cell motility	243	-1.50453	0.00104167	0.0520674
GO:0072509	divalent inorganic cation transmembrane transporter activity	26	-1.50422	0.0399467	0.0521459
GO:0030099	myeloid cell differentiation	141	-1.50383	0.00661521	0.0522386
GO:0009968	negative regulation of signal transduction	296	-1.50296	0	0.0525584
GO:0048029	monosaccharide binding	19	-1.50265	0.03	0.0526468
GO:0010035	response to inorganic substance	107	-1.50245	0.00794552	0.0526718
GO:0001754	eye photoreceptor cell differentiation	18	-1.50239	0.0474198	0.0526348
GO:0044092	negative regulation of molecular function	236	-1.50238	0	0.0525756
GO:0044255	cellular lipid metabolic process	359	-1.50234	0	0.0525271
GO:0034599	cellular response to oxidative stress	42	-1.50184	0.0246753	0.0526973
GO:1900182	positive regulation of protein localization to nucleus	16	-1.50147	0.0338235	0.0528123
GO:0090316	positive regulation of intracellular protein transport	16	-1.5009	0.0416069	0.0530027
GO:1903555	regulation of tumor necrosis factor superfamily cytokine production	21	-1.5004	0.0416089	0.0531575
GO:0010522	regulation of calcium ion transport into cytosol	41	-1.49986	0.0210804	0.0533612
GO:0000502	proteasome complex	21	-1.4992	0.0416089	0.053635
GO:0051427	hormone receptor binding	59	-1.49878	0.0206311	0.0537949
GO:0007188	adenylate cyclase-modulating G-protein coupled receptor signaling pathway	50	-1.49778	0.0275	0.0541898
GO:0002793	positive regulation of peptide secretion	15	-1.49755	0.0480226	0.054241
GO:0002822	regulation of adaptive immune response based on somatic recombination of immune receptors built from immunoglobulin superfamily domains	25	-1.49665	0.0328317	0.0545883
GO:0022408	negative regulation of cell-cell adhesion	26	-1.49634	0.0438957	0.0546674
GO:0019829	cation-transporting ATPase activity	27	-1.49539	0.0458333	0.0550509
GO:0070011	peptidase activity, acting on L-amino acid peptides	324	-1.49453	0	0.0553897
GO:0046903	secretion	264	-1.49442	0	0.0553747
GO:0051017	actin filament bundle assembly	45	-1.49407	0.030303	0.0554833
GO:0061572	actin filament bundle organization	45	-1.49363	0.0316456	0.0556522
GO:0015085	calcium ion transmembrane transporter activity	26	-1.49341	0.0390836	0.0557037
GO:0045937	positive regulation of phosphate metabolic process	379	-1.4931	0	0.0557871
GO:0016616	oxidoreductase activity, acting on the CH-OH group of donors, NAD or NADP as acceptor	57	-1.49259	0.0174129	0.055946
GO:0031400	negative regulation of protein modification process	170	-1.49223	0.00214592	0.0560328
GO:0003143	embryonic heart tube morphogenesis	32	-1.49202	0.0381078	0.0560569
GO:0006690	icosanoid metabolic process	17	-1.49135	0.0422125	0.0563377
GO:0008081	phosphoric diester hydrolase activity	27	-1.48923	0.0295359	0.0573142
GO:0004175	endopeptidase activity	134	-1.48906	0.00555556	0.0573137
GO:0051494	negative regulation of cytoskeleton organization	49	-1.48871	0.0260546	0.0574085
GO:0033674	positive regulation of kinase activity	150	-1.48858	0.00436205	0.057404
GO:0019362	pyridine nucleotide metabolic process	41	-1.48774	0.0284605	0.0577476
GO:0009607	response to biotic stimulus	237	-1.48717	0.00209424	0.0579647
GO:0004857	enzyme inhibitor activity	84	-1.48682	0.0163743	0.0580787
GO:0015758	glucose transport	42	-1.48587	0.0455137	0.0585048
GO:0004497	monooxygenase activity	39	-1.48526	0.0349741	0.0587304
GO:0002460	adaptive immune response based on somatic recombination of immune receptors built from immunoglobulin superfamily domains	47	-1.48481	0.0255428	0.0588901
GO:0018958	phenol-containing compound metabolic process	55	-1.4844	0.0304956	0.0590177
GO:0021602	cranial nerve morphogenesis	20	-1.4843	0.0383523	0.0589875
GO:0019207	kinase regulator activity	70	-1.48396	0.0214797	0.0590681
GO:0010594	regulation of endothelial cell migration	53	-1.48259	0.0335404	0.0596332
GO:0051783	regulation of nuclear division	52	-1.4823	0.0306905	0.0596988
GO:0010562	positive regulation of phosphorus metabolic process	379	-1.48187	0	0.0598569
GO:0010634	positive regulation of epithelial cell migration	18	-1.48161	0.046176	0.0599135
GO:0031647	regulation of protein stability	75	-1.48135	0.0158343	0.0599688
GO:0071706	tumor necrosis factor superfamily cytokine production	37	-1.48018	0.0399485	0.0605198
GO:0002688	regulation of leukocyte chemotaxis	29	-1.47996	0.0414993	0.060543
GO:0072524	pyridine-containing compound metabolic process	42	-1.47987	0.0383091	0.0605151
GO:1902105	regulation of leukocyte differentiation	91	-1.47901	0.00800915	0.0608919
GO:0007338	single fertilization	22	-1.47836	0.0583215	0.0611606
GO:0098727	maintenance of cell number	53	-1.47782	0.0206452	0.0613353
GO:0006835	dicarboxylic acid transport	24	-1.47599	0.0416667	0.062264
GO:1901568	fatty acid derivative metabolic process	17	-1.47525	0.0520231	0.0625709
GO:0030856	regulation of epithelial cell differentiation	53	-1.4748	0.0260223	0.0627306
GO:0003170	heart valve development	17	-1.47453	0.055325	0.0628068
GO:0044262	cellular carbohydrate metabolic process	109	-1.4736	0.0133779	0.0632332
GO:0010921	regulation of phosphatase activity	67	-1.47331	0.0247934	0.0633195
GO:0042439	ethanolamine-containing compound metabolic process	21	-1.47329	0.0504323	0.0632566
GO:0034111	negative regulation of homotypic cell-cell adhesion	17	-1.4731	0.043662	0.0632863
GO:0048534	hematopoietic or lymphoid organ development	359	-1.47234	0.00101729	0.0636299
GO:0022900	electron transport chain	31	-1.47154	0.0485564	0.0639743
GO:0032269	negative regulation of cellular protein metabolic process	264	-1.47141	0.00102775	0.0639835
GO:0032465	regulation of cytokinesis	24	-1.46991	0.0585034	0.0647134
GO:0002444	myeloid leukocyte mediated immunity	15	-1.4693	0.0524781	0.0649968
GO:0046058	cAMP metabolic process	30	-1.46878	0.0445609	0.0651806
GO:0034766	negative regulation of ion transmembrane transport	16	-1.46747	0.0635838	0.0658389
GO:0023056	positive regulation of signaling	331	-1.46739	0	0.0657957
GO:1903037	regulation of leukocyte cell-cell adhesion	76	-1.46737	0.02019	0.0657344
GO:0022407	regulation of cell-cell adhesion	120	-1.46697	0.0101351	0.0658824
GO:0031109	microtubule polymerization or depolymerization	26	-1.4666	0.0576132	0.065995
GO:0001664	G-protein coupled receptor binding	57	-1.46591	0.041866	0.0663134
GO:0060048	cardiac muscle contraction	18	-1.46534	0.0492958	0.0665952
GO:0035023	regulation of Rho protein signal transduction	21	-1.46507	0.0476858	0.0666582
GO:0019827	stem cell population maintenance	53	-1.46495	0.039555	0.0666603
GO:0006954	inflammatory response	30	-1.46454	0.0443286	0.0668182
GO:0051647	nucleus localization	15	-1.46373	0.0615836	0.0672262
GO:0002698	negative regulation of immune effector process	30	-1.46356	0.0366492	0.0672411
GO:0001816	cytokine production	251	-1.46326	0.00206612	0.0673233
GO:0019637	organophosphate metabolic process	400	-1.46323	0	0.0672587
GO:0072089	stem cell proliferation	48	-1.46322	0.0267857	0.0671931
GO:0046683	response to organophosphorus	43	-1.46314	0.0379747	0.0671648
GO:0051302	regulation of cell division	77	-1.46256	0.0183824	0.0674061
GO:0048545	response to steroid hormone	140	-1.46172	0.00983607	0.0678022
GO:0006790	sulfur compound metabolic process	85	-1.46156	0.0142687	0.0678175
GO:0021782	glial cell development	29	-1.46113	0.0511811	0.0679668
GO:0051247	positive regulation of protein metabolic process	431	-1.46106	0	0.0679246
GO:0045860	positive regulation of protein kinase activity	147	-1.46037	0.0108932	0.0682591
GO:0044282	small molecule catabolic process	64	-1.46028	0.0291262	0.0682463
GO:0002520	immune system development	377	-1.45961	0.00100908	0.0685588
GO:0045936	negative regulation of phosphate metabolic process	165	-1.45959	0.00537634	0.0684936
GO:0051130	positive regulation of cellular component organization	284	-1.45869	0.00411946	0.0689312
GO:0016614	oxidoreductase activity, acting on CH-OH group of donors	94	-1.4577	0.0165289	0.0694061
GO:0010563	negative regulation of phosphorus metabolic process	165	-1.45751	0.00215285	0.0694385
GO:0030258	lipid modification	17	-1.45749	0.0583215	0.0693726
GO:0004721	phosphoprotein phosphatase activity	98	-1.45697	0.0137143	0.0695868
GO:0004714	transmembrane receptor protein tyrosine kinase activity	28	-1.45675	0.0506156	0.0696446
GO:0006091	generation of precursor metabolites and energy	115	-1.45643	0.0100559	0.0697472
GO:0045862	positive regulation of proteolysis	64	-1.45482	0.0184049	0.0706017
GO:0040012	regulation of locomotion	270	-1.45451	0	0.0706973
GO:0044309	neuron spine	37	-1.45429	0.0527009	0.0707784
GO:0045859	regulation of protein kinase activity	250	-1.45337	0.00309917	0.0713122
GO:0032270	positive regulation of cellular protein metabolic process	428	-1.45159	0.00101112	0.0722409
GO:0007599	hemostasis	137	-1.45053	0.00739176	0.0727872
GO:0042129	regulation of T cell proliferation	48	-1.44898	0.0327869	0.0737099
GO:0051896	regulation of protein kinase B signaling	58	-1.44891	0.0454545	0.073667
GO:0015711	organic anion transport	173	-1.44759	0.00425532	0.0743932
GO:0033267	axon part	77	-1.44709	0.0309524	0.0746178
GO:0048532	anatomical structure arrangement	16	-1.44659	0.0644217	0.0748511
GO:0051098	regulation of binding	130	-1.44615	0.0142544	0.0750446
GO:0006733	oxidoreduction coenzyme metabolic process	49	-1.44569	0.0444444	0.0752649
GO:0014897	striated muscle hypertrophy	27	-1.44568	0.0578735	0.0751939
GO:0070851	growth factor receptor binding	35	-1.4448	0.0422535	0.0756218
GO:0001933	negative regulation of protein phosphorylation	131	-1.44462	0.00670391	0.0756362
GO:0001837	epithelial to mesenchymal transition	48	-1.44428	0.0496894	0.0757675
GO:0007266	Rho protein signal transduction	21	-1.44393	0.0595065	0.0759126
GO:0043491	protein kinase B signaling	58	-1.44278	0.0367647	0.0765448
GO:0003729	mRNA binding	25	-1.4427	0.0517007	0.0765053
GO:0006171	cAMP biosynthetic process	19	-1.44267	0.0628571	0.0764369
GO:0042327	positive regulation of phosphorylation	338	-1.44148	0.00100806	0.0770712
GO:1903311	regulation of mRNA metabolic process	28	-1.44067	0.0579515	0.0775093
GO:0051188	cofactor biosynthetic process	53	-1.44018	0.0512821	0.0777123
GO:0033559	unsaturated fatty acid metabolic process	20	-1.4401	0.0766017	0.0776751
GO:0031532	actin cytoskeleton reorganization	15	-1.43953	0.0867052	0.0779747
GO:0043627	response to estrogen	34	-1.43943	0.0599455	0.0779579
GO:0009201	ribonucleoside triphosphate biosynthetic process	26	-1.43929	0.0570652	0.0779583
GO:0010256	endomembrane system organization	90	-1.43835	0.0301974	0.0784717
GO:1901135	carbohydrate derivative metabolic process	364	-1.43756	0	0.0789119
GO:0035150	regulation of tube size	42	-1.43751	0.0437018	0.0788656
GO:0042326	negative regulation of phosphorylation	141	-1.43737	0.010846	0.0788741
GO:0009163	nucleoside biosynthetic process	21	-1.43705	0.0682128	0.0790086
GO:0030307	positive regulation of cell growth	22	-1.43698	0.0446927	0.0789692
GO:0002027	regulation of heart rate	24	-1.43655	0.0615595	0.0791817
GO:0043549	regulation of kinase activity	268	-1.43432	0.00104384	0.0805776
GO:0010647	positive regulation of cell communication	336	-1.43403	0.00102459	0.0806715
GO:0030246	carbohydrate binding	24	-1.43399	0.0591327	0.0806079
GO:0043900	regulation of multi-organism process	81	-1.4308	0.0329412	0.0825863
GO:0050684	regulation of mRNA processing	28	-1.43074	0.0677291	0.0825446
GO:0042455	ribonucleoside biosynthetic process	21	-1.42919	0.0686813	0.0835291
GO:0051248	negative regulation of protein metabolic process	277	-1.42883	0.00103842	0.0836725
GO:0050880	regulation of blood vessel size	42	-1.42772	0.0608696	0.0843357
GO:0005912	adherens junction	283	-1.42741	0	0.0844701
GO:0030814	regulation of cAMP metabolic process	19	-1.42695	0.0645624	0.0847049
GO:0009108	coenzyme biosynthetic process	43	-1.4267	0.0436409	0.0847948
GO:0042490	mechanoreceptor differentiation	23	-1.42573	0.0702703	0.0853366
GO:0052547	regulation of peptidase activity	111	-1.42402	0.0191874	0.0863636
GO:0001934	positive regulation of protein phosphorylation	301	-1.42324	0.00205761	0.086768
GO:0031324	negative regulation of cellular metabolic process	457	-1.4232	0.00100908	0.0867123
GO:0048584	positive regulation of response to stimulus	471	-1.42295	0	0.0868262
GO:0070161	anchoring junction	299	-1.42171	0.00307692	0.0876068
GO:0002682	regulation of immune system process	436	-1.42117	0.00201613	0.0878989
GO:0031099	regeneration	29	-1.42056	0.0664011	0.0882302
GO:0010639	negative regulation of organelle organization	107	-1.42002	0.0213483	0.0884732
GO:0009416	response to light stimulus	120	-1.41995	0.0271493	0.0884371
GO:0019722	calcium-mediated signaling	34	-1.41953	0.0565276	0.0886497
GO:1901659	glycosyl compound biosynthetic process	21	-1.41863	0.0718232	0.089245
GO:0044431	Golgi apparatus part	94	-1.41718	0.0309633	0.0901246
GO:0099516	ion antiporter activity	21	-1.41449	0.0762712	0.0919225
GO:0050886	endocrine process	23	-1.41436	0.0679612	0.0919304
GO:0006818	hydrogen transport	90	-1.41211	0.0406977	0.0934597
GO:0051347	positive regulation of transferase activity	169	-1.41141	0.0193966	0.0939074
GO:0007568	aging	40	-1.41112	0.0592885	0.0939949
GO:0001738	morphogenesis of a polarized epithelium	23	-1.41076	0.0676203	0.0941435
GO:0016820	hydrolase activity, acting on acid anhydrides, catalyzing transmembrane movement of substances	42	-1.41051	0.0581542	0.0942592
GO:0019199	transmembrane receptor protein kinase activity	39	-1.40934	0.0792839	0.0950373
GO:0007612	learning	28	-1.40872	0.0678426	0.0953982
GO:0005794	Golgi apparatus	104	-1.40767	0.0280899	0.096067
GO:0098802	plasma membrane receptor complex	49	-1.40667	0.0522959	0.0967154
GO:0051640	organelle localization	110	-1.4059	0.0292135	0.0971996
GO:0009064	glutamine family amino acid metabolic process	37	-1.40552	0.0635538	0.097376
GO:0009967	positive regulation of signal transduction	300	-1.40544	0.00415369	0.09734
GO:0015631	tubulin binding	145	-1.40533	0.0210177	0.0973306
GO:0051213	dioxygenase activity	28	-1.40516	0.0662252	0.0973581
GO:0005929	cilium	217	-1.4049	0.00729167	0.0974574
GO:0005267	potassium channel activity	50	-1.40448	0.0563036	0.0976563
GO:0042625	ATPase coupled ion transmembrane transporter activity	35	-1.40432	0.0730117	0.0976877
GO:0046496	nicotinamide nucleotide metabolic process	39	-1.40422	0.0606452	0.0976572
GO:0002700	regulation of production of molecular mediator of immune response	24	-1.40416	0.0675105	0.0976106
GO:0080134	regulation of response to stress	367	-1.40378	0.00406918	0.0977784
GO:0070507	regulation of microtubule cytoskeleton organization	30	-1.40374	0.0754967	0.097695
GO:0051338	regulation of transferase activity	292	-1.40329	0.00310881	0.0978991
GO:0031406	carboxylic acid binding	39	-1.40249	0.0614597	0.0984318
GO:0032640	tumor necrosis factor production	33	-1.40162	0.0724832	0.098986
GO:0070663	regulation of leukocyte proliferation	71	-1.40124	0.0481348	0.0991717
GO:0021953	central nervous system neuron differentiation	56	-1.40089	0.0452323	0.0993189
GO:0009142	nucleoside triphosphate biosynthetic process	28	-1.40038	0.0881954	0.0996264
GO:0019838	growth factor binding	53	-1.40035	0.0471464	0.0995524
GO:0030817	regulation of cAMP biosynthetic process	19	-1.39939	0.0992908	0.100231
GO:0038034	signal transduction in absence of ligand	47	-1.39921	0.0659767	0.100266
GO:0021533	cell differentiation in hindbrain	18	-1.39759	0.0711238	0.101376
GO:0051018	protein kinase A binding	16	-1.3971	0.103198	0.101628
GO:0051100	negative regulation of binding	34	-1.39669	0.0612777	0.101856
GO:0048705	skeletal system morphogenesis	49	-1.39639	0.0587484	0.101986
GO:0004866	endopeptidase inhibitor activity	25	-1.39633	0.0663781	0.101939
GO:0071396	cellular response to lipid	73	-1.39627	0.0470446	0.101887
GO:0009124	nucleoside monophosphate biosynthetic process	38	-1.39551	0.0636943	0.10236
GO:0003713	transcription coactivator activity	23	-1.39532	0.0935351	0.102408
GO:0098588	bounding membrane of organelle	345	-1.39458	0.00304878	0.102849
GO:0019904	protein domain specific binding	216	-1.3932	0.0126316	0.103764
GO:0001667	ameboidal-type cell migration	157	-1.39273	0.0129032	0.104019
GO:0042626	ATPase activity, coupled to transmembrane movement of substances	42	-1.39218	0.0683544	0.104319
GO:0043177	organic acid binding	39	-1.39186	0.0484694	0.104475
GO:0048871	multicellular organismal homeostasis	95	-1.39174	0.0287687	0.104479
GO:0016209	antioxidant activity	29	-1.39104	0.0853659	0.104932
GO:0007613	memory	21	-1.39097	0.0863309	0.10488
GO:1901137	carbohydrate derivative biosynthetic process	205	-1.39081	0.0115425	0.104915
GO:0007159	leukocyte cell-cell adhesion	146	-1.38979	0.0207197	0.105648
GO:0097192	extrinsic apoptotic signaling pathway in absence of ligand	32	-1.3895	0.0745856	0.1058
GO:0051321	meiotic cell cycle	55	-1.3892	0.0369914	0.105933
GO:0086001	cardiac muscle cell action potential	19	-1.38874	0.0927536	0.106177
GO:0031228	intrinsic component of Golgi membrane	23	-1.38838	0.0857947	0.106381
GO:0008514	organic anion transmembrane transporter activity	59	-1.38795	0.045122	0.106611
GO:0043492	ATPase activity, coupled to movement of substances	42	-1.38741	0.069797	0.106966
GO:0031401	positive regulation of protein modification process	375	-1.38658	0.00509684	0.107533
GO:0042098	T cell proliferation	57	-1.38649	0.0607187	0.107497
GO:0032768	regulation of monooxygenase activity	23	-1.38455	0.1	0.108989
GO:0048704	embryonic skeletal system morphogenesis	34	-1.38347	0.0607595	0.109747
GO:0032944	regulation of mononuclear cell proliferation	70	-1.38268	0.0510328	0.110262
GO:0006633	fatty acid biosynthetic process	25	-1.38255	0.0921788	0.110267
GO:0006595	polyamine metabolic process	15	-1.3823	0.0975255	0.110363
GO:0008328	ionotropic glutamate receptor complex	32	-1.38031	0.0776316	0.111905
GO:1902106	negative regulation of leukocyte differentiation	18	-1.37961	0.0941337	0.112354
GO:0005975	carbohydrate metabolic process	289	-1.37925	0.00102775	0.112546
GO:0005773	vacuole	206	-1.37876	0.0136986	0.112842
GO:0031300	intrinsic component of organelle membrane	119	-1.37821	0.0307517	0.113203
GO:0001952	regulation of cell-matrix adhesion	37	-1.37817	0.0754967	0.113131
GO:0099512	supramolecular fiber	70	-1.37799	0.0591074	0.113198
GO:0043235	receptor complex	65	-1.37733	0.0686275	0.113707
GO:0071345	cellular response to cytokine stimulus	81	-1.37691	0.0557576	0.113941
GO:0007005	mitochondrion organization	121	-1.37667	0.018931	0.11403
GO:0032886	regulation of microtubule-based process	45	-1.3762	0.0727729	0.114285
GO:0032386	regulation of intracellular transport	196	-1.37501	0.0076087	0.115211
GO:0034097	response to cytokine	173	-1.37443	0.0193548	0.115627
GO:0042578	phosphoric ester hydrolase activity	210	-1.37345	0.019833	0.116352
GO:0008037	cell recognition	39	-1.37333	0.0861182	0.116339
GO:0030097	hemopoiesis	302	-1.3731	0.00713558	0.116467
GO:0050900	leukocyte migration	85	-1.37232	0.0454016	0.117055
GO:0097191	extrinsic apoptotic signaling pathway	119	-1.37228	0.0397727	0.116989
GO:0048588	developmental cell growth	46	-1.37032	0.07375	0.118467
GO:0002521	leukocyte differentiation	213	-1.36971	0.0114583	0.118904
GO:0060249	anatomical structure homeostasis	74	-1.36953	0.0484061	0.118971
GO:0099513	polymeric cytoskeletal fiber	70	-1.3678	0.0578512	0.120371
GO:0050670	regulation of lymphocyte proliferation	67	-1.3674	0.0564904	0.120586
GO:0009062	fatty acid catabolic process	26	-1.36704	0.085554	0.120763
GO:0050776	regulation of immune response	204	-1.36679	0.0169133	0.120867
GO:0015662	ATPase activity, coupled to transmembrane movement of ions, phosphorylative mechanism	15	-1.36537	0.122807	0.122018
GO:0006955	immune response	276	-1.36492	0.0112936	0.122263
GO:0030234	enzyme regulator activity	275	-1.36454	0.00726141	0.12246
GO:0009593	detection of chemical stimulus	15	-1.36253	0.113372	0.12416
GO:0048872	homeostasis of number of cells	58	-1.3613	0.0804322	0.125171
GO:0019221	cytokine-mediated signaling pathway	77	-1.36112	0.0468384	0.125222
GO:0090066	regulation of anatomical structure size	192	-1.36022	0.0269107	0.125892
GO:0001525	angiogenesis	113	-1.35981	0.0501672	0.126157
GO:0034109	homotypic cell-cell adhesion	149	-1.35887	0.0330396	0.12695
GO:0032496	response to lipopolysaccharide	32	-1.35855	0.106632	0.127128
GO:0043087	regulation of GTPase activity	208	-1.35755	0.0188877	0.127918
GO:0007126	meiotic nuclear division	46	-1.35586	0.0880503	0.129334
GO:0032680	regulation of tumor necrosis factor production	19	-1.35584	0.111588	0.129247
GO:0034704	calcium channel complex	21	-1.35424	0.108108	0.130625
GO:0031333	negative regulation of protein complex assembly	31	-1.35401	0.0907859	0.130727
GO:0042044	fluid transport	15	-1.3539	0.119879	0.130713
GO:0010469	regulation of receptor activity	50	-1.35343	0.0625767	0.131012
GO:0060428	lung epithelium development	16	-1.35313	0.132682	0.131202
GO:0000079	regulation of cyclin-dependent protein serine/threonine kinase activity	28	-1.35292	0.104558	0.131307
GO:0005262	calcium channel activity	25	-1.35276	0.0938776	0.131339
GO:0007178	transmembrane receptor protein serine/threonine kinase signaling pathway	176	-1.35275	0.0243902	0.131233
GO:0050817	coagulation	75	-1.35218	0.059789	0.131623
GO:0008361	regulation of cell size	33	-1.35182	0.109694	0.131844
GO:0030835	negative regulation of actin filament depolymerization	22	-1.35142	0.101983	0.132112
GO:0006140	regulation of nucleotide metabolic process	74	-1.35114	0.06596	0.132238
GO:0071363	cellular response to growth factor stimulus	165	-1.35093	0.0409483	0.132303
GO:0009611	response to wounding	133	-1.35057	0.0352811	0.132525
GO:1903707	negative regulation of hemopoiesis	20	-1.35005	0.0951724	0.132893
GO:1902533	positive regulation of intracellular signal transduction	144	-1.34867	0.045204	0.13405
GO:0072329	monocarboxylic acid catabolic process	27	-1.34858	0.12027	0.134019
GO:0033119	negative regulation of RNA splicing	15	-1.34783	0.117199	0.134613
GO:0086003	cardiac muscle cell contraction	15	-1.34769	0.115942	0.134636
GO:0071593	lymphocyte aggregation	137	-1.34722	0.0431416	0.134977
GO:0016651	oxidoreductase activity, acting on NAD(P)H	50	-1.34692	0.0825123	0.135154
GO:1901880	negative regulation of protein depolymerization	22	-1.34448	0.105263	0.137462
GO:0017111	nucleoside-triphosphatase activity	476	-1.34312	0.00504541	0.13867
GO:0043408	regulation of MAPK cascade	215	-1.34297	0.0265675	0.138685
GO:1904029	regulation of cyclin-dependent protein kinase activity	28	-1.34282	0.0994624	0.138689
GO:0097190	apoptotic signaling pathway	225	-1.34179	0.0197711	0.139567
GO:0042180	cellular ketone metabolic process	49	-1.34115	0.0823096	0.140097
GO:0086002	cardiac muscle cell action potential involved in contraction	15	-1.34104	0.116737	0.140082
GO:0033144	negative regulation of intracellular steroid hormone receptor signaling pathway	22	-1.33924	0.138614	0.141733
GO:0046651	lymphocyte proliferation	78	-1.33847	0.0634731	0.142364
GO:0042060	wound healing	89	-1.33831	0.065367	0.142392
GO:0000139	Golgi membrane	75	-1.33793	0.0805687	0.142658
GO:0003727	single-stranded RNA binding	15	-1.33703	0.109039	0.143401
GO:0061134	peptidase regulator activity	53	-1.33636	0.0914561	0.143919
GO:0072372	primary cilium	49	-1.33609	0.0864198	0.144047
GO:0015980	energy derivation by oxidation of organic compounds	86	-1.33607	0.0613426	0.143944
GO:0051726	regulation of cell cycle	294	-1.33569	0.0153374	0.144181
GO:0070489	T cell aggregation	137	-1.33479	0.04329	0.144898
GO:1903046	meiotic cell cycle process	54	-1.33471	0.0921544	0.144855
GO:0016627	oxidoreductase activity, acting on the CH-CH group of donors	30	-1.33457	0.0992063	0.144864
GO:0023014	signal transduction by protein phosphorylation	244	-1.33443	0.0186722	0.144872
GO:0032147	activation of protein kinase activity	83	-1.33423	0.0599295	0.144963
GO:1903827	regulation of cellular protein localization	117	-1.33325	0.0579545	0.145797
GO:0016798	hydrolase activity, acting on glycosyl bonds	62	-1.33119	0.0852905	0.147728
GO:0043393	regulation of protein binding	67	-1.33094	0.0749415	0.147868
GO:0070486	leukocyte aggregation	140	-1.32916	0.0371991	0.149582
GO:0007269	neurotransmitter secretion	15	-1.32899	0.139633	0.149627
GO:0042110	T cell activation	137	-1.3281	0.0300334	0.150413
GO:0010605	negative regulation of macromolecule metabolic process	442	-1.32762	0.00504032	0.150791
GO:0098797	plasma membrane protein complex	60	-1.3273	0.106784	0.15099
GO:0045333	cellular respiration	29	-1.32715	0.12349	0.151027
GO:0090544	BAF-type complex	15	-1.32687	0.138599	0.151154
GO:0043901	negative regulation of multi-organism process	21	-1.32656	0.129213	0.151337
GO:0035036	sperm-egg recognition	15	-1.32644	0.13	0.151327
GO:0008277	regulation of G-protein coupled receptor protein signaling pathway	52	-1.32544	0.0833333	0.152276
GO:0030031	cell projection assembly	93	-1.32523	0.0736479	0.152371
GO:0016023	cytoplasmic, membrane-bounded vesicle	317	-1.32476	0.00919305	0.152749
GO:0044822	poly(A) RNA binding	83	-1.32445	0.0803674	0.152919
GO:0045104	intermediate filament cytoskeleton organization	18	-1.32438	0.142857	0.15285
GO:0000323	lytic vacuole	108	-1.32211	0.0625711	0.155056
GO:0045861	negative regulation of proteolysis	82	-1.32108	0.067217	0.156014
GO:0016773	phosphotransferase activity, alcohol group as acceptor	428	-1.31935	0.00810537	0.157722
GO:0031410	cytoplasmic vesicle	324	-1.31888	0.0193286	0.158057
GO:1901566	organonitrogen compound biosynthetic process	438	-1.31855	0.00708502	0.158244
GO:0099531	presynaptic process involved in synaptic transmission	15	-1.31689	0.145686	0.159849
GO:0007015	actin filament organization	165	-1.31596	0.042328	0.16071
GO:0031057	negative regulation of histone modification	26	-1.31573	0.133245	0.160814
GO:0031513	nonmotile primary cilium	39	-1.31528	0.12979	0.161156
GO:0005615	extracellular space	18	-1.31515	0.131171	0.161171
GO:0070661	leukocyte proliferation	90	-1.31491	0.0806818	0.161294
GO:1903649	regulation of cytoplasmic transport	150	-1.31486	0.0502732	0.161201
GO:0002697	regulation of immune effector process	82	-1.31457	0.0767414	0.161382
GO:0070265	necrotic cell death	18	-1.31134	0.136111	0.16482
GO:0046902	regulation of mitochondrial membrane permeability	22	-1.31127	0.151811	0.164755
GO:0015103	inorganic anion transmembrane transporter activity	44	-1.31059	0.105943	0.165435
GO:0031214	biomineral tissue development	43	-1.31013	0.0985916	0.165756
GO:0090559	regulation of membrane permeability	22	-1.31	0.133238	0.16576
GO:0002687	positive regulation of leukocyte migration	28	-1.30927	0.129801	0.166415
GO:0051705	multi-organism behavior	21	-1.30737	0.126405	0.168295
GO:0044264	cellular polysaccharide metabolic process	58	-1.3073	0.0932203	0.168229
GO:0042579	microbody	82	-1.30695	0.0795322	0.168484
GO:0009880	embryonic pattern specification	22	-1.30622	0.136119	0.169149
GO:0009311	oligosaccharide metabolic process	19	-1.30614	0.13674	0.169085
GO:0045103	intermediate filament-based process	18	-1.30583	0.134286	0.169267
GO:0000165	MAPK cascade	243	-1.30572	0.0317797	0.169244
GO:0002067	glandular epithelial cell differentiation	30	-1.30464	0.143226	0.170367
GO:0043242	negative regulation of protein complex disassembly	22	-1.30338	0.139633	0.171661
GO:0034249	negative regulation of cellular amide metabolic process	15	-1.30328	0.143906	0.171629
GO:0044291	cell-cell contact zone	28	-1.30308	0.143639	0.171722
GO:0015405	P-P-bond-hydrolysis-driven transmembrane transporter activity	59	-1.30287	0.106079	0.171832
GO:0044802	single-organism membrane organization	275	-1.30225	0.0174717	0.172342
GO:1901607	alpha-amino acid biosynthetic process	17	-1.30204	0.141457	0.172426
GO:1903309	negative regulation of chromatin modification	28	-1.30076	0.158442	0.173669
GO:0046632	alpha-beta T cell differentiation	25	-1.30013	0.130435	0.174251
GO:0000910	cytokinesis	46	-1.29995	0.111809	0.174315
GO:0050878	regulation of body fluid levels	184	-1.29971	0.0409924	0.174434
GO:0010564	regulation of cell cycle process	174	-1.29924	0.0538793	0.174814
GO:0005924	cell-substrate adherens junction	273	-1.29887	0.0331606	0.175083
GO:0043542	endothelial cell migration	65	-1.29817	0.100998	0.175719
GO:0009187	cyclic nucleotide metabolic process	71	-1.29816	0.106024	0.175576
GO:0072593	reactive oxygen species metabolic process	43	-1.29763	0.103581	0.176036
GO:0030424	axon	86	-1.2963	0.0732558	0.177376
GO:0046649	lymphocyte activation	243	-1.29571	0.0316122	0.177947
GO:0010557	positive regulation of macromolecule biosynthetic process	165	-1.29557	0.0541712	0.177956
GO:0007017	microtubule-based process	317	-1.29555	0.0203666	0.177832
GO:0033157	regulation of intracellular protein transport	101	-1.29548	0.0720824	0.177762
GO:0030902	hindbrain development	40	-1.29528	0.136719	0.177853
GO:0045995	regulation of embryonic development	26	-1.29519	0.139073	0.177794
GO:0009891	positive regulation of biosynthetic process	227	-1.2951	0.0390295	0.177739
GO:0051119	sugar transmembrane transporter activity	15	-1.29483	0.17673	0.177905
GO:0015399	primary active transmembrane transporter activity	59	-1.29399	0.120146	0.178722
GO:0002690	positive regulation of leukocyte chemotaxis	24	-1.29343	0.144611	0.17922
GO:0001505	regulation of neurotransmitter levels	52	-1.29327	0.0977444	0.179258
GO:0043410	positive regulation of MAPK cascade	125	-1.29284	0.0852273	0.179604
GO:0030055	cell-substrate junction	275	-1.29263	0.0378323	0.179673
GO:0043244	regulation of protein complex disassembly	37	-1.29136	0.124675	0.180976
GO:0060191	regulation of lipase activity	29	-1.29109	0.137174	0.181127
GO:0032102	negative regulation of response to external stimulus	45	-1.29072	0.107323	0.181404
GO:0032272	negative regulation of protein polymerization	23	-1.29058	0.142667	0.181429
GO:0007596	blood coagulation	66	-1.29048	0.112591	0.181395
GO:0002065	columnar/cuboidal epithelial cell differentiation	55	-1.29021	0.11971	0.181551
GO:0001503	ossification	159	-1.28971	0.0504834	0.181982
GO:0032943	mononuclear cell proliferation	86	-1.28925	0.0888889	0.182375
GO:0001775	cell activation	366	-1.28752	0.0173116	0.184302
GO:0030804	positive regulation of cyclic nucleotide biosynthetic process	32	-1.28718	0.141743	0.184533
GO:0019751	polyol metabolic process	30	-1.28715	0.152566	0.184416
GO:0051346	negative regulation of hydrolase activity	68	-1.28688	0.110059	0.184598
GO:0030810	positive regulation of nucleotide biosynthetic process	32	-1.28634	0.145995	0.185106
GO:0007193	adenylate cyclase-inhibiting G-protein coupled receptor signaling pathway	21	-1.28555	0.150892	0.185921
GO:0042113	B cell activation	63	-1.28541	0.111786	0.18593
GO:0006909	phagocytosis	17	-1.28429	0.16763	0.187085
GO:0034976	response to endoplasmic reticulum stress	36	-1.28418	0.153034	0.18706
GO:0016298	lipase activity	37	-1.28274	0.120779	0.188622
GO:0043086	negative regulation of catalytic activity	128	-1.28269	0.0810811	0.188534
GO:0008038	neuron recognition	15	-1.28206	0.172857	0.189146
GO:0010823	negative regulation of mitochondrion organization	20	-1.28206	0.173611	0.188991
GO:0051261	protein depolymerization	43	-1.28129	0.127065	0.189751
GO:0006637	acyl-CoA metabolic process	21	-1.28047	0.152448	0.190579
GO:0002703	regulation of leukocyte mediated immunity	35	-1.27927	0.118557	0.191811
GO:0004672	protein kinase activity	393	-1.27867	0.0182002	0.192396
GO:0004553	hydrolase activity, hydrolyzing O-glycosyl compounds	45	-1.2777	0.140025	0.193469
GO:0030837	negative regulation of actin filament polymerization	23	-1.27747	0.167336	0.193582
GO:0031967	organelle envelope	297	-1.2765	0.0275792	0.194634
GO:0061024	membrane organization	308	-1.27602	0.0295918	0.195079
GO:0048706	embryonic skeletal system development	37	-1.27496	0.145754	0.196241
GO:0035710	CD4-positive, alpha-beta T cell activation	23	-1.2745	0.164095	0.196638
GO:0035383	thioester metabolic process	21	-1.27295	0.172891	0.198418
GO:0010632	regulation of epithelial cell migration	77	-1.27232	0.0985916	0.199099
GO:1901342	regulation of vasculature development	91	-1.27231	0.106236	0.198945
GO:0070848	response to growth factor	204	-1.27172	0.0567227	0.199526
GO:0051693	actin filament capping	19	-1.27165	0.175809	0.199435
GO:0070325	lipoprotein particle receptor binding	15	-1.27156	0.172714	0.199386
GO:0010717	regulation of epithelial to mesenchymal transition	35	-1.27146	0.159269	0.199333
GO:0006606	protein import into nucleus	101	-1.27012	0.111111	0.200858
GO:0031098	stress-activated protein kinase signaling cascade	90	-1.26935	0.104215	0.201644
GO:0005976	polysaccharide metabolic process	59	-1.26926	0.116587	0.201613
GO:0031975	envelope	297	-1.26922	0.0326864	0.20149
GO:0006865	amino acid transport	70	-1.26842	0.113909	0.202314
GO:0034504	protein localization to nucleus	104	-1.26801	0.0894495	0.202676
GO:0061135	endopeptidase regulator activity	36	-1.26711	0.151899	0.203642
GO:0036477	somatodendritic compartment	29	-1.26496	0.175134	0.20632
GO:0044463	cell projection part	325	-1.26453	0.037871	0.206737
GO:0051186	cofactor metabolic process	125	-1.26381	0.0861878	0.207505
GO:0045765	regulation of angiogenesis	90	-1.26357	0.117179	0.207627
GO:0030888	regulation of B cell proliferation	27	-1.26336	0.163539	0.20776
GO:0046717	acid secretion	17	-1.26323	0.188761	0.207752
GO:0044439	peroxisomal part	40	-1.26175	0.162338	0.209537
GO:0051170	nuclear import	102	-1.26149	0.108744	0.209744
GO:2001251	negative regulation of chromosome organization	31	-1.26131	0.162483	0.209811
GO:0048675	axon extension	17	-1.26106	0.188302	0.209943
GO:0072091	regulation of stem cell proliferation	31	-1.26106	0.168508	0.209777
GO:0002695	negative regulation of leukocyte activation	16	-1.2605	0.198507	0.210358
GO:0030218	erythrocyte differentiation	16	-1.26044	0.165447	0.210279
GO:0051403	stress-activated MAPK cascade	90	-1.26032	0.121573	0.210274
GO:0006732	coenzyme metabolic process	108	-1.26012	0.0927602	0.210373
GO:0008188	neuropeptide receptor activity	20	-1.25956	0.170423	0.210923
GO:0070302	regulation of stress-activated protein kinase signaling cascade	69	-1.25827	0.115108	0.212495
GO:0035315	hair cell differentiation	19	-1.2582	0.19	0.212432
GO:0032872	regulation of stress-activated MAPK cascade	69	-1.25794	0.138462	0.212568
GO:0044744	protein targeting to nucleus	101	-1.25762	0.103687	0.212818
GO:0060541	respiratory system development	25	-1.25722	0.169399	0.213183
GO:0032410	negative regulation of transporter activity	17	-1.25608	0.171429	0.214536
GO:0002274	myeloid leukocyte activation	44	-1.25579	0.14411	0.214747
GO:0033365	protein localization to organelle	240	-1.25531	0.0552659	0.215236
GO:0017038	protein import	101	-1.2551	0.110227	0.215339
GO:0006094	gluconeogenesis	16	-1.25465	0.202514	0.215785
GO:0009118	regulation of nucleoside metabolic process	15	-1.25444	0.185079	0.215905
GO:0045444	fat cell differentiation	40	-1.25431	0.166244	0.215897
GO:0009952	anterior/posterior pattern specification	42	-1.25256	0.164491	0.218061
GO:0006111	regulation of gluconeogenesis	16	-1.25248	0.196793	0.218
GO:0042493	response to drug	27	-1.2519	0.194481	0.218608
GO:0019319	hexose biosynthetic process	16	-1.25175	0.196275	0.218629
GO:0045321	leukocyte activation	282	-1.25146	0.0442387	0.218807
GO:1902593	single-organism nuclear import	101	-1.25132	0.121979	0.218824
GO:0005085	guanyl-nucleotide exchange factor activity	67	-1.2513	0.127273	0.218665
GO:0060606	tube closure	55	-1.24911	0.143207	0.221478
GO:0007033	vacuole organization	44	-1.24903	0.155067	0.221413
GO:0030324	lung development	25	-1.24837	0.192256	0.222145
GO:0046364	monosaccharide biosynthetic process	16	-1.24834	0.198212	0.222017
GO:0045744	negative regulation of G-protein coupled receptor protein signaling pathway	35	-1.24798	0.171137	0.22234
GO:0043623	cellular protein complex assembly	186	-1.24724	0.0701381	0.223211
GO:0010463	mesenchymal cell proliferation	32	-1.2461	0.181579	0.224637
GO:0044438	microbody part	40	-1.24593	0.171916	0.224692
GO:0034101	erythrocyte homeostasis	16	-1.24513	0.203994	0.225636
GO:0007281	germ cell development	53	-1.24502	0.16707	0.225599
GO:0019205	nucleobase-containing compound kinase activity	18	-1.24446	0.191176	0.226167
GO:1901861	regulation of muscle tissue development	22	-1.24432	0.189152	0.226208
GO:0030799	regulation of cyclic nucleotide metabolic process	62	-1.24322	0.137136	0.227537
GO:0006457	protein folding	52	-1.24176	0.126394	0.22935
GO:0071559	response to transforming growth factor beta	59	-1.24099	0.160934	0.230196
GO:0022412	cellular process involved in reproduction in multicellular organism	59	-1.23979	0.156364	0.231684
GO:0016202	regulation of striated muscle tissue development	22	-1.2371	0.172965	0.235231
GO:0002684	positive regulation of immune system process	272	-1.23606	0.0730453	0.236557
GO:0071560	cellular response to transforming growth factor beta stimulus	59	-1.2358	0.153846	0.236767
GO:0042100	B cell proliferation	28	-1.23537	0.204082	0.237197
GO:0000082	G1/S transition of mitotic cell cycle	31	-1.2348	0.181696	0.237852
GO:0007179	transforming growth factor beta receptor signaling pathway	59	-1.23473	0.156671	0.237761
GO:0050864	regulation of B cell activation	37	-1.23425	0.151554	0.238285
GO:0051301	cell division	118	-1.23396	0.12932	0.23854
GO:0015918	sterol transport	43	-1.23343	0.170186	0.239105
GO:0072594	establishment of protein localization to organelle	142	-1.23267	0.108049	0.240025
GO:0034705	potassium channel complex	54	-1.23258	0.162129	0.239957
GO:0023023	MHC protein complex binding	21	-1.23192	0.211048	0.240754
GO:0002443	leukocyte mediated immunity	70	-1.23182	0.171729	0.240705
GO:0005057	receptor signaling protein activity	36	-1.23056	0.189119	0.242323
GO:0005977	glycogen metabolic process	36	-1.22988	0.185864	0.243104
GO:0045619	regulation of lymphocyte differentiation	48	-1.22964	0.183569	0.243281
GO:0045787	positive regulation of cell cycle	33	-1.22911	0.185956	0.24387
GO:0006869	lipid transport	109	-1.22847	0.135747	0.244577
GO:0005769	early endosome	26	-1.22846	0.20274	0.244408
GO:0005996	monosaccharide metabolic process	126	-1.22819	0.11573	0.244613
GO:0009190	cyclic nucleotide biosynthetic process	51	-1.228	0.161412	0.244695
GO:0043620	regulation of DNA-templated transcription in response to stress	25	-1.22706	0.222372	0.2459
GO:0019901	protein kinase binding	54	-1.22701	0.185049	0.245787
GO:0016757	transferase activity, transferring glycosyl groups	142	-1.22653	0.122271	0.246256
GO:0008652	cellular amino acid biosynthetic process	26	-1.22579	0.19891	0.247142
GO:2000106	regulation of leukocyte apoptotic process	23	-1.22518	0.19774	0.247849
GO:0051249	regulation of lymphocyte activation	121	-1.2241	0.12628	0.24919
GO:0006112	energy reserve metabolic process	36	-1.22207	0.189189	0.251932
GO:0048634	regulation of muscle organ development	28	-1.222	0.191176	0.251856
GO:0030808	regulation of nucleotide biosynthetic process	51	-1.22088	0.169811	0.253369
GO:0043618	regulation of transcription from RNA polymerase II promoter in response to stress	25	-1.2202	0.215877	0.254195
GO:1902275	regulation of chromatin organization	80	-1.21858	0.166471	0.256434
GO:1904892	regulation of STAT cascade	33	-1.21783	0.210312	0.25737
GO:0044843	cell cycle G1/S phase transition	32	-1.21783	0.21372	0.257182
GO:1904589	regulation of protein import	87	-1.21781	0.174365	0.257012
GO:0010876	lipid localization	119	-1.21762	0.137542	0.257092
GO:0032231	regulation of actin filament bundle assembly	34	-1.21744	0.194149	0.257149
GO:0051341	regulation of oxidoreductase activity	27	-1.217	0.216552	0.257599
GO:0007259	JAK-STAT cascade	33	-1.21677	0.197832	0.257768
GO:0004620	phospholipase activity	32	-1.21638	0.203145	0.25814
GO:0005777	peroxisome	41	-1.21631	0.20154	0.258047
GO:1902108	regulation of mitochondrial membrane permeability involved in apoptotic process	16	-1.21475	0.237337	0.260212
GO:0046425	regulation of JAK-STAT cascade	33	-1.21342	0.197351	0.262047
GO:0042770	signal transduction in response to DNA damage	59	-1.21325	0.169306	0.26212
GO:0002694	regulation of leukocyte activation	134	-1.21318	0.141741	0.262027
GO:1903844	regulation of cellular response to transforming growth factor beta stimulus	58	-1.21274	0.180348	0.262499
GO:0031638	zymogen activation	16	-1.21238	0.238653	0.262834
GO:0048024	regulation of mRNA splicing, via spliceosome	15	-1.21089	0.236575	0.26488
GO:0006109	regulation of carbohydrate metabolic process	61	-1.21071	0.193004	0.264947
GO:0030286	dynein complex	23	-1.21056	0.22043	0.264962
GO:0031349	positive regulation of defense response	110	-1.2103	0.145233	0.265139
GO:1903533	regulation of protein targeting	87	-1.20977	0.165105	0.265728
GO:0008285	negative regulation of cell proliferation	90	-1.20952	0.165158	0.265938
GO:0042551	neuron maturation	17	-1.20931	0.237822	0.266061
GO:0010565	regulation of cellular ketone metabolic process	35	-1.20886	0.184852	0.266552
GO:1900180	regulation of protein localization to nucleus	87	-1.20885	0.159722	0.266369
GO:1903034	regulation of response to wounding	54	-1.20871	0.183063	0.266391
GO:0032309	icosanoid secretion	16	-1.20817	0.218487	0.267038
GO:0042306	regulation of protein import into nucleus	87	-1.20804	0.17076	0.267035
GO:0044450	microtubule organizing center part	22	-1.20737	0.237027	0.267853
GO:0045639	positive regulation of myeloid cell differentiation	29	-1.20736	0.218329	0.267676
GO:0016829	lyase activity	101	-1.20673	0.159404	0.268437
GO:0072657	protein localization to membrane	135	-1.2063	0.137894	0.26891
GO:0007606	sensory perception of chemical stimulus	37	-1.20567	0.204398	0.269705
GO:0032233	positive regulation of actin filament bundle assembly	20	-1.2055	0.232624	0.269763
GO:0030282	bone mineralization	22	-1.20548	0.215447	0.269581
GO:0046824	positive regulation of nucleocytoplasmic transport	25	-1.20492	0.230552	0.270302
GO:0071407	cellular response to organic cyclic compound	98	-1.20481	0.163594	0.270268
GO:0030802	regulation of cyclic nucleotide biosynthetic process	51	-1.20474	0.179293	0.270188
GO:0090092	regulation of transmembrane receptor protein serine/threonine kinase signaling pathway	117	-1.20455	0.149502	0.270266
GO:1990138	neuron projection extension	34	-1.20205	0.203922	0.273982
GO:0004674	protein serine/threonine kinase activity	118	-1.20137	0.159598	0.274897
GO:0051606	detection of stimulus	31	-1.19969	0.225371	0.277351
GO:0045785	positive regulation of cell adhesion	59	-1.19953	0.190597	0.277388
GO:1902600	hydrogen ion transmembrane transport	28	-1.19943	0.223545	0.277368
GO:0002066	columnar/cuboidal epithelial cell development	23	-1.19876	0.232462	0.278235
GO:1902110	positive regulation of mitochondrial membrane permeability involved in apoptotic process	16	-1.19863	0.253333	0.27823
GO:0071715	icosanoid transport	16	-1.19809	0.235921	0.278884
GO:0070228	regulation of lymphocyte apoptotic process	23	-1.19736	0.237057	0.279806
GO:0044723	single-organism carbohydrate metabolic process	247	-1.19714	0.120083	0.279943
GO:0070603	SWI/SNF superfamily-type complex	24	-1.19627	0.244032	0.281141
GO:0017015	regulation of transforming growth factor beta receptor signaling pathway	58	-1.19609	0.196364	0.281212
GO:1902041	regulation of extrinsic apoptotic signaling pathway via death domain receptors	27	-1.19478	0.241287	0.283113
GO:0010675	regulation of cellular carbohydrate metabolic process	61	-1.194	0.181818	0.284183
GO:0008238	exopeptidase activity	51	-1.19332	0.198529	0.285049
GO:1902686	mitochondrial outer membrane permeabilization involved in programmed cell death	16	-1.19284	0.25072	0.285622
GO:0022411	cellular component disassembly	125	-1.19238	0.174009	0.286138
GO:0010466	negative regulation of peptidase activity	56	-1.19223	0.206854	0.286184
GO:0030834	regulation of actin filament depolymerization	31	-1.19198	0.231065	0.28637
GO:0097696	STAT cascade	33	-1.19195	0.233244	0.286207
GO:1901571	fatty acid derivative transport	16	-1.19159	0.268741	0.286577
GO:0001228	transcriptional activator activity, RNA polymerase II transcription regulatory region sequence-specific binding	15	-1.18982	0.235207	0.289232
GO:0044724	single-organism carbohydrate catabolic process	19	-1.1898	0.243357	0.28906
GO:0043903	regulation of symbiosis, encompassing mutualism through parasitism	55	-1.18913	0.200762	0.28992
GO:0051651	maintenance of location in cell	23	-1.18901	0.25	0.289891
GO:0051129	negative regulation of cellular component organization	177	-1.18851	0.140127	0.290481
GO:0016782	transferase activity, transferring sulfur-containing groups	42	-1.18798	0.214286	0.291159
GO:1902652	secondary alcohol metabolic process	20	-1.18786	0.25	0.291125
GO:0001676	long-chain fatty acid metabolic process	18	-1.18775	0.232092	0.291124
GO:0090068	positive regulation of cell cycle process	26	-1.18599	0.243351	0.293693
GO:0044259	multicellular organismal macromolecule metabolic process	15	-1.18557	0.25889	0.294124
GO:0007162	negative regulation of cell adhesion	55	-1.18241	0.227833	0.299108
GO:0007088	regulation of mitotic nuclear division	42	-1.18151	0.247821	0.300402
GO:0015988	energy coupled proton transmembrane transport, against electrochemical gradient	27	-1.18148	0.25133	0.300237
GO:1902582	single-organism intracellular transport	457	-1.18117	0.0774648	0.300512
GO:0046332	SMAD binding	24	-1.18108	0.255846	0.300439
GO:0010827	regulation of glucose transport	34	-1.18075	0.237726	0.30081
GO:0016791	phosphatase activity	149	-1.1805	0.150549	0.300997
GO:0016055	Wnt signaling pathway	177	-1.17965	0.158562	0.302204
GO:0030042	actin filament depolymerization	31	-1.17773	0.257256	0.305216
GO:0002831	regulation of response to biotic stimulus	30	-1.1772	0.249668	0.305875
GO:0008203	cholesterol metabolic process	20	-1.17696	0.269285	0.306123
GO:0022406	membrane docking	19	-1.17666	0.261194	0.306416
GO:0001523	retinoid metabolic process	15	-1.17662	0.263079	0.30625
GO:0051592	response to calcium ion	25	-1.17445	0.247956	0.309643
GO:0016052	carbohydrate catabolic process	23	-1.17262	0.26257	0.312486
GO:0010518	positive regulation of phospholipase activity	16	-1.17226	0.268741	0.312824
GO:0005543	phospholipid binding	132	-1.17002	0.185946	0.316441
GO:0016788	hydrolase activity, acting on ester bonds	371	-1.16946	0.094898	0.317184
GO:0005635	nuclear envelope	22	-1.16852	0.259684	0.318561
GO:0043473	pigmentation	55	-1.16849	0.230012	0.318375
GO:0009314	response to radiation	183	-1.16763	0.178647	0.319598
GO:0019318	hexose metabolic process	117	-1.16737	0.197279	0.319783
GO:1901879	regulation of protein depolymerization	31	-1.1661	0.265943	0.321753
GO:0033120	positive regulation of RNA splicing	19	-1.1647	0.2777	0.323956
GO:0009408	response to heat	24	-1.16379	0.262943	0.325308
GO:0006886	intracellular protein transport	308	-1.16238	0.139202	0.327558
GO:0060193	positive regulation of lipase activity	16	-1.16207	0.269601	0.327878
GO:0010464	regulation of mesenchymal cell proliferation	29	-1.16122	0.257937	0.329188
GO:0032535	regulation of cellular component size	153	-1.16058	0.189247	0.330101
GO:0045935	positive regulation of nucleobase-containing compound metabolic process	208	-1.16013	0.165272	0.330645
GO:0016604	nuclear body	138	-1.15874	0.21405	0.332845
GO:0016469	proton-transporting two-sector ATPase complex	37	-1.15845	0.271447	0.333119
GO:0051173	positive regulation of nitrogen compound metabolic process	209	-1.15699	0.177521	0.335391
GO:0045981	positive regulation of nucleotide metabolic process	37	-1.15681	0.269841	0.335466
GO:0008593	regulation of Notch signaling pathway	35	-1.15672	0.273671	0.335385
GO:0070227	lymphocyte apoptotic process	31	-1.15538	0.275132	0.337476
GO:0044455	mitochondrial membrane part	52	-1.1552	0.273644	0.337565
GO:0009890	negative regulation of biosynthetic process	162	-1.15518	0.19027	0.337365
GO:0042742	defense response to bacterium	32	-1.15472	0.27451	0.337917
GO:0030801	positive regulation of cyclic nucleotide metabolic process	37	-1.15407	0.270375	0.338809
GO:0019900	kinase binding	286	-1.15373	0.16701	0.339182
GO:0009100	glycoprotein metabolic process	110	-1.15337	0.224018	0.33961
GO:0033043	regulation of organelle organization	409	-1.15331	0.122736	0.339473
GO:0033013	tetrapyrrole metabolic process	17	-1.15253	0.26393	0.340596
GO:0071887	leukocyte apoptotic process	33	-1.15214	0.265857	0.341066
GO:1903708	positive regulation of hemopoiesis	45	-1.15184	0.269036	0.341368
GO:0016234	inclusion body	21	-1.1502	0.29918	0.344106
GO:0051056	regulation of small GTPase mediated signal transduction	52	-1.15008	0.270705	0.344048
GO:0098542	defense response to other organism	51	-1.15007	0.262357	0.343833
GO:0061695	transferase complex, transferring phosphorus-containing groups	25	-1.14988	0.2879	0.343923
GO:0007249	I-kappaB kinase/NF-kappaB signaling	127	-1.14981	0.212581	0.343798
GO:0044389	ubiquitin-like protein ligase binding	136	-1.14973	0.203947	0.343704
GO:0019218	regulation of steroid metabolic process	30	-1.14729	0.276738	0.347938
GO:0030111	regulation of Wnt signaling pathway	138	-1.14697	0.229581	0.34827
GO:0002753	cytoplasmic pattern recognition receptor signaling pathway	19	-1.14635	0.291785	0.349175
GO:0004702	receptor signaling protein serine/threonine kinase activity	30	-1.14377	0.287206	0.353588
GO:0031327	negative regulation of cellular biosynthetic process	153	-1.14097	0.216595	0.358434
GO:0050865	regulation of cell activation	148	-1.14037	0.241304	0.359338
GO:0033218	amide binding	47	-1.13937	0.263091	0.360925
GO:0002367	cytokine production involved in immune response	16	-1.1389	0.30703	0.361508
GO:0007173	epidermal growth factor receptor signaling pathway	37	-1.13778	0.274256	0.36334
GO:1902580	single-organism cellular localization	298	-1.13541	0.186285	0.367531
GO:0005319	lipid transporter activity	42	-1.13482	0.282018	0.368386
GO:0032507	maintenance of protein location in cell	20	-1.13371	0.308555	0.370182
GO:0002224	toll-like receptor signaling pathway	53	-1.13262	0.276622	0.371934
GO:0031056	regulation of histone modification	73	-1.13195	0.262722	0.372908
GO:0015807	L-amino acid transport	17	-1.13194	0.327327	0.372671
GO:0005496	steroid binding	31	-1.13137	0.288828	0.373526
GO:0032924	activin receptor signaling pathway	16	-1.13094	0.324207	0.374045
GO:0070304	positive regulation of stress-activated protein kinase signaling cascade	41	-1.13076	0.302583	0.374129
GO:0051172	negative regulation of nitrogen compound metabolic process	152	-1.13016	0.249723	0.374977
GO:0050866	negative regulation of cell activation	22	-1.12971	0.309264	0.375572
GO:1902936	phosphatidylinositol bisphosphate binding	33	-1.12814	0.29199	0.378254
GO:0033177	proton-transporting two-sector ATPase complex, proton-transporting domain	16	-1.12677	0.321429	0.380545
GO:0030178	negative regulation of Wnt signaling pathway	93	-1.12646	0.263647	0.380872
GO:1901292	nucleoside phosphate catabolic process	26	-1.12617	0.30109	0.381182
GO:0080135	regulation of cellular response to stress	164	-1.12549	0.257019	0.382266
GO:0006778	porphyrin-containing compound metabolic process	16	-1.12482	0.316312	0.383234
GO:0010608	posttranscriptional regulation of gene expression	206	-1.12434	0.221406	0.383928
GO:0007034	vacuolar transport	33	-1.12323	0.288591	0.385725
GO:0008227	G-protein coupled amine receptor activity	26	-1.12112	0.308642	0.389436
GO:0000226	microtubule cytoskeleton organization	157	-1.12096	0.251663	0.389469
GO:0006029	proteoglycan metabolic process	28	-1.12049	0.320053	0.3901
GO:0008625	extrinsic apoptotic signaling pathway via death domain receptors	28	-1.12023	0.325397	0.390333
GO:0009988	cell-cell recognition	20	-1.1199	0.325	0.390711
GO:0002221	pattern recognition receptor signaling pathway	63	-1.11975	0.296163	0.390747
GO:0008066	glutamate receptor activity	15	-1.11941	0.340146	0.391142
GO:0031328	positive regulation of cellular biosynthetic process	185	-1.11935	0.244963	0.390972
GO:0032874	positive regulation of stress-activated MAPK cascade	41	-1.1192	0.302326	0.390967
GO:0045069	regulation of viral genome replication	20	-1.11836	0.325352	0.39233
GO:0034248	regulation of cellular amide metabolic process	141	-1.11808	0.259016	0.392624
GO:0005739	mitochondrion	163	-1.11652	0.255688	0.395283
GO:0007006	mitochondrial membrane organization	31	-1.11584	0.317105	0.396371
GO:0031072	heat shock protein binding	24	-1.11583	0.322535	0.396104
GO:0033558	protein deacetylase activity	15	-1.11563	0.337296	0.396221
GO:0051384	response to glucocorticoid	15	-1.11371	0.352436	0.399739
GO:0015837	amine transport	35	-1.11275	0.3125	0.401396
GO:0010559	regulation of glycoprotein biosynthetic process	16	-1.11271	0.311669	0.401188
GO:0019216	regulation of lipid metabolic process	81	-1.11227	0.29132	0.401772
GO:0030168	platelet activation	47	-1.11066	0.308168	0.404548
GO:0044429	mitochondrial part	163	-1.11048	0.270358	0.404606
GO:0045185	maintenance of protein location	21	-1.10882	0.33142	0.407529
GO:1903308	regulation of chromatin modification	77	-1.10879	0.296857	0.407334
GO:0016482	cytoplasmic transport	292	-1.10852	0.228718	0.407581
GO:0046434	organophosphate catabolic process	27	-1.10792	0.327225	0.408455
GO:0019866	organelle inner membrane	205	-1.10788	0.254488	0.408275
GO:0051952	regulation of amine transport	35	-1.10556	0.317872	0.412463
GO:0022409	positive regulation of cell-cell adhesion	48	-1.10548	0.314621	0.412343
GO:0016763	transferase activity, transferring pentosyl groups	18	-1.10404	0.36259	0.414851
GO:0015630	microtubule cytoskeleton	495	-1.10387	0.203015	0.414911
GO:0050851	antigen receptor-mediated signaling pathway	66	-1.10293	0.310469	0.416546
GO:0045580	regulation of T cell differentiation	37	-1.10192	0.317647	0.418312
GO:0005126	cytokine receptor binding	61	-1.10013	0.302663	0.421558
GO:0009855	determination of bilateral symmetry	52	-1.09783	0.319745	0.425783
GO:0016887	ATPase activity	121	-1.09747	0.298013	0.426229
GO:0035567	non-canonical Wnt signaling pathway	21	-1.09611	0.356091	0.428733
GO:0030301	cholesterol transport	37	-1.09548	0.340153	0.42971
GO:0005874	microtubule	43	-1.09536	0.32868	0.429656
GO:0016881	acid-amino acid ligase activity	15	-1.09464	0.358936	0.430787
GO:0046488	phosphatidylinositol metabolic process	40	-1.09373	0.339355	0.432346
GO:0032970	regulation of actin filament-based process	143	-1.09119	0.31	0.437077
GO:0016101	diterpenoid metabolic process	20	-1.09105	0.358297	0.437045
GO:0046578	regulation of Ras protein signal transduction	46	-1.0906	0.336317	0.437623
GO:0006417	regulation of translation	136	-1.08961	0.311111	0.439329
GO:0022904	respiratory electron transport chain	21	-1.08935	0.346797	0.439533
GO:0044437	vacuolar part	115	-1.08935	0.314124	0.439247
GO:0051149	positive regulation of muscle cell differentiation	18	-1.08933	0.348805	0.439007
GO:0019902	phosphatase binding	62	-1.088	0.338573	0.441356
GO:0051607	defense response to virus	18	-1.08731	0.361613	0.442428
GO:0007067	mitotic nuclear division	55	-1.08682	0.343247	0.443129
GO:0001894	tissue homeostasis	59	-1.08661	0.335373	0.44324
GO:0003823	antigen binding	22	-1.08588	0.34626	0.444323
GO:0006664	glycolipid metabolic process	22	-1.08515	0.34116	0.445534
GO:0006650	glycerophospholipid metabolic process	90	-1.085	0.341297	0.445538
GO:0042623	ATPase activity, coupled	107	-1.08495	0.300915	0.44537
GO:0009799	specification of symmetry	52	-1.08428	0.331671	0.446447
GO:0048771	tissue remodeling	39	-1.08409	0.36173	0.446545
GO:0045934	negative regulation of nucleobase-containing compound metabolic process	136	-1.08318	0.327434	0.448081
GO:0050839	cell adhesion molecule binding	17	-1.08228	0.380952	0.449649
GO:0060271	cilium morphogenesis	15	-1.08183	0.371593	0.450264
GO:0033176	proton-transporting V-type ATPase complex	17	-1.07987	0.367143	0.454049
GO:0042157	lipoprotein metabolic process	36	-1.07973	0.366234	0.454029
GO:0016746	transferase activity, transferring acyl groups	144	-1.07859	0.326689	0.456047
GO:0008630	intrinsic apoptotic signaling pathway in response to DNA damage	44	-1.07836	0.354919	0.456226
GO:0051254	positive regulation of RNA metabolic process	154	-1.07817	0.324703	0.456312
GO:0042058	regulation of epidermal growth factor receptor signaling pathway	33	-1.07797	0.357607	0.456406
GO:0010517	regulation of phospholipase activity	24	-1.07662	0.367263	0.458852
GO:0012506	vesicle membrane	112	-1.07603	0.352875	0.459814
GO:0002758	innate immune response-activating signal transduction	82	-1.07466	0.333729	0.462349
GO:1901184	regulation of ERBB signaling pathway	33	-1.07453	0.367454	0.462313
GO:0050778	positive regulation of immune response	173	-1.07412	0.336898	0.462808
GO:1903509	liposaccharide metabolic process	22	-1.07408	0.377181	0.462595
GO:0007219	Notch signaling pathway	40	-1.07257	0.365605	0.465382
GO:0099568	cytoplasmic region	37	-1.07182	0.379221	0.466656
GO:0002218	activation of innate immune response	82	-1.07151	0.359447	0.466971
GO:0034112	positive regulation of homotypic cell-cell adhesion	34	-1.06839	0.381333	0.473164
GO:0002768	immune response-regulating cell surface receptor signaling pathway	118	-1.06771	0.361798	0.474212
GO:0072348	sulfur compound transport	19	-1.06747	0.405099	0.474408
GO:0003774	motor activity	74	-1.06747	0.350356	0.474105
GO:0030857	negative regulation of epithelial cell differentiation	18	-1.06641	0.390421	0.475913
GO:0030425	dendrite	25	-1.06622	0.378303	0.476013
GO:0042384	cilium assembly	15	-1.06592	0.390135	0.476277
GO:0046700	heterocycle catabolic process	145	-1.06539	0.359341	0.477031
GO:0045088	regulation of innate immune response	83	-1.06352	0.37006	0.480564
GO:0044270	cellular nitrogen compound catabolic process	146	-1.06261	0.350606	0.482159
GO:0005882	intermediate filament	25	-1.06178	0.413502	0.483567
GO:0035794	positive regulation of mitochondrial membrane permeability	18	-1.06151	0.387234	0.48383
GO:0042310	vasoconstriction	16	-1.06125	0.391989	0.48404
GO:0045111	intermediate filament cytoskeleton	27	-1.06085	0.405292	0.484521
GO:0006458	'de novo' protein folding	26	-1.05957	0.395604	0.486811
GO:0033238	regulation of cellular amine metabolic process	15	-1.05909	0.392045	0.487511
GO:0007163	establishment or maintenance of cell polarity	57	-1.05873	0.367981	0.487957
GO:0005667	transcription factor complex	22	-1.05805	0.385794	0.489053
GO:0030330	DNA damage response, signal transduction by p53 class mediator	47	-1.05758	0.384615	0.48971
GO:0002706	regulation of lymphocyte mediated immunity	17	-1.05578	0.396825	0.493136
GO:0002764	immune response-regulating signaling pathway	161	-1.05535	0.360515	0.493731
GO:0006885	regulation of pH	23	-1.05513	0.385235	0.493871
GO:0043331	response to dsRNA	23	-1.05346	0.399725	0.49705
GO:0005938	cell cortex	32	-1.05278	0.400264	0.498113
GO:0050792	regulation of viral process	50	-1.05242	0.401212	0.498553
GO:0010638	positive regulation of organelle organization	164	-1.05152	0.369612	0.500146
GO:0045089	positive regulation of innate immune response	83	-1.05137	0.381176	0.500123
GO:0061515	myeloid cell development	20	-1.05103	0.392022	0.500499
GO:0009451	RNA modification	51	-1.04943	0.410824	0.503545
GO:0061041	regulation of wound healing	40	-1.04913	0.384224	0.503845
GO:0019903	protein phosphatase binding	25	-1.04888	0.407459	0.504009
GO:0044087	regulation of cellular component biogenesis	212	-1.04884	0.381303	0.503782
GO:0007264	small GTPase mediated signal transduction	100	-1.04872	0.390713	0.503718
GO:0045980	negative regulation of nucleotide metabolic process	16	-1.04854	0.416058	0.503773
GO:0044448	cell cortex part	32	-1.04848	0.396671	0.503574
GO:0010558	negative regulation of macromolecule biosynthetic process	129	-1.04762	0.396739	0.50499
GO:0097300	programmed necrotic cell death	15	-1.04647	0.412913	0.507084
GO:0006839	mitochondrial transport	46	-1.04609	0.397516	0.507582
GO:0030809	negative regulation of nucleotide biosynthetic process	16	-1.0455	0.420144	0.508544
GO:0030800	negative regulation of cyclic nucleotide metabolic process	16	-1.04546	0.438395	0.508315
GO:0035091	phosphatidylinositol binding	71	-1.04462	0.421673	0.50978
GO:0002429	immune response-activating cell surface receptor signaling pathway	107	-1.0441	0.405316	0.510475
GO:0044706	multi-multicellular organism process	17	-1.04303	0.42042	0.512414
GO:0046822	regulation of nucleocytoplasmic transport	101	-1.043	0.409142	0.512169
GO:1903018	regulation of glycoprotein metabolic process	17	-1.04274	0.413502	0.512393
GO:0019079	viral genome replication	22	-1.04193	0.409904	0.513727
GO:0033044	regulation of chromosome organization	98	-1.04182	0.405862	0.513631
GO:0051169	nuclear transport	166	-1.04152	0.407895	0.513894
GO:0090287	regulation of cellular response to growth factor stimulus	100	-1.04134	0.395506	0.51393
GO:0034622	cellular macromolecular complex assembly	286	-1.04076	0.38335	0.514842
GO:0002757	immune response-activating signal transduction	153	-1.04068	0.382863	0.514678
GO:0051205	protein insertion into membrane	17	-1.04029	0.430791	0.515199
GO:0001776	leukocyte homeostasis	31	-1.03927	0.392761	0.517069
GO:0006913	nucleocytoplasmic transport	164	-1.03883	0.402373	0.517642
GO:0006721	terpenoid metabolic process	23	-1.03699	0.421127	0.521133
GO:0009636	response to toxic substance	30	-1.03554	0.418726	0.523879
GO:0030203	glycosaminoglycan metabolic process	32	-1.03519	0.40819	0.524277
GO:0010883	regulation of lipid storage	18	-1.03506	0.431755	0.524218
GO:0019213	deacetylase activity	18	-1.03327	0.430615	0.527598
GO:0001736	establishment of planar polarity	16	-1.03298	0.436006	0.52787
GO:0030803	negative regulation of cyclic nucleotide biosynthetic process	16	-1.03277	0.449929	0.527983
GO:2001233	regulation of apoptotic signaling pathway	77	-1.03224	0.431925	0.528741
GO:0004527	exonuclease activity	32	-1.03123	0.420213	0.530562
GO:0010628	positive regulation of gene expression	167	-1.03098	0.42279	0.530757
GO:0009615	response to virus	19	-1.02901	0.438621	0.534666
GO:0031929	TOR signaling	32	-1.02765	0.447122	0.537187
GO:0002440	production of molecular mediator of immune response	46	-1.02718	0.438131	0.537853
GO:0048284	organelle fusion	15	-1.02612	0.445402	0.539732
GO:0032984	macromolecular complex disassembly	104	-1.02607	0.43743	0.539508
GO:0006887	exocytosis	83	-1.02573	0.423544	0.53987
GO:1901981	phosphatidylinositol phosphate binding	60	-1.02549	0.431931	0.540046
GO:0007369	gastrulation	64	-1.02422	0.429803	0.542312
GO:0016042	lipid catabolic process	41	-1.02375	0.421456	0.542918
GO:0071900	regulation of protein serine/threonine kinase activity	126	-1.02364	0.433149	0.542804
GO:1901990	regulation of mitotic cell cycle phase transition	45	-1.02357	0.43075	0.542608
GO:0006513	protein monoubiquitination	19	-1.02345	0.441341	0.542537
GO:0048285	organelle fission	170	-1.0231	0.426724	0.542912
GO:0001906	cell killing	28	-1.02109	0.447334	0.546761
GO:0005768	endosome	197	-1.02072	0.445607	0.54721
GO:0042594	response to starvation	17	-1.02036	0.442857	0.547654
GO:0043954	cellular component maintenance	16	-1.01943	0.450704	0.549239
GO:0006720	isoprenoid metabolic process	32	-1.01903	0.42487	0.549716
GO:0051084	'de novo' posttranslational protein folding	16	-1.01827	0.440459	0.550947
GO:0017157	regulation of exocytosis	36	-1.01791	0.455128	0.551327
GO:2001236	regulation of extrinsic apoptotic signaling pathway	31	-1.01652	0.443717	0.553938
GO:0035411	catenin import into nucleus	19	-1.01575	0.47	0.555185
GO:0009148	pyrimidine nucleoside triphosphate biosynthetic process	15	-1.01546	0.456681	0.55545
GO:0071594	thymocyte aggregation	16	-1.0152	0.466572	0.555664
GO:0006006	glucose metabolic process	62	-1.01492	0.469952	0.555938
GO:0009101	glycoprotein biosynthetic process	79	-1.0145	0.459075	0.55645
GO:0044877	macromolecular complex binding	210	-1.0135	0.451852	0.558194
GO:0032006	regulation of TOR signaling	31	-1.01278	0.442799	0.559362
GO:0007164	establishment of tissue polarity	16	-1.01239	0.465593	0.55987
GO:0002253	activation of immune response	156	-1.01223	0.459016	0.559842
GO:0043367	CD4-positive, alpha-beta T cell differentiation	19	-1.01125	0.473029	0.561541
GO:0016574	histone ubiquitination	21	-1.01085	0.440816	0.562018
GO:0035412	regulation of catenin import into nucleus	19	-1.00927	0.478261	0.564951
GO:1903900	regulation of viral life cycle	47	-1.00908	0.479695	0.56501
GO:0031960	response to corticosteroid	27	-1.00775	0.450667	0.567379
GO:0005774	vacuolar membrane	111	-1.00588	0.454646	0.571001
GO:0044441	ciliary part	151	-1.00282	0.483207	0.577136
GO:0006605	protein targeting	213	-1.00124	0.496273	0.580158
GO:0033077	T cell differentiation in thymus	16	-1.00022	0.478645	0.581898
GO:0051259	protein oligomerization	214	-1.00018	0.491173	0.581632
GO:0009267	cellular response to starvation	16	-0.999644	0.481805	0.58245
GO:0090130	tissue migration	107	-0.999315	0.474099	0.582798
GO:0044242	cellular lipid catabolic process	33	-0.999015	0.47651	0.583087
GO:0005798	Golgi-associated vesicle	18	-0.998747	0.476395	0.583297
GO:0032890	regulation of organic acid transport	37	-0.996907	0.469636	0.586906
GO:0051253	negative regulation of RNA metabolic process	111	-0.996861	0.483259	0.586637
GO:0019915	lipid storage	20	-0.9963	0.462857	0.587411
GO:0000280	nuclear division	164	-0.9963	0.498913	0.587055
GO:0006022	aminoglycan metabolic process	51	-0.995652	0.484223	0.58807
GO:0010631	epithelial cell migration	106	-0.995503	0.477916	0.588027
GO:0035821	modification of morphology or physiology of other organism	24	-0.995402	0.458276	0.587883
GO:0055076	transition metal ion homeostasis	40	-0.994189	0.463291	0.590155
GO:0009894	regulation of catabolic process	263	-0.993521	0.505165	0.591153
GO:0060759	regulation of response to cytokine stimulus	30	-0.991983	0.485792	0.594013
GO:0005875	microtubule associated complex	103	-0.991121	0.506243	0.595477
GO:0051439	regulation of ubiquitin-protein ligase activity involved in mitotic cell cycle	19	-0.99089	0.483501	0.595584
GO:0031124	mRNA 3'-end processing	22	-0.990063	0.485437	0.596963
GO:0009147	pyrimidine nucleoside triphosphate metabolic process	17	-0.989937	0.504478	0.596873
GO:0030098	lymphocyte differentiation	132	-0.987356	0.502193	0.601948
GO:0009896	positive regulation of catabolic process	97	-0.9872	0.494305	0.60192
GO:0000041	transition metal ion transport	34	-0.984909	0.483531	0.606337
GO:0090132	epithelium migration	106	-0.984552	0.522034	0.606733
GO:0051817	modification of morphology or physiology of other organism involved in symbiotic interaction	24	-0.983189	0.488276	0.609269
GO:0044403	symbiosis, encompassing mutualism through parasitism	196	-0.982388	0.514377	0.610591
GO:0006518	peptide metabolic process	276	-0.981445	0.541068	0.612205
GO:0031669	cellular response to nutrient levels	18	-0.980106	0.519284	0.614589
GO:0010906	regulation of glucose metabolic process	33	-0.978767	0.486737	0.617007
GO:0099503	secretory vesicle	79	-0.978364	0.523866	0.617506
GO:0030104	water homeostasis	26	-0.977531	0.492497	0.618863
GO:1901361	organic cyclic compound catabolic process	151	-0.97597	0.526432	0.62181
GO:0043433	negative regulation of sequence-specific DNA binding transcription factor activity	34	-0.975779	0.517787	0.621821
GO:0004842	ubiquitin-protein transferase activity	28	-0.975355	0.498674	0.622331
GO:0006643	membrane lipid metabolic process	68	-0.974707	0.5	0.623253
GO:0044419	interspecies interaction between organisms	197	-0.974157	0.549578	0.624058
GO:0050818	regulation of coagulation	40	-0.973114	0.510828	0.625845
GO:0071496	cellular response to external stimulus	18	-0.973105	0.533052	0.625498
GO:0043603	cellular amide metabolic process	332	-0.972181	0.572589	0.627023
GO:1902680	positive regulation of RNA biosynthetic process	127	-0.971535	0.530055	0.628016
GO:0031668	cellular response to extracellular stimulus	18	-0.970888	0.513513	0.629028
GO:0009266	response to temperature stimulus	38	-0.970534	0.534704	0.629395
GO:0030141	secretory granule	79	-0.970291	0.556886	0.629492
GO:0015748	organophosphate ester transport	45	-0.969666	0.528302	0.630398
GO:0033057	multicellular organism reproductive behavior	15	-0.969599	0.519424	0.630152
GO:1903508	positive regulation of nucleic acid-templated transcription	127	-0.969188	0.52567	0.630648
GO:0045087	innate immune response	97	-0.969122	0.531891	0.630407
GO:0009411	response to UV	43	-0.968356	0.513479	0.631594
GO:0001959	regulation of cytokine-mediated signaling pathway	30	-0.968133	0.513405	0.631662
GO:0045893	positive regulation of transcription, DNA-templated	127	-0.967497	0.561462	0.632605
GO:0000785	chromatin	134	-0.96715	0.54386	0.632949
GO:0050688	regulation of defense response to virus	16	-0.966741	0.511494	0.633425
GO:0006469	negative regulation of protein kinase activity	43	-0.964147	0.543338	0.638413
GO:0016879	ligase activity, forming carbon-nitrogen bonds	43	-0.964053	0.526786	0.638221
GO:0038093	Fc receptor signaling pathway	28	-0.963522	0.519284	0.638893
GO:1903047	mitotic cell cycle process	198	-0.959931	0.580952	0.645897
GO:0031227	intrinsic component of endoplasmic reticulum membrane	52	-0.959378	0.524528	0.646696
GO:1900046	regulation of hemostasis	31	-0.958471	0.531629	0.648191
GO:0030667	secretory granule membrane	15	-0.956994	0.534307	0.650776
GO:0031253	cell projection membrane	90	-0.956543	0.559342	0.651297
GO:0097193	intrinsic apoptotic signaling pathway	100	-0.954122	0.56422	0.655814
GO:0032589	neuron projection membrane	15	-0.954084	0.530702	0.655493
GO:0007265	Ras protein signal transduction	76	-0.95326	0.571429	0.656798
GO:0033673	negative regulation of kinase activity	44	-0.952605	0.529634	0.657768
GO:0043122	regulation of I-kappaB kinase/NF-kappaB signaling	120	-0.951748	0.574302	0.659182
GO:0045665	negative regulation of neuron differentiation	19	-0.951717	0.543909	0.658858
GO:0010828	positive regulation of glucose transport	20	-0.951432	0.55042	0.659049
GO:0051702	interaction with symbiont	16	-0.950737	0.529161	0.660086
GO:0016866	intramolecular transferase activity	23	-0.94647	0.532414	0.668322
GO:0043241	protein complex disassembly	98	-0.946406	0.56185	0.668053
GO:0000149	SNARE binding	24	-0.945974	0.542974	0.6685
GO:0002705	positive regulation of leukocyte mediated immunity	18	-0.945234	0.552478	0.669602
GO:0030193	regulation of blood coagulation	31	-0.944924	0.535475	0.669825
GO:0008237	metallopeptidase activity	21	-0.944864	0.546723	0.669551
GO:0044772	mitotic cell cycle phase transition	126	-0.944077	0.59235	0.670753
GO:0031256	leading edge membrane	15	-0.940967	0.545582	0.676673
GO:1902679	negative regulation of RNA biosynthetic process	97	-0.940836	0.585648	0.676524
GO:0051851	modification by host of symbiont morphology or physiology	16	-0.940023	0.559524	0.677672
GO:0071897	DNA biosynthetic process	17	-0.939563	0.550498	0.678182
GO:0036464	cytoplasmic ribonucleoprotein granule	56	-0.938167	0.573871	0.680534
GO:0006644	phospholipid metabolic process	128	-0.937998	0.605587	0.680469
GO:0070085	glycosylation	68	-0.937458	0.582837	0.681227
GO:0044782	cilium organization	23	-0.936351	0.547425	0.683093
GO:0051493	regulation of cytoskeleton organization	151	-0.933255	0.624315	0.688859
GO:0031267	small GTPase binding	130	-0.933188	0.601985	0.688575
GO:0034330	cell junction organization	96	-0.931517	0.60274	0.691471
GO:0018108	peptidyl-tyrosine phosphorylation	34	-0.931431	0.56539	0.691262
GO:0046782	regulation of viral transcription	17	-0.931033	0.557263	0.691659
GO:0044705	multi-organism reproductive behavior	16	-0.929273	0.571429	0.694787
GO:0045930	negative regulation of mitotic cell cycle	18	-0.927938	0.563994	0.697055
GO:0030183	B cell differentiation	27	-0.926913	0.584574	0.69869
GO:0019897	extrinsic component of plasma membrane	20	-0.926092	0.571625	0.699855
GO:0018212	peptidyl-tyrosine modification	34	-0.92524	0.589168	0.701178
GO:0003954	NADH dehydrogenase activity	24	-0.923183	0.593315	0.704863
GO:0044070	regulation of anion transport	46	-0.922748	0.600252	0.705323
GO:0007041	lysosomal transport	23	-0.922447	0.578581	0.705497
GO:0000087	mitotic M phase	33	-0.919331	0.575233	0.711214
GO:0000278	mitotic cell cycle	284	-0.918411	0.698249	0.712644
GO:0007043	cell-cell junction assembly	33	-0.918318	0.58	0.712439
GO:0019083	viral transcription	18	-0.918046	0.574048	0.71255
GO:0006448	regulation of translational elongation	18	-0.918018	0.580508	0.712187
GO:0002028	regulation of sodium ion transport	23	-0.91737	0.580601	0.713079
GO:0006801	superoxide metabolic process	16	-0.917314	0.586895	0.712766
GO:0031252	cell leading edge	107	-0.916838	0.62202	0.713261
GO:0043413	macromolecule glycosylation	59	-0.916806	0.595092	0.712917
GO:0042590	antigen processing and presentation of exogenous peptide antigen via MHC class I	22	-0.91627	0.571429	0.713575
GO:0046660	female sex differentiation	28	-0.915696	0.600267	0.714262
GO:0016830	carbon-carbon lyase activity	46	-0.914588	0.598742	0.715949
GO:0051348	negative regulation of transferase activity	50	-0.913353	0.6075	0.717839
GO:0050136	NADH dehydrogenase (quinone) activity	24	-0.912933	0.586926	0.718223
GO:0031123	RNA 3'-end processing	26	-0.911744	0.592287	0.720139
GO:0002756	MyD88-independent toll-like receptor signaling pathway	18	-0.911047	0.595409	0.72108
GO:0044033	multi-organism metabolic process	18	-0.910668	0.586705	0.72141
GO:0017016	Ras GTPase binding	116	-0.910522	0.653289	0.721286
GO:0030863	cortical cytoskeleton	27	-0.910292	0.600817	0.721317
GO:2001020	regulation of response to DNA damage stimulus	53	-0.90994	0.620438	0.72155
GO:1901987	regulation of cell cycle phase transition	52	-0.907465	0.626387	0.725853
GO:0005253	anion channel activity	26	-0.906908	0.605479	0.726484
GO:0009166	nucleotide catabolic process	25	-0.906635	0.608635	0.726566
GO:0006486	protein glycosylation	59	-0.904414	0.648447	0.730343
GO:0030139	endocytic vesicle	28	-0.903682	0.604278	0.731339
GO:1900407	regulation of cellular response to oxidative stress	16	-0.901884	0.617479	0.734402
GO:0051020	GTPase binding	131	-0.901721	0.67511	0.734305
GO:0005815	microtubule organizing center	249	-0.901566	0.719832	0.734184
GO:0098763	mitotic cell cycle phase	33	-0.899518	0.6326	0.73765
GO:0006352	DNA-templated transcription, initiation	70	-0.897359	0.647768	0.741361
GO:0043484	regulation of RNA splicing	47	-0.895035	0.625782	0.745352
GO:0090150	establishment of protein localization to membrane	110	-0.894933	0.680851	0.745111
GO:0043200	response to amino acid	28	-0.894078	0.628838	0.746307
GO:0019080	viral gene expression	18	-0.893018	0.619114	0.747873
GO:0048002	antigen processing and presentation of peptide antigen	49	-0.892699	0.62612	0.748068
GO:0007346	regulation of mitotic cell cycle	141	-0.890306	0.709856	0.752174
GO:0031329	regulation of cellular catabolic process	196	-0.889756	0.71308	0.75277
GO:0046545	development of primary female sexual characteristics	17	-0.888425	0.623288	0.754864
GO:0017048	Rho GTPase binding	28	-0.886743	0.627371	0.757635
GO:0006672	ceramide metabolic process	32	-0.886735	0.641485	0.757226
GO:0006396	RNA processing	253	-0.88605	0.745342	0.758064
GO:0019058	viral life cycle	55	-0.882857	0.653036	0.763481
GO:0002449	lymphocyte mediated immunity	37	-0.882618	0.650396	0.763496
GO:0043178	alcohol binding	26	-0.882416	0.649789	0.763428
GO:1904950	negative regulation of establishment of protein localization	17	-0.881942	0.639087	0.763849
GO:0006665	sphingolipid metabolic process	49	-0.881465	0.665816	0.764296
GO:0008585	female gonad development	17	-0.880304	0.632332	0.765994
GO:0006338	chromatin remodeling	41	-0.879968	0.66879	0.766193
GO:0051224	negative regulation of protein transport	17	-0.878927	0.631579	0.767682
GO:0002478	antigen processing and presentation of exogenous peptide antigen	46	-0.878194	0.651613	0.768592
GO:0019098	reproductive behavior	17	-0.875332	0.649369	0.773336
GO:0051090	regulation of sequence-specific DNA binding transcription factor activity	116	-0.875023	0.717514	0.773476
GO:2001242	regulation of intrinsic apoptotic signaling pathway	37	-0.874622	0.651899	0.773763
GO:0019884	antigen processing and presentation of exogenous antigen	48	-0.87364	0.672589	0.775147
GO:0044770	cell cycle phase transition	133	-0.872365	0.733925	0.776983
GO:0006970	response to osmotic stress	25	-0.87196	0.666667	0.777267
GO:0016903	oxidoreductase activity, acting on the aldehyde or oxo group of donors	39	-0.867431	0.674419	0.784944
GO:0032434	regulation of proteasomal ubiquitin-dependent protein catabolic process	23	-0.866096	0.657394	0.786835
GO:0001909	leukocyte mediated cytotoxicity	24	-0.865786	0.644044	0.786962
GO:0002286	T cell activation involved in immune response	18	-0.864784	0.639615	0.788287
GO:0002263	cell activation involved in immune response	43	-0.863687	0.674389	0.789814
GO:0033059	cellular pigmentation	25	-0.8625	0.665775	0.791453
GO:0016575	histone deacetylation	22	-0.862065	0.65625	0.791804
GO:0019439	aromatic compound catabolic process	144	-0.861879	0.738428	0.791696
GO:0010629	negative regulation of gene expression	166	-0.85938	0.763441	0.795494
GO:0043624	cellular protein complex disassembly	93	-0.856549	0.723502	0.800058
GO:0002366	leukocyte activation involved in immune response	43	-0.85528	0.689207	0.801756
GO:0030177	positive regulation of Wnt signaling pathway	62	-0.852699	0.709559	0.805776
GO:0044433	cytoplasmic vesicle part	103	-0.850448	0.747986	0.809148
GO:0043405	regulation of MAP kinase activity	87	-0.849572	0.742303	0.810226
GO:0072331	signal transduction by p53 class mediator	73	-0.849285	0.702735	0.810287
GO:0016877	ligase activity, forming carbon-sulfur bonds	21	-0.848174	0.657382	0.811771
GO:0000279	M phase	36	-0.847878	0.722013	0.811828
GO:0016874	ligase activity	109	-0.846414	0.747153	0.813866
GO:0045216	cell-cell junction organization	63	-0.8442	0.72401	0.817199
GO:2001252	positive regulation of chromosome organization	43	-0.842622	0.709302	0.819443
GO:0032934	sterol binding	24	-0.840973	0.708895	0.821727
GO:0004518	nuclease activity	86	-0.840551	0.758027	0.821977
GO:0040029	regulation of gene expression, epigenetic	33	-0.840005	0.712963	0.822435
GO:0050852	T cell receptor signaling pathway	15	-0.837928	0.696275	0.825416
GO:0030308	negative regulation of cell growth	26	-0.836394	0.690217	0.827507
GO:0016064	immunoglobulin mediated immune response	20	-0.835925	0.707692	0.827842
GO:0006397	mRNA processing	68	-0.834374	0.740521	0.829895
GO:0002285	lymphocyte activation involved in immune response	33	-0.833124	0.742667	0.83149
GO:0016747	transferase activity, transferring acyl groups other than amino-acyl groups	125	-0.831424	0.811725	0.833794
GO:0035770	ribonucleoprotein granule	83	-0.830879	0.752969	0.83426
GO:0016860	intramolecular oxidoreductase activity	17	-0.830269	0.66954	0.834803
GO:0051955	regulation of amino acid transport	31	-0.828675	0.714678	0.836951
GO:0050856	regulation of T cell receptor signaling pathway	15	-0.828232	0.712188	0.837195
GO:0006261	DNA-dependent DNA replication	23	-0.82495	0.731742	0.84202
GO:0000377	RNA splicing, via transesterification reactions with bulged adenosine as nucleophile	68	-0.824896	0.758993	0.84165
GO:0032956	regulation of actin cytoskeleton organization	119	-0.823534	0.807309	0.843419
GO:0045926	negative regulation of growth	36	-0.822107	0.726452	0.845227
GO:0019882	antigen processing and presentation	58	-0.822036	0.771114	0.844879
GO:1903362	regulation of cellular protein catabolic process	54	-0.816515	0.76875	0.853086
GO:0010611	regulation of cardiac muscle hypertrophy	16	-0.81625	0.699704	0.852996
GO:0000398	mRNA splicing, via spliceosome	30	-0.813342	0.734584	0.857156
GO:0000375	RNA splicing, via transesterification reactions	68	-0.804304	0.799511	0.870381
GO:0014743	regulation of muscle hypertrophy	16	-0.803355	0.722388	0.871327
GO:0005829	cytosol	30	-0.802921	0.754545	0.871501
GO:0016811	hydrolase activity, acting on carbon-nitrogen (but not peptide) bonds, in linear amides	32	-0.801257	0.764785	0.873531
GO:0042277	peptide binding	30	-0.801041	0.753004	0.873367
GO:0009295	nucleoid	38	-0.800155	0.755937	0.874185
GO:0002474	antigen processing and presentation of peptide antigen via MHC class I	25	-0.799117	0.763486	0.875276
GO:0044445	cytosolic part	30	-0.797633	0.758021	0.876989
GO:0016853	isomerase activity	77	-0.796616	0.819394	0.877981
GO:1903039	positive regulation of leukocyte cell-cell adhesion	24	-0.795849	0.73297	0.87864
GO:0002260	lymphocyte homeostasis	27	-0.793586	0.753369	0.881519
GO:0031058	positive regulation of histone modification	40	-0.793424	0.792105	0.881306
GO:0019724	B cell mediated immunity	23	-0.793414	0.758427	0.880841
GO:1903310	positive regulation of chromatin modification	40	-0.792401	0.779392	0.881867
GO:0032479	regulation of type I interferon production	16	-0.79169	0.756598	0.882429
GO:0032182	ubiquitin-like protein binding	61	-0.787238	0.811435	0.888286
GO:0008654	phospholipid biosynthetic process	33	-0.786199	0.778656	0.889317
GO:0016779	nucleotidyltransferase activity	60	-0.78613	0.830467	0.888932
GO:0098656	anion transmembrane transport	18	-0.785814	0.750353	0.888914
GO:0006333	chromatin assembly or disassembly	25	-0.784768	0.783448	0.889894
GO:0051650	establishment of vesicle localization	29	-0.783734	0.797844	0.890832
GO:0046916	cellular transition metal ion homeostasis	30	-0.782917	0.773585	0.891491
GO:0032606	type I interferon production	17	-0.779706	0.779053	0.895498
GO:0050854	regulation of antigen receptor-mediated signaling pathway	25	-0.778328	0.793629	0.896816
GO:0051091	positive regulation of sequence-specific DNA binding transcription factor activity	83	-0.777874	0.850642	0.896984
GO:1902882	regulation of response to oxidative stress	18	-0.777672	0.790665	0.896787
GO:0030133	transport vesicle	17	-0.777562	0.753285	0.896464
GO:0016458	gene silencing	54	-0.775961	0.809343	0.898181
GO:0050870	positive regulation of T cell activation	24	-0.775356	0.78019	0.898512
GO:0005548	phospholipid transporter activity	26	-0.774301	0.806366	0.899417
GO:2000113	negative regulation of cellular macromolecule biosynthetic process	96	-0.774283	0.855294	0.898955
GO:0035966	response to topologically incorrect protein	31	-0.773006	0.798969	0.900268
GO:0046474	glycerophospholipid biosynthetic process	31	-0.772399	0.79768	0.900609
GO:0019787	ubiquitin-like protein transferase activity	129	-0.769643	0.905973	0.903726
GO:0031301	integral component of organelle membrane	21	-0.767763	0.76881	0.905702
GO:0048193	Golgi vesicle transport	46	-0.765346	0.840937	0.908314
GO:0006497	protein lipidation	32	-0.764344	0.784	0.90911
GO:0006260	DNA replication	65	-0.763356	0.843636	0.909886
GO:0051656	establishment of organelle localization	60	-0.762072	0.859585	0.91103
GO:1902229	regulation of intrinsic apoptotic signaling pathway in response to DNA damage	24	-0.76056	0.797504	0.912438
GO:0031577	spindle checkpoint	19	-0.760485	0.785088	0.912048
GO:0018193	peptidyl-amino acid modification	238	-0.759769	0.941238	0.912485
GO:0003300	cardiac muscle hypertrophy	17	-0.758303	0.785814	0.913812
GO:0008637	apoptotic mitochondrial changes	32	-0.755707	0.833559	0.916581
GO:0042158	lipoprotein biosynthetic process	32	-0.752896	0.834217	0.919552
GO:0016859	cis-trans isomerase activity	22	-0.752793	0.802778	0.919191
GO:0006476	protein deacetylation	28	-0.751729	0.811828	0.919993
GO:0006275	regulation of DNA replication	44	-0.749142	0.85375	0.922632
GO:0044451	nucleoplasm part	301	-0.748116	0.955148	0.923389
GO:0005654	nucleoplasm	302	-0.747382	0.958974	0.923758
GO:0031519	PcG protein complex	19	-0.746328	0.806407	0.924537
GO:0045017	glycerolipid biosynthetic process	38	-0.744433	0.836364	0.926344
GO:0030163	protein catabolic process	291	-0.742003	0.970378	0.928625
GO:0048037	cofactor binding	41	-0.741543	0.848642	0.928659
GO:0015931	nucleobase-containing compound transport	79	-0.736105	0.892111	0.934348
GO:0019888	protein phosphatase regulator activity	24	-0.733644	0.828212	0.936563
GO:0001885	endothelial cell development	17	-0.732554	0.811209	0.937293
GO:0044764	multi-organism cellular process	131	-0.731758	0.927152	0.937653
GO:0051052	regulation of DNA metabolic process	112	-0.731045	0.913734	0.937952
GO:0032435	negative regulation of proteasomal ubiquitin-dependent protein catabolic process	19	-0.728761	0.849448	0.939909
GO:0035601	protein deacylation	32	-0.727888	0.849797	0.940364
GO:0006412	translation	244	-0.727594	0.973196	0.940194
GO:0043189	H4/H2A histone acetyltransferase complex	17	-0.727074	0.827786	0.940237
GO:0070997	neuron death	34	-0.724713	0.875325	0.942221
GO:0043043	peptide biosynthetic process	244	-0.723754	0.96209	0.942723
GO:0006304	DNA modification	50	-0.723369	0.882567	0.942629
GO:0016568	chromatin modification	312	-0.72326	0.975359	0.942234
GO:0022618	ribonucleoprotein complex assembly	67	-0.721851	0.90024	0.943218
GO:1903051	negative regulation of proteolysis involved in cellular protein catabolic process	19	-0.719994	0.828488	0.944606
GO:0031341	regulation of cell killing	15	-0.71884	0.834522	0.945278
GO:1903363	negative regulation of cellular protein catabolic process	19	-0.718806	0.844477	0.944816
GO:1901799	negative regulation of proteasomal protein catabolic process	19	-0.715736	0.853659	0.947407
GO:0030136	clathrin-coated vesicle	20	-0.713904	0.859444	0.948729
GO:0016831	carboxy-lyase activity	19	-0.71346	0.843056	0.948659
GO:0043604	amide biosynthetic process	248	-0.708609	0.971963	0.952835
GO:0098732	macromolecule deacylation	33	-0.706172	0.873486	0.954609
GO:0042393	histone binding	49	-0.705657	0.915106	0.954616
GO:0031060	regulation of histone methylation	32	-0.703366	0.875161	0.956219
GO:1902562	H4 histone acetyltransferase complex	18	-0.702884	0.843109	0.956174
GO:0016655	oxidoreductase activity, acting on NAD(P)H, quinone or similar compound as acceptor	27	-0.702853	0.877095	0.955702
GO:0042308	negative regulation of protein import into nucleus	15	-0.702779	0.828869	0.955268
GO:1904590	negative regulation of protein import	15	-0.701906	0.863702	0.955565
GO:0044257	cellular protein catabolic process	275	-0.701222	0.984631	0.955669
GO:0030665	clathrin-coated vesicle membrane	20	-0.70047	0.867626	0.955879
GO:1903828	negative regulation of cellular protein localization	15	-0.698883	0.848752	0.956831
GO:0090317	negative regulation of intracellular protein transport	15	-0.698682	0.849138	0.956517
GO:1900181	negative regulation of protein localization to nucleus	15	-0.696983	0.870968	0.957521
GO:0031490	chromatin DNA binding	27	-0.696018	0.895861	0.957871
GO:0008375	acetylglucosaminyltransferase activity	18	-0.695557	0.863128	0.957777
GO:0002431	Fc receptor mediated stimulatory signaling pathway	16	-0.69343	0.856094	0.959089
GO:0002377	immunoglobulin production	28	-0.692938	0.86755	0.959009
GO:0030990	intraciliary transport particle	15	-0.692638	0.844411	0.958766
GO:0043543	protein acylation	81	-0.690075	0.941038	0.960389
GO:0006446	regulation of translational initiation	18	-0.689882	0.837079	0.960077
GO:0016567	protein ubiquitination	227	-0.688574	0.985386	0.960675
GO:0071826	ribonucleoprotein complex subunit organization	72	-0.686887	0.931736	0.961588
GO:0031331	positive regulation of cellular catabolic process	68	-0.680648	0.93943	0.966002
GO:0016032	viral process	126	-0.679838	0.973481	0.966118
GO:0034470	ncRNA processing	61	-0.67812	0.944712	0.966925
GO:0006101	citrate metabolic process	20	-0.677093	0.897472	0.967219
GO:0071901	negative regulation of protein serine/threonine kinase activity	19	-0.676433	0.870474	0.967201
GO:0006473	protein acetylation	80	-0.676058	0.953757	0.966952
GO:0009057	macromolecule catabolic process	426	-0.673056	0.994965	0.968607
GO:0008380	RNA splicing	99	-0.671206	0.967008	0.969492
GO:0006413	translational initiation	22	-0.66603	0.902873	0.972589
GO:0019208	phosphatase regulator activity	29	-0.663177	0.917333	0.974021
GO:0031396	regulation of protein ubiquitination	108	-0.661366	0.979239	0.974727
GO:0060491	regulation of cell projection assembly	21	-0.659198	0.897328	0.975634
GO:0019842	vitamin binding	25	-0.656938	0.898212	0.976582
GO:0061136	regulation of proteasomal protein catabolic process	35	-0.656593	0.935401	0.976301
GO:0006325	chromatin organization	362	-0.655089	0.996954	0.976719
GO:0016409	palmitoyltransferase activity	27	-0.646137	0.927904	0.981436
GO:0032446	protein modification by small protein conjugation	347	-0.64194	0.998981	0.983236
GO:0072350	tricarboxylic acid metabolic process	21	-0.641443	0.923284	0.983013
GO:0043467	regulation of generation of precursor metabolites and energy	29	-0.640411	0.928184	0.983095
GO:0006403	RNA localization	64	-0.63361	0.974843	0.986239
GO:0002220	innate immune response activating cell surface receptor signaling pathway	33	-0.625889	0.950752	0.989533
GO:0031461	cullin-RING ubiquitin ligase complex	56	-0.624718	0.967621	0.989583
GO:0006997	nucleus organization	32	-0.616638	0.943624	0.992724
GO:0043488	regulation of mRNA stability	25	-0.615332	0.946403	0.992792
GO:0043161	proteasome-mediated ubiquitin-dependent protein catabolic process	89	-0.612255	0.991908	0.993532
GO:0000209	protein polyubiquitination	55	-0.60309	0.973105	0.996684
GO:0051276	chromosome organization	457	-0.602765	1	0.9963
GO:0097479	synaptic vesicle localization	22	-0.600629	0.948611	0.996576
GO:0043255	regulation of carbohydrate biosynthetic process	31	-0.598055	0.952569	0.996991
GO:1903050	regulation of proteolysis involved in cellular protein catabolic process	50	-0.593279	0.972257	0.998133
GO:0005694	chromosome	260	-0.59145	1	0.998258
GO:0010498	proteasomal protein catabolic process	102	-0.589255	0.994382	0.99844
GO:0070647	protein modification by small protein conjugation or removal	392	-0.588597	1	0.998161
GO:0051438	regulation of ubiquitin-protein transferase activity	28	-0.582462	0.963464	0.999515
GO:0006511	ubiquitin-dependent protein catabolic process	166	-0.582266	0.996767	0.999055
GO:1902494	catalytic complex	310	-0.581927	1	0.998647
GO:0006301	postreplication repair	16	-0.577918	0.95977	0.999283
GO:0044427	chromosomal part	237	-0.576922	1	0.999061
GO:1903320	regulation of protein modification by small protein conjugation or removal	127	-0.566633	0.998879	1
GO:1903650	negative regulation of cytoplasmic transport	19	-0.56254	0.974242	1
GO:0031047	gene silencing by RNA	17	-0.553903	0.96875	1
GO:0031398	positive regulation of protein ubiquitination	35	-0.551865	0.988127	1
GO:1903322	positive regulation of protein modification by small protein conjugation or removal	35	-0.551213	0.984314	1
GO:0046823	negative regulation of nucleocytoplasmic transport	19	-0.548387	0.980636	1
GO:0022403	cell cycle phase	44	-0.546566	0.986386	1
GO:0032387	negative regulation of intracellular transport	19	-0.546315	0.970914	1
GO:0000790	nuclear chromatin	33	-0.546047	0.986523	1
GO:0051351	positive regulation of ligase activity	26	-0.538964	0.975138	1
GO:0051443	positive regulation of ubiquitin-protein transferase activity	26	-0.536917	0.981004	1
GO:0000151	ubiquitin ligase complex	92	-0.535726	1	1
GO:0008135	translation factor activity, RNA binding	67	-0.528879	0.998783	1
GO:0000228	nuclear chromosome	63	-0.523601	0.998762	1
GO:0042176	regulation of protein catabolic process	59	-0.523584	0.99759	1
GO:0034655	nucleobase-containing compound catabolic process	135	-0.519902	0.998884	1
GO:0019941	modification-dependent protein catabolic process	237	-0.513837	1	1
GO:0043632	modification-dependent macromolecule catabolic process	238	-0.510026	1	1
GO:0032993	protein-DNA complex	17	-0.509597	0.975327	1
GO:0044848	biological phase	45	-0.509053	0.997462	1
GO:0051340	regulation of ligase activity	27	-0.506005	0.986264	1
GO:0044265	cellular macromolecule catabolic process	379	-0.504423	1	1
GO:0051603	proteolysis involved in cellular protein catabolic process	268	-0.503966	1	1
GO:0016706	oxidoreductase activity, acting on paired donors, with incorporation or reduction of molecular oxygen, 2-oxoglutarate as one donor, and incorporation of one atom each of oxygen into both donors	18	-0.500605	0.987517	1
GO:0043550	regulation of lipid kinase activity	17	-0.482079	0.991367	1
GO:0051325	interphase	26	-0.477489	0.987952	1
GO:0008234	cysteine-type peptidase activity	43	-0.475258	1	1
GO:0051320	S phase	26	-0.473708	0.99446	1
GO:0008023	transcription elongation factor complex	22	-0.466406	0.992847	1
GO:0044665	MLL1/2 complex	24	-0.455691	0.995902	1
GO:0035097	histone methyltransferase complex	43	-0.428476	0.998742	1
GO:1990234	transferase complex	236	-0.426303	1	1
GO:0034708	methyltransferase complex	61	-0.405903	1	1
[truncated: 309 more rows]
