# Supplementary material for: Gene Regulation during Carapacial Ridge Development of Mauremys reevesii: The Development of Carapacial Ridge, Ribs and Scutes
Source: Genes (Basel). 2022 Sep 19;13(9):1676. doi: 10.3390/genes13091676 (PMC9498798; doi:10.3390/genes13091676)
Supplement: Supplementary file 1 [file genes-13-01676-s001.zip › Supplementary Information Table S6.CrTK15-vs-CrTK16.go.Gsea.xlsx]

## Sheet: CrTK15-vs-CrTK16.go.Gs
NAME	Description	SIZE	NES	NOM p-val	FDR q-val
GO:0055002	striated muscle cell development	62	-2.35273	0	0
GO:0044449	contractile fiber part	108	-2.34936	0	0
GO:0055001	muscle cell development	64	-2.34005	0	0
GO:0043292	contractile fiber	134	-2.30438	0	0
GO:0060538	skeletal muscle organ development	53	-2.23744	0	0
GO:0051146	striated muscle cell differentiation	102	-2.19171	0	0
GO:0030017	sarcomere	69	-2.17807	0	0
GO:0031674	I band	66	-2.13531	0	0.000115616
GO:0031032	actomyosin structure organization	42	-2.11925	0	0.000410207
GO:0006941	striated muscle contraction	52	-2.11878	0	0.000369186
GO:0030016	myofibril	81	-2.11554	0	0.000335624
GO:0072175	epithelial tube formation	27	-2.10517	0	0.000307655
GO:0090183	regulation of kidney development	15	-2.09674	0	0.000283989
GO:0007517	muscle organ development	118	-2.09198	0	0.000263704
GO:0007519	skeletal muscle tissue development	48	-2.09039	0	0.000246124
GO:0060537	muscle tissue development	158	-2.0888	0	0.000288261
GO:0060993	kidney morphogenesis	17	-2.08701	0	0.000325849
GO:0050879	multicellular organismal movement	19	-2.08257	0	0.000307746
GO:0061061	muscle structure development	269	-2.08184	0	0.000291549
GO:0014706	striated muscle tissue development	146	-2.07966	0	0.000276971
GO:0009566	fertilization	38	-2.04289	0	0.000396036
GO:0003012	muscle system process	179	-1.99149	0	0.00117315
GO:0072028	nephron morphogenesis	16	-1.98628	0	0.00128219
GO:0006936	muscle contraction	124	-1.98395	0	0.00126705
GO:0006813	potassium ion transport	32	-1.9766	0	0.0013261
GO:0060562	epithelial tube morphogenesis	96	-1.97284	0	0.00134617
GO:0042692	muscle cell differentiation	179	-1.97031	0	0.00136493
GO:0045445	myoblast differentiation	28	-1.94568	0	0.00213982
GO:0048644	muscle organ morphogenesis	44	-1.91761	0	0.00372037
GO:0022834	ligand-gated channel activity	49	-1.91108	0	0.00396637
GO:0070252	actin-mediated cell contraction	27	-1.89909	0	0.00497125
GO:0030048	actin filament-based movement	29	-1.88973	0	0.00553735
GO:0032526	response to retinoic acid	34	-1.88814	0	0.00559337
GO:0090257	regulation of muscle system process	66	-1.88454	0.00111857	0.00575373
GO:0015276	ligand-gated ion channel activity	49	-1.88078	0	0.00603617
GO:0010830	regulation of myotube differentiation	20	-1.8758	0	0.00661148
GO:0048645	organ formation	28	-1.86947	0	0.00715598
GO:0032651	regulation of interleukin-1 beta production	16	-1.868	0.00131234	0.00725904
GO:0035270	endocrine system development	35	-1.8659	0	0.00735604
GO:0001838	embryonic epithelial tube formation	24	-1.86314	0	0.00751912
GO:0072088	nephron epithelium morphogenesis	15	-1.8456	0	0.00992275
GO:0003156	regulation of organ formation	22	-1.844	0.00130208	0.00997089
GO:0060090	binding, bridging	15	-1.83177	0	0.0121849
GO:0045661	regulation of myoblast differentiation	20	-1.82765	0	0.0127251
GO:0060415	muscle tissue morphogenesis	42	-1.82704	0	0.0125653
GO:0014902	myotube differentiation	38	-1.826	0	0.0126313
GO:0022836	gated channel activity	92	-1.82376	0	0.0128527
GO:0032870	cellular response to hormone stimulus	165	-1.81762	0	0.01389
GO:0006937	regulation of muscle contraction	35	-1.81759	0.00239234	0.0136065
GO:0032652	regulation of interleukin-1 production	19	-1.81594	0.0025641	0.0137966
GO:0051153	regulation of striated muscle cell differentiation	30	-1.81227	0.00122549	0.0143574
GO:0061005	cell differentiation involved in kidney development	20	-1.80076	0.00126263	0.0167258
GO:0072006	nephron development	40	-1.78384	0	0.0213401
GO:0032611	interleukin-1 beta production	17	-1.76421	0.00130039	0.0279818
GO:0048738	cardiac muscle tissue development	46	-1.7469	0.00119474	0.0356429
GO:0048754	branching morphogenesis of an epithelial tube	43	-1.74458	0.00235849	0.0359959
GO:0003015	heart process	70	-1.74374	0	0.0356881
GO:0016331	morphogenesis of embryonic epithelium	33	-1.73591	0	0.0388876
GO:0035850	epithelial cell differentiation involved in kidney development	16	-1.73457	0.0025974	0.039121
GO:0051099	positive regulation of binding	25	-1.73375	0.00122699	0.0387757
GO:0001822	kidney development	78	-1.7286	0	0.0411805
GO:0048729	tissue morphogenesis	222	-1.72832	0	0.0406797
GO:0035239	tube morphogenesis	169	-1.72623	0	0.0412352
GO:0042451	purine nucleoside biosynthetic process	16	-1.7216	0.00395778	0.043271
GO:0010970	establishment of localization by movement along microtubule	54	-1.72063	0.00114025	0.0431733
GO:0043500	muscle adaptation	35	-1.71726	0.00352526	0.0446249
GO:0032612	interleukin-1 production	21	-1.71577	0.00384123	0.044786
GO:0044420	extracellular matrix component	63	-1.71524	0.00111857	0.0443714
GO:0072073	kidney epithelium development	36	-1.71464	0.00238095	0.0440217
GO:0046129	purine ribonucleoside biosynthetic process	16	-1.71108	0.0025974	0.0453039
GO:0072001	renal system development	82	-1.70349	0	0.0493088
GO:0007018	microtubule-based movement	80	-1.69671	0	0.0527878
GO:0043266	regulation of potassium ion transport	21	-1.69225	0.00250313	0.0551964
GO:0008406	gonad development	74	-1.6846	0	0.0598996
GO:0045137	development of primary sexual characteristics	74	-1.68348	0	0.0599374
GO:0033555	multicellular organismal response to stress	21	-1.67397	0.00897436	0.0671621
GO:0009755	hormone-mediated signaling pathway	118	-1.67176	0	0.0683278
GO:0003779	actin binding	96	-1.66646	0	0.0719504
GO:0072009	nephron epithelium development	32	-1.65963	0.00615764	0.0775441
GO:0009612	response to mechanical stimulus	55	-1.65913	0.00225225	0.0769441
GO:0008088	axo-dendritic transport	25	-1.6569	0.00645995	0.0782263
GO:0008092	cytoskeletal protein binding	414	-1.65458	0	0.0796016
GO:0009725	response to hormone	300	-1.65272	0	0.0804213
GO:0014904	myotube cell development	16	-1.65234	0.00670241	0.0798917
GO:0007631	feeding behavior	26	-1.65133	0.0135468	0.0797883
GO:0001708	cell fate specification	37	-1.64988	0.00360577	0.0802775
GO:0003007	heart morphogenesis	106	-1.64549	0	0.0837148
GO:0006979	response to oxidative stress	88	-1.64325	0	0.0849772
GO:0030705	cytoskeleton-dependent intracellular transport	37	-1.64271	0.00722892	0.0846338
GO:0001738	morphogenesis of a polarized epithelium	23	-1.64155	0.0103093	0.0848915
GO:0002009	morphogenesis of an epithelium	170	-1.63202	0	0.0936309
GO:0045165	cell fate commitment	92	-1.63127	0.00215054	0.0935548
GO:0035148	tube formation	83	-1.62874	0.00107875	0.0954464
GO:0043502	regulation of muscle adaptation	26	-1.62678	0.00864197	0.0968246
GO:0097060	synaptic membrane	83	-1.62335	0.00425985	0.0996703
GO:0055008	cardiac muscle tissue morphogenesis	30	-1.62156	0.0111663	0.100477
GO:0051282	regulation of sequestering of calcium ion	31	-1.62153	0.00862069	0.0995357
GO:2000027	regulation of organ morphogenesis	53	-1.62092	0.00114943	0.0991516
GO:0071804	cellular potassium ion transport	16	-1.61962	0.0132275	0.0996613
GO:0048469	cell maturation	41	-1.61902	0.00590319	0.0994114
GO:0007548	sex differentiation	99	-1.61717	0.00107066	0.100502
GO:0051283	negative regulation of sequestering of calcium ion	31	-1.61665	0.00966184	0.10023
GO:0030029	actin filament-based process	324	-1.61498	0	0.10145
GO:0001655	urogenital system development	92	-1.61405	0.0021575	0.101476
GO:0097485	neuron projection guidance	134	-1.61207	0	0.102818
GO:0009127	purine nucleoside monophosphate biosynthetic process	27	-1.60956	0.00859951	0.104598
GO:0071805	potassium ion transmembrane transport	16	-1.60946	0.0125945	0.103767
GO:0006338	chromatin remodeling	41	-1.6082	0.0035545	0.104268
GO:0051208	sequestering of calcium ion	31	-1.60223	0.0142687	0.110778
GO:0070509	calcium ion import	16	-1.60205	0.0205128	0.109948
GO:0097553	calcium ion transmembrane import into cytosol	16	-1.60055	0.0198151	0.110804
GO:0051209	release of sequestered calcium ion into cytosol	16	-1.59697	0.0132275	0.114312
GO:0016810	hydrolase activity, acting on carbon-nitrogen (but not peptide) bonds	60	-1.59636	0.008	0.114214
GO:0051238	sequestering of metal ion	32	-1.59622	0.00861009	0.113342
GO:1902656	calcium ion import into cytosol	16	-1.59498	0.0183246	0.113824
GO:0005231	excitatory extracellular ligand-gated ion channel activity	26	-1.59463	0.010989	0.113209
GO:0005230	extracellular ligand-gated ion channel activity	26	-1.59119	0.0160099	0.116702
GO:0033993	response to lipid	224	-1.59073	0	0.116315
GO:0003407	neural retina development	15	-1.59025	0.0195059	0.115879
GO:0000981	RNA polymerase II transcription factor activity, sequence-specific DNA binding	218	-1.58799	0	0.117989
GO:0044057	regulation of system process	149	-1.58767	0	0.117531
GO:0051647	nucleus localization	15	-1.58725	0.0173103	0.117044
GO:0051147	regulation of muscle cell differentiation	62	-1.58355	0.0056243	0.12066
GO:0061138	morphogenesis of a branching epithelium	65	-1.58276	0.00443459	0.120573
GO:0016528	sarcoplasm	16	-1.58209	0.0147059	0.120413
GO:0072527	pyrimidine-containing compound metabolic process	23	-1.58177	0.0089172	0.119889
GO:0003700	transcription factor activity, sequence-specific DNA binding	230	-1.58149	0.00101626	0.11933
GO:0060411	cardiac septum morphogenesis	29	-1.58034	0.0121655	0.12012
GO:0008217	regulation of blood pressure	43	-1.57704	0.00936768	0.123415
GO:0003279	cardiac septum development	29	-1.57631	0.0110701	0.123287
GO:0030036	actin cytoskeleton organization	286	-1.57508	0	0.123776
GO:0070588	calcium ion transmembrane transport	27	-1.57157	0.0158537	0.127325
GO:0002762	negative regulation of myeloid leukocyte differentiation	15	-1.57107	0.0161943	0.12695
GO:0009112	nucleobase metabolic process	29	-1.56338	0.00753769	0.136586
GO:0045333	cellular respiration	29	-1.56231	0.0134969	0.137043
GO:1901565	organonitrogen compound catabolic process	65	-1.55682	0.00555556	0.144285
GO:0048608	reproductive structure development	109	-1.55623	0.00106724	0.14406
GO:0044297	cell body	158	-1.55426	0	0.14575
GO:0098742	cell-cell adhesion via plasma-membrane adhesion molecules	66	-1.55354	0.00110132	0.14589
GO:0035295	tube development	282	-1.5522	0	0.146797
GO:1904062	regulation of cation transmembrane transport	38	-1.55197	0.0118906	0.146097
GO:0060401	cytosolic calcium ion transport	43	-1.5501	0.00584112	0.148233
GO:0019210	kinase inhibitor activity	18	-1.54947	0.0330688	0.148048
GO:0035257	nuclear hormone receptor binding	46	-1.54753	0.00926999	0.149839
GO:0045927	positive regulation of growth	35	-1.54526	0.0249703	0.152433
GO:0003073	regulation of systemic arterial blood pressure	31	-1.54491	0.0233415	0.151964
GO:0043271	negative regulation of ion transport	22	-1.54395	0.0269923	0.152287
GO:0035258	steroid hormone receptor binding	40	-1.54313	0.0166865	0.152466
GO:0050808	synapse organization	35	-1.54234	0.0106509	0.152706
GO:0001508	action potential	29	-1.54004	0.0283601	0.155552
GO:0061458	reproductive system development	109	-1.53686	0.00421941	0.159291
GO:0043009	chordate embryonic development	85	-1.53609	0.00657895	0.159481
GO:0034763	negative regulation of transmembrane transport	21	-1.53585	0.0243278	0.158849
GO:0060041	retina development in camera-type eye	23	-1.53576	0.0202788	0.157967
GO:0060402	calcium ion transport into cytosol	43	-1.53476	0.0127758	0.15843
GO:0099512	supramolecular fiber	70	-1.53337	0.00767544	0.159536
GO:0009069	serine family amino acid metabolic process	18	-1.53333	0.0305732	0.158597
GO:0060047	heart contraction	61	-1.53143	0.0124575	0.160863
GO:0009163	nucleoside biosynthetic process	21	-1.52732	0.0321782	0.166393
GO:0000082	G1/S transition of mitotic cell cycle	31	-1.52651	0.018226	0.166846
GO:0045202	synapse	160	-1.52645	0	0.165924
GO:0045637	regulation of myeloid cell differentiation	60	-1.52593	0.0101695	0.16572
GO:0002262	myeloid cell homeostasis	23	-1.52533	0.02125	0.165723
GO:0034599	cellular response to oxidative stress	42	-1.52321	0.0164127	0.168404
GO:0099513	polymeric cytoskeletal fiber	70	-1.52293	0.00785634	0.167764
GO:2000021	regulation of ion homeostasis	70	-1.52154	0.00889878	0.169028
GO:0004860	protein kinase inhibitor activity	18	-1.52053	0.0314548	0.169873
GO:0051640	organelle localization	110	-1.52039	0.00628272	0.169131
GO:0015908	fatty acid transport	16	-1.51917	0.0390625	0.170129
GO:0035051	cardiocyte differentiation	43	-1.51636	0.0152582	0.17347
GO:0042455	ribonucleoside biosynthetic process	21	-1.5137	0.0233463	0.176999
GO:0005578	proteinaceous extracellular matrix	31	-1.51212	0.0259901	0.178699
GO:0032412	regulation of ion transmembrane transporter activity	64	-1.51211	0.00892857	0.177677
GO:0002573	myeloid leukocyte differentiation	86	-1.51199	0.00436205	0.176874
GO:0001012	RNA polymerase II regulatory region DNA binding	131	-1.51091	0.00420168	0.17764
GO:0044843	cell cycle G1/S phase transition	32	-1.51084	0.0280146	0.176726
GO:0034762	regulation of transmembrane transport	114	-1.51043	0.00739958	0.176436
GO:0098662	inorganic cation transmembrane transport	79	-1.50779	0.0110011	0.179799
GO:0001763	morphogenesis of a branching structure	83	-1.50749	0.0107991	0.17932
GO:0022898	regulation of transmembrane transporter activity	65	-1.50689	0.0144766	0.179317
GO:0010770	positive regulation of cell morphogenesis involved in differentiation	44	-1.50579	0.0196759	0.180135
GO:0048762	mesenchymal cell differentiation	73	-1.50556	0.00663717	0.179642
GO:0001764	neuron migration	29	-1.50487	0.0272277	0.179918
GO:0031016	pancreas development	17	-1.50375	0.0360481	0.180956
GO:0009792	embryo development ending in birth or egg hatching	92	-1.50262	0.00535332	0.181888
GO:1901659	glycosyl compound biosynthetic process	21	-1.50148	0.0259403	0.182671
GO:0006816	calcium ion transport	144	-1.50135	0.00309278	0.181902
GO:0005913	cell-cell adherens junction	16	-1.50022	0.0354331	0.182794
GO:0098660	inorganic ion transmembrane transport	79	-1.49776	0.0120879	0.186031
GO:0048863	stem cell differentiation	90	-1.49654	0.00749465	0.187271
GO:0030837	negative regulation of actin filament polymerization	23	-1.49609	0.0322165	0.187145
GO:0000977	RNA polymerase II regulatory region sequence-specific DNA binding	131	-1.49587	0.00105932	0.186559
GO:0007569	cell aging	19	-1.49504	0.0339426	0.187084
GO:0003002	regionalization	197	-1.49401	0.00101729	0.187962
GO:0032844	regulation of homeostatic process	136	-1.49383	0.00731452	0.187343
GO:0071383	cellular response to steroid hormone stimulus	67	-1.49191	0.0156425	0.190008
GO:0007389	pattern specification process	261	-1.48977	0.00100503	0.192954
GO:0032845	negative regulation of homeostatic process	40	-1.48925	0.0244186	0.192855
GO:0034765	regulation of ion transmembrane transport	101	-1.48842	0.00640341	0.193383
GO:0034702	ion channel complex	158	-1.48688	0.00204918	0.195198
GO:0045685	regulation of glial cell differentiation	25	-1.48663	0.040404	0.19475
GO:1990351	transporter complex	158	-1.48539	0.00308325	0.195877
GO:0007411	axon guidance	44	-1.4851	0.0285063	0.195521
GO:1900407	regulation of cellular response to oxidative stress	16	-1.48426	0.0422721	0.196191
GO:1902495	transmembrane transporter complex	158	-1.48346	0.00312175	0.196675
GO:0007507	heart development	160	-1.48276	0	0.196917
GO:0022843	voltage-gated cation channel activity	27	-1.48274	0.0278481	0.196001
GO:0032272	negative regulation of protein polymerization	23	-1.4819	0.0371319	0.196584
GO:0010595	positive regulation of endothelial cell migration	15	-1.48114	0.0339869	0.197017
GO:0060485	mesenchyme development	87	-1.48081	0.010627	0.196676
GO:0098794	postsynapse	15	-1.47554	0.0447761	0.205323
GO:0015629	actin cytoskeleton	119	-1.47324	0.00622407	0.208794
GO:0005244	voltage-gated ion channel activity	34	-1.47309	0.0341048	0.208069
GO:0061326	renal tubule development	24	-1.47301	0.0411622	0.207226
GO:0072080	nephron tubule development	23	-1.47193	0.0386473	0.208181
GO:0050905	neuromuscular process	55	-1.47141	0.021542	0.208191
GO:0098655	cation transmembrane transport	81	-1.4708	0.00751073	0.208406
GO:0042063	gliogenesis	85	-1.4706	0.022508	0.207822
GO:0051271	negative regulation of cellular component movement	21	-1.47024	0.0437018	0.207522
GO:0045638	negative regulation of myeloid cell differentiation	17	-1.46855	0.0447368	0.209682
GO:0001085	RNA polymerase II transcription factor binding	49	-1.46824	0.0229621	0.209272
GO:1901617	organic hydroxy compound biosynthetic process	22	-1.4666	0.0483461	0.211309
GO:0005198	structural molecule activity	157	-1.463	0.0020555	0.21746
GO:0030182	neuron differentiation	462	-1.46151	0	0.21935
GO:0051094	positive regulation of developmental process	315	-1.4611	0.00100301	0.21922
GO:0048663	neuron fate commitment	20	-1.45947	0.0580645	0.221629
GO:1903169	regulation of calcium ion transmembrane transport	25	-1.4589	0.0621827	0.221738
GO:0010035	response to inorganic substance	107	-1.4585	0.00856531	0.221535
GO:0022832	voltage-gated channel activity	34	-1.45724	0.0434783	0.223073
GO:0003006	developmental process involved in reproduction	221	-1.45641	0.00101729	0.223707
GO:0045944	positive regulation of transcription from RNA polymerase II promoter	23	-1.45608	0.0572139	0.223458
GO:0006935	chemotaxis	239	-1.45574	0.00101317	0.223191
GO:0001666	response to hypoxia	49	-1.45536	0.0298851	0.222985
GO:0042330	taxis	241	-1.45533	0.00100908	0.222091
GO:0070482	response to oxygen levels	49	-1.45414	0.037123	0.223348
GO:0009746	response to hexose	28	-1.45378	0.0380835	0.223094
GO:0010720	positive regulation of cell development	106	-1.45195	0.0126984	0.22578
GO:0036293	response to decreased oxygen levels	49	-1.45108	0.0284414	0.226634
GO:0010001	glial cell differentiation	74	-1.45078	0.0182599	0.226287
GO:0009887	organ morphogenesis	384	-1.44974	0	0.227421
GO:0097529	myeloid leukocyte migration	33	-1.44909	0.0365408	0.22781
GO:0071621	granulocyte chemotaxis	32	-1.44798	0.0465116	0.229109
GO:0009743	response to carbohydrate	34	-1.44738	0.0426035	0.229324
GO:0009168	purine ribonucleoside monophosphate biosynthetic process	25	-1.44632	0.0399002	0.230422
GO:0008016	regulation of heart contraction	57	-1.44551	0.0269663	0.231017
GO:0007204	positive regulation of cytosolic calcium ion concentration	53	-1.44525	0.0330673	0.230603
GO:0044212	transcription regulatory region DNA binding	239	-1.4451	0.00202429	0.229969
GO:0010623	developmental programmed cell death	15	-1.44461	0.0669399	0.230057
GO:0034284	response to monosaccharide	28	-1.44414	0.0536585	0.230007
GO:0097530	granulocyte migration	33	-1.44365	0.0527607	0.230116
GO:0030258	lipid modification	17	-1.443	0.0656168	0.230501
GO:0055123	digestive system development	39	-1.44187	0.0357143	0.231736
GO:0070925	organelle assembly	62	-1.44138	0.0238908	0.231841
GO:0048565	digestive tract development	39	-1.44129	0.0492197	0.231063
GO:0015672	monovalent inorganic cation transport	177	-1.44075	0.00309278	0.231226
GO:0030336	negative regulation of cell migration	21	-1.4407	0.0538462	0.230449
GO:0022838	substrate-specific channel activity	229	-1.44053	0	0.229879
GO:0043954	cellular component maintenance	16	-1.44021	0.0609756	0.229685
GO:0006900	membrane budding	16	-1.43913	0.0633423	0.230779
GO:2000146	negative regulation of cell motility	21	-1.43617	0.0570342	0.236104
GO:0002761	regulation of myeloid leukocyte differentiation	45	-1.43586	0.0328253	0.235856
GO:0031175	neuron projection development	329	-1.43548	0	0.235706
GO:0051240	positive regulation of multicellular organismal process	271	-1.43546	0	0.234852
GO:0031099	regeneration	29	-1.43505	0.0561798	0.234777
GO:0051384	response to glucocorticoid	15	-1.43401	0.0511757	0.235948
GO:0048666	neuron development	404	-1.43389	0	0.235297
GO:0005216	ion channel activity	228	-1.43297	0.0020141	0.236403
GO:0042461	photoreceptor cell development	26	-1.43055	0.0458488	0.240545
GO:0009124	nucleoside monophosphate biosynthetic process	38	-1.43007	0.0420561	0.24067
GO:0002683	negative regulation of immune system process	90	-1.42818	0.0192719	0.243587
GO:0021700	developmental maturation	93	-1.42633	0.0237325	0.246392
GO:0009712	catechol-containing compound metabolic process	35	-1.42572	0.0633214	0.2468
GO:0032233	positive regulation of actin filament bundle assembly	20	-1.42389	0.0582147	0.24975
GO:0071396	cellular response to lipid	73	-1.42387	0.0254989	0.248909
GO:0031333	negative regulation of protein complex assembly	31	-1.42374	0.0521092	0.248316
GO:0010769	regulation of cell morphogenesis involved in differentiation	139	-1.42343	0.00938478	0.248045
GO:0008361	regulation of cell size	33	-1.42309	0.0534826	0.247932
GO:0035050	embryonic heart tube development	32	-1.42306	0.0439952	0.24709
GO:1901700	response to oxygen-containing compound	337	-1.42176	0	0.248968
GO:0000975	regulatory region DNA binding	317	-1.42165	0	0.248294
GO:0006584	catecholamine metabolic process	34	-1.4197	0.0650602	0.251682
GO:0051427	hormone receptor binding	59	-1.41848	0.0374574	0.253295
GO:0021795	cerebral cortex cell migration	23	-1.41829	0.0628205	0.252791
GO:0097305	response to alcohol	45	-1.41703	0.0426759	0.254497
GO:0016247	channel regulator activity	52	-1.41638	0.0376712	0.254859
GO:0001067	regulatory region nucleic acid binding	319	-1.41456	0.00200401	0.257762
GO:0031012	extracellular matrix	147	-1.41437	0.0114703	0.257304
GO:0003682	chromatin binding	59	-1.41017	0.0426487	0.265421
GO:0000976	transcription regulatory region sequence-specific DNA binding	176	-1.40789	0.00718686	0.269773
GO:0003013	circulatory system process	179	-1.40773	0.00818833	0.269202
GO:0044456	synapse part	128	-1.40594	0.0208768	0.272419
GO:0048812	neuron projection morphogenesis	244	-1.40536	0.00404449	0.272791
GO:0015267	channel activity	232	-1.40366	0.00304569	0.275719
GO:0061035	regulation of cartilage development	26	-1.40349	0.0635118	0.275126
GO:1902882	regulation of response to oxidative stress	18	-1.40234	0.0779392	0.276709
GO:0051693	actin filament capping	19	-1.40216	0.0553411	0.276189
GO:0022803	passive transmembrane transporter activity	236	-1.40137	0.0020202	0.277114
GO:0032330	regulation of chondrocyte differentiation	26	-1.40082	0.0681537	0.27746
GO:0048844	artery morphogenesis	20	-1.40075	0.0717029	0.276705
GO:0043565	sequence-specific DNA binding	202	-1.40026	0.00409836	0.276868
GO:0055085	transmembrane transport	291	-1.3994	0.0040201	0.277802
GO:0004714	transmembrane receptor protein tyrosine kinase activity	28	-1.39897	0.0740741	0.277854
GO:0048545	response to steroid hormone	140	-1.39818	0.0125392	0.278768
GO:0009156	ribonucleoside monophosphate biosynthetic process	28	-1.39789	0.066345	0.278513
GO:0034612	response to tumor necrosis factor	20	-1.39689	0.0722733	0.279933
GO:0045103	intermediate filament-based process	18	-1.39556	0.0833333	0.281892
GO:0033218	amide binding	47	-1.39465	0.0619159	0.28296
GO:0032409	regulation of transporter activity	75	-1.39394	0.0350109	0.283662
GO:0060840	artery development	20	-1.39331	0.0801527	0.28421
GO:0030099	myeloid cell differentiation	141	-1.39291	0.0156087	0.284341
GO:0003143	embryonic heart tube morphogenesis	32	-1.39224	0.0662651	0.285064
GO:0010524	positive regulation of calcium ion transport into cytosol	15	-1.3919	0.074224	0.284869
GO:0000982	transcription factor activity, RNA polymerase II core promoter proximal region sequence-specific binding	118	-1.38935	0.019833	0.289664
GO:0005249	voltage-gated potassium channel activity	17	-1.38738	0.0888325	0.293274
GO:0051592	response to calcium ion	25	-1.38726	0.08625	0.292636
GO:0040013	negative regulation of locomotion	32	-1.38627	0.0737606	0.294138
GO:0071495	cellular response to endogenous stimulus	288	-1.38624	0.00200602	0.293242
GO:0046906	tetrapyrrole binding	76	-1.38542	0.0394737	0.294293
GO:0003690	double-stranded DNA binding	187	-1.3851	0.00404449	0.294146
GO:0046530	photoreceptor cell differentiation	35	-1.38454	0.0584726	0.294472
GO:0051928	positive regulation of calcium ion transport	19	-1.38253	0.0762274	0.298484
GO:0014074	response to purine-containing compound	36	-1.38245	0.0603865	0.297746
GO:0045104	intermediate filament cytoskeleton organization	18	-1.38205	0.0913838	0.297688
GO:0001523	retinoid metabolic process	15	-1.382	0.0959793	0.296866
GO:0071345	cellular response to cytokine stimulus	81	-1.3818	0.0358306	0.296413
GO:0048568	embryonic organ development	135	-1.38123	0.0188482	0.296725
GO:0051494	negative regulation of cytoskeleton organization	49	-1.38098	0.0632054	0.296385
GO:1990837	sequence-specific double-stranded DNA binding	178	-1.37966	0.0144628	0.298535
GO:0030001	metal ion transport	394	-1.37786	0.00100402	0.301775
GO:0015085	calcium ion transmembrane transporter activity	26	-1.37632	0.0730479	0.304491
GO:0006875	cellular metal ion homeostasis	188	-1.37463	0.00408163	0.3074
GO:0060284	regulation of cell development	304	-1.37023	0.0040282	0.317084
GO:0034766	negative regulation of ion transmembrane transport	16	-1.36916	0.0977242	0.318919
GO:0010522	regulation of calcium ion transport into cytosol	41	-1.36867	0.0581257	0.319221
GO:0055088	lipid homeostasis	40	-1.36859	0.0699052	0.318441
GO:0022604	regulation of cell morphogenesis	199	-1.36725	0.0122324	0.320716
GO:0010038	response to metal ion	95	-1.36621	0.0491453	0.322319
GO:0034614	cellular response to reactive oxygen species	30	-1.36559	0.0948276	0.322981
GO:0051924	regulation of calcium ion transport	53	-1.36523	0.0632768	0.322932
GO:0034220	ion transmembrane transport	266	-1.36493	0.00504541	0.32277
GO:0043487	regulation of RNA stability	38	-1.3642	0.0831354	0.323605
GO:0007272	ensheathment of neurons	51	-1.36371	0.0621404	0.323853
GO:0050767	regulation of neurogenesis	156	-1.36314	0.0194872	0.324386
GO:0055092	sterol homeostasis	33	-1.36286	0.0789149	0.324116
GO:0055074	calcium ion homeostasis	110	-1.36145	0.0378549	0.326708
GO:0014075	response to amine	22	-1.36053	0.101124	0.328193
GO:0014070	response to organic cyclic compound	274	-1.35826	0.00603015	0.332857
GO:0061564	axon development	85	-1.35729	0.0477248	0.33446
GO:0072509	divalent inorganic cation transmembrane transporter activity	26	-1.35576	0.100613	0.337391
GO:0032535	regulation of cellular component size	153	-1.35347	0.0237358	0.342194
GO:0019935	cyclic-nucleotide-mediated signaling	16	-1.3534	0.110054	0.3414
GO:0043434	response to peptide hormone	81	-1.35213	0.0518192	0.343743
GO:0005783	endoplasmic reticulum	153	-1.35187	0.0194872	0.343483
GO:0010927	cellular component assembly involved in morphogenesis	124	-1.34874	0.0414938	0.350555
GO:0008037	cell recognition	39	-1.3485	0.0873206	0.35022
GO:0097164	ammonium ion metabolic process	43	-1.34829	0.0854801	0.34984
GO:0043066	negative regulation of apoptotic process	181	-1.34798	0.0163767	0.349661
GO:0045664	regulation of neuron differentiation	98	-1.34506	0.0412262	0.356544
GO:0051651	maintenance of location in cell	23	-1.34324	0.114358	0.360318
GO:0048598	embryonic morphogenesis	306	-1.34306	0.00502513	0.359809
GO:0009126	purine nucleoside monophosphate metabolic process	38	-1.34304	0.0951248	0.358902
GO:0007423	sensory organ development	213	-1.34294	0.0131048	0.358189
GO:0042417	dopamine metabolic process	15	-1.34287	0.123835	0.357413
GO:0046165	alcohol biosynthetic process	20	-1.34274	0.111111	0.356758
GO:0031406	carboxylic acid binding	39	-1.34257	0.0995261	0.356215
GO:0019221	cytokine-mediated signaling pathway	77	-1.34203	0.0608696	0.356631
GO:0033238	regulation of cellular amine metabolic process	15	-1.34171	0.118529	0.356398
GO:0040008	regulation of growth	234	-1.3407	0.0111336	0.358199
GO:1902106	negative regulation of leukocyte differentiation	18	-1.33975	0.11421	0.359874
GO:0043069	negative regulation of programmed cell death	188	-1.33786	0.0235174	0.364104
GO:0051960	regulation of nervous system development	169	-1.33746	0.0245399	0.364169
GO:0061572	actin filament bundle organization	45	-1.33692	0.0847851	0.364686
GO:0008328	ionotropic glutamate receptor complex	32	-1.33426	0.105327	0.370855
GO:0006576	cellular biogenic amine metabolic process	45	-1.33353	0.0903686	0.371864
GO:0030534	adult behavior	59	-1.33346	0.0720824	0.371116
GO:0008344	adult locomotory behavior	37	-1.33323	0.0984394	0.370828
GO:0051235	maintenance of location	88	-1.33297	0.0606061	0.370524
GO:0035036	sperm-egg recognition	15	-1.33169	0.106299	0.37313
GO:0001667	ameboidal-type cell migration	157	-1.33159	0.030896	0.372372
GO:0051093	negative regulation of developmental process	232	-1.33091	0.015213	0.37314
GO:0060548	negative regulation of cell death	194	-1.3306	0.0255363	0.372996
GO:0071310	cellular response to organic substance	445	-1.32909	0.004004	0.37619
GO:0032846	positive regulation of homeostatic process	45	-1.32826	0.0908033	0.377514
GO:0014013	regulation of gliogenesis	34	-1.32778	0.111922	0.377888
GO:1903707	negative regulation of hemopoiesis	20	-1.32748	0.125926	0.377783
GO:0009308	amine metabolic process	61	-1.32656	0.0754098	0.379239
GO:0098573	intrinsic component of mitochondrial membrane	18	-1.32624	0.10143	0.379075
GO:0001501	skeletal system development	132	-1.32553	0.0473251	0.38006
GO:0070849	response to epidermal growth factor	21	-1.32552	0.125954	0.379095
GO:0044106	cellular amine metabolic process	61	-1.32539	0.078125	0.378513
GO:0001071	nucleic acid binding transcription factor activity	494	-1.32489	0.003	0.378943
GO:0034704	calcium channel complex	21	-1.32488	0.12129	0.378003
GO:0070851	growth factor receptor binding	35	-1.32466	0.106173	0.377628
GO:0015992	proton transport	69	-1.3245	0.0856507	0.377101
GO:0021987	cerebral cortex development	25	-1.3232	0.145594	0.379696
GO:0043462	regulation of ATPase activity	22	-1.32189	0.144531	0.382332
GO:0003729	mRNA binding	25	-1.32182	0.117574	0.38156
GO:0031960	response to corticosteroid	27	-1.32139	0.127024	0.381794
GO:0043401	steroid hormone mediated signaling pathway	61	-1.32059	0.0839866	0.383027
GO:0051017	actin filament bundle assembly	45	-1.3175	0.0952928	0.390709
GO:0043010	camera-type eye development	72	-1.3174	0.0775956	0.390027
GO:0030518	intracellular steroid hormone receptor signaling pathway	61	-1.31731	0.0854893	0.389332
GO:0072511	divalent inorganic cation transport	191	-1.31578	0.0245399	0.392611
GO:0070838	divalent metal ion transport	191	-1.31575	0.0254065	0.391749
GO:0043177	organic acid binding	39	-1.31466	0.105263	0.393866
GO:0033144	negative regulation of intracellular steroid hormone receptor signaling pathway	22	-1.31457	0.118987	0.393109
GO:0030003	cellular cation homeostasis	204	-1.31356	0.0284842	0.394911
GO:0042439	ethanolamine-containing compound metabolic process	21	-1.31353	0.135897	0.394016
GO:0005261	cation channel activity	144	-1.31336	0.04111	0.393526
GO:0071156	regulation of cell cycle arrest	18	-1.31335	0.123441	0.3926
GO:0009952	anterior/posterior pattern specification	42	-1.31231	0.0938242	0.394588
GO:0007215	glutamate receptor signaling pathway	20	-1.31145	0.131854	0.395998
GO:0055082	cellular chemical homeostasis	229	-1.31101	0.024218	0.396321
GO:0003206	cardiac chamber morphogenesis	58	-1.31053	0.0776256	0.39671
GO:0007610	behavior	354	-1.31029	0.01002	0.396438
GO:0005789	endoplasmic reticulum membrane	91	-1.30879	0.0692641	0.399767
GO:0009119	ribonucleoside metabolic process	40	-1.30855	0.104067	0.399452
GO:0006942	regulation of striated muscle contraction	16	-1.3083	0.139108	0.399181
GO:0072507	divalent inorganic cation homeostasis	116	-1.30816	0.0561441	0.398618
GO:0032990	cell part morphogenesis	317	-1.3076	0.0140704	0.399305
GO:0048232	male gamete generation	131	-1.30651	0.059499	0.401503
GO:0007626	locomotory behavior	89	-1.30638	0.081741	0.400928
GO:0072359	circulatory system development	323	-1.30623	0.00903614	0.400423
GO:0070265	necrotic cell death	18	-1.30446	0.13489	0.404511
GO:0030595	leukocyte chemotaxis	61	-1.30371	0.0911136	0.405739
GO:0030835	negative regulation of actin filament depolymerization	22	-1.30358	0.128463	0.405196
GO:0042175	nuclear outer membrane-endoplasmic reticulum membrane network	91	-1.3032	0.0711974	0.40543
GO:0051480	regulation of cytosolic calcium ion concentration	73	-1.30265	0.0858086	0.406102
GO:0050877	neurological system process	360	-1.30207	0.00502008	0.40678
GO:0007160	cell-matrix adhesion	45	-1.30175	0.120892	0.40672
GO:0048858	cell projection morphogenesis	317	-1.30132	0.0160804	0.406969
GO:0048546	digestive tract morphogenesis	21	-1.29957	0.136709	0.411065
GO:0072358	cardiovascular system development	323	-1.29875	0.0140562	0.412478
GO:0030323	respiratory tube development	86	-1.2979	0.0907127	0.413867
GO:0060326	cell chemotaxis	63	-1.29596	0.0991091	0.418806
GO:0043542	endothelial cell migration	65	-1.29458	0.0983607	0.421715
GO:0001664	G-protein coupled receptor binding	57	-1.29433	0.105028	0.421474
GO:0014812	muscle cell migration	21	-1.29423	0.148909	0.420815
GO:0002064	epithelial cell development	97	-1.29421	0.0847458	0.419911
GO:0048562	embryonic organ morphogenesis	120	-1.29342	0.0665259	0.421257
GO:0001104	RNA polymerase II transcription cofactor activity	27	-1.29296	0.125926	0.421638
GO:0042177	negative regulation of protein catabolic process	24	-1.29296	0.137717	0.42069
GO:0010594	regulation of endothelial cell migration	53	-1.29244	0.110478	0.421323
GO:0010959	regulation of metal ion transport	104	-1.29217	0.0765086	0.421127
GO:0005874	microtubule	43	-1.29199	0.133492	0.420666
GO:1901136	carbohydrate derivative catabolic process	28	-1.29194	0.128993	0.419841
GO:0006874	cellular calcium ion homeostasis	109	-1.29145	0.0816327	0.420272
GO:0032231	regulation of actin filament bundle assembly	34	-1.29131	0.136919	0.419705
GO:0006873	cellular ion homeostasis	213	-1.29114	0.0283688	0.419292
GO:0048589	developmental growth	127	-1.29071	0.0644139	0.419584
GO:0009311	oligosaccharide metabolic process	19	-1.28985	0.155239	0.421095
GO:1901880	negative regulation of protein depolymerization	22	-1.28915	0.144836	0.42215
GO:1902686	mitochondrial outer membrane permeabilization involved in programmed cell death	16	-1.28908	0.148198	0.421458
GO:0043627	response to estrogen	34	-1.28796	0.136691	0.423784
GO:1903555	regulation of tumor necrosis factor superfamily cytokine production	21	-1.28469	0.164083	0.432599
GO:0098590	plasma membrane region	168	-1.28283	0.0425311	0.437088
GO:0034703	cation channel complex	105	-1.28263	0.0801282	0.43665
GO:0038127	ERBB signaling pathway	64	-1.28234	0.0947603	0.436603
GO:0031519	PcG protein complex	19	-1.28229	0.171466	0.435812
GO:0010634	positive regulation of epithelial cell migration	18	-1.28154	0.157962	0.437086
GO:0034705	potassium channel complex	54	-1.2815	0.125993	0.436263
GO:0040017	positive regulation of locomotion	63	-1.28111	0.113102	0.436468
GO:0014896	muscle hypertrophy	32	-1.28047	0.155317	0.437489
GO:0043242	negative regulation of protein complex disassembly	22	-1.27943	0.165125	0.439647
GO:0007611	learning or memory	96	-1.27908	0.0855615	0.439789
GO:0005902	microvillus	28	-1.27776	0.152358	0.442775
GO:0001076	transcription factor activity, RNA polymerase II transcription factor binding	48	-1.27652	0.133411	0.445613
GO:0031226	intrinsic component of plasma membrane	75	-1.27487	0.110491	0.449744
GO:0030335	positive regulation of cell migration	48	-1.27476	0.132032	0.4491
GO:0002062	chondrocyte differentiation	29	-1.27421	0.160848	0.449864
GO:0071407	cellular response to organic cyclic compound	98	-1.274	0.0952903	0.449565
GO:0098802	plasma membrane receptor complex	49	-1.27395	0.116253	0.448741
GO:0051272	positive regulation of cellular component movement	49	-1.27377	0.143519	0.448353
GO:0030522	intracellular receptor signaling pathway	100	-1.27323	0.0942797	0.449055
GO:0042180	cellular ketone metabolic process	49	-1.27318	0.132503	0.44824
GO:0090066	regulation of anatomical structure size	192	-1.2717	0.0426829	0.451688
GO:0019725	cellular homeostasis	298	-1.27016	0.0221106	0.455541
GO:0030424	axon	86	-1.26916	0.0959651	0.45746
GO:1901698	response to nitrogen compound	222	-1.26882	0.0433905	0.457623
GO:0016881	acid-amino acid ligase activity	15	-1.26846	0.18414	0.457679
GO:0005887	integral component of plasma membrane	71	-1.26773	0.107539	0.458927
GO:0044432	endoplasmic reticulum part	133	-1.26639	0.0676379	0.462054
GO:0050890	cognition	96	-1.2655	0.0877573	0.463773
GO:0071706	tumor necrosis factor superfamily cytokine production	37	-1.26466	0.133646	0.465402
GO:0021885	forebrain cell migration	30	-1.26415	0.148058	0.466126
GO:0006694	steroid biosynthetic process	38	-1.26386	0.149343	0.466059
GO:0022900	electron transport chain	31	-1.26385	0.164434	0.465126
GO:0016101	diterpenoid metabolic process	20	-1.26375	0.180026	0.464491
GO:0048638	regulation of developmental growth	64	-1.26359	0.129068	0.464007
GO:0008015	blood circulation	165	-1.26347	0.0708419	0.463459
GO:0000904	cell morphogenesis involved in differentiation	265	-1.2633	0.041498	0.462994
GO:0001952	regulation of cell-matrix adhesion	37	-1.26269	0.140309	0.463906
GO:0007050	cell cycle arrest	22	-1.26267	0.165404	0.463018
GO:0045597	positive regulation of cell differentiation	272	-1.2619	0.0331325	0.4644
GO:2000147	positive regulation of cell motility	48	-1.26163	0.137529	0.464278
GO:0009790	embryo development	394	-1.26116	0.00900901	0.464773
GO:0034097	response to cytokine	173	-1.26045	0.0661841	0.466099
GO:0000302	response to reactive oxygen species	55	-1.26038	0.135535	0.465378
GO:0002688	regulation of leukocyte chemotaxis	29	-1.26035	0.169598	0.464519
GO:0004872	receptor activity	464	-1.26006	0.01	0.464467
GO:0010243	response to organonitrogen compound	199	-1.25964	0.0477157	0.464759
GO:0009063	cellular amino acid catabolic process	19	-1.25949	0.173858	0.464282
GO:0016651	oxidoreductase activity, acting on NAD(P)H	50	-1.25926	0.128146	0.464024
GO:1902110	positive regulation of mitochondrial membrane permeability involved in apoptotic process	16	-1.25916	0.183833	0.463413
GO:1902108	regulation of mitochondrial membrane permeability involved in apoptotic process	16	-1.25865	0.188329	0.463965
GO:0007409	axonogenesis	80	-1.25857	0.118478	0.463312
GO:0070507	regulation of microtubule cytoskeleton organization	30	-1.25797	0.154589	0.464231
GO:0016477	cell migration	478	-1.25739	0.00901804	0.465053
GO:0097006	regulation of plasma lipoprotein particle levels	30	-1.25599	0.165423	0.468501
GO:0048732	gland development	52	-1.25593	0.154114	0.467738
GO:0046332	SMAD binding	24	-1.25574	0.182048	0.467413
GO:0055065	metal ion homeostasis	222	-1.2555	0.0544904	0.467257
GO:0030218	erythrocyte differentiation	16	-1.25447	0.192722	0.46942
GO:0022029	telencephalon cell migration	30	-1.25352	0.166876	0.471482
GO:0051899	membrane depolarization	28	-1.25284	0.166466	0.472615
GO:0031110	regulation of microtubule polymerization or depolymerization	18	-1.25133	0.190597	0.476394
GO:0006633	fatty acid biosynthetic process	25	-1.25062	0.177378	0.477622
GO:0072330	monocarboxylic acid biosynthetic process	27	-1.25062	0.192628	0.476704
GO:0032434	regulation of proteasomal ubiquitin-dependent protein catabolic process	23	-1.24936	0.204082	0.479773
GO:0048806	genitalia development	33	-1.24879	0.178922	0.480565
GO:0008366	axon ensheathment	50	-1.24778	0.148364	0.482689
GO:0010950	positive regulation of endopeptidase activity	45	-1.24546	0.157534	0.489077
GO:0001959	regulation of cytokine-mediated signaling pathway	30	-1.24542	0.155609	0.488247
GO:0042593	glucose homeostasis	18	-1.24529	0.190476	0.487738
GO:0022603	regulation of anatomical structure morphogenesis	379	-1.24496	0.028028	0.487824
GO:0072503	cellular divalent inorganic cation homeostasis	113	-1.244	0.0865892	0.48993
GO:0009988	cell-cell recognition	20	-1.24381	0.206941	0.489588
GO:0043270	positive regulation of ion transport	50	-1.24366	0.164557	0.489137
GO:0022891	substrate-specific transmembrane transporter activity	474	-1.24212	0.012	0.492993
GO:0006897	endocytosis	192	-1.24152	0.0805301	0.493808
GO:0019932	second-messenger-mediated signaling	67	-1.24125	0.150334	0.493696
GO:0061448	connective tissue development	50	-1.24025	0.164557	0.495918
GO:0021543	pallium development	63	-1.23908	0.140782	0.498721
GO:0098771	inorganic ion homeostasis	276	-1.23794	0.0531062	0.50132
GO:0051604	protein maturation	75	-1.23738	0.145289	0.502245
GO:0044459	plasma membrane part	434	-1.23664	0.02002	0.503711
GO:0060759	regulation of response to cytokine stimulus	30	-1.23597	0.168704	0.504912
GO:0050801	ion homeostasis	300	-1.23572	0.0482412	0.504793
GO:0050920	regulation of chemotaxis	42	-1.23509	0.177725	0.505822
GO:0048839	inner ear development	18	-1.23508	0.184896	0.504929
GO:0033267	axon part	77	-1.23297	0.140351	0.510704
GO:0019199	transmembrane receptor protein kinase activity	39	-1.23262	0.186401	0.510875
GO:1901701	cellular response to oxygen-containing compound	59	-1.23204	0.166284	0.511838
GO:0008203	cholesterol metabolic process	20	-1.23015	0.203325	0.517106
GO:0051962	positive regulation of nervous system development	35	-1.22844	0.181273	0.521604
GO:0007276	gamete generation	180	-1.22836	0.0888662	0.520889
GO:0021537	telencephalon development	96	-1.22723	0.130481	0.52359
GO:0097458	neuron part	358	-1.2267	0.0462312	0.524315
GO:1903051	negative regulation of proteolysis involved in cellular protein catabolic process	19	-1.2261	0.203562	0.525358
GO:0019887	protein kinase regulator activity	64	-1.22582	0.15894	0.525288
GO:0007267	cell-cell signaling	324	-1.22515	0.0501504	0.526615
GO:0048646	anatomical structure formation involved in morphogenesis	479	-1.22451	0.021021	0.527765
GO:0035113	embryonic appendage morphogenesis	71	-1.2233	0.162103	0.53081
GO:0010975	regulation of neuron projection development	91	-1.22238	0.136752	0.53293
GO:0016485	protein processing	75	-1.22151	0.163898	0.534864
GO:1902652	secondary alcohol metabolic process	20	-1.22084	0.218509	0.5361
GO:0034101	erythrocyte homeostasis	16	-1.21911	0.205761	0.541075
GO:0022414	reproductive process	427	-1.21833	0.039039	0.542743
GO:0051205	protein insertion into membrane	17	-1.21797	0.225464	0.542977
GO:0055081	anion homeostasis	24	-1.21719	0.220532	0.544644
GO:0097192	extrinsic apoptotic signaling pathway in absence of ligand	32	-1.21686	0.188335	0.544798
GO:0032970	regulation of actin filament-based process	143	-1.21641	0.114907	0.545264
GO:0019953	sexual reproduction	225	-1.2162	0.0762971	0.544963
GO:0051591	response to cAMP	25	-1.21592	0.203704	0.544901
GO:0043005	neuron projection	326	-1.21531	0.059	0.545927
GO:0098589	membrane region	239	-1.21375	0.0757576	0.550121
GO:0050727	regulation of inflammatory response	16	-1.21347	0.228869	0.550082
GO:0031109	microtubule polymerization or depolymerization	26	-1.21312	0.2	0.550232
GO:0010256	endomembrane system organization	90	-1.21295	0.153846	0.549854
GO:0099537	trans-synaptic signaling	179	-1.2126	0.110092	0.55012
GO:0097285	cell-type specific apoptotic process	111	-1.21247	0.13851	0.549589
GO:0050769	positive regulation of neurogenesis	35	-1.21232	0.213155	0.549108
GO:0030326	embryonic limb morphogenesis	68	-1.21227	0.157428	0.548273
GO:0007268	synaptic transmission	179	-1.2116	0.114286	0.549548
GO:0000003	reproduction	429	-1.21113	0.032	0.550127
GO:0035567	non-canonical Wnt signaling pathway	21	-1.21085	0.239295	0.550096
GO:0051216	cartilage development	31	-1.21054	0.21358	0.550141
GO:0045596	negative regulation of cell differentiation	197	-1.21039	0.110324	0.549681
GO:0015075	ion transmembrane transporter activity	437	-1.20927	0.04004	0.552334
GO:0016798	hydrolase activity, acting on glycosyl bonds	62	-1.20908	0.188406	0.552054
GO:2001056	positive regulation of cysteine-type endopeptidase activity	42	-1.20902	0.194279	0.551293
GO:0043280	positive regulation of cysteine-type endopeptidase activity involved in apoptotic process	41	-1.2086	0.19213	0.551814
GO:1903363	negative regulation of cellular protein catabolic process	19	-1.20803	0.234474	0.552756
GO:0008047	enzyme activator activity	88	-1.20803	0.175956	0.551829
GO:0055080	cation homeostasis	266	-1.20713	0.0755287	0.553869
GO:0052548	regulation of endopeptidase activity	51	-1.20622	0.195039	0.555945
GO:0005262	calcium channel activity	25	-1.2054	0.227506	0.557743
GO:0099536	synaptic signaling	179	-1.20347	0.114108	0.563231
GO:0044702	single organism reproductive process	347	-1.20298	0.0621866	0.563864
GO:0060429	epithelium development	385	-1.20287	0.0541082	0.56332
GO:0007163	establishment or maintenance of cell polarity	57	-1.20206	0.183628	0.56505
GO:0032435	negative regulation of proteasomal ubiquitin-dependent protein catabolic process	19	-1.20129	0.238095	0.566728
GO:0022904	respiratory electron transport chain	21	-1.20035	0.228869	0.56894
GO:1903522	regulation of blood circulation	97	-1.19941	0.171152	0.571167
GO:0031346	positive regulation of cell projection organization	35	-1.19841	0.21966	0.573604
GO:0001944	vasculature development	205	-1.1975	0.102747	0.575747
GO:0001101	response to acid chemical	116	-1.19691	0.152632	0.576761
GO:0009123	nucleoside monophosphate metabolic process	51	-1.19682	0.20678	0.576132
GO:1901799	negative regulation of proteasomal protein catabolic process	19	-1.19634	0.220382	0.576765
GO:0098796	membrane protein complex	310	-1.19568	0.0753769	0.578071
GO:0005615	extracellular space	18	-1.19552	0.25426	0.577629
GO:0009116	nucleoside metabolic process	53	-1.19507	0.219793	0.578229
GO:0038023	signaling receptor activity	424	-1.1947	0.062	0.578556
GO:0042551	neuron maturation	17	-1.19356	0.23231	0.581477
GO:0051051	negative regulation of transport	80	-1.19249	0.17462	0.584166
GO:0010639	negative regulation of organelle organization	107	-1.19201	0.17176	0.584933
GO:0001654	eye development	135	-1.19199	0.151261	0.58406
GO:0007015	actin filament organization	165	-1.19134	0.141092	0.585417
GO:0007338	single fertilization	22	-1.19131	0.232376	0.584564
GO:0001568	blood vessel development	185	-1.19105	0.123984	0.584433
GO:0003205	cardiac chamber development	73	-1.19092	0.197572	0.58389
GO:0005102	receptor binding	460	-1.18936	0.0541082	0.588411
GO:0032640	tumor necrosis factor production	33	-1.18832	0.240385	0.591014
GO:0030198	extracellular matrix organization	61	-1.18784	0.228982	0.591716
GO:0006818	hydrogen transport	90	-1.18661	0.186222	0.59508
GO:0015079	potassium ion transmembrane transporter activity	55	-1.18622	0.214039	0.5954
GO:0046873	metal ion transmembrane transporter activity	128	-1.18499	0.153361	0.598765
GO:1901652	response to peptide	89	-1.18489	0.184466	0.598173
GO:0005882	intermediate filament	25	-1.18469	0.241423	0.597966
GO:0098858	actin-based cell projection	32	-1.18465	0.25031	0.597134
GO:0004553	hydrolase activity, hydrolyzing O-glycosyl compounds	45	-1.18444	0.223916	0.59691
GO:1901657	glycosyl compound metabolic process	56	-1.18394	0.221965	0.597611
GO:1903706	regulation of hemopoiesis	107	-1.18386	0.187962	0.596938
GO:0016053	organic acid biosynthetic process	57	-1.18363	0.206897	0.596772
GO:0015718	monocarboxylic acid transport	25	-1.1832	0.242462	0.597334
GO:0014031	mesenchymal cell development	63	-1.18283	0.232768	0.597708
GO:0032410	negative regulation of transporter activity	17	-1.18267	0.260184	0.597266
GO:0031589	cell-substrate adhesion	108	-1.18214	0.17529	0.598178
GO:0043062	extracellular structure organization	132	-1.18065	0.155626	0.602442
GO:0021782	glial cell development	29	-1.18061	0.241505	0.601651
GO:2000736	regulation of stem cell differentiation	39	-1.18028	0.224442	0.60174
GO:0050921	positive regulation of chemotaxis	35	-1.17871	0.240431	0.606396
GO:0002067	glandular epithelial cell differentiation	30	-1.1787	0.265645	0.605492
GO:0009167	purine ribonucleoside monophosphate metabolic process	36	-1.17828	0.233333	0.606007
GO:0033143	regulation of intracellular steroid hormone receptor signaling pathway	33	-1.17828	0.245444	0.60507
GO:0014066	regulation of phosphatidylinositol 3-kinase signaling	36	-1.17626	0.245146	0.611029
GO:0071827	plasma lipoprotein particle organization	21	-1.17571	0.259791	0.611924
GO:0048864	stem cell development	63	-1.17526	0.218365	0.612596
GO:0086001	cardiac muscle cell action potential	19	-1.17456	0.263648	0.614056
GO:0048520	positive regulation of behavior	35	-1.17417	0.246041	0.614478
GO:0040007	growth	403	-1.17374	0.0782347	0.615175
GO:1904019	epithelial cell apoptotic process	47	-1.17332	0.249139	0.615693
GO:0006090	pyruvate metabolic process	51	-1.17252	0.234286	0.617545
GO:0050795	regulation of behavior	43	-1.17218	0.257075	0.617768
GO:0044703	multi-organism reproductive process	240	-1.17177	0.117528	0.618219
GO:0046128	purine ribonucleoside metabolic process	33	-1.17104	0.238499	0.619786
GO:0014065	phosphatidylinositol 3-kinase signaling	37	-1.17086	0.259124	0.619493
GO:0045111	intermediate filament cytoskeleton	27	-1.17034	0.254007	0.620372
GO:0005267	potassium channel activity	50	-1.16937	0.249704	0.622918
GO:0016202	regulation of striated muscle tissue development	22	-1.16907	0.254499	0.623011
GO:0007167	enzyme linked receptor protein signaling pathway	405	-1.16869	0.0913655	0.623426
GO:0043279	response to alkaloid	25	-1.16809	0.273284	0.62457
GO:0046394	carboxylic acid biosynthetic process	57	-1.16757	0.230079	0.625557
GO:0051241	negative regulation of multicellular organismal process	208	-1.16662	0.168871	0.627883
GO:0006814	sodium ion transport	88	-1.16597	0.227862	0.629254
GO:0009991	response to extracellular stimulus	52	-1.16587	0.232265	0.628659
GO:1901861	regulation of muscle tissue development	22	-1.16451	0.286076	0.632583
GO:0032103	positive regulation of response to external stimulus	40	-1.16395	0.264151	0.633686
GO:0044283	small molecule biosynthetic process	97	-1.16296	0.216685	0.636352
GO:0048872	homeostasis of number of cells	58	-1.16227	0.240363	0.637842
GO:0042278	purine nucleoside metabolic process	35	-1.16195	0.267221	0.638058
GO:0006720	isoprenoid metabolic process	32	-1.16163	0.246675	0.638193
GO:0015144	carbohydrate transmembrane transporter activity	18	-1.16161	0.274359	0.63733
GO:0007623	circadian rhythm	54	-1.16076	0.252304	0.639308
GO:0099600	transmembrane receptor activity	367	-1.15926	0.11022	0.643715
GO:0048029	monosaccharide binding	19	-1.15909	0.296154	0.643369
GO:0031647	regulation of protein stability	75	-1.15902	0.244493	0.642653
GO:0060541	respiratory system development	25	-1.15773	0.257653	0.646186
GO:0048609	multicellular organismal reproductive process	200	-1.15751	0.157895	0.646012
GO:0002066	columnar/cuboidal epithelial cell development	23	-1.15736	0.27451	0.645639
GO:0050708	regulation of protein secretion	95	-1.15655	0.207447	0.647617
GO:0030857	negative regulation of epithelial cell differentiation	18	-1.15595	0.285333	0.648713
GO:0035264	multicellular organism growth	35	-1.15585	0.252656	0.648153
GO:0060428	lung epithelium development	16	-1.15533	0.297368	0.649049
GO:0045786	negative regulation of cell cycle	66	-1.15479	0.243032	0.650098
GO:0040014	regulation of multicellular organism growth	35	-1.15464	0.26533	0.649712
GO:1901605	alpha-amino acid metabolic process	109	-1.15378	0.21865	0.651873
GO:1903509	liposaccharide metabolic process	22	-1.15282	0.281369	0.654284
GO:0019207	kinase regulator activity	70	-1.15204	0.268889	0.656128
GO:1901476	carbohydrate transporter activity	18	-1.15097	0.289673	0.658882
GO:0002790	peptide secretion	67	-1.15085	0.251678	0.658355
GO:0030324	lung development	25	-1.15071	0.275561	0.657854
GO:0032680	regulation of tumor necrosis factor production	19	-1.15037	0.281888	0.658133
GO:0043269	regulation of ion transport	207	-1.14991	0.170363	0.658857
GO:0006898	receptor-mediated endocytosis	58	-1.1489	0.231293	0.661549
GO:0046034	ATP metabolic process	24	-1.14881	0.297055	0.66091
GO:0051149	positive regulation of muscle cell differentiation	18	-1.14815	0.282018	0.662256
GO:0044712	single-organism catabolic process	116	-1.14805	0.228238	0.661636
GO:0050954	sensory perception of mechanical stimulus	83	-1.14787	0.252723	0.661373
GO:0009968	negative regulation of signal transduction	296	-1.14753	0.162487	0.661651
GO:0071825	protein-lipid complex subunit organization	22	-1.14725	0.295541	0.661673
GO:0009144	purine nucleoside triphosphate metabolic process	24	-1.1458	0.303846	0.66599
GO:0002367	cytokine production involved in immune response	16	-1.14557	0.297789	0.665881
GO:0030072	peptide hormone secretion	56	-1.14538	0.254005	0.665687
GO:0043281	regulation of cysteine-type endopeptidase activity involved in apoptotic process	47	-1.14515	0.289072	0.66561
GO:0042307	positive regulation of protein import into nucleus	16	-1.14469	0.29028	0.666263
GO:0004871	signal transducer activity	466	-1.14334	0.105	0.670191
GO:0007017	microtubule-based process	317	-1.14314	0.147442	0.669969
GO:0003341	cilium movement	15	-1.14313	0.298928	0.669029
GO:0060249	anatomical structure homeostasis	74	-1.14226	0.238724	0.671245
GO:0033177	proton-transporting two-sector ATPase complex, proton-transporting domain	16	-1.1421	0.302578	0.670863
GO:0048667	cell morphogenesis involved in neuron differentiation	87	-1.14193	0.245445	0.670508
GO:0031623	receptor internalization	21	-1.14186	0.296154	0.669776
GO:0006733	oxidoreduction coenzyme metabolic process	49	-1.14101	0.277584	0.671834
GO:0009205	purine ribonucleoside triphosphate metabolic process	24	-1.1408	0.30179	0.671651
GO:0098609	cell-cell adhesion	284	-1.13963	0.172345	0.674847
GO:0002700	regulation of production of molecular mediator of immune response	24	-1.13875	0.303526	0.677146
GO:0031667	response to nutrient levels	49	-1.13874	0.272	0.676217
GO:0006664	glycolipid metabolic process	22	-1.13864	0.284605	0.67563
GO:0007169	transmembrane receptor protein tyrosine kinase signaling pathway	228	-1.13723	0.192929	0.679743
GO:0032388	positive regulation of intracellular transport	57	-1.13684	0.260369	0.680161
GO:1903829	positive regulation of cellular protein localization	16	-1.13618	0.316556	0.681653
GO:0001558	regulation of cell growth	134	-1.13606	0.232461	0.681134
GO:0032432	actin filament bundle	27	-1.13605	0.29875	0.680233
GO:0090316	positive regulation of intracellular protein transport	16	-1.13535	0.309042	0.681826
GO:0006778	porphyrin-containing compound metabolic process	16	-1.13532	0.300546	0.680987
GO:0016125	sterol metabolic process	38	-1.13529	0.292067	0.680151
GO:1900182	positive regulation of protein localization to nucleus	16	-1.13314	0.303896	0.687041
GO:0030900	forebrain development	116	-1.13313	0.239153	0.686132
GO:0006164	purine nucleotide biosynthetic process	90	-1.13192	0.274784	0.68956
GO:0023057	negative regulation of signaling	299	-1.13175	0.173562	0.689281
GO:0033500	carbohydrate homeostasis	86	-1.13139	0.263784	0.689635
GO:1904591	positive regulation of protein import	16	-1.13036	0.300406	0.69239
GO:0048585	negative regulation of response to stimulus	379	-1.12972	0.157472	0.693694
GO:0048511	rhythmic process	95	-1.12926	0.257754	0.694343
GO:0005911	cell-cell junction	139	-1.12916	0.236345	0.693761
GO:0006091	generation of precursor metabolites and energy	115	-1.12736	0.243928	0.699472
GO:0030136	clathrin-coated vesicle	20	-1.12697	0.335484	0.699986
GO:0009152	purine ribonucleotide biosynthetic process	88	-1.12664	0.286329	0.700199
GO:0008277	regulation of G-protein coupled receptor protein signaling pathway	52	-1.12616	0.278539	0.701044
GO:0043623	cellular protein complex assembly	186	-1.12597	0.234518	0.700786
GO:0030042	actin filament depolymerization	31	-1.12504	0.326431	0.703134
GO:0048514	blood vessel morphogenesis	156	-1.12481	0.24433	0.703026
GO:0008324	cation transmembrane transporter activity	277	-1.12421	0.179435	0.704334
GO:0032504	multicellular organism reproduction	205	-1.12336	0.208376	0.706427
GO:1901879	regulation of protein depolymerization	31	-1.12329	0.300122	0.705731
GO:0010648	negative regulation of cell communication	303	-1.12281	0.191575	0.70657
GO:0032956	regulation of actin cytoskeleton organization	119	-1.12237	0.251059	0.707179
GO:0009161	ribonucleoside monophosphate metabolic process	39	-1.12223	0.295024	0.706728
GO:1901607	alpha-amino acid biosynthetic process	17	-1.12127	0.337209	0.709254
GO:0005740	mitochondrial envelope	98	-1.12017	0.269149	0.712246
GO:0072522	purine-containing compound biosynthetic process	91	-1.11944	0.296017	0.713912
GO:0010817	regulation of hormone levels	83	-1.11909	0.279781	0.714263
GO:0016021	integral component of membrane	458	-1.11875	0.163327	0.714516
GO:0009914	hormone transport	65	-1.11757	0.294513	0.717912
GO:0016054	organic acid catabolic process	47	-1.11644	0.311419	0.721052
GO:1904951	positive regulation of establishment of protein localization	26	-1.11627	0.333333	0.720668
GO:0007009	plasma membrane organization	66	-1.11625	0.299779	0.7198
GO:0046879	hormone secretion	64	-1.11533	0.318956	0.72221
GO:0010952	positive regulation of peptidase activity	54	-1.11249	0.319774	0.731765
GO:0001819	positive regulation of cytokine production	135	-1.11212	0.282563	0.732168
GO:0043296	apical junction complex	49	-1.11189	0.327703	0.732114
GO:0046395	carboxylic acid catabolic process	47	-1.11113	0.310142	0.733876
GO:0030100	regulation of endocytosis	65	-1.11072	0.317621	0.734485
GO:0044291	cell-cell contact zone	28	-1.11027	0.332509	0.735127
GO:0051222	positive regulation of protein transport	26	-1.1097	0.335802	0.736296
GO:0006939	smooth muscle contraction	32	-1.10837	0.330037	0.740213
GO:1902105	regulation of leukocyte differentiation	91	-1.1082	0.290735	0.739898
GO:2000116	regulation of cysteine-type endopeptidase activity	47	-1.10738	0.313084	0.741973
GO:0032101	regulation of response to external stimulus	131	-1.1068	0.284365	0.743142
GO:0015631	tubulin binding	145	-1.10637	0.299691	0.743742
GO:0002478	antigen processing and presentation of exogenous peptide antigen	46	-1.10631	0.324796	0.742998
GO:0043648	dicarboxylic acid metabolic process	40	-1.10568	0.340426	0.744337
GO:0006821	chloride transport	48	-1.10463	0.323666	0.74717
GO:0006721	terpenoid metabolic process	23	-1.10372	0.344784	0.749553
GO:0031966	mitochondrial membrane	98	-1.10282	0.303974	0.751954
GO:0055114	oxidation-reduction process	123	-1.1028	0.286316	0.751038
GO:0002768	immune response-regulating cell surface receptor signaling pathway	118	-1.10266	0.285714	0.750551
GO:0002698	negative regulation of immune effector process	30	-1.10234	0.332121	0.750773
GO:0050776	regulation of immune response	204	-1.10185	0.251266	0.751661
GO:0005938	cell cortex	32	-1.1018	0.331719	0.750857
GO:0051261	protein depolymerization	43	-1.09862	0.318656	0.761717
GO:0044448	cell cortex part	32	-1.09827	0.342548	0.762079
GO:0030665	clathrin-coated vesicle membrane	20	-1.09746	0.353018	0.76411
GO:0007417	central nervous system development	318	-1.09743	0.216953	0.763208
GO:0009260	ribonucleotide biosynthetic process	94	-1.09643	0.314103	0.765883
GO:0017111	nucleoside-triphosphatase activity	476	-1.0954	0.193193	0.768756
GO:0001818	negative regulation of cytokine production	75	-1.09538	0.313877	0.767854
GO:0007568	aging	40	-1.09462	0.338573	0.76972
GO:0090276	regulation of peptide hormone secretion	50	-1.09452	0.338337	0.769112
GO:0006457	protein folding	52	-1.0945	0.33101	0.768183
GO:0030856	regulation of epithelial cell differentiation	53	-1.09423	0.329909	0.768226
GO:0015293	symporter activity	22	-1.09342	0.370417	0.77018
GO:0099568	cytoplasmic region	37	-1.0932	0.363529	0.769987
GO:0030282	bone mineralization	22	-1.09268	0.35567	0.770935
GO:0015294	solute:cation symporter activity	22	-1.09196	0.356771	0.772638
GO:0045862	positive regulation of proteolysis	64	-1.09006	0.338153	0.778742
GO:0016049	cell growth	165	-1.08991	0.307135	0.778319
GO:0050851	antigen receptor-mediated signaling pathway	66	-1.08984	0.35	0.777566
GO:0007600	sensory perception	205	-1.08888	0.297872	0.780118
GO:0002685	regulation of leukocyte migration	37	-1.08832	0.35814	0.781154
GO:0030834	regulation of actin filament depolymerization	31	-1.0879	0.346247	0.781811
GO:0001754	eye photoreceptor cell differentiation	18	-1.08747	0.372751	0.782361
GO:0046390	ribose phosphate biosynthetic process	94	-1.08744	0.327974	0.781495
GO:0006952	defense response	322	-1.08699	0.266064	0.78216
GO:0048878	chemical homeostasis	437	-1.08665	0.222222	0.782416
GO:0048634	regulation of muscle organ development	28	-1.08586	0.346914	0.784346
GO:0002274	myeloid leukocyte activation	44	-1.08584	0.355064	0.783429
GO:0016769	transferase activity, transferring nitrogenous groups	27	-1.08543	0.355	0.783977
GO:0008135	translation factor activity, RNA binding	67	-1.08348	0.340378	0.790458
GO:0051493	regulation of cytoskeleton organization	151	-1.08181	0.310838	0.795726
GO:0002429	immune response-activating cell surface receptor signaling pathway	107	-1.08028	0.33617	0.800499
GO:0008188	neuropeptide receptor activity	20	-1.07915	0.376559	0.803773
GO:0043235	receptor complex	65	-1.07761	0.347534	0.808484
GO:0044087	regulation of cellular component biogenesis	212	-1.07718	0.316327	0.809043
GO:0004888	transmembrane signaling receptor activity	345	-1.07712	0.275828	0.808277
GO:0042391	regulation of membrane potential	107	-1.07612	0.350951	0.811025
GO:0032414	positive regulation of ion transmembrane transporter activity	22	-1.07444	0.382586	0.816423
GO:0097525	spliceosomal snRNP complex	24	-1.07392	0.372152	0.817304
GO:0019884	antigen processing and presentation of exogenous antigen	48	-1.07329	0.35689	0.818551
GO:0008528	G-protein coupled peptide receptor activity	67	-1.07002	0.368363	0.829818
GO:0031072	heat shock protein binding	24	-1.06833	0.376904	0.835268
GO:0002819	regulation of adaptive immune response	28	-1.06768	0.377193	0.836762
GO:0006333	chromatin assembly or disassembly	25	-1.06747	0.388747	0.836539
GO:0002690	positive regulation of leukocyte chemotaxis	24	-1.0674	0.372946	0.835761
GO:0010942	positive regulation of cell death	102	-1.06576	0.372216	0.840841
GO:0046683	response to organophosphorus	43	-1.06573	0.375736	0.839943
GO:0002687	positive regulation of leukocyte migration	28	-1.06556	0.392768	0.839574
GO:0043244	regulation of protein complex disassembly	37	-1.06501	0.392683	0.840645
GO:0060322	head development	193	-1.06418	0.353955	0.842665
GO:0006595	polyamine metabolic process	15	-1.06394	0.409703	0.842512
GO:0048704	embryonic skeletal system morphogenesis	34	-1.06364	0.371221	0.842652
GO:0002791	regulation of peptide secretion	58	-1.06282	0.375	0.844759
GO:0008202	steroid metabolic process	107	-1.06144	0.368034	0.848845
GO:0072577	endothelial cell apoptotic process	18	-1.06135	0.398123	0.848137
GO:0007420	brain development	193	-1.06121	0.339431	0.847693
GO:0010721	negative regulation of cell development	78	-1.0611	0.367503	0.847057
GO:0014014	negative regulation of gliogenesis	18	-1.0597	0.387468	0.851453
GO:0035107	appendage morphogenesis	113	-1.05966	0.372117	0.850579
GO:0022408	negative regulation of cell-cell adhesion	26	-1.05866	0.403361	0.853281
GO:0072091	regulation of stem cell proliferation	31	-1.05862	0.393579	0.85238
GO:0055086	nucleobase-containing small molecule metabolic process	289	-1.05833	0.351406	0.852477
GO:0008483	transaminase activity	17	-1.05808	0.402075	0.852371
GO:0034976	response to endoplasmic reticulum stress	36	-1.05806	0.383897	0.8514
GO:0048736	appendage development	127	-1.05788	0.391032	0.851038
GO:0098797	plasma membrane protein complex	60	-1.05727	0.391937	0.852304
GO:0090559	regulation of membrane permeability	22	-1.05693	0.401002	0.852569
GO:1903532	positive regulation of secretion by cell	21	-1.05617	0.405743	0.854375
GO:0015758	glucose transport	42	-1.05456	0.405213	0.859426
GO:0008610	lipid biosynthetic process	108	-1.05436	0.368809	0.859195
GO:0051656	establishment of organelle localization	60	-1.0543	0.388195	0.85842
GO:0009411	response to UV	43	-1.0542	0.388759	0.857767
GO:0043901	negative regulation of multi-organism process	21	-1.05308	0.412639	0.860958
GO:0000166	nucleotide binding	131	-1.05216	0.389866	0.863319
GO:0005912	adherens junction	283	-1.05167	0.356137	0.864093
GO:0048037	cofactor binding	41	-1.05163	0.394768	0.863175
GO:0044236	multicellular organism metabolic process	19	-1.05101	0.403553	0.864571
GO:0019722	calcium-mediated signaling	34	-1.05025	0.414545	0.866413
GO:0009611	response to wounding	133	-1.04969	0.395593	0.867477
GO:0023061	signal release	78	-1.04879	0.405286	0.869779
GO:0030054	cell junction	456	-1.04807	0.357715	0.871409
GO:0051270	regulation of cellular component movement	250	-1.04799	0.376636	0.870681
GO:0032768	regulation of monooxygenase activity	23	-1.04682	0.409608	0.873972
GO:0001817	regulation of cytokine production	220	-1.04658	0.377665	0.873811
GO:0044708	single-organism behavior	194	-1.04586	0.402848	0.875471
GO:0032411	positive regulation of transporter activity	24	-1.04573	0.436387	0.874935
GO:0048002	antigen processing and presentation of peptide antigen	49	-1.04569	0.422986	0.874078
GO:0030855	epithelial cell differentiation	249	-1.04547	0.379798	0.873881
GO:0000375	RNA splicing, via transesterification reactions	68	-1.04538	0.416573	0.873205
GO:0070603	SWI/SNF superfamily-type complex	24	-1.04477	0.405372	0.874386
GO:0046902	regulation of mitochondrial membrane permeability	22	-1.04469	0.415328	0.873649
GO:0008066	glutamate receptor activity	15	-1.04464	0.427984	0.87281
GO:0042176	regulation of protein catabolic process	59	-1.04457	0.403587	0.872038
GO:0000377	RNA splicing, via transesterification reactions with bulged adenosine as nucleophile	68	-1.04296	0.415217	0.876924
GO:0014897	striated muscle hypertrophy	27	-1.04235	0.420596	0.878097
GO:0019838	growth factor binding	53	-1.04228	0.414662	0.877348
GO:0033013	tetrapyrrole metabolic process	17	-1.04199	0.426546	0.877424
GO:0001653	peptide receptor activity	70	-1.04189	0.404185	0.876798
GO:0022890	inorganic cation transmembrane transporter activity	188	-1.04178	0.392057	0.876178
GO:1901265	nucleoside phosphate binding	131	-1.0416	0.390805	0.87588
GO:0060048	cardiac muscle contraction	18	-1.04046	0.416452	0.878997
GO:0043168	anion binding	294	-1.04022	0.367573	0.878888
GO:0015980	energy derivation by oxidation of organic compounds	86	-1.03981	0.417927	0.879447
GO:0044093	positive regulation of molecular function	425	-1.03855	0.38	0.882999
GO:0031490	chromatin DNA binding	27	-1.03845	0.426829	0.882363
GO:0050848	regulation of calcium-mediated signaling	19	-1.03789	0.425926	0.883418
GO:0008134	transcription factor binding	164	-1.03787	0.406218	0.882452
GO:0035304	regulation of protein dephosphorylation	69	-1.03744	0.410341	0.882939
GO:0016337	single organismal cell-cell adhesion	230	-1.03669	0.420466	0.884543
GO:0008237	metallopeptidase activity	21	-1.03583	0.446406	0.886722
GO:0008284	positive regulation of cell proliferation	138	-1.0347	0.426804	0.889976
GO:0048284	organelle fusion	15	-1.03433	0.429752	0.890347
GO:0042127	regulation of cell proliferation	490	-1.03398	0.385	0.890588
GO:0042445	hormone metabolic process	19	-1.03277	0.446667	0.894051
GO:0019079	viral genome replication	22	-1.03235	0.423792	0.894564
GO:0030162	regulation of proteolysis	203	-1.03119	0.422607	0.897839
GO:0030863	cortical cytoskeleton	27	-1.02837	0.444444	0.907349
GO:0045069	regulation of viral genome replication	20	-1.02812	0.444302	0.907268
GO:0032386	regulation of intracellular transport	196	-1.02732	0.425945	0.909175
GO:0016614	oxidoreductase activity, acting on CH-OH group of donors	94	-1.02694	0.444563	0.909562
GO:0046883	regulation of hormone secretion	52	-1.02645	0.459954	0.910411
GO:0004857	enzyme inhibitor activity	84	-1.02604	0.438178	0.91096
GO:0009201	ribonucleoside triphosphate biosynthetic process	26	-1.02582	0.449755	0.910825
GO:0019751	polyol metabolic process	30	-1.02581	0.432069	0.909839
GO:0003713	transcription coactivator activity	23	-1.02397	0.437659	0.915413
GO:0098602	single organism cell adhesion	256	-1.02386	0.430584	0.914784
GO:0051336	regulation of hydrolase activity	462	-1.02379	0.431	0.913993
GO:0086002	cardiac muscle cell action potential involved in contraction	15	-1.02365	0.439153	0.913485
GO:0048259	regulation of receptor-mediated endocytosis	19	-1.02249	0.442038	0.916669
GO:0045639	positive regulation of myeloid cell differentiation	29	-1.02192	0.433869	0.917663
GO:0051130	positive regulation of cellular component organization	284	-1.02188	0.438191	0.916782
GO:0048015	phosphatidylinositol-mediated signaling	49	-1.02146	0.452409	0.917271
GO:0010810	regulation of cell-substrate adhesion	61	-1.02131	0.443299	0.916827
GO:0045807	positive regulation of endocytosis	26	-1.02124	0.465602	0.916042
GO:0050900	leukocyte migration	85	-1.02074	0.437365	0.916885
GO:0002444	myeloid leukocyte mediated immunity	15	-1.02037	0.44884	0.917221
GO:0043566	structure-specific DNA binding	87	-1.01948	0.456009	0.919415
GO:0000226	microtubule cytoskeleton organization	157	-1.0183	0.440042	0.922704
GO:0043086	negative regulation of catalytic activity	128	-1.01732	0.451983	0.925225
GO:0046700	heterocycle catabolic process	145	-1.01707	0.463312	0.925146
GO:0048024	regulation of mRNA splicing, via spliceosome	15	-1.01686	0.458995	0.924867
GO:0048534	hematopoietic or lymphoid organ development	359	-1.01647	0.43043	0.925202
GO:0015077	monovalent inorganic cation transmembrane transporter activity	141	-1.01611	0.443299	0.925538
GO:0038024	cargo receptor activity	23	-1.01508	0.437579	0.928202
GO:0070161	anchoring junction	299	-1.01485	0.457831	0.928019
GO:0009306	protein secretion	126	-1.01336	0.46813	0.932305
GO:0003712	transcription cofactor activity	203	-1.01327	0.473042	0.9316
GO:0015081	sodium ion transmembrane transporter activity	33	-1.01304	0.458537	0.931434
GO:0008038	neuron recognition	15	-1.01283	0.469496	0.931181
GO:0016491	oxidoreductase activity	415	-1.01252	0.439439	0.931301
GO:0009165	nucleotide biosynthetic process	146	-1.0117	0.468815	0.933194
GO:0008234	cysteine-type peptidase activity	43	-1.01134	0.444181	0.933457
GO:0086003	cardiac muscle cell contraction	15	-1.01102	0.475754	0.933651
GO:0000989	transcription factor activity, transcription factor binding	237	-1.0098	0.477733	0.937037
GO:0048705	skeletal system morphogenesis	49	-1.00959	0.453801	0.936783
GO:0030532	small nuclear ribonucleoprotein complex	25	-1.00941	0.479401	0.936378
GO:0048017	inositol lipid-mediated signaling	75	-1.00922	0.467547	0.936017
GO:0071417	cellular response to organonitrogen compound	27	-1.00887	0.48805	0.936175
GO:0050839	cell adhesion molecule binding	17	-1.00864	0.466321	0.93602
GO:0044270	cellular nitrogen compound catabolic process	146	-1.00841	0.474346	0.935884
GO:0045744	negative regulation of G-protein coupled receptor protein signaling pathway	35	-1.00753	0.458182	0.937972
GO:0001933	negative regulation of protein phosphorylation	131	-1.00723	0.47341	0.938001
GO:0005496	steroid binding	31	-1.0071	0.471789	0.937451
GO:0016234	inclusion body	21	-1.00651	0.446727	0.938489
GO:0021602	cranial nerve morphogenesis	20	-1.00629	0.457179	0.938201
GO:0035794	positive regulation of mitochondrial membrane permeability	18	-1.0061	0.467097	0.937918
GO:0016192	vesicle-mediated transport	466	-1.00407	0.482	0.944031
GO:0010632	regulation of epithelial cell migration	77	-1.00337	0.481111	0.945448
GO:0072089	stem cell proliferation	48	-1.00286	0.492362	0.946229
GO:0005319	lipid transporter activity	42	-1.00276	0.446934	0.945591
GO:0002065	columnar/cuboidal epithelial cell differentiation	55	-1.00235	0.462687	0.945947
GO:0098805	whole membrane	428	-1.00207	0.496497	0.945909
GO:0015698	inorganic anion transport	88	-1.00199	0.459259	0.945181
GO:0035303	regulation of dephosphorylation	71	-1.00152	0.475983	0.945844
GO:0030334	regulation of cell migration	238	-1.00097	0.501523	0.946734
GO:0009141	nucleoside triphosphate metabolic process	55	-1.0003	0.490439	0.948042
GO:2000145	regulation of cell motility	243	-1.00007	0.492915	0.947798
GO:0002793	positive regulation of peptide secretion	15	-0.999914	0.488591	0.947317
GO:0001525	angiogenesis	113	-0.999796	0.487315	0.946724
GO:0002252	immune effector process	188	-0.999709	0.480163	0.946065
GO:0098772	molecular function regulator	386	-0.998614	0.507014	0.948928
GO:1901990	regulation of mitotic cell cycle phase transition	45	-0.996397	0.466209	0.95549
GO:0072372	primary cilium	49	-0.995902	0.47756	0.956161
GO:0005088	Ras guanyl-nucleotide exchange factor activity	55	-0.995225	0.481143	0.957486
GO:0007612	learning	28	-0.994227	0.478856	0.959866
GO:0002520	immune system development	377	-0.994186	0.509509	0.959016
GO:0008643	carbohydrate transport	65	-0.99397	0.499427	0.958758
GO:0019903	protein phosphatase binding	25	-0.993904	0.482976	0.958017
GO:0004721	phosphoprotein phosphatase activity	98	-0.99366	0.497859	0.95785
GO:0031227	intrinsic component of endoplasmic reticulum membrane	52	-0.993657	0.483908	0.956858
GO:0016866	intramolecular transferase activity	23	-0.992351	0.471555	0.960339
GO:0090596	sensory organ morphogenesis	46	-0.991585	0.487748	0.962039
GO:0009064	glutamine family amino acid metabolic process	37	-0.991551	0.494005	0.961151
GO:0000079	regulation of cyclin-dependent protein serine/threonine kinase activity	28	-0.99112	0.481807	0.961617
GO:0050953	sensory perception of light stimulus	68	-0.991066	0.50275	0.960802
GO:0008233	peptidase activity	339	-0.990826	0.527638	0.960579
GO:0016776	phosphotransferase activity, phosphate group as acceptor	19	-0.990364	0.494885	0.961137
GO:0044092	negative regulation of molecular function	236	-0.990168	0.530364	0.960817
GO:0035108	limb morphogenesis	98	-0.98993	0.507447	0.960642
GO:0009628	response to abiotic stimulus	373	-0.989925	0.541625	0.959671
GO:0050796	regulation of insulin secretion	46	-0.989869	0.504662	0.958883
GO:0042516	regulation of tyrosine phosphorylation of Stat3 protein	16	-0.989036	0.502041	0.960789
GO:0019218	regulation of steroid metabolic process	30	-0.988947	0.504808	0.960086
GO:0008652	cellular amino acid biosynthetic process	26	-0.988825	0.503185	0.959513
GO:0043068	positive regulation of programmed cell death	98	-0.988785	0.515541	0.95867
GO:0021955	central nervous system neuron axonogenesis	23	-0.988777	0.493671	0.957716
GO:0060173	limb development	99	-0.988205	0.521322	0.958621
GO:0050803	regulation of synapse structure or activity	77	-0.98738	0.505447	0.960477
GO:0051258	protein polymerization	76	-0.987335	0.521265	0.959633
GO:0051346	negative regulation of hydrolase activity	68	-0.986694	0.492358	0.960769
GO:0005126	cytokine receptor binding	61	-0.986267	0.528217	0.961281
GO:0007178	transmembrane receptor protein serine/threonine kinase signaling pathway	176	-0.986206	0.528747	0.960495
GO:0030041	actin filament polymerization	73	-0.986051	0.515351	0.960009
GO:0015405	P-P-bond-hydrolysis-driven transmembrane transporter activity	59	-0.985985	0.511602	0.959265
GO:0038034	signal transduction in absence of ligand	47	-0.985731	0.490868	0.959131
GO:0032271	regulation of protein polymerization	74	-0.98535	0.512596	0.9594
GO:1904029	regulation of cyclin-dependent protein kinase activity	28	-0.98416	0.477535	0.962482
GO:0043065	positive regulation of apoptotic process	98	-0.984134	0.510337	0.961584
GO:0006520	cellular amino acid metabolic process	179	-0.984042	0.540984	0.960913
GO:1901293	nucleoside phosphate biosynthetic process	153	-0.984005	0.538382	0.960073
GO:0051050	positive regulation of transport	177	-0.982981	0.539715	0.962496
GO:0002682	regulation of immune system process	436	-0.982896	0.544	0.961794
GO:0070848	response to growth factor	204	-0.980581	0.541962	0.968529
GO:0031984	organelle subcompartment	61	-0.980075	0.512387	0.969199
GO:0031344	regulation of cell projection organization	142	-0.979969	0.546584	0.96855
GO:0048706	embryonic skeletal system development	37	-0.978151	0.51986	0.973664
GO:0040012	regulation of locomotion	270	-0.977152	0.560362	0.976017
GO:0030833	regulation of actin filament polymerization	73	-0.976678	0.536071	0.976511
GO:0060341	regulation of cellular localization	318	-0.97528	0.57515	0.980118
GO:0015399	primary active transmembrane transporter activity	59	-0.975022	0.534562	0.979961
GO:0042326	negative regulation of phosphorylation	141	-0.97448	0.531804	0.98073
GO:0009142	nucleoside triphosphate biosynthetic process	28	-0.973838	0.518703	0.981885
GO:0030073	insulin secretion	48	-0.973707	0.531144	0.981318
GO:0009799	specification of symmetry	52	-0.972946	0.523474	0.982778
GO:0000502	proteasome complex	21	-0.972756	0.511688	0.982429
GO:0006954	inflammatory response	30	-0.972672	0.511432	0.981696
GO:1901615	organic hydroxy compound metabolic process	169	-0.971959	0.562435	0.983036
GO:0050886	endocrine process	23	-0.97183	0.506989	0.982522
GO:0019208	phosphatase regulator activity	29	-0.971604	0.513141	0.982278
GO:0031214	biomineral tissue development	43	-0.971488	0.522248	0.981684
GO:0002822	regulation of adaptive immune response based on somatic recombination of immune receptors built from immunoglobulin superfamily domains	25	-0.971312	0.52802	0.981285
GO:0006066	alcohol metabolic process	111	-0.971062	0.537566	0.981171
GO:0043085	positive regulation of catalytic activity	279	-0.970005	0.592331	0.98356
GO:0051345	positive regulation of hydrolase activity	98	-0.969946	0.539121	0.982767
GO:0070201	regulation of establishment of protein localization	210	-0.968618	0.572736	0.986153
GO:0032886	regulation of microtubule-based process	45	-0.968282	0.536353	0.986278
GO:0045859	regulation of protein kinase activity	250	-0.968088	0.572874	0.985959
GO:0000988	transcription factor activity, protein binding	244	-0.967757	0.58392	0.98606
GO:0008285	negative regulation of cell proliferation	90	-0.967055	0.551502	0.987313
GO:0002763	positive regulation of myeloid leukocyte differentiation	22	-0.967035	0.526316	0.986421
GO:0042503	tyrosine phosphorylation of Stat3 protein	16	-0.966822	0.518667	0.986157
GO:0031513	nonmotile primary cilium	39	-0.966654	0.510059	0.985745
GO:0001228	transcriptional activator activity, RNA polymerase II transcription regulatory region sequence-specific binding	15	-0.966652	0.507916	0.984783
GO:1901019	regulation of calcium ion transmembrane transporter activity	21	-0.965486	0.507227	0.987493
GO:0006082	organic acid metabolic process	413	-0.965284	0.606212	0.987235
GO:0043549	regulation of kinase activity	268	-0.964238	0.589069	0.989634
GO:0043436	oxoacid metabolic process	409	-0.963675	0.622244	0.99043
GO:0031301	integral component of organelle membrane	21	-0.963239	0.550914	0.990817
GO:0010822	positive regulation of mitochondrion organization	36	-0.963194	0.525798	0.989991
GO:0004713	protein tyrosine kinase activity	62	-0.962386	0.542889	0.991602
GO:0006753	nucleoside phosphate metabolic process	263	-0.962161	0.609438	0.991369
GO:0021545	cranial nerve development	27	-0.961225	0.53392	0.993346
GO:0031400	negative regulation of protein modification process	170	-0.961124	0.590349	0.992706
GO:0044089	positive regulation of cellular component biogenesis	85	-0.960829	0.55914	0.992631
GO:0032880	regulation of protein localization	219	-0.960704	0.603448	0.992092
GO:1903530	regulation of secretion by cell	134	-0.959875	0.588785	0.993714
GO:0005875	microtubule associated complex	103	-0.959521	0.567914	0.993885
GO:0030097	hemopoiesis	302	-0.958932	0.61167	0.994711
GO:0009636	response to toxic substance	30	-0.95864	0.527431	0.994647
GO:0032507	maintenance of protein location in cell	20	-0.958383	0.52986	0.994458
GO:0010821	regulation of mitochondrion organization	69	-0.95553	0.564074	1
GO:0030246	carbohydrate binding	24	-0.954125	0.541878	1
GO:0004930	G-protein coupled receptor activity	162	-0.954117	0.57716	1
GO:0007632	visual behavior	35	-0.953254	0.547879	1
GO:0032465	regulation of cytokinesis	24	-0.952851	0.540127	1
GO:0070011	peptidase activity, acting on L-amino acid peptides	324	-0.952205	0.636731	1
GO:0002521	leukocyte differentiation	213	-0.952027	0.626775	1
GO:0009855	determination of bilateral symmetry	52	-0.951991	0.559091	1
GO:0090087	regulation of peptide transport	71	-0.951618	0.559116	1
GO:0048167	regulation of synaptic plasticity	73	-0.94998	0.57947	1
GO:0016705	oxidoreductase activity, acting on paired donors, with incorporation or reduction of molecular oxygen	62	-0.949978	0.563636	1
GO:1903651	positive regulation of cytoplasmic transport	40	-0.949828	0.558962	1
GO:0006955	immune response	276	-0.94925	0.624121	1
GO:0050804	modulation of synaptic transmission	133	-0.949215	0.591942	1
GO:0016616	oxidoreductase activity, acting on the CH-OH group of donors, NAD or NADP as acceptor	57	-0.949119	0.563616	1
GO:0052547	regulation of peptidase activity	111	-0.946965	0.590323	1
GO:0061515	myeloid cell development	20	-0.946442	0.536364	1
GO:0010631	epithelial cell migration	106	-0.946364	0.593817	1
GO:0010717	regulation of epithelial to mesenchymal transition	35	-0.946207	0.534829	1
GO:0010464	regulation of mesenchymal cell proliferation	29	-0.946112	0.57638	1
GO:0001894	tissue homeostasis	59	-0.945005	0.573034	1
GO:0021675	nerve development	29	-0.943816	0.563975	1
GO:0044822	poly(A) RNA binding	83	-0.942331	0.581897	1
GO:0006417	regulation of translation	136	-0.942182	0.616495	1
GO:1903649	regulation of cytoplasmic transport	150	-0.941416	0.617284	1
GO:0031967	organelle envelope	297	-0.94126	0.659617	1
GO:0032868	response to insulin	45	-0.941032	0.580952	1
GO:1903708	positive regulation of hemopoiesis	45	-0.940049	0.566667	1
GO:0051705	multi-organism behavior	21	-0.93923	0.539559	1
GO:0010608	posttranscriptional regulation of gene expression	206	-0.938794	0.639796	1
GO:0090132	epithelium migration	106	-0.938784	0.602769	1
GO:0031975	envelope	297	-0.938546	0.679359	1
GO:0044711	single-organism biosynthetic process	377	-0.937652	0.683367	1
GO:0006909	phagocytosis	17	-0.937582	0.582011	1
GO:0005085	guanyl-nucleotide exchange factor activity	67	-0.937133	0.582057	1
GO:0048592	eye morphogenesis	35	-0.935949	0.574341	1
GO:0019866	organelle inner membrane	205	-0.933475	0.661958	1
GO:0010463	mesenchymal cell proliferation	32	-0.932518	0.604343	1
GO:0090130	tissue migration	107	-0.932327	0.623804	1
GO:1900371	regulation of purine nucleotide biosynthetic process	22	-0.932172	0.575567	1
GO:0034728	nucleosome organization	51	-0.932089	0.583721	1
GO:0042886	amide transport	87	-0.931763	0.607759	1
GO:0002440	production of molecular mediator of immune response	46	-0.931654	0.588032	1
GO:0030817	regulation of cAMP biosynthetic process	19	-0.930911	0.552419	1
GO:0030307	positive regulation of cell growth	22	-0.930598	0.555556	1
GO:0051961	negative regulation of nervous system development	41	-0.929861	0.596407	1
GO:0044450	microtubule organizing center part	22	-0.929438	0.585859	1
GO:0010921	regulation of phosphatase activity	67	-0.929237	0.591769	1
GO:0034248	regulation of cellular amide metabolic process	141	-0.929024	0.636457	1
GO:0010564	regulation of cell cycle process	174	-0.927386	0.654822	1
GO:0017048	Rho GTPase binding	28	-0.926833	0.580566	1
GO:0052652	cyclic purine nucleotide metabolic process	22	-0.926528	0.59	1
GO:0015833	peptide transport	83	-0.925364	0.625668	1
GO:0033673	negative regulation of kinase activity	44	-0.925247	0.59727	1
GO:0003170	heart valve development	17	-0.92428	0.57293	1
GO:1903362	regulation of cellular protein catabolic process	54	-0.923687	0.616854	1
GO:0005924	cell-substrate adherens junction	273	-0.922539	0.712121	1
GO:0006171	cAMP biosynthetic process	19	-0.922529	0.583443	1
GO:1902107	positive regulation of leukocyte differentiation	38	-0.922074	0.6	1
GO:0097191	extrinsic apoptotic signaling pathway	119	-0.921588	0.642482	1
GO:0001816	cytokine production	251	-0.921466	0.689899	1
GO:0006469	negative regulation of protein kinase activity	43	-0.92116	0.608046	1
GO:0051129	negative regulation of cellular component organization	177	-0.920207	0.673196	1
GO:0044282	small molecule catabolic process	64	-0.920154	0.625692	1
GO:0002764	immune response-regulating signaling pathway	161	-0.919393	0.650664	1
GO:0051018	protein kinase A binding	16	-0.919227	0.592992	1
GO:0042594	response to starvation	17	-0.919222	0.593792	1
GO:0007173	epidermal growth factor receptor signaling pathway	37	-0.919214	0.602871	1
GO:0050817	coagulation	75	-0.918667	0.624729	1
GO:0046631	alpha-beta T cell activation	34	-0.918331	0.593939	1
GO:0045981	positive regulation of nucleotide metabolic process	37	-0.918311	0.627381	1
GO:0051046	regulation of secretion	151	-0.917867	0.66114	1
GO:0050768	negative regulation of neurogenesis	41	-0.917571	0.596266	1
GO:0030801	positive regulation of cyclic nucleotide metabolic process	37	-0.916825	0.600962	1
GO:0007067	mitotic nuclear division	55	-0.915609	0.623583	1
GO:0051348	negative regulation of transferase activity	50	-0.915388	0.601136	1
GO:0030120	vesicle coat	19	-0.914593	0.596535	1
GO:0006470	protein dephosphorylation	145	-0.914484	0.684703	1
GO:0007186	G-protein coupled receptor signaling pathway	216	-0.913794	0.703967	1
GO:0043189	H4/H2A histone acetyltransferase complex	17	-0.913691	0.586476	1
GO:0006575	cellular modified amino acid metabolic process	59	-0.913494	0.631166	1
GO:0030814	regulation of cAMP metabolic process	19	-0.91337	0.584833	1
GO:0030990	intraciliary transport particle	15	-0.912906	0.585791	1
GO:0006629	lipid metabolic process	493	-0.912682	0.785	1
GO:0002756	MyD88-independent toll-like receptor signaling pathway	18	-0.912367	0.589777	1
GO:0042623	ATPase activity, coupled	107	-0.911219	0.663812	1
GO:0019752	carboxylic acid metabolic process	394	-0.90926	0.772864	1
GO:0044272	sulfur compound biosynthetic process	16	-0.909258	0.582895	1
GO:0043112	receptor metabolic process	34	-0.909253	0.612394	1
GO:0051213	dioxygenase activity	28	-0.908925	0.618758	1
GO:0008289	lipid binding	235	-0.907611	0.725708	1
GO:0007596	blood coagulation	66	-0.907512	0.641657	1
GO:0034622	cellular macromolecular complex assembly	286	-0.906769	0.737688	1
GO:0051341	regulation of oxidoreductase activity	27	-0.906431	0.612745	1
GO:0042509	regulation of tyrosine phosphorylation of STAT protein	18	-0.906218	0.603381	1
GO:0019882	antigen processing and presentation	58	-0.905669	0.613122	1
GO:0032874	positive regulation of stress-activated MAPK cascade	41	-0.905552	0.628505	1
GO:0030055	cell-substrate junction	275	-0.905122	0.736418	1
GO:0051338	regulation of transferase activity	292	-0.903413	0.73494	1
GO:0050854	regulation of antigen receptor-mediated signaling pathway	25	-0.90176	0.633292	1
GO:0007005	mitochondrion organization	121	-0.901284	0.68933	1
GO:0007088	regulation of mitotic nuclear division	42	-0.900343	0.635392	1
GO:0051851	modification by host of symbiont morphology or physiology	16	-0.899305	0.57956	1
GO:0003018	vascular process in circulatory system	52	-0.898174	0.651189	1
GO:0050852	T cell receptor signaling pathway	15	-0.897612	0.612105	1
GO:0003954	NADH dehydrogenase activity	24	-0.897458	0.607362	1
GO:0005272	sodium channel activity	16	-0.897444	0.606341	1
GO:0034110	regulation of homotypic cell-cell adhesion	86	-0.896246	0.678375	1
GO:0050856	regulation of T cell receptor signaling pathway	15	-0.895141	0.630522	1
GO:1903034	regulation of response to wounding	54	-0.894939	0.638985	1
GO:0033674	positive regulation of kinase activity	150	-0.894284	0.708901	1
GO:0015748	organophosphate ester transport	45	-0.893989	0.634483	1
GO:1901361	organic cyclic compound catabolic process	151	-0.893539	0.7057	1
GO:0008585	female gonad development	17	-0.893181	0.628758	1
GO:0050136	NADH dehydrogenase (quinone) activity	24	-0.893001	0.619107	1
GO:0034767	positive regulation of ion transmembrane transport	30	-0.892594	0.633333	1
GO:0043178	alcohol binding	26	-0.892593	0.631778	1
GO:0042060	wound healing	89	-0.890859	0.689175	1
GO:0008064	regulation of actin polymerization or depolymerization	89	-0.890452	0.682505	1
GO:0030832	regulation of actin filament length	89	-0.890245	0.695082	1
GO:0051223	regulation of protein transport	195	-0.890091	0.756592	1
GO:0002684	positive regulation of immune system process	272	-0.889683	0.762336	1
GO:0080135	regulation of cellular response to stress	164	-0.889539	0.722107	1
GO:0007260	tyrosine phosphorylation of STAT protein	18	-0.889489	0.644269	1
GO:0048168	regulation of neuronal synaptic plasticity	25	-0.888578	0.635443	1
GO:0080134	regulation of response to stress	367	-0.888168	0.800801	1
GO:0010563	negative regulation of phosphorus metabolic process	165	-0.88768	0.710338	1
GO:0032934	sterol binding	24	-0.886798	0.635	1
GO:0030234	enzyme regulator activity	275	-0.885986	0.772864	1
GO:1901987	regulation of cell cycle phase transition	52	-0.885005	0.661748	1
GO:0061136	regulation of proteasomal protein catabolic process	35	-0.884629	0.655952	1
GO:0045185	maintenance of protein location	21	-0.884485	0.649497	1
GO:0046916	cellular transition metal ion homeostasis	30	-0.883989	0.638788	1
GO:0034764	positive regulation of transmembrane transport	36	-0.883292	0.647821	1
GO:1900542	regulation of purine nucleotide metabolic process	31	-0.883026	0.643382	1
GO:0042493	response to drug	27	-0.882622	0.65	1
GO:0006631	fatty acid metabolic process	105	-0.882276	0.6873	1
GO:0045936	negative regulation of phosphate metabolic process	165	-0.882215	0.733879	1
GO:0008238	exopeptidase activity	51	-0.881923	0.660161	1
GO:0051702	interaction with symbiont	16	-0.880321	0.639077	1
GO:0046545	development of primary female sexual characteristics	17	-0.879612	0.639744	1
GO:0030111	regulation of Wnt signaling pathway	138	-0.879568	0.742708	1
GO:0030031	cell projection assembly	93	-0.87894	0.692308	1
GO:0050688	regulation of defense response to virus	16	-0.878828	0.629288	1
GO:0007599	hemostasis	137	-0.878758	0.734021	1
GO:0004175	endopeptidase activity	134	-0.877602	0.717526	1
GO:0015849	organic acid transport	126	-0.877474	0.726141	1
GO:0031057	negative regulation of histone modification	26	-0.877289	0.641866	1
GO:1901699	cellular response to nitrogen compound	39	-0.876879	0.668252	1
GO:0042742	defense response to bacterium	32	-0.876847	0.661037	1
GO:0002753	cytoplasmic pattern recognition receptor signaling pathway	19	-0.875629	0.636132	1
GO:0031300	intrinsic component of organelle membrane	119	-0.875428	0.729167	1
GO:0009117	nucleotide metabolic process	245	-0.875403	0.809859	1
GO:0070304	positive regulation of stress-activated protein kinase signaling cascade	41	-0.874586	0.674584	1
GO:0008637	apoptotic mitochondrial changes	32	-0.874475	0.662307	1
GO:0043583	ear development	63	-0.874367	0.705556	1
GO:0090407	organophosphate biosynthetic process	184	-0.874096	0.768057	1
GO:0044419	interspecies interaction between organisms	197	-0.873627	0.785351	1
GO:0050792	regulation of viral process	50	-0.873595	0.683202	1
GO:0043900	regulation of multi-organism process	81	-0.872953	0.70929	1
GO:0051100	negative regulation of binding	34	-0.872682	0.67503	1
GO:0015749	monosaccharide transport	62	-0.872289	0.693694	1
GO:0043903	regulation of symbiosis, encompassing mutualism through parasitism	55	-0.871633	0.669318	1
GO:0016055	Wnt signaling pathway	177	-0.871513	0.769939	1
GO:1903047	mitotic cell cycle process	198	-0.870893	0.775967	1
GO:0051726	regulation of cell cycle	294	-0.870801	0.819458	1
GO:0015850	organic hydroxy compound transport	63	-0.870226	0.697268	1
GO:0032182	ubiquitin-like protein binding	61	-0.869085	0.694665	1
GO:0097696	STAT cascade	33	-0.868468	0.679856	1
GO:0002250	adaptive immune response	50	-0.868222	0.699663	1
GO:0016831	carboxy-lyase activity	19	-0.867938	0.672194	1
GO:0006304	DNA modification	50	-0.867671	0.673988	1
GO:1901566	organonitrogen compound biosynthetic process	438	-0.866926	0.861862	1
GO:0018958	phenol-containing compound metabolic process	55	-0.866545	0.712173	1
GO:0032147	activation of protein kinase activity	83	-0.866539	0.726596	1
GO:1901137	carbohydrate derivative biosynthetic process	205	-0.866023	0.782077	1
GO:0031347	regulation of defense response	184	-0.866018	0.794479	1
GO:0006672	ceramide metabolic process	32	-0.864951	0.677576	1
GO:0030414	peptidase inhibitor activity	29	-0.864709	0.689441	1
GO:0007270	neuron-neuron synaptic transmission	38	-0.864251	0.692932	1
GO:0016311	dephosphorylation	157	-0.864142	0.755187	1
GO:0009408	response to heat	24	-0.863844	0.649447	1
GO:0033043	regulation of organelle organization	409	-0.863765	0.861446	1
GO:0046425	regulation of JAK-STAT cascade	33	-0.863	0.673835	1
GO:0010557	positive regulation of macromolecule biosynthetic process	165	-0.862941	0.785421	1
GO:0031410	cytoplasmic vesicle	324	-0.862809	0.836837	1
GO:0022411	cellular component disassembly	125	-0.8621	0.763598	1
GO:0051098	regulation of binding	130	-0.86102	0.765136	1
GO:0044403	symbiosis, encompassing mutualism through parasitism	196	-0.860865	0.798371	1
GO:0010565	regulation of cellular ketone metabolic process	35	-0.860697	0.692029	1
GO:0005539	glycosaminoglycan binding	66	-0.860475	0.714761	1
GO:0007259	JAK-STAT cascade	33	-0.860211	0.692121	1
GO:0046488	phosphatidylinositol metabolic process	40	-0.859847	0.677608	1
GO:1904892	regulation of STAT cascade	33	-0.859643	0.684086	1
GO:1902582	single-organism intracellular transport	457	-0.858901	0.873874	1
GO:0071363	cellular response to growth factor stimulus	165	-0.858856	0.785276	1
GO:0038093	Fc receptor signaling pathway	28	-0.858293	0.682266	1
GO:0042129	regulation of T cell proliferation	48	-0.85818	0.686845	1
GO:0034330	cell junction organization	96	-0.857997	0.726695	1
GO:0006140	regulation of nucleotide metabolic process	74	-0.857348	0.731111	1
GO:0051783	regulation of nuclear division	52	-0.855907	0.70316	1
GO:0002431	Fc receptor mediated stimulatory signaling pathway	16	-0.85489	0.679245	1
GO:0015630	microtubule cytoskeleton	495	-0.854261	0.896794	1
GO:0071824	protein-DNA complex subunit organization	59	-0.853561	0.724638	1
GO:0060627	regulation of vesicle-mediated transport	111	-0.853179	0.771097	1
GO:0016655	oxidoreductase activity, acting on NAD(P)H, quinone or similar compound as acceptor	27	-0.852946	0.696517	1
GO:0048475	coated membrane	44	-0.852493	0.718458	1
GO:0030183	B cell differentiation	27	-0.852218	0.679293	1
GO:0051247	positive regulation of protein metabolic process	431	-0.851894	0.902903	1
GO:0008227	G-protein coupled amine receptor activity	26	-0.851845	0.671642	1
GO:0002027	regulation of heart rate	24	-0.851816	0.697318	1
GO:0004520	endodeoxyribonuclease activity	23	-0.851554	0.669939	1
GO:0098588	bounding membrane of organelle	345	-0.851246	0.882648	1
GO:0072657	protein localization to membrane	135	-0.851088	0.775595	1
GO:0030117	membrane coat	44	-0.850811	0.698157	1
GO:0051248	negative regulation of protein metabolic process	277	-0.84874	0.853831	1
GO:0031228	intrinsic component of Golgi membrane	23	-0.848404	0.690231	1
GO:0031348	negative regulation of defense response	37	-0.848129	0.688095	1
GO:0001676	long-chain fatty acid metabolic process	18	-0.848046	0.688312	1
GO:0032496	response to lipopolysaccharide	32	-0.848022	0.719088	1
GO:0015662	ATPase activity, coupled to transmembrane movement of ions, phosphorylative mechanism	15	-0.846491	0.68152	1
GO:0048871	multicellular organismal homeostasis	95	-0.846452	0.766917	1
GO:0016887	ATPase activity	121	-0.846191	0.7881	1
GO:0002253	activation of immune response	156	-0.846144	0.793175	1
GO:1903844	regulation of cellular response to transforming growth factor beta stimulus	58	-0.846063	0.729143	1
GO:0032270	positive regulation of cellular protein metabolic process	428	-0.846038	0.897796	1
GO:1902562	H4 histone acetyltransferase complex	18	-0.845501	0.682477	1
GO:0051495	positive regulation of cytoskeleton organization	60	-0.845373	0.75	1
GO:0016023	cytoplasmic, membrane-bounded vesicle	317	-0.845076	0.870871	1
GO:0019637	organophosphate metabolic process	400	-0.844219	0.896897	1
GO:0030168	platelet activation	47	-0.843372	0.728538	1
GO:0006163	purine nucleotide metabolic process	141	-0.843271	0.801662	1
GO:0000323	lytic vacuole	108	-0.842772	0.786868	1
GO:0002757	immune response-activating signal transduction	153	-0.842624	0.807692	1
GO:0006820	anion transport	270	-0.842441	0.851964	1
GO:0030810	positive regulation of nucleotide biosynthetic process	32	-0.841868	0.690361	1
GO:0044255	cellular lipid metabolic process	359	-0.84159	0.878	1
GO:0008375	acetylglucosaminyltransferase activity	18	-0.840374	0.690446	1
GO:0044463	cell projection part	325	-0.840048	0.884073	1
GO:0007618	mating	15	-0.839918	0.678331	1
GO:0050880	regulation of blood vessel size	42	-0.839793	0.726627	1
GO:0051347	positive regulation of transferase activity	169	-0.839754	0.830578	1
GO:0098542	defense response to other organism	51	-0.839377	0.728637	1
GO:0030804	positive regulation of cyclic nucleotide biosynthetic process	32	-0.839344	0.703379	1
GO:0007159	leukocyte cell-cell adhesion	146	-0.838749	0.806653	1
GO:0043484	regulation of RNA splicing	47	-0.83834	0.743945	1
GO:1903050	regulation of proteolysis involved in cellular protein catabolic process	50	-0.837519	0.725287	1
GO:0019205	nucleobase-containing compound kinase activity	18	-0.836522	0.699615	1
GO:0010562	positive regulation of phosphorus metabolic process	379	-0.836037	0.897	1
GO:0019362	pyridine nucleotide metabolic process	41	-0.835023	0.726535	1
GO:0006364	rRNA processing	22	-0.834953	0.722293	1
GO:0045937	positive regulation of phosphate metabolic process	379	-0.834922	0.909	1
GO:0000149	SNARE binding	24	-0.834677	0.709476	1
GO:0003774	motor activity	74	-0.834115	0.758621	1
GO:0050684	regulation of mRNA processing	28	-0.833584	0.702736	1
GO:0035150	regulation of tube size	42	-0.833356	0.727705	1
GO:0042098	T cell proliferation	57	-0.832811	0.758315	1
GO:1903311	regulation of mRNA metabolic process	28	-0.832514	0.71625	1
GO:0017015	regulation of transforming growth factor beta receptor signaling pathway	58	-0.832417	0.76298	1
GO:0101005	ubiquitinyl hydrolase activity	30	-0.832012	0.714286	1
GO:1903309	negative regulation of chromatin modification	28	-0.831881	0.695921	1
GO:0007006	mitochondrial membrane organization	31	-0.830608	0.71018	1
GO:0046942	carboxylic acid transport	123	-0.830309	0.815482	1
GO:0032940	secretion by cell	217	-0.83011	0.846075	1
GO:0009150	purine ribonucleotide metabolic process	132	-0.82995	0.800208	1
GO:0071559	response to transforming growth factor beta	59	-0.829141	0.761042	1
GO:0016298	lipase activity	37	-0.829052	0.729191	1
GO:0036459	thiol-dependent ubiquitinyl hydrolase activity	30	-0.828714	0.720571	1
GO:0032787	monocarboxylic acid metabolic process	183	-0.827726	0.840164	1
GO:0002697	regulation of immune effector process	82	-0.827637	0.774017	1
GO:0045860	positive regulation of protein kinase activity	147	-0.827259	0.83125	1
GO:0009451	RNA modification	51	-0.827162	0.730324	1
GO:0043087	regulation of GTPase activity	208	-0.826663	0.852459	1
GO:0032269	negative regulation of cellular protein metabolic process	264	-0.826372	0.878024	1
GO:1901342	regulation of vasculature development	91	-0.82581	0.789925	1
GO:0046660	female sex differentiation	28	-0.825619	0.731436	1
GO:0071560	cellular response to transforming growth factor beta stimulus	59	-0.824833	0.762014	1
GO:0045765	regulation of angiogenesis	90	-0.821861	0.807399	1
GO:0050778	positive regulation of immune response	173	-0.821399	0.863169	1
GO:0043254	regulation of protein complex assembly	134	-0.820733	0.812046	1
GO:0004536	deoxyribonuclease activity	27	-0.820553	0.73375	1
GO:0071705	nitrogen compound transport	250	-0.820441	0.885196	1
GO:0072524	pyridine-containing compound metabolic process	42	-0.819999	0.755635	1
GO:0010469	regulation of receptor activity	50	-0.819591	0.76825	1
GO:0006024	glycosaminoglycan biosynthetic process	19	-0.817119	0.700777	1
GO:0001775	cell activation	366	-0.816881	0.921765	1
GO:0009199	ribonucleoside triphosphate metabolic process	38	-0.816861	0.767523	1
GO:0019888	protein phosphatase regulator activity	24	-0.816728	0.736375	1
GO:0006022	aminoglycan metabolic process	51	-0.816173	0.753792	1
GO:0007179	transforming growth factor beta receptor signaling pathway	59	-0.815383	0.782755	1
GO:0031577	spindle checkpoint	19	-0.814594	0.720721	1
GO:1902532	negative regulation of intracellular signal transduction	47	-0.814324	0.760465	1
GO:0032924	activin receptor signaling pathway	16	-0.814299	0.724	1
GO:0009416	response to light stimulus	120	-0.813526	0.820378	1
GO:0009896	positive regulation of catabolic process	97	-0.813297	0.813778	1
GO:0070325	lipoprotein particle receptor binding	15	-0.812918	0.732	1
GO:0006643	membrane lipid metabolic process	68	-0.812547	0.782135	1
GO:0048532	anatomical structure arrangement	16	-0.812374	0.729032	1
GO:0044772	mitotic cell cycle phase transition	126	-0.811956	0.834208	1
GO:0055076	transition metal ion homeostasis	40	-0.811596	0.759717	1
GO:0008081	phosphoric diester hydrolase activity	27	-0.807809	0.73192	1
GO:0009259	ribonucleotide metabolic process	138	-0.807687	0.861284	1
GO:0046782	regulation of viral transcription	17	-0.807294	0.722892	1
GO:0043408	regulation of MAPK cascade	215	-0.806979	0.881699	1
GO:0010638	positive regulation of organelle organization	164	-0.806209	0.868718	1
GO:0051403	stress-activated MAPK cascade	90	-0.805321	0.821505	1
GO:0019693	ribose phosphate metabolic process	139	-0.804878	0.846395	1
GO:0016782	transferase activity, transferring sulfur-containing groups	42	-0.80415	0.784473	1
GO:0005342	organic acid transmembrane transporter activity	53	-0.803891	0.781072	1
GO:0044455	mitochondrial membrane part	52	-0.803843	0.772254	1
GO:0004866	endopeptidase inhibitor activity	25	-0.802352	0.752158	1
GO:0030662	coated vesicle membrane	37	-0.801931	0.77512	1
GO:0019080	viral gene expression	18	-0.801763	0.739244	1
GO:0019083	viral transcription	18	-0.801581	0.723958	1
GO:0051119	sugar transmembrane transporter activity	15	-0.801549	0.742523	1
GO:1903900	regulation of viral life cycle	47	-0.800417	0.793224	1
GO:1903037	regulation of leukocyte cell-cell adhesion	76	-0.800334	0.813466	1
GO:0009267	cellular response to starvation	16	-0.800208	0.730307	1
GO:2001020	regulation of response to DNA damage stimulus	53	-0.799462	0.778781	1
GO:0031461	cullin-RING ubiquitin ligase complex	56	-0.798935	0.804714	1
GO:0009062	fatty acid catabolic process	26	-0.798009	0.757055	1
GO:0031098	stress-activated protein kinase signaling cascade	90	-0.797686	0.844156	1
GO:0003300	cardiac muscle hypertrophy	17	-0.797617	0.759162	1
GO:0002377	immunoglobulin production	28	-0.79744	0.780427	1
GO:0007162	negative regulation of cell adhesion	55	-0.797194	0.792193	1
GO:0045321	leukocyte activation	282	-0.796666	0.922222	1
GO:0010559	regulation of glycoprotein biosynthetic process	16	-0.796423	0.741645	1
GO:0042113	B cell activation	63	-0.79622	0.809735	1
GO:0006835	dicarboxylic acid transport	24	-0.795675	0.752823	1
GO:0042277	peptide binding	30	-0.795266	0.771429	1
GO:0002460	adaptive immune response based on somatic recombination of immune receptors built from immunoglobulin superfamily domains	47	-0.794877	0.797219	1
GO:0015108	chloride transmembrane transporter activity	20	-0.794527	0.758838	1
GO:0019439	aromatic compound catabolic process	144	-0.793747	0.877593	1
GO:0098862	cluster of actin-based cell projections	32	-0.793564	0.790582	1
GO:0044877	macromolecular complex binding	210	-0.793114	0.892028	1
GO:0043624	cellular protein complex disassembly	93	-0.790931	0.83682	1
GO:0008645	hexose transport	60	-0.790812	0.802928	1
GO:0014743	regulation of muscle hypertrophy	16	-0.790783	0.763926	1
GO:0071897	DNA biosynthetic process	17	-0.790748	0.750322	1
GO:0072521	purine-containing compound metabolic process	149	-0.790219	0.897727	1
GO:0051297	centrosome organization	24	-0.789271	0.775281	1
GO:0000725	recombinational repair	18	-0.788498	0.759577	1
GO:0010611	regulation of cardiac muscle hypertrophy	16	-0.78814	0.771768	1
GO:0032872	regulation of stress-activated MAPK cascade	69	-0.787411	0.831473	1
GO:0050863	regulation of T cell activation	76	-0.787269	0.821041	1
GO:0000398	mRNA splicing, via spliceosome	30	-0.786928	0.779302	1
GO:0006029	proteoglycan metabolic process	28	-0.786789	0.768944	1
GO:0046486	glycerolipid metabolic process	136	-0.785835	0.877339	1
GO:0043409	negative regulation of MAPK cascade	38	-0.785387	0.788347	1
GO:0042327	positive regulation of phosphorylation	338	-0.784875	0.943775	1
GO:0071166	ribonucleoprotein complex localization	17	-0.783972	0.756935	1
GO:0006639	acylglycerol metabolic process	48	-0.783972	0.805654	1
GO:0044724	single-organism carbohydrate catabolic process	19	-0.783808	0.786885	1
GO:0070302	regulation of stress-activated protein kinase signaling cascade	69	-0.783378	0.841518	1
GO:0072329	monocarboxylic acid catabolic process	27	-0.783358	0.80148	1
GO:0000041	transition metal ion transport	34	-0.78128	0.796163	1
GO:0006396	RNA processing	253	-0.780686	0.915066	1
GO:0046058	cAMP metabolic process	30	-0.780294	0.800487	1
GO:0061024	membrane organization	308	-0.78014	0.944779	1
GO:0043241	protein complex disassembly	98	-0.779417	0.859705	1
GO:0071426	ribonucleoprotein complex export from nucleus	17	-0.77915	0.768924	1
GO:1903018	regulation of glycoprotein metabolic process	17	-0.777675	0.74282	1
GO:0044033	multi-organism metabolic process	18	-0.777324	0.759842	1
GO:0051896	regulation of protein kinase B signaling	58	-0.777068	0.812217	1
GO:0012506	vesicle membrane	112	-0.777024	0.868887	1
GO:0016627	oxidoreductase activity, acting on the CH-CH group of donors	30	-0.776239	0.799032	1
GO:0042058	regulation of epidermal growth factor receptor signaling pathway	33	-0.776114	0.796856	1
GO:0044770	cell cycle phase transition	133	-0.775781	0.878378	1
GO:0044439	peroxisomal part	40	-0.775549	0.79496	1
GO:0008380	RNA splicing	99	-0.775027	0.884043	1
GO:0034109	homotypic cell-cell adhesion	149	-0.77488	0.9	1
GO:0048584	positive regulation of response to stimulus	471	-0.774873	0.968969	1
GO:0043491	protein kinase B signaling	58	-0.773965	0.836806	1
GO:0035315	hair cell differentiation	19	-0.773891	0.763612	1
GO:0097190	apoptotic signaling pathway	225	-0.773524	0.926829	1
GO:1901184	regulation of ERBB signaling pathway	33	-0.773496	0.806334	1
GO:0035097	histone methyltransferase complex	43	-0.773308	0.82	1
GO:0043603	cellular amide metabolic process	332	-0.773174	0.963964	1
GO:0044848	biological phase	45	-0.772817	0.816589	1
GO:0023014	signal transduction by protein phosphorylation	244	-0.772453	0.929435	1
GO:0034111	negative regulation of homotypic cell-cell adhesion	17	-0.771752	0.760211	1
GO:0035023	regulation of Rho protein signal transduction	21	-0.771693	0.793711	1
GO:0016859	cis-trans isomerase activity	22	-0.77154	0.777339	1
GO:0005543	phospholipid binding	132	-0.771388	0.885567	1
GO:0090150	establishment of protein localization to membrane	110	-0.771163	0.861199	1
GO:0019900	kinase binding	286	-0.770197	0.937626	1
GO:0006790	sulfur compound metabolic process	85	-0.768756	0.863588	1
GO:0043209	myelin sheath	15	-0.768631	0.783245	1
GO:0006869	lipid transport	109	-0.767622	0.876321	1
GO:0006638	neutral lipid metabolic process	49	-0.767237	0.826835	1
GO:0051302	regulation of cell division	77	-0.767009	0.846491	1
GO:0031401	positive regulation of protein modification process	375	-0.766845	0.961962	1
GO:0030799	regulation of cyclic nucleotide metabolic process	62	-0.766739	0.828571	1
GO:0071900	regulation of protein serine/threonine kinase activity	126	-0.76648	0.891213	1
GO:0002260	lymphocyte homeostasis	27	-0.765908	0.824051	1
GO:0005773	vacuole	206	-0.765748	0.918099	1
GO:0006886	intracellular protein transport	308	-0.765144	0.960804	1
GO:0007266	Rho protein signal transduction	21	-0.764753	0.787402	1
GO:0044802	single-organism membrane organization	275	-0.764232	0.958794	1
GO:0042110	T cell activation	137	-0.764132	0.908714	1
GO:0008154	actin polymerization or depolymerization	101	-0.762352	0.887354	1
GO:0051047	positive regulation of secretion	33	-0.761467	0.809227	1
GO:0071593	lymphocyte aggregation	137	-0.760704	0.905208	1
GO:0009593	detection of chemical stimulus	15	-0.760484	0.781377	1
GO:0070489	T cell aggregation	137	-0.760009	0.907216	1
GO:0003014	renal system process	31	-0.759969	0.817296	1
GO:0044438	microbody part	40	-0.759734	0.833529	1
GO:0022407	regulation of cell-cell adhesion	120	-0.759496	0.893235	1
GO:0019058	viral life cycle	55	-0.758516	0.843003	1
GO:0051186	cofactor metabolic process	125	-0.757273	0.907581	1
GO:0015931	nucleobase-containing compound transport	79	-0.757087	0.878393	1
GO:0001934	positive regulation of protein phosphorylation	301	-0.756932	0.951759	1
GO:0005739	mitochondrion	163	-0.756078	0.934156	1
GO:0005929	cilium	217	-0.756038	0.943205	1
GO:1902275	regulation of chromatin organization	80	-0.755426	0.855716	1
GO:0007346	regulation of mitotic cell cycle	141	-0.755317	0.906667	1
GO:0043410	positive regulation of MAPK cascade	125	-0.755294	0.906054	1
GO:0003727	single-stranded RNA binding	15	-0.754861	0.786951	1
GO:0000165	MAPK cascade	243	-0.753872	0.944276	1
GO:0010605	negative regulation of macromolecule metabolic process	442	-0.753304	0.978979	1
GO:0016791	phosphatase activity	149	-0.752732	0.91134	1
GO:0044429	mitochondrial part	163	-0.752394	0.92718	1
GO:0006665	sphingolipid metabolic process	49	-0.750931	0.829379	1
GO:1902533	positive regulation of intracellular signal transduction	144	-0.749835	0.91318	1
GO:0006352	DNA-templated transcription, initiation	70	-0.749156	0.870495	1
GO:0045444	fat cell differentiation	40	-0.747086	0.851114	1
GO:0030155	regulation of cell adhesion	206	-0.746865	0.939918	1
GO:0006275	regulation of DNA replication	44	-0.746683	0.841044	1
GO:0019783	ubiquitin-like protein-specific protease activity	34	-0.745827	0.835088	1
GO:0032984	macromolecular complex disassembly	104	-0.74398	0.892667	1
GO:0051607	defense response to virus	18	-0.743597	0.82732	1
GO:0000278	mitotic cell cycle	284	-0.743562	0.961771	1
GO:1901135	carbohydrate derivative metabolic process	364	-0.7426	0.980981	1
GO:0030135	coated vesicle	57	-0.742234	0.849487	1
GO:0006836	neurotransmitter transport	21	-0.740978	0.831836	1
GO:0071496	cellular response to external stimulus	18	-0.740515	0.819231	1
GO:0016879	ligase activity, forming carbon-nitrogen bonds	43	-0.740214	0.853318	1
GO:0009891	positive regulation of biosynthetic process	227	-0.739711	0.95569	1
GO:0022403	cell cycle phase	44	-0.739646	0.844807	1
GO:0005253	anion channel activity	26	-0.739131	0.82236	1
GO:0016052	carbohydrate catabolic process	23	-0.738695	0.827673	1
GO:0046649	lymphocyte activation	243	-0.73665	0.951219	1
GO:0031267	small GTPase binding	130	-0.73597	0.910136	1
GO:0005996	monosaccharide metabolic process	126	-0.735452	0.916842	1
GO:0001909	leukocyte mediated cytotoxicity	24	-0.735437	0.847607	1
GO:0004674	protein serine/threonine kinase activity	118	-0.735411	0.934392	1
GO:1902580	single-organism cellular localization	298	-0.732411	0.973843	1
GO:0016830	carbon-carbon lyase activity	46	-0.732363	0.849078	1
GO:2001251	negative regulation of chromosome organization	31	-0.730071	0.854859	1
GO:0010948	negative regulation of cell cycle process	31	-0.729602	0.856799	1
GO:2000241	regulation of reproductive process	15	-0.729566	0.831579	1
GO:0035770	ribonucleoprotein granule	83	-0.728964	0.906623	1
GO:0031668	cellular response to extracellular stimulus	18	-0.728626	0.80915	1
GO:0031638	zymogen activation	16	-0.728506	0.830508	1
GO:0006458	'de novo' protein folding	26	-0.726998	0.837065	1
GO:0000280	nuclear division	164	-0.726623	0.940513	1
GO:0031669	cellular response to nutrient levels	18	-0.72633	0.841229	1
GO:0051325	interphase	26	-0.726146	0.846547	1
GO:0051020	GTPase binding	131	-0.725354	0.948798	1
GO:0031253	cell projection membrane	90	-0.724962	0.907306	1
GO:0051320	S phase	26	-0.72441	0.874693	1
GO:0005903	brush border	23	-0.723013	0.852041	1
GO:0032006	regulation of TOR signaling	31	-0.722585	0.862363	1
GO:0051259	protein oligomerization	214	-0.72172	0.960606	1
GO:0045087	innate immune response	97	-0.720857	0.918567	1
GO:0009187	cyclic nucleotide metabolic process	71	-0.719857	0.912088	1
GO:0043516	regulation of DNA damage response, signal transduction by p53 class mediator	17	-0.719296	0.853403	1
GO:0046903	secretion	264	-0.718633	0.970737	1
GO:0000910	cytokinesis	46	-0.718341	0.883832	1
GO:0006839	mitochondrial transport	46	-0.718241	0.878363	1
GO:0033559	unsaturated fatty acid metabolic process	20	-0.716712	0.8486	1
GO:0033365	protein localization to organelle	240	-0.715663	0.961847	1
GO:0000096	sulfur amino acid metabolic process	21	-0.715027	0.83376	1
GO:0031324	negative regulation of cellular metabolic process	457	-0.714718	0.993	1
GO:1901571	fatty acid derivative transport	16	-0.712768	0.833784	1
GO:0015711	organic anion transport	173	-0.712628	0.963152	1
GO:0009100	glycoprotein metabolic process	110	-0.712396	0.936842	1
GO:0009894	regulation of catabolic process	263	-0.711839	0.98288	1
GO:0019829	cation-transporting ATPase activity	27	-0.711421	0.859278	1
GO:0071715	icosanoid transport	16	-0.711273	0.848883	1
GO:1903827	regulation of cellular protein localization	117	-0.710881	0.943975	1
GO:0006801	superoxide metabolic process	16	-0.710266	0.841033	1
GO:0070661	leukocyte proliferation	90	-0.708907	0.936695	1
GO:0008509	anion transmembrane transporter activity	112	-0.707888	0.940678	1
GO:0000070	mitotic sister chromatid segregation	25	-0.707884	0.8625	1
GO:0052689	carboxylic ester hydrolase activity	29	-0.707784	0.877627	1
GO:0070486	leukocyte aggregation	140	-0.707635	0.954404	1
GO:0007606	sensory perception of chemical stimulus	37	-0.706999	0.87619	1
GO:1901292	nucleoside phosphate catabolic process	26	-0.706304	0.861818	1
GO:0006260	DNA replication	65	-0.706161	0.910497	1
GO:0005777	peroxisome	41	-0.706044	0.886311	1
GO:0001776	leukocyte homeostasis	31	-0.70514	0.885784	1
GO:0032943	mononuclear cell proliferation	86	-0.704331	0.914823	1
GO:0006023	aminoglycan biosynthetic process	29	-0.703985	0.88543	1
GO:0007498	mesoderm development	23	-0.702389	0.863524	1
GO:0030119	AP-type membrane coat adaptor complex	20	-0.699714	0.871859	1
GO:0032309	icosanoid secretion	16	-0.699708	0.86423	1
GO:0099503	secretory vesicle	79	-0.69826	0.930131	1
GO:0002220	innate immune response activating cell surface receptor signaling pathway	33	-0.698194	0.88862	1
GO:0006518	peptide metabolic process	276	-0.695761	0.979818	1
GO:0016469	proton-transporting two-sector ATPase complex	37	-0.695689	0.891827	1
GO:0030141	secretory granule	79	-0.695576	0.91757	1
GO:0045930	negative regulation of mitotic cell cycle	18	-0.69463	0.857707	1
GO:0042157	lipoprotein metabolic process	36	-0.693646	0.890866	1
GO:0006690	icosanoid metabolic process	17	-0.693565	0.863698	1
GO:0010466	negative regulation of peptidase activity	56	-0.693325	0.902411	1
GO:0019902	phosphatase binding	62	-0.693302	0.926605	1
GO:0006914	autophagy	56	-0.692661	0.91358	1
GO:0048285	organelle fission	170	-0.692309	0.969008	1
GO:0031929	TOR signaling	32	-0.692142	0.903346	1
GO:0001906	cell killing	28	-0.691769	0.877863	1
GO:0006006	glucose metabolic process	62	-0.691189	0.91886	1
GO:1901568	fatty acid derivative metabolic process	17	-0.691019	0.860434	1
GO:0046496	nicotinamide nucleotide metabolic process	39	-0.69098	0.888759	1
GO:0016574	histone ubiquitination	21	-0.69054	0.877102	1
GO:0044665	MLL1/2 complex	24	-0.689652	0.87659	1
GO:0016604	nuclear body	138	-0.688797	0.969136	1
GO:0007281	germ cell development	53	-0.688538	0.916859	1
GO:0030163	protein catabolic process	291	-0.687362	0.984955	1
GO:0042579	microbody	82	-0.687043	0.949836	1
GO:0071826	ribonucleoprotein complex subunit organization	72	-0.686753	0.926616	1
GO:0030278	regulation of ossification	36	-0.685648	0.900592	1
GO:0002706	regulation of lymphocyte mediated immunity	17	-0.685046	0.870757	1
GO:0002703	regulation of leukocyte mediated immunity	35	-0.68441	0.909201	1
GO:0006650	glycerophospholipid metabolic process	90	-0.683869	0.957895	1
GO:0045785	positive regulation of cell adhesion	59	-0.681389	0.926387	1
GO:0003823	antigen binding	22	-0.679821	0.885118	1
GO:0044042	glucan metabolic process	51	-0.67966	0.931896	1
GO:0033119	negative regulation of RNA splicing	15	-0.678888	0.886818	1
GO:0009615	response to virus	19	-0.677769	0.89359	1
GO:0051253	negative regulation of RNA metabolic process	111	-0.677435	0.958686	1
GO:0055067	monovalent inorganic cation homeostasis	48	-0.677225	0.926052	1
GO:0004672	protein kinase activity	393	-0.677075	0.99499	1
GO:0007034	vacuolar transport	33	-0.676848	0.909091	1
GO:0006073	cellular glucan metabolic process	51	-0.676618	0.914648	1
GO:0043405	regulation of MAP kinase activity	87	-0.675512	0.944086	1
GO:0043161	proteasome-mediated ubiquitin-dependent protein catabolic process	89	-0.673601	0.960215	1
GO:0042578	phosphoric ester hydrolase activity	210	-0.673327	0.989858	1
GO:0030330	DNA damage response, signal transduction by p53 class mediator	47	-0.67138	0.922444	1
GO:0009617	response to bacterium	138	-0.671003	0.973904	1
GO:0046943	carboxylic acid transmembrane transporter activity	50	-0.67036	0.937572	1
GO:0009967	positive regulation of signal transduction	300	-0.668888	0.98993	1
GO:0043620	regulation of DNA-templated transcription in response to stress	25	-0.66865	0.903351	1
GO:0044259	multicellular organismal macromolecule metabolic process	15	-0.668227	0.877147	1
GO:0070646	protein modification by small protein removal	51	-0.667318	0.932948	1
GO:0051439	regulation of ubiquitin-protein ligase activity involved in mitotic cell cycle	19	-0.666138	0.882586	1
GO:0000279	M phase	36	-0.66557	0.922046	1
GO:0033120	positive regulation of RNA splicing	19	-0.664829	0.883483	1
GO:0046824	positive regulation of nucleocytoplasmic transport	25	-0.664295	0.906519	1
GO:0015171	amino acid transmembrane transporter activity	27	-0.661797	0.915935	1
GO:0034112	positive regulation of homotypic cell-cell adhesion	34	-0.661584	0.918246	1
GO:0016773	phosphotransferase activity, alcohol group as acceptor	428	-0.661537	0.996997	1
GO:0044262	cellular carbohydrate metabolic process	109	-0.661179	0.960847	1
GO:0023056	positive regulation of signaling	331	-0.661154	0.993982	1
GO:0008173	RNA methyltransferase activity	18	-0.660981	0.900645	1
GO:0009895	negative regulation of catabolic process	77	-0.660682	0.949171	1
GO:0016763	transferase activity, transferring pentosyl groups	18	-0.659119	0.902256	1
GO:0016482	cytoplasmic transport	292	-0.659052	0.992951	1
GO:0061135	endopeptidase regulator activity	36	-0.658453	0.924298	1
GO:0005794	Golgi apparatus	104	-0.657884	0.96348	1
GO:0004702	receptor signaling protein serine/threonine kinase activity	30	-0.657525	0.92725	1
GO:0002224	toll-like receptor signaling pathway	53	-0.657434	0.957447	1
GO:0042625	ATPase coupled ion transmembrane transporter activity	35	-0.656083	0.941246	1
GO:0007613	memory	21	-0.655921	0.890306	1
GO:0002237	response to molecule of bacterial origin	93	-0.65586	0.980728	1
GO:0044445	cytosolic part	30	-0.655736	0.93599	1
GO:0000228	nuclear chromosome	63	-0.655613	0.951794	1
GO:0017016	Ras GTPase binding	116	-0.654816	0.972689	1
GO:0033044	regulation of chromosome organization	98	-0.652808	0.970244	1
GO:0007249	I-kappaB kinase/NF-kappaB signaling	127	-0.652591	0.978992	1
GO:0002218	activation of innate immune response	82	-0.652294	0.964247	1
GO:0030286	dynein complex	23	-0.652049	0.910467	1
GO:0010647	positive regulation of cell communication	336	-0.651486	0.998996	1
GO:0046434	organophosphate catabolic process	27	-0.65112	0.927771	1
GO:0043331	response to dsRNA	23	-0.651069	0.918619	1
GO:0043618	regulation of transcription from RNA polymerase II promoter in response to stress	25	-0.650874	0.914573	1
GO:0044723	single-organism carbohydrate metabolic process	247	-0.650604	0.992929	1
GO:0051084	'de novo' posttranslational protein folding	16	-0.650282	0.911528	1
GO:0045619	regulation of lymphocyte differentiation	48	-0.649174	0.951479	1
GO:0045935	positive regulation of nucleobase-containing compound metabolic process	208	-0.648625	0.993871	1
GO:0046717	acid secretion	17	-0.64822	0.897849	1
GO:0022804	active transmembrane transporter activity	148	-0.647746	0.988648	1
GO:0033157	regulation of intracellular protein transport	101	-0.647521	0.970244	1
GO:0004527	exonuclease activity	32	-0.646487	0.930435	1
GO:0051052	regulation of DNA metabolic process	112	-0.646476	0.98203	1
GO:0048048	embryonic eye morphogenesis	15	-0.645687	0.916223	1
GO:0005829	cytosol	30	-0.645568	0.92698	1
GO:0002758	innate immune response-activating signal transduction	82	-0.644497	0.975771	1
GO:0005975	carbohydrate metabolic process	289	-0.643847	0.997988	1
GO:0045621	positive regulation of lymphocyte differentiation	17	-0.643125	0.912698	1
GO:0098763	mitotic cell cycle phase	33	-0.642266	0.927294	1
GO:0031349	positive regulation of defense response	110	-0.64188	0.972163	1
GO:0000087	mitotic M phase	33	-0.641801	0.933171	1
GO:0019318	hexose metabolic process	117	-0.640825	0.980084	1
GO:0010498	proteasomal protein catabolic process	102	-0.640654	0.977731	1
GO:0045088	regulation of innate immune response	83	-0.640585	0.968817	1
GO:0045582	positive regulation of T cell differentiation	17	-0.640514	0.916996	1
GO:0004519	endonuclease activity	32	-0.638952	0.930288	1
GO:0051173	positive regulation of nitrogen compound metabolic process	209	-0.638475	0.994924	1
GO:0000785	chromatin	134	-0.636846	0.983351	1
GO:0009314	response to radiation	183	-0.636003	0.993878	1
GO:1902600	hydrogen ion transmembrane transport	28	-0.635653	0.933815	1
GO:0045089	positive regulation of innate immune response	83	-0.634366	0.971831	1
GO:0061134	peptidase regulator activity	53	-0.63345	0.959862	1
GO:0005681	spliceosomal complex	76	-0.632201	0.97561	1
GO:0051707	response to other organism	225	-0.630013	0.988866	1
GO:0043207	response to external biotic stimulus	227	-0.627683	0.997982	1
GO:0045861	negative regulation of proteolysis	82	-0.626389	0.972885	1
GO:0019904	protein domain specific binding	216	-0.625446	0.994908	1
GO:0050657	nucleic acid transport	60	-0.625371	0.963842	1
GO:0046632	alpha-beta T cell differentiation	25	-0.623773	0.944444	1
GO:0051817	modification of morphology or physiology of other organism involved in symbiotic interaction	24	-0.620224	0.930261	1
GO:0051260	protein homooligomerization	48	-0.619974	0.967175	1
GO:0043393	regulation of protein binding	67	-0.618508	0.96633	1
GO:0040029	regulation of gene expression, epigenetic	33	-0.617696	0.951016	1
GO:0010823	negative regulation of mitochondrion organization	20	-0.617672	0.939086	1
GO:0043043	peptide biosynthetic process	244	-0.617567	0.997982	1
GO:0031056	regulation of histone modification	73	-0.616313	0.977199	1
GO:0006112	energy reserve metabolic process	36	-0.614028	0.955936	1
GO:0005057	receptor signaling protein activity	36	-0.612989	0.956419	1
GO:0034502	protein localization to chromosome	24	-0.612597	0.937659	1
GO:0009295	nucleoid	38	-0.612566	0.963869	1
GO:0022618	ribonucleoprotein complex assembly	67	-0.612538	0.976948	1
GO:0016874	ligase activity	109	-0.611747	0.992593	1
GO:0006605	protein targeting	213	-0.610734	0.995939	1
GO:0006412	translation	244	-0.610418	0.996951	1
GO:0035821	modification of morphology or physiology of other organism	24	-0.61011	0.947438	1
GO:0006513	protein monoubiquitination	19	-0.609407	0.931489	1
GO:0009607	response to biotic stimulus	237	-0.607968	0.998993	1
GO:0032890	regulation of organic acid transport	37	-0.607089	0.959524	1
GO:0042770	signal transduction in response to DNA damage	59	-0.606615	0.980984	1
GO:0051254	positive regulation of RNA metabolic process	154	-0.60387	0.994813	1
GO:0034708	methyltransferase complex	61	-0.603864	0.975225	1
GO:0005977	glycogen metabolic process	36	-0.603162	0.960234	1
GO:0044389	ubiquitin-like protein ligase binding	136	-0.603112	0.993737	1
GO:0010827	regulation of glucose transport	34	-0.602925	0.959209	1
GO:0031503	protein complex localization	29	-0.602883	0.950122	1
GO:0044257	cellular protein catabolic process	275	-0.60085	1	1
GO:0043604	amide biosynthetic process	248	-0.600613	0.996979	1
GO:0031532	actin cytoskeleton reorganization	15	-0.600463	0.942105	1
GO:0034061	DNA polymerase activity	18	-0.600427	0.93904	1
GO:2001233	regulation of apoptotic signaling pathway	77	-0.600122	0.971585	1
GO:1902229	regulation of intrinsic apoptotic signaling pathway in response to DNA damage	24	-0.600038	0.945293	1
GO:0070085	glycosylation	68	-0.599522	0.976821	1
GO:0044437	vacuolar part	115	-0.59922	0.994808	1
GO:0010628	positive regulation of gene expression	167	-0.598053	0.996917	1
GO:0045931	positive regulation of mitotic cell cycle	19	-0.597752	0.947644	1
GO:0044431	Golgi apparatus part	94	-0.597402	0.981799	1
GO:0004518	nuclease activity	86	-0.596045	0.982609	1
GO:0006486	protein glycosylation	59	-0.595206	0.980682	1
GO:0008033	tRNA processing	22	-0.594421	0.950904	1
GO:0022412	cellular process involved in reproduction in multicellular organism	59	-0.593981	0.98771	1
GO:0035966	response to topologically incorrect protein	31	-0.593595	0.968394	1
GO:0034249	negative regulation of cellular amide metabolic process	15	-0.592096	0.947441	1
GO:0005815	microtubule organizing center	249	-0.590698	1	1
GO:0030667	secretory granule membrane	15	-0.590542	0.954545	1
GO:1903308	regulation of chromatin modification	77	-0.589413	0.989083	1
GO:0006261	DNA-dependent DNA replication	23	-0.588092	0.955357	1
GO:0023023	MHC protein complex binding	21	-0.587527	0.955186	1
GO:0043413	macromolecule glycosylation	59	-0.586424	0.986487	1
GO:0030529	intracellular ribonucleoprotein complex	419	-0.586218	1	1
GO:0008514	organic anion transmembrane transporter activity	59	-0.585245	0.986239	1
GO:0042590	antigen processing and presentation of exogenous peptide antigen via MHC class I	22	-0.584523	0.969925	1
GO:0042254	ribosome biogenesis	38	-0.58438	0.978799	1
GO:1990904	ribonucleoprotein complex	419	-0.583349	1	1
GO:0034655	nucleobase-containing compound catabolic process	135	-0.581378	0.994797	1
GO:0072594	establishment of protein localization to organelle	142	-0.580026	0.995811	1
GO:0016788	hydrolase activity, acting on ester bonds	371	-0.578075	1	1
GO:0006403	RNA localization	64	-0.577949	0.988814	1
GO:0000151	ubiquitin ligase complex	92	-0.576092	0.993711	1
GO:0031062	positive regulation of histone methylation	20	-0.574786	0.965969	1
GO:0002221	pattern recognition receptor signaling pathway	63	-0.573793	0.987585	1
GO:0046474	glycerophospholipid biosynthetic process	31	-0.572706	0.967862	1
GO:0006644	phospholipid metabolic process	128	-0.57019	0.995781	1
GO:0048193	Golgi vesicle transport	46	-0.569762	0.989619	1
GO:0031328	positive regulation of cellular biosynthetic process	185	-0.568084	0.997949	1
GO:0010212	response to ionizing radiation	51	-0.567819	0.988751	1
GO:0016568	chromatin modification	312	-0.56763	0.998997	1
GO:0022406	membrane docking	19	-0.567606	0.967699	1
GO:0010506	regulation of autophagy	44	-0.567269	0.982143	1
GO:0019897	extrinsic component of plasma membrane	20	-0.565987	0.95564	1
GO:0009101	glycoprotein biosynthetic process	79	-0.565137	0.995652	1
GO:0031329	regulation of cellular catabolic process	196	-0.564954	1	1
GO:0016072	rRNA metabolic process	58	-0.564922	0.994413	1
GO:2001242	regulation of intrinsic apoptotic signaling pathway	37	-0.564802	0.984318	1
GO:0006305	DNA alkylation	40	-0.563029	0.974421	1
GO:0006301	postreplication repair	16	-0.560643	0.970052	1
GO:0009166	nucleotide catabolic process	25	-0.55786	0.971722	1
GO:0006511	ubiquitin-dependent protein catabolic process	166	-0.557593	0.998974	1
GO:2001252	positive regulation of chromosome organization	43	-0.553061	0.991774	1
GO:0019842	vitamin binding	25	-0.552241	0.972257	1
GO:0051301	cell division	118	-0.552133	0.998944	1
GO:0005840	ribosome	115	-0.550962	0.997904	1
GO:0005976	polysaccharide metabolic process	59	-0.549413	0.994331	1
GO:0009057	macromolecule catabolic process	426	-0.549374	1	1
GO:0008630	intrinsic apoptotic signaling pathway in response to DNA damage	44	-0.5472	0.984971	1
GO:0044264	cellular polysaccharide metabolic process	58	-0.547164	0.992214	1
GO:0090317	negative regulation of intracellular protein transport	15	-0.546605	0.953642	1
GO:0016779	nucleotidyltransferase activity	60	-0.545186	0.997755	1
GO:0044454	nuclear chromosome part	51	-0.545146	0.987443	1
GO:0018193	peptidyl-amino acid modification	238	-0.544856	1	1
GO:0097300	programmed necrotic cell death	15	-0.544722	0.97948	1
GO:0019901	protein kinase binding	54	-0.543844	0.991917	1
GO:1900181	negative regulation of protein localization to nucleus	15	-0.543447	0.97712	1
GO:1903828	negative regulation of cellular protein localization	15	-0.543058	0.978437	1
GO:0051236	establishment of RNA localization	58	-0.541938	0.996599	1
GO:0006497	protein lipidation	32	-0.541483	0.979319	1
GO:0051224	negative regulation of protein transport	17	-0.5406	0.968463	1
GO:0008276	protein methyltransferase activity	51	-0.539455	0.99319	1
GO:1904950	negative regulation of establishment of protein localization	17	-0.539347	0.978408	1
GO:0042158	lipoprotein biosynthetic process	32	-0.539112	0.990431	1
GO:0046364	monosaccharide biosynthetic process	16	-0.538346	0.977212	1
GO:0050658	RNA transport	58	-0.537111	0.993258	1
GO:0042308	negative regulation of protein import into nucleus	15	-0.536476	0.97335	1
GO:0035091	phosphatidylinositol binding	71	-0.535582	0.996678	1
GO:1904590	negative regulation of protein import	15	-0.535087	0.968877	1
GO:0009118	regulation of nucleoside metabolic process	15	-0.535015	0.978202	1
GO:0006111	regulation of gluconeogenesis	16	-0.533011	0.971506	1
GO:0002705	positive regulation of leukocyte mediated immunity	18	-0.532275	0.988016	1
GO:0031058	positive regulation of histone modification	40	-0.529732	0.988493	1
GO:0000139	Golgi membrane	75	-0.527412	0.997824	1
GO:0019319	hexose biosynthetic process	16	-0.524675	0.97027	1
GO:0051351	positive regulation of ligase activity	26	-0.524443	0.986335	1
GO:0070997	neuron death	34	-0.524112	0.986386	1
GO:0019941	modification-dependent protein catabolic process	237	-0.520879	1	1
GO:0006094	gluconeogenesis	16	-0.520818	0.98008	1
GO:1903310	positive regulation of chromatin modification	40	-0.52042	0.983313	1
GO:0010906	regulation of glucose metabolic process	33	-0.516068	0.991637	1
GO:0051443	positive regulation of ubiquitin-protein transferase activity	26	-0.513103	0.983951	1
GO:0008654	phospholipid biosynthetic process	33	-0.5124	0.991745	1
GO:0051603	proteolysis involved in cellular protein catabolic process	268	-0.511434	1	1
GO:0005768	endosome	197	-0.510765	1	1
GO:0036464	cytoplasmic ribonucleoprotein granule	56	-0.51036	0.998875	1
GO:0043632	modification-dependent macromolecule catabolic process	238	-0.510224	1	1
GO:0006997	nucleus organization	32	-0.508606	0.99757	1
GO:0000956	nuclear-transcribed mRNA catabolic process	69	-0.506343	1	1
GO:0070988	demethylation	18	-0.50488	0.978695	1
GO:0032784	regulation of DNA-templated transcription, elongation	19	-0.504776	0.989583	1
GO:0005694	chromosome	260	-0.503952	1	1
GO:0007126	meiotic nuclear division	46	-0.50239	0.997701	1
GO:0044423	virion part	16	-0.501222	0.989487	1
GO:0051340	regulation of ligase activity	27	-0.500475	0.996377	1
GO:0031023	microtubule organizing center organization	41	-0.498891	0.997669	1
GO:0003678	DNA helicase activity	20	-0.498577	0.98481	1
GO:0061695	transferase complex, transferring phosphorus-containing groups	25	-0.498546	0.993835	1
GO:0031060	regulation of histone methylation	32	-0.498201	0.996259	1
GO:0051952	regulation of amine transport	35	-0.497704	0.992629	1
GO:0006308	DNA catabolic process	20	-0.497602	0.989975	1
GO:0015837	amine transport	35	-0.496398	0.99757	1
GO:0008168	methyltransferase activity	98	-0.492752	0.997845	1
GO:0006482	protein demethylation	15	-0.490967	0.984293	1
GO:0006325	chromatin organization	362	-0.490854	1	1
GO:0051168	nuclear export	44	-0.489026	0.998814	1
GO:0007098	centrosome cycle	21	-0.4879	0.98995	1
GO:0016577	histone demethylation	15	-0.487519	0.982069	1
GO:0019012	virion	18	-0.487489	0.988651	1
GO:0043543	protein acylation	81	-0.481971	0.998904	1
GO:0006397	mRNA processing	68	-0.481345	0.998893	1
GO:0044427	chromosomal part	237	-0.481208	1	1
GO:0016407	acetyltransferase activity	53	-0.481042	0.997722	1
GO:0016071	mRNA metabolic process	141	-0.480706	1	1
GO:1902041	regulation of extrinsic apoptotic signaling pathway via death domain receptors	27	-0.478563	0.997481	1
GO:0006479	protein methylation	84	-0.472207	1	1
GO:0006259	DNA metabolic process	421	-0.468912	1	1
GO:0031970	organelle envelope lumen	30	-0.4687	0.998767	1
GO:0002474	antigen processing and presentation of peptide antigen via MHC class I	25	-0.46806	0.99359	1
GO:0008170	N-methyltransferase activity	49	-0.467003	1	1
GO:0072593	reactive oxygen species metabolic process	43	-0.464307	0.998822	1
GO:0034470	ncRNA processing	61	-0.462813	1	1
GO:0042393	histone binding	49	-0.459942	0.99549	1
GO:0044265	cellular macromolecule catabolic process	379	-0.45725	1	1
GO:0008625	extrinsic apoptotic signaling pathway via death domain receptors	28	-0.454677	0.995104	1
GO:0051955	regulation of amino acid transport	31	-0.451389	0.997579	1
GO:0016032	viral process	126	-0.450382	1	1
GO:0000123	histone acetyltransferase complex	49	-0.448186	0.997704	1
GO:0031082	BLOC complex	15	-0.43926	0.990838	1
GO:0098687	chromosomal region	72	-0.43836	1	1
GO:0006473	protein acetylation	80	-0.438264	1	1
GO:0016741	transferase activity, transferring one-carbon groups	124	-0.437976	1	1
GO:0006109	regulation of carbohydrate metabolic process	61	-0.434442	1	1
GO:0010675	regulation of cellular carbohydrate metabolic process	61	-0.433203	1	1
GO:0032479	regulation of type I interferon production	16	-0.430524	0.994624	1
GO:0016746	transferase activity, transferring acyl groups	144	-0.427253	1	1
GO:0002831	regulation of response to biotic stimulus	30	-0.426141	0.998782	1
GO:1990234	transferase complex	236	-0.424467	1	1
GO:0051276	chromosome organization	457	-0.423832	1	1
GO:0044764	multi-organism cellular process	131	-0.42031	1	1
GO:0044451	nucleoplasm part	301	-0.416275	1	1
GO:0008213	protein alkylation	92	-0.412462	1	1
GO:0006405	RNA export from nucleus	40	-0.41206	0.998814	1
GO:0005654	nucleoplasm	302	-0.411988	1	1
GO:0051438	regulation of ubiquitin-protein transferase activity	28	-0.402691	0.998756	1
GO:0032606	type I interferon production	17	-0.394689	0.997365	1
GO:0097480	establishment of synaptic vesicle localization	20	-0.390847	1	1
GO:0048489	synaptic vesicle transport	20	-0.387681	0.997465	1
GO:1902493	acetyltransferase complex	58	-0.377393	1	1
GO:0031248	protein acetyltransferase complex	58	-0.373181	0.998878	1
GO:1902494	catalytic complex	310	-0.372788	1	1
GO:0006865	amino acid transport	70	-0.372162	1	1
GO:0007059	chromosome segregation	57	-0.364892	1	1
GO:0018022	peptidyl-lysine methylation	47	-0.363581	1	1
GO:0043414	macromolecule methylation	121	-0.357175	1	1
GO:0006399	tRNA metabolic process	83	-0.353868	1	1
GO:0022613	ribonucleoprotein complex biogenesis	125	-0.331594	1	1
GO:0004842	ubiquitin-protein transferase activity	28	-0.3235	1	1
GO:1903322	positive regulation of protein modification by small protein conjugation or removal	35	-0.322994	1	1
GO:0031398	positive regulation of protein ubiquitination	35	-0.320777	1	1
GO:0034660	ncRNA metabolic process	185	-0.31893	1	0.999987
GO:0045446	endothelial cell differentiation	25	2.39561	0	0.0028987
GO:0007224	smoothened signaling pathway	36	2.32544	0	0.0021749
GO:0033561	regulation of water loss via skin	16	2.13054	0	0.027229
GO:0008589	regulation of smoothened signaling pathway	32	2.10664	0	0.0284123
GO:0010453	regulation of cell fate commitment	17	2.04292	0.00425532	0.0470913
GO:0030104	water homeostasis	26	1.98869	0	0.0667984
GO:0019748	secondary metabolic process	16	1.96705	0	0.0672703
GO:0003158	endothelium development	38	1.91179	0	0.0957521
GO:0035412	regulation of catenin import into nucleus	19	1.88684	0.00434783	0.104623
GO:0010874	regulation of cholesterol efflux	15	1.8694	0.00389105	0.112274
GO:0033344	cholesterol efflux	15	1.85246	0	0.118742
GO:0050891	multicellular organismal water homeostasis	21	1.84918	0.0168776	0.111984
GO:0033059	cellular pigmentation	25	1.81671	0.0049505	0.133101
GO:0002244	hematopoietic progenitor cell differentiation	23	1.79879	0.00465116	0.140709
GO:0016667	oxidoreductase activity, acting on a sulfur group of donors	22	1.77798	0.00896861	0.156031
GO:0071772	response to BMP	52	1.77314	0	0.152089
GO:0035411	catenin import into nucleus	19	1.75985	0.0133333	0.159489
GO:0030510	regulation of BMP signaling pathway	50	1.75984	0	0.150629
GO:0009913	epidermal cell differentiation	64	1.74375	0	0.161162
GO:0008544	epidermis development	68	1.74282	0	0.154026
GO:0000122	negative regulation of transcription from RNA polymerase II promoter	18	1.73909	0.0131004	0.150548
GO:0030509	BMP signaling pathway	52	1.73844	0	0.143988
GO:0001649	osteoblast differentiation	40	1.71105	0.0070922	0.167965
GO:0001885	endothelial cell development	17	1.69998	0.0175439	0.173972
GO:0048770	pigment granule	37	1.69942	0	0.167366
GO:0050678	regulation of epithelial cell proliferation	83	1.68537	0	0.178072
GO:0071773	cellular response to BMP stimulus	52	1.6842	0.00854701	0.172927
GO:0010977	negative regulation of neuron projection development	16	1.63863	0.0133333	0.226707
GO:0007219	Notch signaling pathway	40	1.63765	0.00704225	0.219781
GO:0016197	endosomal transport	15	1.63579	0.0245902	0.215397
GO:0050866	negative regulation of cell activation	22	1.62933	0.0132159	0.217227
GO:0032368	regulation of lipid transport	32	1.62345	0.0210526	0.218655
GO:0001704	formation of primary germ layer	42	1.59296	0.0136986	0.257459
GO:0042633	hair cycle	15	1.56653	0.0322581	0.296273
GO:0050931	pigment cell differentiation	28	1.5523	0.0539216	0.316002
GO:0031345	negative regulation of cell projection organization	23	1.53905	0.028436	0.333805
GO:0032371	regulation of sterol transport	22	1.53853	0.030303	0.325567
GO:0032374	regulation of cholesterol transport	21	1.53181	0.0368664	0.331309
GO:0009798	axis specification	43	1.52971	0.0127389	0.32718
GO:0003401	axis elongation	19	1.52637	0.0328638	0.325653
GO:0050673	epithelial cell proliferation	107	1.52045	0	0.330517
GO:0043616	keratinocyte proliferation	15	1.50998	0.0501931	0.345358
GO:0016860	intramolecular oxidoreductase activity	17	1.50957	0.0674603	0.33842
GO:0071594	thymocyte aggregation	16	1.50001	0.0622407	0.350182
GO:0050819	negative regulation of coagulation	17	1.48845	0.0590551	0.366671
GO:0010837	regulation of keratinocyte proliferation	15	1.48339	0.0625	0.370379
GO:0051983	regulation of chromosome segregation	17	1.47957	0.0420561	0.371679
GO:0048066	developmental pigmentation	35	1.47471	0.0320856	0.37486
GO:0033077	T cell differentiation in thymus	16	1.46609	0.0447154	0.385354
GO:0061351	neural precursor cell proliferation	37	1.45438	0.0239521	0.404963
GO:0043130	ubiquitin binding	24	1.45142	0.0452261	0.404521
GO:0070231	T cell apoptotic process	16	1.4471	0.063745	0.407454
GO:0016836	hydro-lyase activity	25	1.43043	0.0609137	0.441854
GO:0045682	regulation of epidermis development	15	1.42735	0.11284	0.440644
GO:0046890	regulation of lipid biosynthetic process	25	1.42043	0.0963303	0.451255
GO:0001935	endothelial cell proliferation	38	1.41588	0.0625	0.455865
GO:0007093	mitotic cell cycle checkpoint	16	1.40709	0.0891473	0.470013
GO:0060193	positive regulation of lipase activity	16	1.40463	0.100402	0.467707
GO:0065004	protein-DNA complex assembly	28	1.40191	0.057971	0.466892
GO:0002200	somatic diversification of immune receptors	29	1.39372	0.0584795	0.48028
GO:0009953	dorsal/ventral pattern formation	28	1.38984	0.0885417	0.482499
GO:0016050	vesicle organization	56	1.38582	0.023622	0.485394
GO:0051703	intraspecies interaction between organisms	27	1.37694	0.0677083	0.501568
GO:0001936	regulation of endothelial cell proliferation	35	1.37008	0.0815217	0.513195
GO:0030217	T cell differentiation	81	1.36563	0.0375	0.518267
GO:0010518	positive regulation of phospholipase activity	16	1.36562	0.103448	0.510434
GO:0050865	regulation of cell activation	148	1.35921	0	0.520207
GO:0000271	polysaccharide biosynthetic process	22	1.35498	0.0990991	0.52547
GO:1903507	negative regulation of nucleic acid-templated transcription	73	1.34654	0.0326087	0.542862
GO:1990138	neuron projection extension	34	1.34148	0.0614525	0.550212
GO:0034637	cellular carbohydrate biosynthetic process	22	1.33859	0.103139	0.55132
GO:0016835	carbon-oxygen lyase activity	30	1.33496	0.0989583	0.555028
GO:0045892	negative regulation of transcription, DNA-templated	73	1.33463	0.0315789	0.548374
GO:0016620	oxidoreductase activity, acting on the aldehyde or oxo group of donors, NAD or NADP as acceptor	20	1.3312	0.121495	0.551131
GO:0051536	iron-sulfur cluster binding	34	1.32425	0.122699	0.565411
GO:0032993	protein-DNA complex	17	1.32118	0.147619	0.566975
GO:0033692	cellular polysaccharide biosynthetic process	22	1.31616	0.109091	0.574081
GO:0051251	positive regulation of lymphocyte activation	45	1.31441	0.0601504	0.571623
GO:0008593	regulation of Notch signaling pathway	35	1.31222	0.111801	0.571327
GO:0042303	molting cycle	19	1.30901	0.140271	0.574332
GO:0034329	cell junction assembly	58	1.30808	0.0666667	0.569928
GO:0032589	neuron projection membrane	15	1.30447	0.171103	0.573898
GO:0009880	embryonic pattern specification	22	1.29854	0.118721	0.586004
GO:0000793	condensed chromosome	15	1.29317	0.14786	0.597241
GO:0030425	dendrite	25	1.29296	0.104972	0.590938
GO:0043406	positive regulation of MAP kinase activity	31	1.29284	0.117021	0.584492
GO:0002696	positive regulation of leukocyte activation	51	1.28655	0.0534351	0.59722
GO:0043550	regulation of lipid kinase activity	17	1.28639	0.125	0.59097
GO:0031256	leading edge membrane	15	1.28088	0.136691	0.602244
GO:0099516	ion antiporter activity	21	1.27898	0.155963	0.601471
GO:2000113	negative regulation of cellular macromolecule biosynthetic process	96	1.2776	0.031746	0.599093
GO:0050867	positive regulation of cell activation	52	1.27739	0.0909091	0.593043
GO:0006323	DNA packaging	28	1.26712	0.0995261	0.619419
GO:0071902	positive regulation of protein serine/threonine kinase activity	36	1.2621	0.113924	0.628205
GO:0001503	ossification	159	1.26031	0	0.627586
GO:0007369	gastrulation	64	1.25995	0.0550459	0.622004
GO:0002562	somatic diversification of immune receptors via germline recombination within a single locus	26	1.25958	0.135135	0.616765
GO:0010517	regulation of phospholipase activity	24	1.25635	0.142857	0.62162
GO:0010883	regulation of lipid storage	18	1.25344	0.142857	0.624064
GO:0043473	pigmentation	55	1.25334	0.0833333	0.618127
GO:0021510	spinal cord development	41	1.25066	0.12426	0.620261
GO:0010771	negative regulation of cell morphogenesis involved in differentiation	32	1.25061	0.122093	0.614341
GO:0021954	central nervous system neuron development	34	1.25032	0.133333	0.609212
GO:0021953	central nervous system neuron differentiation	56	1.24945	0.117117	0.606216
GO:0006334	nucleosome assembly	20	1.24499	0.148472	0.614508
GO:0016444	somatic cell DNA recombination	26	1.24473	0.167442	0.609641
GO:0021515	cell differentiation in spinal cord	31	1.23944	0.128049	0.620751
GO:0061041	regulation of wound healing	40	1.2382	0.157895	0.618628
GO:0051540	metal cluster binding	43	1.23624	0.129252	0.618678
GO:0010962	regulation of glucan biosynthetic process	16	1.2362	0.17623	0.613175
GO:0045980	negative regulation of nucleotide metabolic process	16	1.23388	0.190114	0.614985
GO:0090287	regulation of cellular response to growth factor stimulus	100	1.2309	0.0333333	0.619337
GO:0002286	T cell activation involved in immune response	18	1.23083	0.188596	0.614042
GO:0030803	negative regulation of cyclic nucleotide biosynthetic process	16	1.22837	0.17551	0.616172
GO:0001837	epithelial to mesenchymal transition	48	1.22794	0.129771	0.611984
GO:0071103	DNA conformation change	61	1.22673	0.0980392	0.610602
GO:0030809	negative regulation of nucleotide biosynthetic process	16	1.22155	0.196653	0.621214
GO:0030177	positive regulation of Wnt signaling pathway	62	1.2211	0.134831	0.617474
GO:0051249	regulation of lymphocyte activation	121	1.21971	0.0227273	0.616328
GO:0045926	negative regulation of growth	36	1.21846	0.150685	0.614744
GO:0019098	reproductive behavior	17	1.21824	0.180328	0.610241
GO:0032403	protein complex binding	110	1.21668	0.0689655	0.610459
GO:0032885	regulation of polysaccharide biosynthetic process	16	1.21178	0.208333	0.620603
GO:0060560	developmental growth involved in morphogenesis	58	1.20935	0.122642	0.62356
GO:0009250	glucan biosynthetic process	16	1.20823	0.191489	0.621906
GO:0000118	histone deacetylase complex	22	1.20738	0.195652	0.619938
GO:0006446	regulation of translational initiation	18	1.20676	0.225681	0.616988
GO:1900046	regulation of hemostasis	31	1.2052	0.176471	0.617337
GO:0007062	sister chromatid cohesion	17	1.20445	0.217742	0.614718
GO:0021872	forebrain generation of neurons	15	1.20375	0.210526	0.612122
GO:0030193	regulation of blood coagulation	31	1.20178	0.2	0.613607
GO:0036477	somatodendritic compartment	29	1.20123	0.184211	0.610722
GO:0033176	proton-transporting V-type ATPase complex	17	1.20092	0.201581	0.607147
GO:0002694	regulation of leukocyte activation	134	1.20014	0.108108	0.604866
GO:0016829	lyase activity	101	1.19927	0.0735294	0.602813
GO:0006413	translational initiation	22	1.19884	0.167382	0.599754
GO:0048588	developmental cell growth	46	1.1982	0.143885	0.597467
GO:0032102	negative regulation of response to external stimulus	45	1.1957	0.167742	0.600799
GO:0030800	negative regulation of cyclic nucleotide metabolic process	16	1.19347	0.246914	0.603464
GO:0090501	RNA phosphodiester bond hydrolysis	35	1.19302	0.157233	0.600524
GO:0007044	cell-substrate junction assembly	18	1.19176	0.223744	0.600331
GO:0050878	regulation of body fluid levels	184	1.18909	0	0.604234
GO:0031497	chromatin assembly	22	1.18092	0.186364	0.625107
GO:0006475	internal protein amino acid acetylation	67	1.18092	0.178947	0.620777
GO:0045995	regulation of embryonic development	26	1.17499	0.219512	0.634422
GO:0051090	regulation of sequence-specific DNA binding transcription factor activity	116	1.17369	0.1	0.634389
GO:0060191	regulation of lipase activity	29	1.16872	0.217172	0.646145
GO:0005769	early endosome	26	1.16711	0.20283	0.646454
GO:0030178	negative regulation of Wnt signaling pathway	93	1.1669	0.15493	0.642643
GO:0000187	activation of MAPK activity	17	1.16598	0.240964	0.640966
GO:0060271	cilium morphogenesis	15	1.16574	0.232727	0.637387
[truncated: 309 more rows]
