# Supplementary material for: Gene Regulation during Carapacial Ridge Development of Mauremys reevesii: The Development of Carapacial Ridge, Ribs and Scutes
Source: Genes (Basel). 2022 Sep 19;13(9):1676. doi: 10.3390/genes13091676 (PMC9498798; doi:10.3390/genes13091676)
Supplement: Supplementary file 1 [file genes-13-01676-s001.zip › Supplementary Information Table S7. all_profile.xls]

## Sheet: File S9. all_profile
id	Profile	CrTK14	CrTK15	CrTK16
Unigene0000011	3	0	0.04	-1.3
Unigene0000028	3	0	-0.07	-3.2
Unigene0000062	7	0	0.57	1.26
Unigene0000079	1	0	-2.36	-2.67
Unigene0000091	3	0	-0.31	-1.95
Unigene0000095	0	0	-0.8	-2.01
Unigene0000117	0	0	-0.6	-1.3
Unigene0000128	3	0	-0.3	-1.5
Unigene0000165	3	0	-0.63	-3.09
Unigene0000191	7	0	0.45	1.01
Unigene0000198	1	0	-1.08	-1.1
Unigene0000200	3	0	0.13	-1.4
Unigene0000210	1	0	-1.35	-1.65
Unigene0000222	0	0	-0.81	-1.71
Unigene0000225	7	0	0.6	1.18
Unigene0000240	7	0	1.87	2.83
Unigene0000275	2	0	-0.96	0.53
Unigene0000383	7	0	1.73	3.26
Unigene0000389	1	0	-1.06	-1.31
Unigene0000412	5	0	3.53	0.04
Unigene0000428	0	0	-0.65	-1.35
Unigene0000448	0	0	-1.02	-1.96
Unigene0000461	5	0	2.83	-0.34
Unigene0000467	3	0	-0.69	-2.92
Unigene0000488	3	0	-0.27	-1.21
Unigene0000499	3	0	-0.25	-1.28
Unigene0000559	5	0	1.24	0.05
Unigene0000586	3	0	-0.38	-1.78
Unigene0000591	3	0	-0.04	-1.48
Unigene0000682	6	0	2.2	2.39
Unigene0000698	1	0	-1.94	-1.84
Unigene0000903	0	0	-1.48	-2.27
Unigene0000912	6	0	0.85	1.01
Unigene0000931	3	0	-0.11	-2.82
Unigene0001013	0	0	-1.31	-1.9
Unigene0001030	3	0	-0.56	-2.57
Unigene0001104	3	0	-0.34	-1.3
Unigene0001172	3	0	0.2	-0.9
Unigene0001182	7	0	0.77	1.15
Unigene0001188	0	0	-0.69	-1.38
Unigene0001207	0	0	-0.45	-1.67
Unigene0001276	0	0	-0.92	-2.49
Unigene0001312	3	0	-1.1	-5.63
Unigene0001362	0	0	-1.07	-1.47
Unigene0001435	0	0	-0.9	-1.26
Unigene0001468	0	0	-0.96	-1.85
Unigene0001473	0	0	-0.54	-1.04
Unigene0001529	3	0	-0.09	-1.17
Unigene0001573	7	0	1.06	1.49
Unigene0001649	6	0	1.7	1.35
Unigene0001670	0	0	-0.8	-1.24
Unigene0001680	3	0	0.27	-1.2
Unigene0001712	0	0	-1.37	-2.74
Unigene0001735	1	0	-1.57	-1.81
Unigene0001737	6	0	0.92	1.22
Unigene0001744	1	0	-1.48	-1.83
Unigene0001775	5	0	0.88	-0.62
Unigene0001801	7	0	0.97	1.41
Unigene0001874	3	0	-0.28	-1.35
Unigene0001900	0	0	-0.55	-1.04
Unigene0001924	7	0	0.95	1.34
Unigene0001956	1	0	-1.56	-1.97
Unigene0002062	0	0	-1.38	-2.74
Unigene0002068	0	0	-2.23	-5.97
Unigene0002110	4	0	-0.38	1.27
Unigene0002166	7	0	0.65	1.28
Unigene0002173	3	0	0.98	-1.42
Unigene0002229	3	0	-0.87	-3.44
Unigene0002281	6	0	1.88	2.51
Unigene0002354	0	0	-1.29	-2.63
Unigene0002356	7	0	0.91	1.92
Unigene0002363	6	0	1.55	1.37
Unigene0002425	6	0	1.24	1.19
Unigene0002505	6	0	1.11	0.73
Unigene0002507	0	0	-1	-1.86
Unigene0002526	3	0	0.94	-1.88
Unigene0002556	0	0	-1.65	-2.47
Unigene0002595	0	0	-1.97	-4.35
Unigene0002659	1	0	-1.16	-1.32
Unigene0002669	0	0	-1.17	-1.87
Unigene0002670	7	0	0.99	1.39
Unigene0002677	1	0	-2.47	-2.74
Unigene0002736	7	0	0.93	1.38
Unigene0002765	7	0	0.3	1.11
Unigene0002785	7	0	2.21	3.12
Unigene0002797	2	0	-0.66	0.6
Unigene0002833	3	0	-0.46	-3.27
Unigene0002834	3	0	0.25	-5.15
Unigene0002840	0	0	-2.96	-5.09
Unigene0002856	7	0	0.31	1.02
Unigene0002897	6	0	2.2	2.85
Unigene0002910	3	0	-0.61	-2.49
Unigene0002934	0	0	-1.07	-1.58
Unigene0002935	0	0	-1.31	-3.75
Unigene0002951	0	0	-0.71	-1.04
Unigene0002969	0	0	-0.47	-1.47
Unigene0002970	0	0	-0.97	-1.7
Unigene0003006	0	0	-0.84	-1.27
Unigene0003038	0	0	-0.7	-1.43
Unigene0003059	0	0	-1.2	-2.78
Unigene0003061	0	0	-0.78	-2.57
Unigene0003063	0	0	-1.18	-2.64
Unigene0003079	4	0	0.65	2.64
Unigene0003080	7	0	1.34	2.73
Unigene0003088	7	0	0.61	1.38
Unigene0003139	7	0	0.65	1.88
Unigene0003140	4	0	0.1	1.57
Unigene0003141	4	0	-0.01	1.82
Unigene0003142	7	0	1.02	2.43
Unigene0003146	3	0	0.42	-2.25
Unigene0003151	7	0	0.96	1.95
Unigene0003152	0	0	-1.28	-2.35
Unigene0003155	2	0	-0.6	0.56
Unigene0003162	7	0	0.76	1.12
Unigene0003171	1	0	-1.22	-1.09
Unigene0003185	7	0	0.81	2.11
Unigene0003217	0	0	-0.78	-1.18
Unigene0003219	1	0	-1.78	-2.25
Unigene0003253	7	0	0.33	1.18
Unigene0003274	0	0	-0.76	-1.8
Unigene0003292	3	0	0.38	-1.22
Unigene0003322	0	0	-0.68	-1.28
Unigene0003328	0	0	-2.5	-5.13
Unigene0003359	4	0	-0.44	1.38
Unigene0003360	4	0	-0.91	1
Unigene0003361	6	0	1.48	1.77
Unigene0003377	0	0	-2.7	-4.22
Unigene0003378	0	0	-3.01	-9.75
Unigene0003379	1	0	-5.01	-5.01
Unigene0003409	1	0	-0.82	-1.06
Unigene0003455	7	0	2.39	3.66
Unigene0003468	3	0	-0.4	-4.41
Unigene0003484	0	0	-0.77	-1.18
Unigene0003503	0	0	-0.79	-1.62
Unigene0003544	0	0	-1.25	-3.68
Unigene0003547	1	0	-0.87	-1.12
Unigene0003551	0	0	-1.65	-2.49
Unigene0003559	3	0	-0.26	-3.33
Unigene0003573	0	0	-1.48	-2.07
Unigene0003627	1	0	-1.15	-1.19
Unigene0003693	0	0	-1.22	-1.81
Unigene0003721	0	0	-0.8	-1.18
Unigene0003735	3	0	0.09	-1
Unigene0003746	3	0	-1.84	-9.22
Unigene0003765	2	0	-1.24	-0.39
Unigene0003773	3	0	0.33	-0.91
Unigene0003803	0	0	-0.48	-1.14
Unigene0003814	4	0	0.28	1.2
Unigene0003815	4	0	0.22	1.24
Unigene0003822	0	0	-0.45	-1.5
Unigene0003879	3	0	-0.28	-1.1
Unigene0003892	3	0	-0.46	-2.04
Unigene0003900	7	0	0.7	1.68
Unigene0003901	7	0	0.79	1.49
Unigene0003913	0	0	-0.81	-1.38
Unigene0003960	1	0	-1.66	-1.75
Unigene0003982	0	0	-1.67	-2.78
Unigene0003983	0	0	-1.4	-2.16
Unigene0003987	3	0	-0.43	-1.96
Unigene0003988	0	0	-0.48	-1.58
Unigene0004022	3	0	-0.87	-3.36
Unigene0004023	0	0	-1.03	-2.46
Unigene0004109	7	0	0.62	1.05
Unigene0004142	0	0	-0.41	-1.25
Unigene0004169	1	0	-9.96	-9.96
Unigene0004194	0	0	-2.03	-3.79
Unigene0004198	0	0	-1.04	-2.62
Unigene0004199	3	0	-2.34	-9.44
Unigene0004200	0	0	-1.88	-5.93
Unigene0004317	0	0	-2.1	-4.2
Unigene0004329	3	0	-0.72	-4.07
Unigene0004339	0	0	-0.69	-1.5
Unigene0004341	3	0	-0.21	-1.37
Unigene0004378	1	0	-0.91	-1.09
Unigene0004479	1	0	-1.55	-0.97
Unigene0004566	0	0	-1.92	-3.29
Unigene0004569	6	0	4.71	4.75
Unigene0004689	3	0	-0.52	-3.3
Unigene0004690	3	0	0.15	-2.39
Unigene0004717	0	0	-0.82	-2.86
Unigene0004744	0	0	-0.63	-1.2
Unigene0004790	0	0	-0.66	-1.11
Unigene0004809	1	0	-1.21	-1.04
Unigene0004811	0	0	-1.7	-2.63
Unigene0004823	0	0	-1.34	-2.1
Unigene0004861	3	0	0.5	-0.94
Unigene0004890	1	0	-0.83	-1.13
Unigene0004897	3	0	-0.81	-3.56
Unigene0004916	3	0	-0.23	-1.19
Unigene0004918	0	0	-1.53	-4.41
Unigene0004942	6	0	1	0.68
Unigene0004947	3	0	-0.58	-3.28
Unigene0004948	3	0	-0.28	-3.71
Unigene0004949	3	0	-0.05	-3.11
Unigene0004997	4	0	-0.41	0.85
Unigene0005004	0	0	-0.96	-1.77
Unigene0005005	0	0	-0.67	-1.85
Unigene0005007	0	0	-0.95	-2.03
Unigene0005008	3	0	0.37	-5.44
Unigene0005035	3	0	0.46	-0.6
Unigene0005038	3	0	-0.16	-1.74
Unigene0005044	7	0	0.41	1.2
Unigene0005068	3	0	0.59	-1.16
Unigene0005133	6	0	1	0.62
Unigene0005149	7	0	0.62	1.68
Unigene0005225	1	0	-2.03	-1.41
Unigene0005226	1	0	-2.01	-2.41
Unigene0005266	2	0	-1.05	-0.52
Unigene0005267	7	0	0.56	1.2
Unigene0005275	6	0	2.15	2.72
Unigene0005281	1	0	-1.65	-1.93
Unigene0005282	0	0	-1.18	-2.15
Unigene0005284	3	0	-0.91	-3.81
Unigene0005303	0	0	-0.54	-1.12
Unigene0005330	0	0	-0.58	-2.01
Unigene0005340	0	0	-1.88	-3.26
Unigene0005433	0	0	-0.52	-1.32
Unigene0005435	3	0	-0.2	-1.24
Unigene0005465	3	0	0.56	-0.71
Unigene0005618	1	0	-2.28	-2.1
Unigene0005634	0	0	-1.81	-4.48
Unigene0005664	3	0	-0.31	-5.1
Unigene0005721	0	0	-0.9	-1.27
Unigene0005743	0	0	-1.27	-4.67
Unigene0005748	0	0	-1.33	-3.24
Unigene0005763	6	0	7.38	9.25
Unigene0005766	1	0	-1.21	-1.13
Unigene0005793	0	0	-0.66	-1.38
Unigene0005800	0	0	-0.98	-1.49
Unigene0005803	0	0	-1.86	-4.82
Unigene0005864	3	0	-0.1	-1.08
Unigene0005895	0	0	-0.52	-1.14
Unigene0005935	1	0	-1.68	-1.07
Unigene0006081	0	0	-0.91	-1.4
Unigene0006082	0	0	-0.52	-1.21
Unigene0006083	3	0	0.21	-1.67
Unigene0006103	1	0	-1.41	-1.05
Unigene0006115	7	0	0.49	1.04
Unigene0006118	0	0	-0.67	-1.57
Unigene0006122	0	0	-1.4	-2.03
Unigene0006175	3	0	-0.11	-1.13
Unigene0006177	3	0	0.26	-1.68
Unigene0006213	0	0	-0.49	-1.08
Unigene0006234	7	0	0.67	1.16
Unigene0006236	6	0	1.18	1.51
Unigene0006304	0	0	-1.34	-2.75
Unigene0006368	3	0	-1.36	-6.42
Unigene0006377	7	0	1.16	1.96
Unigene0006379	6	0	1.55	1.66
Unigene0006380	0	0	-0.74	-2.44
Unigene0006381	4	0	-0.35	1.14
Unigene0006397	0	0	-0.5	-1.06
Unigene0006399	0	0	-0.77	-1.2
Unigene0006403	3	0	0.45	-1.59
Unigene0006432	0	0	-0.59	-1.06
Unigene0006434	3	0	0.88	-1.06
Unigene0006435	0	0	-0.4	-1.12
Unigene0006467	1	0	-1.07	-0.92
Unigene0006477	3	0	-0.61	-4.09
Unigene0006478	0	0	-1.41	-3.11
Unigene0006490	0	0	-1.47	-2.82
Unigene0006492	6	0	4.78	5.15
Unigene0006506	2	0	-1.82	-0.84
Unigene0006568	6	0	1.31	1.73
Unigene0006570	4	0	-0.41	0.97
Unigene0006596	5	0	1.89	0.37
Unigene0006617	3	0	-0.47	-2.02
Unigene0006810	0	0	-0.34	-1.11
Unigene0006835	7	0	1.13	1.88
Unigene0006846	3	0	-1.21	-5.57
Unigene0006873	0	0	-1.67	-3.44
Unigene0006895	1	0	-1.62	-2.1
Unigene0006927	1	0	-1.11	-1.21
Unigene0007014	0	0	-1.36	-2.94
Unigene0007025	5	0	1.45	0.71
Unigene0007033	0	0	-2.72	-4.19
Unigene0007045	7	0	0.6	1.3
Unigene0007063	0	0	-0.51	-1.45
Unigene0007071	0	0	-0.4	-1.03
Unigene0007085	3	0	-0.25	-1.37
Unigene0007087	3	0	-0.43	-1.79
Unigene0007120	7	0	0.88	1.67
Unigene0007162	0	0	-0.63	-1.24
Unigene0007173	3	0	-0.21	-1.09
Unigene0007177	3	0	-0.13	-1.13
Unigene0007195	0	0	-2.16	-4.19
Unigene0007207	1	0	-1.18	-0.6
Unigene0007224	3	0	-0.18	-4.22
Unigene0007233	0	0	-0.89	-1.79
Unigene0007259	0	0	-1.07	-2.85
Unigene0007294	1	0	-3.67	-2.47
Unigene0007300	3	0	0.26	-0.77
Unigene0007315	3	0	-0.54	-3.12
Unigene0007362	0	0	-1.47	-2.26
Unigene0007363	3	0	-0.51	-4.49
Unigene0007368	1	0	-3.04	-2.35
Unigene0007404	0	0	-1.18	-3.47
Unigene0007421	5	0	1.35	-1.04
Unigene0007455	1	0	-1.47	-0.8
Unigene0007488	3	0	-2.43	-9.9
Unigene0007566	4	0	0.21	1.75
Unigene0007584	7	0	0.72	1.1
Unigene0007672	3	0	0.23	-1.32
Unigene0007733	0	0	-2.25	-3.58
Unigene0007785	0	0	-1.57	-3.48
Unigene0007793	3	0	0.36	-1.68
Unigene0007851	4	0	-0.78	1.93
Unigene0007894	3	0	-0.28	-2.34
Unigene0007946	3	0	-2.28	-9.85
Unigene0007948	0	0	-1.02	-1.85
Unigene0007954	0	0	-1.9	-5.05
Unigene0007982	1	0	-1.57	-1.5
Unigene0008004	4	0	-0.37	0.88
Unigene0008009	0	0	-1.51	-3.25
Unigene0008010	0	0	-2	-2.96
Unigene0008015	0	0	-1.39	-2.04
Unigene0008017	3	0	-0.48	-1.8
Unigene0008075	1	0	-1.58	-1.82
Unigene0008082	3	0	-0.31	-9.4
Unigene0008127	3	0	-0.33	-1.49
Unigene0008140	3	0	0.2	-1.27
Unigene0008144	0	0	-0.75	-1.31
Unigene0008151	0	0	-1.49	-3.35
Unigene0008152	0	0	-1.47	-2.42
Unigene0008153	3	0	-1.04	-4.18
Unigene0008170	1	0	-4.27	-5.69
Unigene0008173	0	0	-2.87	-10.34
Unigene0008179	0	0	-1.45	-3.63
Unigene0008209	1	0	-1.37	-0.9
Unigene0008221	0	0	-1.36	-2.32
Unigene0008285	0	0	-1.27	-2.52
Unigene0008316	0	0	-0.97	-1.91
Unigene0008360	7	0	1.37	2.37
Unigene0008398	0	0	-0.91	-1.32
Unigene0008402	3	0	0.05	-2.55
Unigene0008403	6	0	1.45	1.8
Unigene0008404	7	0	1.31	1.87
Unigene0008477	0	0	-1.44	-5.34
Unigene0008528	0	0	-2.16	-3.22
Unigene0008529	0	0	-1.99	-3.14
Unigene0008537	3	0	-0.8	-3.22
Unigene0008606	0	0	-0.63	-1.12
Unigene0008610	6	0	2.25	1.44
Unigene0008621	0	0	-0.59	-1.25
Unigene0008628	1	0	-1.82	-2.27
Unigene0008632	6	0	4.66	5.01
Unigene0008700	7	0	2.77	4.97
Unigene0008709	0	0	-1.44	-3.3
Unigene0008747	7	0	0.42	1.32
Unigene0008748	7	0	0.66	1.75
Unigene0008770	3	0	0.48	-1.25
Unigene0008783	5	0	1.1	0.43
Unigene0008790	5	0	1.56	0.61
Unigene0008816	3	0	-0.2	-1.17
Unigene0008819	1	0	-1.52	-1.97
Unigene0008831	0	0	-0.78	-1.3
Unigene0008848	7	0	0.91	1.85
Unigene0008976	4	0	0.03	1.61
Unigene0008984	3	0	-0.72	-9.1
Unigene0008998	0	0	-0.41	-1.1
Unigene0009030	0	0	-0.59	-1.36
Unigene0009036	3	0	-1.71	-10.18
Unigene0009038	3	0	-1.17	-10.47
Unigene0009098	3	0	-0.44	-4
Unigene0009224	0	0	-1.9	-2.77
Unigene0009271	3	0	-1.06	-5.11
Unigene0009273	0	0	-1.6	-3.22
Unigene0009445	0	0	-0.71	-2.44
Unigene0009459	3	0	2.28	-9.12
Unigene0009490	3	0	-0.15	-1.06
Unigene0009502	0	0	-0.96	-2.54
Unigene0009567	6	0	3.27	3.62
Unigene0009589	0	0	-0.61	-1.1
Unigene0009698	1	0	-2.59	-2.08
Unigene0009723	7	0	0.32	1.03
Unigene0009790	7	0	1.15	1.82
Unigene0009861	7	0	0.87	1.45
Unigene0009879	6	0	2.24	1.22
Unigene0009904	6	0	3.69	4.65
Unigene0009906	6	0	9.55	9.76
Unigene0009929	0	0	-0.86	-1.18
Unigene0009969	1	0	-1.29	-1.41
Unigene0010003	3	0	-0.28	-1.83
Unigene0010004	3	0	0.34	-1.25
Unigene0010005	3	0	0.19	-1.99
Unigene0010006	0	0	-0.64	-1.96
Unigene0010021	1	0	-1.31	-1.07
Unigene0010022	1	0	-2.05	-1.49
Unigene0010035	6	0	2.21	1.9
Unigene0010039	3	0	-0.07	-1.59
Unigene0010040	3	0	-0.48	-2.86
Unigene0010052	0	0	-0.64	-1.28
Unigene0010073	0	0	-0.41	-1.39
Unigene0010154	0	0	-2.42	-5.19
Unigene0010227	7	0	0.4	1.13
Unigene0010262	0	0	-1.24	-2.28
Unigene0010264	3	0	-0.1	-1.89
Unigene0010269	0	0	-1.19	-2.61
Unigene0010307	3	0	0.55	-4.07
Unigene0010308	3	0	-0.13	-1.55
Unigene0010322	1	0	-2.1	-1.09
Unigene0010344	1	0	-2.07	-1.61
Unigene0010354	0	0	-1.03	-1.9
Unigene0010429	6	0	0.83	1.05
Unigene0010460	0	0	-1.04	-1.6
Unigene0010479	3	0	-0.25	-1.51
Unigene0010536	0	0	-1.2	-2.77
Unigene0010550	0	0	-2.7	-4.58
Unigene0010607	0	0	-3.34	-10.28
Unigene0010667	3	0	0.39	-1.42
Unigene0010703	3	0	0.42	-1.09
Unigene0010797	7	0	0.29	1.06
Unigene0010843	0	0	-3.03	-9.81
Unigene0010856	7	0	0.4	1.06
Unigene0010861	1	0	-2.37	-2.41
Unigene0010863	1	0	-5.07	-3.56
Unigene0010866	0	0	-1.75	-3.03
Unigene0010867	0	0	-1.96	-4.6
Unigene0010910	0	0	-0.51	-1.51
Unigene0010957	6	0	1.5	0.82
Unigene0010998	6	0	1.86	1.98
Unigene0011041	0	0	-1.89	-2.72
Unigene0011047	0	0	-0.51	-1.08
Unigene0011066	0	0	-1.13	-2.69
Unigene0011070	0	0	-1.34	-2.27
Unigene0011071	0	0	-1.44	-3.22
Unigene0011159	0	0	-1.13	-2.03
Unigene0011208	0	0	-1.53	-3.33
Unigene0011248	1	0	-1.01	-1.06
Unigene0011267	0	0	-1.2	-1.96
Unigene0011271	3	0	0.28	-1.01
Unigene0011276	0	0	-1.07	-2.94
Unigene0011281	3	0	-0.45	-4.46
Unigene0011296	0	0	-0.98	-1.71
Unigene0011340	6	0	1.21	1.43
Unigene0011360	7	0	0.69	2.31
Unigene0011366	3	0	-1.18	-5.83
Unigene0011491	7	0	0.64	1.12
Unigene0011500	0	0	-3.3	-10.08
Unigene0011501	0	0	-4.8	-10.13
Unigene0011536	3	0	-0.52	-3.19
Unigene0011537	0	0	-0.37	-1.05
Unigene0011559	0	0	-2.31	-4.11
Unigene0011560	0	0	-2.14	-3.33
Unigene0011565	0	0	-1.01	-1.72
Unigene0011573	0	0	-1.73	-2.67
Unigene0011597	0	0	-0.85	-1.94
Unigene0011610	0	0	-2.69	-4.3
Unigene0011613	1	0	-4.27	-3.86
Unigene0011648	1	0	-1.31	-1.76
Unigene0011708	3	0	-0.72	-4.07
Unigene0011798	0	0	-0.96	-2.75
Unigene0011799	3	0	-0.38	-3.25
Unigene0011800	3	0	-0.38	-1.55
Unigene0011938	7	0	1.4	2.83
Unigene0011946	0	0	-1.27	-2.28
Unigene0012002	1	0	-1.43	-1.66
Unigene0012011	7	0	1.12	2.61
Unigene0012012	7	0	1.23	3
Unigene0012013	6	0	2.16	2.68
Unigene0012026	0	0	-1.16	-1.62
Unigene0012063	1	0	-1.31	-0.97
Unigene0012067	0	0	-1.51	-4.63
Unigene0012152	0	0	-2.01	-4.37
Unigene0012153	7	0	0.33	1.06
Unigene0012166	7	0	0.65	1.21
Unigene0012168	7	0	1.26	1.95
Unigene0012175	6	0	1.77	2.25
Unigene0012194	0	0	-0.3	-1.09
Unigene0012196	0	0	-1.65	-2.67
Unigene0012237	0	0	-0.56	-1.5
Unigene0012243	3	0	-0.6	-3.51
Unigene0012324	3	0	0.2	-1.23
Unigene0012402	7	0	2.7	3.91
Unigene0012405	0	0	-3.52	-8.01
Unigene0012420	0	0	-1.65	-3.78
Unigene0012446	5	0	1	0.44
Unigene0012516	7	0	0.75	2.17
Unigene0012542	0	0	-1.44	-3.41
Unigene0012546	1	0	-2.06	-2.65
Unigene0012552	3	0	0.16	-1.31
Unigene0012563	6	0	1.88	1.61
Unigene0012587	0	0	-0.59	-1.02
Unigene0012599	0	0	-0.4	-1.43
Unigene0012600	3	0	-0.46	-2.05
Unigene0012604	7	0	0.39	1.16
Unigene0012605	7	0	0.59	1.06
Unigene0012638	7	0	0.67	1.47
Unigene0012642	0	0	-1.07	-2.4
Unigene0012654	0	0	-1.33	-2.45
Unigene0012655	0	0	-2.49	-3.71
Unigene0012657	3	0	-1.63	-10.11
Unigene0012673	4	0	0.22	1.03
Unigene0012675	0	0	-0.85	-1.16
Unigene0012676	0	0	-0.67	-2.26
Unigene0012678	0	0	-2.75	-9.88
Unigene0012765	1	0	-4.45	-5.09
Unigene0012781	4	0	0.38	2.1
Unigene0012792	0	0	-0.77	-1.12
Unigene0012823	1	0	-1.04	-1.35
Unigene0012898	0	0	-2.17	-5.3
Unigene0012905	2	0	-1.27	-0.26
Unigene0012948	1	0	-3.27	-1.82
Unigene0012950	5	0	2.22	0.17
Unigene0012986	7	0	1.26	1.77
Unigene0013012	0	0	-0.79	-1.2
Unigene0013076	0	0	-0.75	-1.69
Unigene0013080	0	0	-1.69	-2.78
Unigene0013138	3	0	-0.35	-4.47
Unigene0013139	3	0	-0.54	-3.45
Unigene0013221	3	0	-1.11	-5.54
Unigene0013222	7	0	0.52	1.12
Unigene0013232	6	0	0.87	1.02
Unigene0013315	0	0	-1.49	-2.58
Unigene0013398	7	0	0.56	1.29
Unigene0013402	0	0	-2.4	-4.29
Unigene0013419	7	0	3.31	5.36
Unigene0013576	0	0	-0.57	-1.67
Unigene0013602	0	0	-2.28	-4.15
Unigene0013653	6	0	7.98	9.56
Unigene0013701	0	0	-1.51	-2.13
Unigene0013739	0	0	-0.8	-1.29
Unigene0013777	3	0	-0.11	-1.46
Unigene0013778	3	0	-0.08	-1.43
Unigene0013821	0	0	-2.64	-9.13
Unigene0013838	3	0	-0.31	-1.42
Unigene0013907	3	0	0.86	-1
Unigene0013914	6	0	1.5	0.79
Unigene0013949	0	0	-2.27	-5.6
Unigene0013976	3	0	0.19	-3.52
Unigene0013980	0	0	-0.72	-1.92
Unigene0014008	3	0	-0.11	-1.06
Unigene0014009	0	0	-0.59	-1.38
Unigene0014045	7	0	0.39	1.03
Unigene0014054	0	0	-1.28	-2.84
Unigene0014090	7	0	0.67	1.01
Unigene0014108	0	0	-0.64	-1
Unigene0014125	0	0	-0.73	-1.22
Unigene0014143	7	0	0.94	3.35
Unigene0014207	0	0	-0.76	-2.22
Unigene0014228	1	0	-1.05	-0.75
Unigene0014258	0	0	-1.19	-2.72
Unigene0014380	4	0	0.57	2.51
Unigene0014431	3	0	-0.87	-9.82
Unigene0014433	0	0	-1.55	-3.95
Unigene0014608	1	0	-1.15	-1.07
Unigene0014646	6	0	1.22	1.3
Unigene0014709	3	0	-0.85	-3.49
Unigene0014764	4	0	0.16	1.54
Unigene0014806	0	0	-0.96	-2.32
Unigene0014819	0	0	-0.73	-1.31
Unigene0014821	0	0	-0.59	-1.33
Unigene0014822	0	0	-0.54	-1.28
Unigene0014828	6	0	1.46	1.52
Unigene0014835	0	0	-1.94	-3.28
Unigene0014860	7	0	0.7	1.24
Unigene0014868	3	0	-1.97	-11.97
Unigene0014927	7	0	0.46	1.09
Unigene0014929	0	0	-0.43	-1.57
Unigene0014931	3	0	-0.47	-2.01
Unigene0014952	7	0	1.68	2.37
Unigene0014981	3	0	-0.13	-2.39
Unigene0014985	3	0	-0.64	-2.88
Unigene0015111	0	0	-0.64	-1
Unigene0015217	6	0	1.18	1.57
Unigene0015221	0	0	-1.55	-2.47
Unigene0015308	7	0	1	1.39
Unigene0015432	0	0	-0.5	-1.12
Unigene0015433	3	0	0.19	-1
Unigene0015441	1	0	-1.02	-0.82
Unigene0015476	3	0	-0.32	-4.13
Unigene0015484	3	0	0.25	-1.56
Unigene0015498	6	0	1.96	1.83
Unigene0015527	0	0	-0.57	-1.05
Unigene0015537	0	0	-1.69	-3.13
Unigene0015583	2	0	-2.32	-1
Unigene0015609	0	0	-0.89	-1.37
Unigene0015624	6	0	1.23	1.15
Unigene0015640	6	0	1.64	1.89
Unigene0015672	0	0	-1.52	-3.46
Unigene0015675	0	0	-1.85	-6.43
Unigene0015682	0	0	-0.38	-1.17
Unigene0015684	0	0	-1.11	-2.86
Unigene0015776	1	0	-0.89	-1.13
Unigene0015793	0	0	-1.76	-2.91
Unigene0015805	0	0	-1.67	-3.96
Unigene0015849	0	0	-1.17	-1.97
Unigene0015952	5	0	1.57	-0.57
Unigene0015958	1	0	-0.97	-1.27
Unigene0015971	3	0	-0.27	-1.76
Unigene0016068	7	0	0.34	1.15
Unigene0016077	3	0	0.43	-2.89
Unigene0016081	0	0	-0.46	-1.09
Unigene0016100	7	0	0.63	1.34
Unigene0016117	3	0	0.04	-1.33
Unigene0016118	3	0	-0.02	-1
Unigene0016160	1	0	-1.17	-1.2
Unigene0016171	7	0	0.64	1.15
Unigene0016210	3	0	-1.86	-8.5
Unigene0016213	0	0	-1.42	-4.61
Unigene0016269	6	0	1.99	2.61
Unigene0016350	7	0	1.11	2.57
Unigene0016379	3	0	-0.06	-2.81
Unigene0016411	7	0	0.8	1.29
Unigene0016479	0	0	-0.6	-1.03
Unigene0016483	0	0	-2.04	-5.41
Unigene0016619	6	0	1.36	1.24
Unigene0016638	3	0	-0.13	-3.02
Unigene0016672	3	0	-0.8	-3.74
Unigene0016673	3	0	-0.93	-4.19
Unigene0016690	3	0	-2.04	-9.77
Unigene0016693	1	0	-1.36	-1.61
Unigene0016694	3	0	-0.21	-3.43
Unigene0016695	1	0	-1.1	-1.18
Unigene0016700	4	0	0.13	1.07
Unigene0016714	0	0	-0.5	-1.15
Unigene0016728	3	0	-0.58	-3.04
Unigene0016733	4	0	-0.22	0.8
Unigene0016738	0	0	-0.77	-2.37
Unigene0016751	1	0	-0.94	-1.12
Unigene0016753	0	0	-1.72	-3.49
Unigene0016772	7	0	0.94	1.4
Unigene0016866	0	0	-0.53	-1.24
Unigene0016873	1	0	-1.29	-1.59
Unigene0016877	3	0	-0.63	-5.45
Unigene0016891	0	0	-0.84	-1.42
Unigene0016968	3	0	-0.3	-2.17
Unigene0016991	3	0	-0.27	-1.26
Unigene0017099	6	0	2.42	2.11
Unigene0017119	3	0	-0.13	-1.31
Unigene0017141	0	0	-3.75	-5.2
Unigene0017185	3	0	0.41	-2.99
Unigene0017186	3	0	-0.02	-3.67
Unigene0017190	3	0	-0.06	-1.95
Unigene0017203	0	0	-1.33	-3.3
Unigene0017227	0	0	-1.16	-2.06
Unigene0017245	1	0	-0.75	-1.02
Unigene0017246	0	0	-0.96	-1.94
Unigene0017247	3	0	-0.31	-1.31
Unigene0017248	0	0	-1.06	-1.85
Unigene0017249	1	0	-1.06	-1.24
Unigene0017310	0	0	-1.11	-1.63
Unigene0017311	0	0	-1.32	-4.44
Unigene0017312	0	0	-1.24	-2.96
Unigene0017352	0	0	-2.88	-10.01
Unigene0017354	3	0	-2.02	-10.09
Unigene0017358	3	0	-1.11	-9.73
Unigene0017359	3	0	-0.45	-10
Unigene0017375	3	0	-0.27	-1.05
Unigene0017384	0	0	-3.08	-5.25
Unigene0017459	0	0	-2.83	-5.05
Unigene0017591	0	0	-0.77	-1.5
Unigene0017599	3	0	-0.03	-1.67
Unigene0017818	0	0	-0.62	-1.78
Unigene0017945	3	0	-2.07	-10.04
Unigene0018078	0	0	-1	-2.37
Unigene0018084	0	0	-3.5	-10.88
Unigene0018121	3	0	0.09	-2.58
Unigene0018133	6	0	1.89	2.18
Unigene0018134	4	0	0.43	1.61
Unigene0018227	0	0	-1.58	-3.03
Unigene0018233	7	0	1.85	2.99
Unigene0018234	7	0	1.61	2.66
Unigene0018246	7	0	0.86	1.44
Unigene0018266	0	0	-1.73	-4.59
Unigene0018349	3	0	0.61	-2.39
Unigene0018374	1	0	-1.61	-1.81
Unigene0018398	1	0	-3.2	-3.61
Unigene0018400	3	0	-0.3	-1.14
Unigene0018407	3	0	-0.21	-1.32
Unigene0018410	0	0	-1.78	-3.08
Unigene0018479	7	0	0.32	1.09
Unigene0018480	7	0	0.32	1.03
Unigene0018528	3	0	-0.43	-9.37
Unigene0018534	0	0	-1.66	-4.94
Unigene0018535	0	0	-1.94	-4.65
Unigene0018536	3	0	-2.02	-10.52
Unigene0018547	3	0	0.42	-0.62
Unigene0018588	6	0	1.84	2.33
Unigene0018623	6	0	0.78	1
Unigene0018698	0	0	-2.06	-5.59
Unigene0018734	7	0	0.7	1.41
Unigene0018773	0	0	-3.58	-9.95
Unigene0018811	0	0	-2.84	-8.92
Unigene0018812	0	0	-5.89	-10.42
Unigene0018876	0	0	-1.19	-2.68
Unigene0018890	0	0	-2.1	-4.27
Unigene0018901	3	0	-0.17	-1.82
Unigene0018913	0	0	-3.77	-9.9
Unigene0018923	3	0	-0.25	-3.06
Unigene0018973	1	0	-10.04	-10.04
Unigene0018974	0	0	-1.37	-2.77
Unigene0018976	3	0	0.09	-2.17
Unigene0019007	6	0	7.49	9.39
Unigene0019030	0	0	-2.32	-3.23
Unigene0019057	1	0	-1.99	-2.7
Unigene0019058	0	0	-1.06	-2.42
Unigene0019090	0	0	-1.01	-1.61
Unigene0019091	1	0	-0.88	-1.07
Unigene0019118	1	0	-2.56	-3.37
Unigene0019128	0	0	-1.57	-2.91
Unigene0019203	0	0	-0.78	-1.3
Unigene0019304	3	0	-1.36	-5.09
Unigene0019307	2	0	-1.26	1
Unigene0019333	7	0	0.94	1.95
Unigene0019427	3	0	1.05	-2.03
Unigene0019447	0	0	-1.03	-1.43
Unigene0019449	0	0	-0.67	-1.38
Unigene0019500	6	0	3.4	3.79
Unigene0019569	3	0	-0.81	-3.05
Unigene0019575	7	0	0.51	1.1
Unigene0019599	3	0	-1.15	-9.98
Unigene0019619	3	0	-0.39	-1.56
Unigene0019668	3	0	0.05	-3.02
Unigene0019743	0	0	-1.52	-2.31
Unigene0019746	0	0	-0.63	-1.04
Unigene0019747	3	0	-0.42	-2.04
Unigene0019750	0	0	-1.06	-2.59
Unigene0019751	3	0	-0.97	-4.12
Unigene0019762	0	0	-0.73	-2.17
Unigene0019843	0	0	-1.05	-1.86
Unigene0019845	1	0	-1.53	-2
Unigene0019949	0	0	-0.87	-2.68
Unigene0019975	0	0	-1.29	-3.68
Unigene0020058	1	0	-1.64	-1.26
Unigene0020091	3	0	-0.64	-2.53
Unigene0020180	0	0	-0.83	-2.16
Unigene0020229	6	0	1.77	2.25
Unigene0020288	0	0	-1.08	-1.72
Unigene0020296	3	0	-0.59	-4.31
Unigene0020342	6	0	1.3	0.81
Unigene0020344	6	0	1.28	1.31
Unigene0020374	0	0	-0.59	-1.72
Unigene0020387	7	0	1.18	2.22
Unigene0020401	0	0	-0.39	-1.24
Unigene0020403	3	0	-1.16	-4.48
Unigene0020429	7	0	0.8	1.35
Unigene0020431	4	0	-0.29	1.4
Unigene0020514	0	0	-0.55	-1.12
Unigene0020516	0	0	-1.52	-3.63
Unigene0020540	1	0	-1.08	-1.1
Unigene0020620	0	0	-0.46	-1.23
Unigene0020624	0	0	-0.97	-1.59
Unigene0020648	3	0	-0.28	-1.37
Unigene0020649	0	0	-0.35	-1.25
Unigene0020687	0	0	-1.26	-2.66
Unigene0020719	3	0	-0.06	-1.12
Unigene0020733	3	0	-0.3	-3.22
Unigene0020754	5	0	1.18	0.59
Unigene0020760	6	0	8.8	10.26
Unigene0020768	0	0	-0.62	-1.04
Unigene0020799	7	0	0.55	1.93
Unigene0020902	6	0	2.22	2.71
Unigene0020939	5	0	1.5	-0.07
Unigene0020940	0	0	-1	-1.43
Unigene0020968	7	0	0.57	1.43
Unigene0021079	7	0	0.79	1.34
Unigene0021084	3	0	-0.12	-1.5
Unigene0021136	6	0	1.72	2.08
Unigene0021163	0	0	-0.87	-1.28
Unigene0021178	0	0	-0.55	-1.05
Unigene0021225	7	0	2.99	4.57
Unigene0021226	6	0	8.45	9.38
Unigene0021378	1	0	-2.11	-2.57
Unigene0021383	4	0	0.34	1.27
Unigene0021408	0	0	-0.54	-1.56
Unigene0021417	0	0	-0.58	-1.57
Unigene0021435	1	0	-1.08	-1.45
Unigene0021490	1	0	-1.44	-1.63
Unigene0021496	1	0	-0.8	-1.01
Unigene0021502	5	0	1.05	0.38
Unigene0021520	0	0	-1.42	-4.38
Unigene0021536	3	0	0.77	-1.21
Unigene0021563	1	0	-2.66	-3.28
Unigene0021576	4	0	0.3	1.19
Unigene0021577	7	0	0.36	1.33
Unigene0021619	7	0	1.2	1.92
Unigene0021620	6	0	8.23	9.3
Unigene0021625	0	0	-2.4	-4.06
Unigene0021661	7	0	1.39	2.47
Unigene0021664	0	0	-0.61	-1.91
Unigene0021682	3	0	-0.26	-1.89
Unigene0021691	3	0	-0.68	-3.25
Unigene0021712	3	0	-0.15	-2.12
Unigene0021734	6	0	2.33	2.27
Unigene0021753	0	0	-1.78	-3.33
Unigene0021769	1	0	-1.17	-1.25
Unigene0021789	2	0	-1.48	0.66
Unigene0021818	3	0	0.39	-0.89
Unigene0021819	1	0	-0.79	-1.04
Unigene0021823	0	0	-0.84	-1.56
Unigene0021830	1	0	-0.85	-1.1
Unigene0021872	0	0	-1.19	-2.66
Unigene0021947	7	0	0.34	1.03
Unigene0021965	7	0	1	1.52
Unigene0021993	3	0	-2.51	-10.16
Unigene0022012	6	0	5.09	4.61
Unigene0022025	0	0	-0.75	-1.73
Unigene0022071	0	0	-1.32	-2.07
Unigene0022109	7	0	2.64	4.02
Unigene0022163	7	0	3.33	4.56
Unigene0022171	0	0	-1.25	-3.55
Unigene0022211	0	0	-0.48	-1
Unigene0022217	7	0	0.47	1.35
Unigene0022234	0	0	-0.9	-2.35
Unigene0022235	3	0	-0.57	-2.19
Unigene0022293	6	0	0.85	1.16
Unigene0022308	0	0	-2.54	-4.74
Unigene0022310	3	0	-2.48	-10.31
Unigene0022311	0	0	-2.61	-5.52
Unigene0022363	7	0	0.58	1.09
Unigene0022384	0	0	-0.69	-1.34
Unigene0022427	0	0	-0.41	-1.22
Unigene0022431	6	0	1.9	1.81
Unigene0022441	5	0	1.03	0.37
Unigene0022546	0	0	-0.6	-1.71
Unigene0022547	0	0	-0.43	-1.59
Unigene0022550	7	0	0.47	1.24
Unigene0022594	6	0	1.17	0.79
Unigene0022617	0	0	-0.54	-1.07
Unigene0022648	0	0	-0.96	-1.43
Unigene0022766	0	0	-0.75	-1.51
Unigene0022804	0	0	-2.04	-4.88
Unigene0022844	3	0	-0.48	-2.79
Unigene0022871	0	0	-1.7	-2.54
Unigene0022968	0	0	-0.87	-2.15
Unigene0022969	3	0	-0.42	-1.83
Unigene0023099	6	0	1.34	1.08
Unigene0023116	0	0	-0.92	-1.56
Unigene0023146	1	0	-1.2	-1.5
Unigene0023164	1	0	-1.01	-0.81
Unigene0023265	1	0	-1.01	-1.32
Unigene0023278	0	0	-0.81	-1.17
Unigene0023326	5	0	1.39	-0.59
Unigene0023371	7	0	0.48	1.03
Unigene0023372	0	0	-0.85	-1.39
Unigene0023404	6	0	2.32	2.59
Unigene0023405	6	0	1.23	1.35
Unigene0023418	0	0	-1.3	-2.26
Unigene0023456	3	0	-1.47	-9.19
Unigene0023470	1	0	-1	-1.28
Unigene0023472	0	0	-0.72	-1.18
Unigene0023475	3	0	-0.03	-3.65
Unigene0023476	3	0	-0.26	-3.89
Unigene0023478	3	0	-0.95	-4.93
Unigene0023496	6	0	1.1	0.65
Unigene0023497	5	0	1.03	0.3
Unigene0023603	2	0	-0.73	0.72
Unigene0023639	4	0	0.51	1.99
Unigene0023670	0	0	-0.95	-1.58
Unigene0023710	7	0	2.14	3.45
Unigene0023729	3	0	-0.17	-1.12
Unigene0023750	3	0	-0.04	-1.53
Unigene0023751	3	0	-0.25	-1.52
Unigene0023801	0	0	-0.65	-1.76
Unigene0023823	3	0	-0.25	-1.85
Unigene0023833	6	0	3.73	4.23
Unigene0023847	1	0	-1.38	-0.93
Unigene0023882	7	0	0.73	1.09
Unigene0023938	3	0	-0.28	-3.85
Unigene0023948	0	0	-0.39	-1.08
Unigene0023951	0	0	-1.8	-2.71
Unigene0024024	0	0	-1.37	-3.88
Unigene0024066	1	0	-1.93	-1.68
Unigene0024067	1	0	-1.99	-2.28
Unigene0024123	3	0	-1.16	-4.37
Unigene0024277	3	0	-0.16	-2.31
Unigene0024278	1	0	-1.14	-1.37
Unigene0024348	1	0	-1.01	-1.14
Unigene0024365	0	0	-1.78	-3.4
Unigene0024442	3	0	-0.08	-3.79
Unigene0024444	3	0	-0.84	-10.48
Unigene0024446	3	0	-0.41	-4.28
Unigene0024457	7	0	0.94	2.9
Unigene0024467	1	0	-1.6	-1.73
Unigene0024470	0	0	-0.87	-1.68
Unigene0024476	7	0	0.93	2.37
Unigene0024486	0	0	-1.86	-2.68
Unigene0024523	7	0	0.98	1.35
Unigene0024527	3	0	-1.73	-11.01
Unigene0024546	0	0	-0.82	-1.35
Unigene0024602	3	0	-2.34	-9.75
Unigene0024607	1	0	-1.75	-2.13
Unigene0024612	0	0	-0.45	-1.32
Unigene0024691	0	0	-1.2	-2.46
Unigene0024693	7	0	1.39	2.24
Unigene0024698	0	0	-0.54	-1.6
Unigene0024713	3	0	-0.2	-1.37
Unigene0024752	0	0	-0.76	-1.31
Unigene0024766	7	0	1.68	2.64
Unigene0024781	0	0	-0.42	-1.11
Unigene0024814	0	0	-0.63	-1.88
Unigene0024866	3	0	-1.94	-9.45
Unigene0024885	3	0	-2.24	-8.88
Unigene0024897	0	0	-2.26	-6.42
Unigene0024971	1	0	-1.6	-1.95
Unigene0024972	0	0	-1.7	-2.41
Unigene0025023	0	0	-0.73	-1.7
Unigene0025032	1	0	-0.93	-1.2
Unigene0025034	0	0	-0.84	-1.29
Unigene0025058	3	0	-0.8	-4.67
Unigene0025121	7	0	0.99	1.74
Unigene0025171	6	0	2.12	1.26
Unigene0025172	3	0	0.1	-1.84
Unigene0025222	6	0	1.01	1.17
Unigene0025239	0	0	-2.21	-3.26
Unigene0025294	0	0	-1.8	-4.68
Unigene0025388	0	0	-1.74	-4.93
Unigene0025393	3	0	-1.76	-9.63
Unigene0025429	1	0	-1.3	-1.53
Unigene0025446	3	0	0.01	-1.7
Unigene0025493	1	0	-1.76	-1.05
Unigene0025507	0	0	-0.64	-1.47
Unigene0025511	6	0	1.32	1.26
Unigene0025515	6	0	2.28	2.09
Unigene0025528	5	0	0.58	-0.48
Unigene0025549	0	0	-0.8	-1.1
Unigene0025557	0	0	-0.82	-2.58
Unigene0025575	3	0	-0.18	-1
Unigene0025585	7	0	0.6	1.03
Unigene0025594	3	0	0.63	-1.34
Unigene0025605	1	0	-2.21	-2.76
Unigene0025606	0	0	-2.32	-5.62
Unigene0025609	6	0	3.19	4.22
Unigene0025610	4	0	0.48	3.01
Unigene0025614	0	0	-2.31	-3.69
Unigene0025615	0	0	-3.09	-4.87
Unigene0025668	1	0	-1.25	-1.59
Unigene0025677	0	0	-0.75	-1.18
Unigene0025681	0	0	-1.57	-3
Unigene0025762	5	0	1.13	0.32
Unigene0025779	0	0	-1.23	-2.11
Unigene0025782	0	0	-4.32	-10.86
Unigene0025783	3	0	-0.07	-1.44
Unigene0025806	0	0	-0.64	-1.25
Unigene0025923	1	0	-0.96	-1.1
Unigene0026003	1	0	-2.13	-1.72
Unigene0026075	0	0	-0.56	-1.76
Unigene0026126	6	0	1.38	1.61
Unigene0026130	1	0	-0.82	-1.01
Unigene0026145	3	0	0.19	-10.15
Unigene0026196	1	0	-1.17	-1.19
Unigene0026200	3	0	-0.31	-3.01
Unigene0026258	3	0	-1.45	-9.46
Unigene0026297	7	0	1.94	2.71
Unigene0026310	6	0	2.74	3.45
Unigene0026311	6	0	2.34	3.11
Unigene0026348	3	0	-0.28	-1.43
Unigene0026369	1	0	-5.16	-5.16
Unigene0026370	0	0	-2.34	-4.41
Unigene0026371	0	0	-3.72	-5.71
Unigene0026372	0	0	-3.99	-10.77
Unigene0026373	0	0	-3.82	-9.95
Unigene0026440	6	0	2.36	1.25
Unigene0026441	6	0	2.92	2.38
Unigene0026442	6	0	3.41	2.33
Unigene0026457	7	0	0.81	1.26
Unigene0026460	3	0	-1.19	-7.29
Unigene0026481	7	0	0.6	1.2
Unigene0026484	3	0	-2.09	-9.42
Unigene0026485	0	0	-1.63	-2.3
Unigene0026487	3	0	-0.46	-3.88
Unigene0026599	6	0	1.42	1.75
Unigene0026674	3	0	0.13	-1.76
Unigene0026694	1	0	-1.09	-1.08
Unigene0026697	7	0	1.18	3.61
Unigene0026705	7	0	0.57	1.73
Unigene0026710	0	0	-2.36	-3.8
Unigene0026725	7	0	2.39	3.37
Unigene0026778	3	0	-0.03	-1.08
Unigene0026825	0	0	-1.44	-3.49
Unigene0026858	0	0	-0.83	-1.93
Unigene0026896	4	0	0.17	1.09
Unigene0026942	0	0	-4.76	-10.09
Unigene0026965	0	0	-1.53	-2.29
Unigene0026986	0	0	-0.75	-1.08
Unigene0027005	7	0	1.06	2.46
Unigene0027016	0	0	-0.62	-1.03
Unigene0027032	0	0	-0.55	-1.44
Unigene0027036	0	0	-0.76	-1.18
Unigene0027038	4	0	0.25	1.54
Unigene0027039	6	0	1.98	2.34
Unigene0027040	6	0	1.6	1.92
Unigene0027063	1	0	-2.81	-2.06
Unigene0027076	1	0	-1	-1.34
Unigene0027080	7	0	1	2
Unigene0027081	7	0	0.6	1.57
Unigene0027108	6	0	1.29	1.14
Unigene0027120	7	0	0.94	1.32
Unigene0027134	3	0	-0.32	-1.28
Unigene0027171	5	0	1.02	0.48
Unigene0027195	5	0	0.63	-0.58
Unigene0027243	3	0	-0.49	-4.29
Unigene0027251	6	0	1.61	1.82
Unigene0027310	0	0	-2.48	-5.08
Unigene0027345	3	0	0.28	-0.82
Unigene0027364	7	0	0.57	1.24
Unigene0027405	3	0	-0.19	-2.35
Unigene0027448	6	0	1.16	0.65
Unigene0027467	0	0	-1.1	-1.8
Unigene0027473	3	0	1	-1.28
Unigene0027481	0	0	-2.33	-3.94
Unigene0027505	3	0	-0.11	-2.22
Unigene0027506	3	0	-0.42	-2.65
Unigene0027538	6	0	1.67	1.34
Unigene0027539	0	0	-1.11	-3.83
Unigene0027551	7	0	0.9	1.53
Unigene0027553	7	0	2.25	3.86
Unigene0027559	7	0	0.56	1.11
Unigene0027560	7	0	0.49	1.03
Unigene0027577	0	0	-1.57	-3.14
Unigene0027647	0	0	-0.44	-1.41
Unigene0027672	0	0	-0.73	-1.64
Unigene0027714	7	0	0.92	1.29
Unigene0027717	7	0	0.7	1.39
Unigene0027723	4	0	0.31	1.21
Unigene0027727	1	0	-2.36	-1.8
Unigene0027732	0	0	-0.72	-1.61
Unigene0027812	0	0	-0.8	-1.62
Unigene0027847	0	0	-2.39	-3.85
Unigene0027848	3	0	-0.39	-3.67
Unigene0027854	0	0	-0.94	-1.29
Unigene0027893	3	0	-0.01	-2.54
Unigene0027906	3	0	-0.45	-4.33
Unigene0027910	0	0	-1.51	-3.06
Unigene0027923	0	0	-1.69	-2.42
Unigene0027924	0	0	-1.12	-3.67
Unigene0027925	1	0	-2.24	-2.44
Unigene0027931	0	0	-1.67	-2.42
Unigene0027961	3	0	-0.28	-2.15
Unigene0027992	0	0	-0.8	-1.11
Unigene0028033	3	0	-0.28	-1.3
Unigene0028120	1	0	-1.74	-2.24
Unigene0028123	3	0	-0.33	-1.31
Unigene0028146	6	0	3.12	3.92
Unigene0028150	7	0	0.69	1.04
Unigene0028152	7	0	0.83	1.24
Unigene0028205	3	0	-0.88	-3.93
Unigene0028241	0	0	-2.16	-5.9
Unigene0028263	0	0	-1.17	-2.44
Unigene0028264	0	0	-1.08	-2.33
Unigene0028275	3	0	-0.1	-4.19
Unigene0028277	6	0	8.95	9.48
Unigene0028287	3	0	-1.12	-10.38
Unigene0028289	7	0	1.11	2.87
Unigene0028292	7	0	1.27	2.54
Unigene0028293	7	0	1.3	2.69
Unigene0028329	3	0	-0.48	-2.83
Unigene0028430	3	0	0.45	-9.25
Unigene0028482	7	0	0.94	1.61
Unigene0028499	0	0	-0.54	-1.53
Unigene0028504	3	0	-0.35	-1.65
Unigene0028527	7	0	0.67	1.12
Unigene0028592	3	0	-1.01	-4.8
Unigene0028611	0	0	-0.49	-1.21
Unigene0028623	1	0	-0.98	-1.28
Unigene0028624	0	0	-0.88	-1.35
Unigene0028723	7	0	0.74	1.71
Unigene0028730	0	0	-0.44	-1.02
Unigene0028759	6	0	3.06	4.04
Unigene0028778	1	0	-1.8	-1.61
Unigene0028825	1	0	-10.16	-10.16
Unigene0028884	3	0	-0.72	-2.94
Unigene0028885	0	0	-0.8	-1.1
Unigene0028942	3	0	0.45	-0.81
Unigene0028981	0	0	-1.38	-4.49
Unigene0029084	1	0	-1.08	-0.75
Unigene0029144	7	0	0.62	1.45
Unigene0029145	6	0	1.31	1.08
Unigene0029182	0	0	-1.59	-2.67
Unigene0029188	4	0	-0.43	1.27
Unigene0029200	0	0	-3.45	-9.36
Unigene0029260	7	0	2.26	3.31
Unigene0029267	3	0	-1.47	-9.53
Unigene0029268	1	0	-3.58	-2.85
Unigene0029269	3	0	0.02	-1.58
Unigene0029276	0	0	-0.73	-1.8
Unigene0029281	6	0	3.49	4.11
Unigene0029391	3	0	0.03	-1.12
Unigene0029394	5	0	1.3	0.61
Unigene0029436	1	0	-2.45	-3.15
Unigene0029476	5	0	1.6	0.67
Unigene0029499	4	0	0.09	1.49
Unigene0029501	7	0	0.96	1.7
Unigene0029506	6	0	2.06	2.31
Unigene0029546	0	0	-1.03	-1.7
Unigene0029623	7	0	1.01	1.55
Unigene0029654	3	0	0.33	-3.54
Unigene0029655	3	0	0.44	-8.74
Unigene0029656	3	0	-1.38	-10.16
Unigene0029818	0	0	-1.11	-1.61
Unigene0029819	0	0	-0.68	-1.23
Unigene0029820	3	0	0.01	-2.91
Unigene0029862	3	0	-0.86	-8.99
Unigene0029900	1	0	-1.71	-2.33
Unigene0029978	0	0	-3.42	-9.55
Unigene0030007	0	0	-1.17	-2.2
Unigene0030027	4	0	0.44	2.12
Unigene0030150	7	0	1.04	1.81
Unigene0030190	0	0	-1.19	-2.9
Unigene0030287	4	0	0.2	1.39
Unigene0030303	7	0	1.66	2.5
Unigene0030306	3	0	0.05	-1.19
Unigene0030313	2	0	-1.29	0.46
Unigene0030395	3	0	0.42	-2.1
Unigene0030532	1	0	-1.67	-1.35
Unigene0030538	3	0	-0.68	-2.64
Unigene0030564	1	0	-1.49	-1.88
Unigene0030566	0	0	-0.96	-2.17
Unigene0030575	0	0	-0.34	-1.07
Unigene0030576	0	0	-0.8	-1.41
Unigene0030585	1	0	-2.18	-2.6
Unigene0030586	1	0	-2.36	-2.24
Unigene0030599	6	0	1.84	1.94
Unigene0030609	0	0	-1.04	-2.45
Unigene0030615	3	0	0.09	-1.36
Unigene0030650	0	0	-1.23	-2.37
Unigene0030741	1	0	-1.54	-2.01
Unigene0030742	0	0	-0.84	-1.32
Unigene0030750	0	0	-1.52	-4.13
Unigene0030752	0	0	-3.66	-9.57
Unigene0030753	0	0	-1.74	-3.22
Unigene0030754	3	0	-1.6	-9.62
Unigene0030765	0	0	-1.82	-2.71
Unigene0030766	1	0	-1.12	-1.41
Unigene0030820	0	0	-1.79	-4.18
Unigene0030822	0	0	-1.9	-3.38
Unigene0030855	3	0	-0.93	-4.56
Unigene0030857	3	0	-1.9	-9.79
Unigene0030931	4	0	0.41	2.83
Unigene0030958	1	0	-1.57	-2.06
Unigene0030959	1	0	-1.98	-2.01
Unigene0031018	0	0	-2.5	-4.93
Unigene0031135	3	0	-0.99	-3.79
Unigene0031136	0	0	-2.82	-4.29
Unigene0031167	1	0	-1.8	-2.11
Unigene0031169	1	0	-2.05	-2.18
Unigene0031188	0	0	-0.48	-1.62
Unigene0031236	3	0	-0.27	-4.62
Unigene0031374	0	0	-1.04	-2.16
Unigene0031439	4	0	0.27	1.13
Unigene0031483	0	0	-0.83	-1.59
Unigene0031519	6	0	1.58	1.85
Unigene0031538	0	0	-2.34	-4.01
Unigene0031547	6	0	2.48	2.33
Unigene0031580	5	0	2.46	0.95
Unigene0031619	0	0	-2.64	-5.65
Unigene0031621	0	0	-0.75	-2.6
Unigene0031732	1	0	-1.14	-0.95
Unigene0031788	7	0	1.37	2.21
Unigene0031789	7	0	1.1	1.56
Unigene0031793	3	0	-0.15	-1.55
Unigene0031800	1	0	-1.25	-1.2
Unigene0031836	1	0	-9.32	-9.32
Unigene0031978	1	0	-1.87	-2.04
Unigene0031996	7	0	1.31	1.99
Unigene0032015	3	0	-1.23	-6.7
Unigene0032057	7	0	0.84	1.42
Unigene0032060	7	0	0.59	1.25
Unigene0032141	0	0	-0.86	-1.97
Unigene0032185	1	0	-1.01	-1.36
Unigene0032186	6	0	1.19	1.22
Unigene0032193	5	0	1.11	0.45
Unigene0032216	3	0	0.24	-0.84
Unigene0032263	1	0	-4.83	-3.41
Unigene0032294	0	0	-0.37	-1.11
Unigene0032370	0	0	-0.53	-1.23
Unigene0032429	3	0	0.44	-1.43
Unigene0032475	3	0	-1.79	-9.7
Unigene0032487	0	0	-1.2	-2.53
Unigene0032573	1	0	-1.34	-1.45
Unigene0032615	7	0	0.63	1
Unigene0032692	3	0	0.18	-1.31
Unigene0032723	3	0	-0.32	-3.94
Unigene0032740	1	0	-3.1	-3.52
Unigene0032745	4	0	0	10.33
Unigene0032777	0	0	-1.13	-3.27
Unigene0032913	0	0	-0.54	-1.6
Unigene0032937	3	0	0.33	-0.89
Unigene0033015	3	0	-0.27	-1.1
Unigene0033020	3	0	-0.42	-3.2
Unigene0033060	0	0	-1.29	-2.18
Unigene0033154	6	0	2.14	1.68
Unigene0033160	3	0	-0.23	-1.56
Unigene0033181	7	0	1.44	2.03
Unigene0033188	0	0	-2.91	-8.08
Unigene0033236	0	0	-0.57	-1.49
Unigene0033237	0	0	-0.83	-1.18
Unigene0033256	5	0	1.25	0.57
Unigene0033332	3	0	-2.63	-11.07
Unigene0033333	3	0	-2.36	-9.87
Unigene0033368	0	0	-0.93	-2.19
Unigene0033438	0	0	-1.65	-3.08
Unigene0033449	3	0	0.31	-1.42
Unigene0033464	3	0	-0.37	-1.72
Unigene0033481	7	0	1.48	2.17
Unigene0033534	7	0	0.54	1.38
Unigene0033535	7	0	0.88	1.54
Unigene0033578	3	0	0.97	-9.49
Unigene0033579	1	0	-2.75	-2.24
Unigene0033610	1	0	-3.7	-4.92
Unigene0033656	3	0	0.22	-1.84
Unigene0033669	1	0	-2.3	-2.99
Unigene0033692	0	0	-1.31	-2.24
Unigene0033694	0	0	-1.14	-2.7
Unigene0033710	6	0	1.16	1.13
Unigene0033753	6	0	1.18	1.36
Unigene0033813	1	0	-1.07	-0.8
Unigene0033814	7	0	0.77	1.58
Unigene0033864	1	0	-1.01	-0.51
Unigene0033871	3	0	0.24	-1.52
Unigene0033929	7	0	1.14	2.84
Unigene0033989	3	0	0.35	-1.57
Unigene0033991	0	0	-0.7	-2.04
Unigene0034022	0	0	-1.87	-3.85
Unigene0034050	3	0	-0.25	-1.86
Unigene0034051	3	0	-0.58	-2.33
Unigene0034107	7	0	2.31	3.4
Unigene0034141	0	0	-2.31	-5.44
Unigene0034154	3	0	-0.89	-3.44
Unigene0034156	3	0	-2.35	-9.74
Unigene0034197	0	0	-1.04	-2.34
Unigene0034224	0	0	-1.11	-2.12
Unigene0034233	0	0	-0.81	-2.7
Unigene0034272	3	0	-0.19	-1.12
Unigene0034374	3	0	0	-1.05
Unigene0034420	0	0	-0.72	-1.24
Unigene0034451	0	0	-0.37	-1.21
Unigene0034452	3	0	0.29	-1.16
Unigene0034454	5	0	0.83	-0.6
Unigene0034459	1	0	-0.85	-1.15
Unigene0034696	1	0	-1.44	-1.23
Unigene0034709	0	0	-0.79	-1.88
Unigene0034710	0	0	-0.61	-2.18
Unigene0034811	0	0	-0.83	-2.2
Unigene0034815	0	0	-2.36	-7.38
Unigene0034894	3	0	-0.33	-2.47
Unigene0034917	3	0	-1.96	-9.74
Unigene0034923	7	0	2.26	3.69
Unigene0034968	7	0	0.53	1.12
Unigene0034994	0	0	-0.33	-1.02
Unigene0035024	0	0	-1.32	-3.51
Unigene0035188	0	0	-0.65	-1.16
Unigene0035190	0	0	-0.49	-1.63
Unigene0035197	1	0	-1.22	-1.18
Unigene0035209	0	0	-0.5	-1.34
Unigene0035239	1	0	-1	-1.23
Unigene0035242	0	0	-0.69	-1.4
Unigene0035281	0	0	-0.63	-1.55
Unigene0035337	3	0	-0.46	-4.38
Unigene0035352	7	0	0.64	1.24
Unigene0035362	0	0	-1.48	-2.93
Unigene0035456	6	0	0.87	1.08
Unigene0035466	0	0	-1.74	-3.01
Unigene0035486	3	0	0.21	-1.31
Unigene0035512	6	0	2.1	1.17
Unigene0035521	1	0	-2.86	-3.21
Unigene0035658	6	0	1.16	0.6
Unigene0035734	3	0	-0.26	-1.35
Unigene0035741	7	0	1.43	2.77
Unigene0035744	5	0	1.12	0.48
Unigene0035759	3	0	-0.14	-1.04
Unigene0035769	1	0	-1.48	-1.92
Unigene0035770	3	0	0.01	-3.63
Unigene0035807	0	0	-1.48	-5.15
Unigene0035834	3	0	-0.87	-3.68
Unigene0035852	0	0	-3.94	-5.97
Unigene0035854	0	0	-4.58	-9.49
Unigene0035941	5	0	1.01	0.34
Unigene0035942	7	0	0.67	1.14
Unigene0036000	0	0	-1.69	-3.57
Unigene0036010	6	0	1.03	0.74
Unigene0036089	7	0	0.69	1.05
Unigene0036136	3	0	-0.88	-6.31
Unigene0036145	0	0	-2.38	-6.17
Unigene0036146	0	0	-2.67	-9.87
Unigene0036163	3	0	-1.97	-9.83
Unigene0036268	3	0	-1.43	-5.51
Unigene0036441	0	0	-0.43	-1.43
Unigene0036476	0	0	-0.68	-1.15
Unigene0036529	0	0	-0.84	-1.19
Unigene0036558	0	0	-3.04	-9.68
Unigene0036580	3	0	-0.38	-2.3
Unigene0036597	3	0	-0.21	-3.39
Unigene0036663	4	0	0.32	1.27
Unigene0036682	4	0	-0.03	2.08
Unigene0036784	0	0	-0.56	-1.86
Unigene0036813	0	0	-2.61	-4.26
Unigene0036820	0	0	-0.79	-2.07
Unigene0036861	0	0	-2.47	-6.92
Unigene0036901	6	0	1.79	1.51
Unigene0036904	3	0	0.01	-4.04
Unigene0036918	4	0	-0.29	2.35
Unigene0036933	1	0	-1.95	-2.22
Unigene0037019	3	0	0.37	-2.73
Unigene0037056	1	0	-2.08	-2.3
Unigene0037069	0	0	-1.32	-2.46
Unigene0037074	0	0	-2.89	-9.79
Unigene0037075	0	0	-2.62	-5.91
Unigene0037083	3	0	0.42	-0.88
Unigene0037129	0	0	-0.53	-1.48
Unigene0037152	3	0	0.33	-1.17
Unigene0037158	6	0	1.32	0.9
Unigene0037161	3	0	-0.34	-3.68
Unigene0037189	1	0	-1.1	-0.98
Unigene0037190	0	0	-2.89	-9.88
Unigene0037240	4	0	-0.44	0.96
Unigene0037252	3	0	-1.76	-10.03
Unigene0037273	3	0	0.41	-1.65
Unigene0037276	5	0	1.44	-0.7
Unigene0037284	1	0	-2.22	-2.36
Unigene0037285	1	0	-1.93	-2.41
Unigene0037286	0	0	-1.73	-2.4
Unigene0037325	0	0	-0.98	-2.08
Unigene0037329	0	0	-1.49	-3.45
Unigene0037347	4	0	0.03	2.88
Unigene0037348	4	0	0.58	3.53
Unigene0037388	0	0	-1.07	-2.62
Unigene0037410	0	0	-1.88	-5.17
Unigene0037430	6	0	8.01	9.43
Unigene0037433	0	0	-0.8	-1.27
Unigene0037504	0	0	-3.68	-9.74
Unigene0037530	3	0	-0.25	-1.66
Unigene0037674	0	0	-0.66	-1.33
Unigene0037676	0	0	-1.25	-3.82
Unigene0037677	0	0	-1.54	-5.16
Unigene0037678	3	0	-0.93	-4.39
Unigene0037679	0	0	-1.01	-3.45
Unigene0037720	7	0	0.67	1.03
Unigene0037725	5	0	0.84	-0.68
Unigene0037776	3	0	-0.45	-4.68
Unigene0037898	0	0	-0.67	-2.37
Unigene0037910	0	0	-2.29	-4.45
Unigene0037966	0	0	-0.38	-1.02
Unigene0038082	6	0	1.27	1.51
Unigene0038147	1	0	-1.07	-0.75
Unigene0038167	7	0	0.87	1.43
Unigene0038217	0	0	-1.93	-3.82
Unigene0038249	6	0	1.08	1.31
Unigene0038253	4	0	-0.44	0.93
Unigene0038265	7	0	0.33	1.12
Unigene0038277	6	0	9.13	9.14
Unigene0038280	3	0	-0.29	-1.66
Unigene0038307	3	0	0.1	-1.35
Unigene0038315	0	0	-0.69	-2.02
Unigene0038326	0	0	-0.68	-1.15
Unigene0038338	3	0	-0.3	-3.49
Unigene0038359	3	0	-2.43	-9.37
Unigene0038379	7	0	1.58	2.87
Unigene0038380	7	0	1.11	2.99
Unigene0038399	5	0	1.06	0.34
Unigene0038408	1	0	-1.14	-1.45
Unigene0038414	4	0	-0.75	1.45
Unigene0038466	0	0	-1.06	-1.64
Unigene0038492	0	0	-2.66	-4.42
Unigene0038533	6	0	4.25	4.27
Unigene0038593	6	0	1.75	1.94
Unigene0038636	0	0	-0.73	-1.73
Unigene0038664	7	0	1.42	2.87
Unigene0038681	3	0	0.4	-0.79
Unigene0038720	2	0	-1.97	-0.75
Unigene0038750	6	0	1.14	0.73
Unigene0038791	0	0	-1.79	-3.01
Unigene0038954	0	0	-1.63	-2.32
Unigene0038984	6	0	1.56	1.89
Unigene0039001	3	0	-2.45	-10.9
Unigene0039021	0	0	-1.09	-2.05
Unigene0039023	3	0	-1.77	-9.42
Unigene0039053	0	0	-0.75	-1.61
Unigene0039064	0	0	-0.6	-1.01
Unigene0039085	1	0	-1.29	-1.31
Unigene0039170	6	0	1.17	1.3
Unigene0039268	1	0	-1.28	-1.49
Unigene0039296	3	0	-0.46	-2.48
Unigene0039322	0	0	-1.16	-2.58
Unigene0039323	0	0	-1.98	-4.69
Unigene0039347	0	0	-0.81	-2.13
Unigene0039384	0	0	-1.03	-1.41
Unigene0039488	6	0	9.47	9.26
Unigene0039544	0	0	-0.74	-2.15
Unigene0039566	0	0	-0.91	-2.86
Unigene0039639	1	0	-0.83	-1.08
Unigene0039680	3	0	0.04	-1.62
Unigene0039681	3	0	-0.29	-1.57
Unigene0039710	0	0	-1.79	-2.86
Unigene0039764	7	0	0.49	1.27
Unigene0039779	6	0	2.33	3.16
Unigene0039815	7	0	0.87	1.34
Unigene0039854	3	0	-0.94	-4.68
Unigene0039892	6	0	1.33	1.32
Unigene0039977	0	0	-1.09	-3.18
Unigene0039979	0	0	-1.05	-1.87
Unigene0039982	3	0	-0.45	-2.18
Unigene0039983	3	0	-0.42	-1.57
Unigene0040001	3	0	-1.8	-9.66
Unigene0040002	7	0	6.54	9.67
Unigene0040089	3	0	0.53	-1.07
Unigene0040141	7	0	1.37	2.17
Unigene0040145	0	0	-0.81	-1.12
Unigene0040147	1	0	-1.5	-1.26
Unigene0040157	7	0	1.09	2.26
Unigene0040196	3	0	0.43	-0.97
Unigene0040209	4	0	-0.57	1.18
Unigene0040246	0	0	-1.63	-3.21
Unigene0040248	1	0	-1.89	-1.88
Unigene0040274	0	0	-1.57	-2.16
Unigene0040292	3	0	-0.19	-3.55
Unigene0040294	3	0	-0.35	-9.49
Unigene0040295	3	0	-0.74	-4.07
Unigene0040307	0	0	-0.98	-2.09
Unigene0040315	3	0	0.12	-2.74
Unigene0040348	0	0	-0.45	-1.17
Unigene0040399	1	0	-2.92	-1.75
Unigene0040420	7	0	1.1	1.93
Unigene0040421	7	0	1.09	1.65
Unigene0040440	0	0	-1.71	-3.28
Unigene0040507	0	0	-1.41	-3.03
Unigene0040509	3	0	-1.32	-9.39
Unigene0040510	3	0	-2.19	-10.15
Unigene0040511	3	0	-1.15	-4.77
Unigene0040512	0	0	-1.13	-2.11
Unigene0040655	0	0	-0.72	-1.96
Unigene0040683	1	0	-1.18	-1.03
Unigene0040695	0	0	-0.97	-2.05
Unigene0040708	0	0	-2.73	-3.86
Unigene0040750	0	0	-1.59	-2.54
Unigene0040769	6	0	1.6	1.51
Unigene0040790	3	0	-0.24	-1.39
Unigene0040791	3	0	0.39	-1.26
Unigene0040857	1	0	-1.01	-1.26
Unigene0040898	6	0	4.63	5.98
Unigene0040899	7	0	3.31	4.7
Unigene0040938	3	0	0.14	-3.95
Unigene0041073	0	0	-0.64	-1.25
Unigene0041105	1	0	-1.11	-1.17
Unigene0041164	3	0	-0.91	-9.13
Unigene0041165	0	0	-0.79	-2.04
Unigene0041167	3	0	-1.33	-5.63
Unigene0041195	3	0	0.33	-1.02
Unigene0041197	3	0	-0.29	-1.73
Unigene0041256	3	0	-0.48	-2.62
Unigene0041287	6	0	3.07	2.63
Unigene0041288	6	0	3.99	4.71
Unigene0041291	4	0	-0.42	0.74
Unigene0041370	3	0	-0.13	-1.88
Unigene0041410	7	0	0.45	1.33
Unigene0041446	0	0	-2.5	-9.19
Unigene0041525	6	0	1.02	0.67
Unigene0041559	1	0	-1.42	-1.92
Unigene0041685	0	0	-0.79	-2.65
Unigene0041735	7	0	2.86	4.01
Unigene0041760	6	0	10.55	9.98
Unigene0041784	6	0	3.69	4.31
Unigene0041789	1	0	-3.12	-3.7
Unigene0041790	3	0	-0.43	-3.71
Unigene0041809	0	0	-0.29	-1.07
Unigene0041836	4	0	-0.38	0.91
Unigene0041839	7	0	0.81	1.52
Unigene0041863	3	0	-0.05	-3.99
Unigene0041864	3	0	0.04	-2.66
Unigene0042011	1	0	-1.09	-0.78
Unigene0042012	1	0	-1.33	-1.03
Unigene0042022	0	0	-1.16	-1.61
Unigene0042116	4	0	-0.08	1.06
Unigene0042151	0	0	-0.72	-1.93
Unigene0042185	3	0	-0.09	-1.29
Unigene0042210	3	0	-0.08	-1
Unigene0042215	0	0	-0.64	-1.44
Unigene0042243	5	0	1.16	-0.11
Unigene0042249	0	0	-1.27	-3.22
Unigene0042307	3	0	-0.12	-3.5
Unigene0042371	0	0	-1.21	-2.17
Unigene0042391	3	0	-0.17	-4.02
Unigene0042393	3	0	0.06	-9.37
Unigene0042401	0	0	-0.9	-1.56
Unigene0042402	0	0	-0.97	-1.66
Unigene0042417	0	0	-1.25	-2.85
Unigene0042450	0	0	-0.51	-1.23
Unigene0042494	2	0	-0.74	0.62
Unigene0042563	6	0	0.92	1.21
Unigene0042604	0	0	-0.76	-1.6
Unigene0042606	1	0	-1.13	-1.34
Unigene0042616	0	0	-0.89	-1.54
Unigene0042629	0	0	-1.35	-2.53
Unigene0042638	0	0	-1.4	-4.07
Unigene0042639	3	0	-0.78	-3.13
Unigene0042703	3	0	0.04	-1.01
Unigene0042818	3	0	-0.05	-3.08
Unigene0042833	0	0	-0.56	-1.34
Unigene0042869	0	0	-1.43	-3.9
Unigene0042872	3	0	0.22	-1.68
Unigene0042947	0	0	-1.05	-1.99
Unigene0042958	0	0	-0.37	-1.03
Unigene0042989	3	0	-0.29	-1.1
Unigene0043090	3	0	-0.49	-2.13
Unigene0043094	7	0	1.42	3.61
Unigene0043149	0	0	-0.6	-1.37
Unigene0043152	0	0	-0.63	-1.23
Unigene0043195	3	0	-0.46	-4.15
Unigene0043202	6	0	1.41	1.45
Unigene0043249	1	0	-1.52	-1.75
Unigene0043250	2	0	-1.39	-0.44
Unigene0043253	7	0	0.91	1.32
Unigene0043261	0	0	-1.1	-2.89
Unigene0043380	3	0	0.21	-0.8
Unigene0043383	6	0	3.67	4.62
Unigene0043424	0	0	-1.47	-5.08
Unigene0043425	3	0	-0.44	-9.11
Unigene0043426	0	0	-0.98	-3.23
Unigene0043454	1	0	-1.38	-1.68
Unigene0043471	3	0	-0.01	-2.16
Unigene0043530	1	0	-1.2	-0.92
Unigene0043533	3	0	-0.16	-1.58
Unigene0043539	1	0	-2.02	-2.19
Unigene0043559	0	0	-1.14	-2.18
Unigene0043604	3	0	0.02	-1.11
Unigene0043671	0	0	-2.13	-5.1
Unigene0043672	0	0	-1.96	-4.43
Unigene0043694	0	0	-2.49	-4.47
Unigene0043805	3	0	-1.46	-6.17
Unigene0043878	0	0	-0.44	-1.19
Unigene0043939	1	0	-0.89	-1.08
Unigene0043956	1	0	-1.69	-2.01
Unigene0043959	7	0	0.72	1.03
Unigene0044080	3	0	-0.89	-9.77
Unigene0044082	0	0	-0.66	-1.07
Unigene0044105	0	0	-1.48	-4.1
Unigene0044121	0	0	-0.3	-1.08
Unigene0044139	1	0	-2.36	-2.54
Unigene0044153	0	0	-0.6	-1.27
Unigene0044154	0	0	-0.7	-2.03
Unigene0044213	0	0	-0.84	-1.25
Unigene0044262	3	0	0.18	-0.96
Unigene0044282	4	0	-0.2	1.3
Unigene0044393	0	0	-1.91	-2.68
Unigene0044481	3	0	-1.04	-6.22
Unigene0044520	3	0	-0.55	-3.59
Unigene0044596	6	0	1.13	1.21
Unigene0044601	6	0	0.93	1.05
Unigene0044616	3	0	-0.04	-2.94
Unigene0044617	3	0	-0.2	-4
Unigene0044620	3	0	-0.23	-2.65
Unigene0044653	3	0	-2.59	-9.85
Unigene0044654	3	0	-0.92	-9.4
Unigene0044718	0	0	-1.61	-4.98
Unigene0044793	0	0	-1.48	-2.73
Unigene0044797	3	0	-1.03	-4.16
Unigene0044865	3	0	-1.97	-9.29
Unigene0044955	6	0	2.08	2.67
Unigene0044956	7	0	1.19	2.17
Unigene0044958	7	0	1.49	2.5
Unigene0045035	3	0	0.56	-2.86
Unigene0045084	7	0	1.18	1.96
Unigene0045256	1	0	-1.15	-0.88
Unigene0045283	7	0	1.06	1.61
Unigene0045304	0	0	-0.45	-1.56
Unigene0045427	0	0	-3.17	-9.83
Unigene0045446	0	0	-2.36	-5.35
Unigene0045496	0	0	-2.86	-7.05
Unigene0045536	0	0	-0.96	-1.64
Unigene0045576	3	0	-0.41	-2.37
Unigene0045585	0	0	-1.63	-5.29
Unigene0045587	3	0	-0.85	-5.81
Unigene0045601	0	0	-0.36	-1.12
Unigene0045613	0	0	-0.68	-1.09
Unigene0045647	3	0	0.37	-0.83
Unigene0045657	0	0	-0.79	-1.39
Unigene0045676	6	0	2.22	2.08
Unigene0045823	0	0	-1.92	-5.55
Unigene0045824	0	0	-2.71	-4.13
Unigene0045838	0	0	-0.88	-1.3
Unigene0045881	0	0	-1.42	-3.05
Unigene0045935	3	0	-0.26	-5.24
Unigene0045940	7	0	3.65	5.01
Unigene0046019	6	0	3.28	3.95
Unigene0046100	3	0	-1.16	-9.94
Unigene0046115	0	0	-1.58	-2.24
Unigene0046184	7	0	0.66	1.19
Unigene0046265	4	0	0.11	1.39
Unigene0046278	3	0	-0.12	-1.24
Unigene0046331	3	0	-0.96	-4.84
Unigene0046378	1	0	-1.85	-2.41
Unigene0046398	3	0	-0.8	-3.48
Unigene0046445	3	0	0.09	-1.64
Unigene0046463	3	0	-0.31	-1.19
Unigene0046523	0	0	-0.46	-1.07
Unigene0046607	6	0	1.4	1.06
Unigene0046615	6	0	8.57	10.16
Unigene0046628	3	0	-0.68	-2.84
Unigene0046665	0	0	-0.42	-1.49
Unigene0046738	7	0	0.96	1.75
Unigene0046739	4	0	0.49	1.94
Unigene0046785	0	0	-0.55	-1.25
Unigene0046825	1	0	-1.22	-1.28
Unigene0046877	3	0	-2.37	-9.53
Unigene0046905	1	0	-1.91	-2.43
Unigene0046915	3	0	0.13	-1
Unigene0046916	1	0	-1.21	-1.61
Unigene0046939	7	0	6.19	9.39
Unigene0046945	0	0	-1.44	-2.42
Unigene0046951	1	0	-0.97	-1.13
Unigene0047030	7	0	0.67	1.08
Unigene0047031	6	0	0.88	1.13
Unigene0047039	7	0	0.85	1.39
Unigene0047059	6	0	2.02	2.38
Unigene0047092	0	0	-1.22	-1.97
Unigene0047161	4	0	-0.35	0.84
Unigene0047171	6	0	2.35	2.05
Unigene0047278	0	0	-1.21	-2.25
Unigene0047280	0	0	-1.53	-2.4
Unigene0047281	0	0	-1.13	-2.73
Unigene0047295	7	0	2.91	4.07
Unigene0047305	6	0	1.24	0.98
Unigene0047307	6	0	1.45	1.3
Unigene0047338	3	0	-1.14	-4.44
Unigene0047362	0	0	-2.06	-4.39
Unigene0047397	3	0	-0.06	-1.42
Unigene0047432	3	0	-0.58	-2.88
Unigene0047452	3	0	-0.35	-1.36
Unigene0047459	6	0	1.07	1.14
Unigene0047476	0	0	-0.82	-1.23
Unigene0047597	6	0	8.18	9.87
Unigene0047621	1	0	-1.38	-1.3
Unigene0047632	7	0	0.99	1.6
Unigene0047641	6	0	1.66	1.46
Unigene0047678	1	0	-4.12	-3.77
Unigene0047718	0	0	-2.58	-4.21
Unigene0047719	0	0	-3.32	-9.23
Unigene0047720	3	0	-1.95	-10.01
Unigene0047721	0	0	-3.27	-4.93
Unigene0047767	0	0	-0.59	-1.01
Unigene0047790	6	0	1.38	1.42
Unigene0047804	0	0	-1.04	-2.49
Unigene0047807	3	0	-0.18	-1.92
Unigene0047808	3	0	-0.31	-2.21
Unigene0047820	3	0	-0.03	-1.51
Unigene0047841	3	0	-1.28	-10.2
Unigene0047842	3	0	-1.6	-10.05
Unigene0047933	1	0	-1.33	-1.52
Unigene0048035	3	0	0.17	-0.85
Unigene0048036	3	0	0.3	-0.89
Unigene0048086	3	0	-0.1	-3.62
Unigene0048107	0	0	-1.35	-3.7
Unigene0048172	3	0	-0.36	-2.79
Unigene0048173	3	0	-0.02	-3.82
Unigene0048180	0	0	-1.91	-4.52
Unigene0048287	0	0	-0.91	-1.94
Unigene0048338	7	0	0.69	1.58
Unigene0048363	3	0	-0.78	-9.2
Unigene0048411	1	0	-1.13	-1.37
Unigene0048420	7	0	0.69	1.57
Unigene0048574	1	0	-4.14	-2.48
Unigene0048614	0	0	-1.21	-2.48
Unigene0048615	0	0	-1.36	-2.89
Unigene0048646	6	0	2.36	2.82
Unigene0048647	6	0	1.13	1.22
Unigene0048657	0	0	-0.65	-1.28
Unigene0048685	0	0	-2.87	-5.21
Unigene0048695	0	0	-3.05	-7.81
Unigene0048733	3	0	0.07	-9.07
Unigene0048760	1	0	-0.98	-1.3
Unigene0048814	0	0	-0.7	-2.51
Unigene0048815	0	0	-2.18	-3.85
Unigene0048847	7	0	1.11	2.26
Unigene0048887	7	0	1.02	2.06
Unigene0048889	7	0	0.95	1.65
Unigene0048901	0	0	-0.65	-2.08
Unigene0048902	3	0	-0.17	-2.41
Unigene0048937	0	0	-0.45	-1.59
Unigene0048938	3	0	-0.29	-1.59
Unigene0048952	7	0	0.53	1.04
Unigene0049045	6	0	1.19	1.44
Unigene0049048	6	0	1.36	0.8
Unigene0049094	0	0	-0.96	-1.76
Unigene0049095	0	0	-3.32	-8.21
Unigene0049096	0	0	-2.99	-5.99
Unigene0049097	0	0	-3.14	-7.87
Unigene0049098	1	0	-3.17	-3.11
Unigene0049099	0	0	-3.24	-11
Unigene0049410	3	0	0.02	-1.04
Unigene0049414	3	0	-0.71	-6.98
Unigene0049450	7	0	0.65	1.37
Unigene0049487	3	0	-0.96	-5.96
Unigene0049517	0	0	-0.55	-1.81
Unigene0049598	1	0	-4.37	-5.68
Unigene0049632	0	0	-2.51	-5.03
Unigene0049640	0	0	-0.67	-1.43
Unigene0049692	1	0	-1.55	-1.87
Unigene0049748	0	0	-0.89	-1.28
Unigene0049764	7	0	0.33	1.19
Unigene0049771	7	0	1.02	1.57
Unigene0049772	6	0	1.65	1.82
Unigene0049798	0	0	-0.95	-2.24
Unigene0049893	3	0	-2.24	-9.97
Unigene0049894	3	0	-1.96	-8.73
Unigene0049895	3	0	-1.65	-10.29
Unigene0049896	3	0	-1.45	-10.09
Unigene0049897	0	0	-2.4	-4.35
Unigene0049907	0	0	-1.57	-2.69
Unigene0049914	0	0	-0.69	-1.47
Unigene0049936	6	0	1.67	1.7
Unigene0049973	0	0	-5.18	-11.16
Unigene0049984	0	0	-1.71	-5.45
Unigene0049985	3	0	-0.9	-3.54
Unigene0050018	3	0	-0.61	-3.12
Unigene0050128	0	0	-1.29	-2.85
Unigene0050141	3	0	-0.15	-1.94
Unigene0050157	7	0	1.36	1.89
Unigene0050229	6	0	1.25	1.27
Unigene0050254	0	0	-0.65	-1.35
Unigene0050258	4	0	0.18	1.25
Unigene0050266	0	0	-1.71	-2.46
Unigene0050316	0	0	-1.13	-1.56
Unigene0050320	3	0	-0.15	-1.16
Unigene0050341	0	0	-0.36	-1.28
Unigene0050354	0	0	-1.7	-2.94
Unigene0050379	0	0	-1.02	-1.79
Unigene0050449	1	0	-2.05	-2.05
Unigene0050450	0	0	-1.89	-2.81
Unigene0050465	1	0	-1.14	-1.56
Unigene0050469	3	0	0.13	-0.89
Unigene0050488	1	0	-2.28	-2.42
Unigene0050489	1	0	-2.59	-2.7
Unigene0050504	2	0	-1.13	0.76
Unigene0050576	0	0	-2.06	-3.3
Unigene0050577	0	0	-1.25	-2.17
Unigene0050598	0	0	-0.85	-1.59
Unigene0050600	7	0	0.74	1.82
Unigene0050601	4	0	0.44	1.74
Unigene0050610	3	0	-0.17	-2.08
Unigene0050618	0	0	-0.97	-2.43
Unigene0050652	0	0	-1.44	-4.82
Unigene0050687	6	0	1.44	0.79
Unigene0050740	1	0	-1.38	-1.64
Unigene0050751	0	0	-0.69	-2.19
Unigene0050756	0	0	-0.68	-2.07
Unigene0050771	3	0	-1.74	-9.48
Unigene0050776	3	0	-1.07	-5.35
Unigene0050778	0	0	-0.79	-2.21
Unigene0050779	0	0	-0.72	-2.65
Unigene0050789	0	0	-0.64	-1.77
Unigene0050817	0	0	-2.11	-5.92
Unigene0050818	3	0	-2.5	-11.51
Unigene0050828	0	0	-1.82	-3.45
Unigene0050882	1	0	-1.86	-1.99
Unigene0050903	7	0	2.55	4.64
Unigene0050908	7	0	0.77	1.05
Unigene0050986	4	0	-0.79	0.97
Unigene0051043	0	0	-1.01	-1.89
Unigene0051088	3	0	0.13	-0.91
Unigene0051114	0	0	-1.25	-3.01
Unigene0051234	0	0	-0.69	-1.82
Unigene0051272	3	0	-0.54	-3
Unigene0051276	3	0	-0.68	-3.97
Unigene0051326	1	0	-4.12	-5.02
Unigene0051337	1	0	-1.12	-1.09
Unigene0051421	7	0	2.02	4.11
Unigene0051430	7	0	0.82	1.6
Unigene0051456	0	0	-0.77	-2.03
Unigene0051537	3	0	-0.35	-1.79
Unigene0051552	3	0	-0.28	-1.32
Unigene0051558	0	0	-0.78	-1.65
Unigene0051583	4	0	0.25	1.12
Unigene0051702	7	0	1.25	1.81
Unigene0051744	4	0	0.08	4.78
Unigene0051803	3	0	-0.21	-4.02
Unigene0051804	3	0	-0.54	-2.09
Unigene0051805	3	0	-0.19	-9.03
Unigene0051806	0	0	-1.33	-4
Unigene0051810	0	0	-1.02	-1.77
Unigene0051819	7	0	0.51	1.47
Unigene0051931	7	0	0.59	1.13
Unigene0051939	4	0	1.08	4.79
Unigene0051947	0	0	-3.66	-10.48
Unigene0051952	0	0	-0.31	-1.04
Unigene0051994	7	0	0.94	1.51
Unigene0052000	0	0	-1	-2.26
Unigene0052075	3	0	-1.24	-4.94
Unigene0052084	3	0	-0.51	-2.46
Unigene0052112	0	0	-2.15	-4.82
Unigene0052189	0	0	-0.85	-2.08
Unigene0052192	0	0	-1.33	-3.94
Unigene0052214	0	0	-1.49	-3.9
Unigene0052256	1	0	-1.96	-2.43
Unigene0052257	0	0	-1.39	-2.87
Unigene0052274	0	0	-1.17	-2.49
Unigene0052276	0	0	-1.68	-4.29
Unigene0052284	0	0	-0.89	-1.48
Unigene0052308	4	0	0.38	1.92
Unigene0052309	6	0	9.06	10.14
Unigene0052412	0	0	-2.32	-5.56
Unigene0052463	1	0	-1.23	-0.83
Unigene0052550	3	0	0.62	-1.57
Unigene0053025	6	0	8.95	9.56
Unigene0053036	5	0	2.18	0.93
Unigene0053108	0	0	-0.42	-1.18
Unigene0053110	0	0	-4.47	-9.79
Unigene0053157	0	0	-1.73	-2.56
Unigene0053168	3	0	0.09	-2.43
Unigene0053169	3	0	-0.28	-2.71
Unigene0053195	0	0	-1.47	-2.04
Unigene0053304	1	0	-2	-2.54
Unigene0053386	4	0	0.21	1.05
Unigene0053408	0	0	-1.48	-2.14
Unigene0053424	1	0	-0.82	-1.08
Unigene0053425	0	0	-0.71	-1.03
Unigene0053436	3	0	-0.23	-1.01
Unigene0053442	3	0	-1.06	-4.06
Unigene0053457	7	0	0.35	1.02
Unigene0053492	0	0	-0.87	-1.76
Unigene0053522	3	0	-0.05	-2.14
Unigene0053546	7	0	0.49	1.12
Unigene0053617	3	0	0.12	-2.83
Unigene0053628	0	0	-1.01	-2.4
Unigene0053630	3	0	0.39	-2.79
Unigene0053713	0	0	-2.83	-9.65
Unigene0053810	1	0	-3.55	-3.55
Unigene0053822	7	0	0.59	1.59
Unigene0053826	3	0	-0.76	-4.67
Unigene0053858	3	0	-1.01	-4.03
Unigene0053868	0	0	-1.6	-3.46
Unigene0053948	6	0	0.87	1.03
Unigene0053970	0	0	-1.27	-2.03
Unigene0053982	3	0	-0.62	-3.97
Unigene0054047	0	0	-0.7	-1.24
Unigene0054128	7	0	1.4	1.92
Unigene0054224	7	0	1.11	3.13
Unigene0054236	6	0	1.09	0.95
Unigene0054317	0	0	-0.58	-1.74
Unigene0054368	7	0	0.81	1.26
Unigene0054465	3	0	-0.32	-1.3
Unigene0054539	0	0	-1.02	-1.57
Unigene0054554	3	0	0.19	-10.64
Unigene0054573	0	0	-0.95	-1.76
Unigene0054595	1	0	-1.56	-0.83
Unigene0054630	3	0	0.11	-3.13
Unigene0054657	0	0	-1.09	-2.46
Unigene0054665	3	0	-0.22	-4.02
Unigene0054689	3	0	-0.19	-1.15
Unigene0054690	3	0	0.44	-1.26
Unigene0054691	0	0	-0.51	-1.41
Unigene0054762	3	0	0.01	-1.86
Unigene0054774	6	0	1.64	1.77
Unigene0054888	3	0	0.66	-1.42
Unigene0054896	0	0	-2.95	-9.54
Unigene0054897	0	0	-1.67	-3.22
Unigene0054900	3	0	0.2	-2.3
Unigene0054926	1	0	-1.07	-1.03
Unigene0054954	4	0	0.36	1.4
Unigene0054960	3	0	0.59	-0.88
Unigene0054961	3	0	0.8	-1.95
Unigene0054963	3	0	0.32	-1.67
Unigene0055050	0	0	-0.5	-1.45
Unigene0055102	3	0	-0.8	-4.3
Unigene0055137	3	0	-0.86	-5.78
Unigene0055168	0	0	-1.23	-1.78
Unigene0055179	1	0	-2.86	-3.36
Unigene0055182	1	0	-3.18	-1.96
Unigene0055213	7	0	1.35	2.74
Unigene0055217	3	0	-0.21	-3.53
Unigene0055224	7	0	2.19	3.23
Unigene0055274	0	0	-2.06	-4.92
Unigene0055278	3	0	-0.3	-2.22
Unigene0055291	6	0	3.07	2.76
Unigene0055336	7	0	0.62	1.41
Unigene0055344	7	0	1.49	2.1
Unigene0055404	1	0	-2.4	-3.18
Unigene0055447	0	0	-1.12	-1.87
Unigene0055455	0	0	-1.07	-3.88
Unigene0055499	0	0	-0.41	-1.52
Unigene0055501	3	0	0.03	-1.52
Unigene0055542	5	0	1.67	-0.96
Unigene0055555	7	0	1.77	4.2
Unigene0055560	3	0	-0.23	-1.02
Unigene0055682	0	0	-1.03	-1.87
Unigene0055768	1	0	-1.45	-1.28
Unigene0055784	7	0	1.09	1.82
Unigene0055836	0	0	-1.35	-2.36
Unigene0055837	0	0	-1.32	-2.07
Unigene0055838	0	0	-1.04	-2.25
Unigene0055867	0	0	-0.73	-1.34
Unigene0055897	5	0	1.32	0.54
Unigene0055915	1	0	-1.87	-1.15
Unigene0055970	1	0	-1.95	-2.02
Unigene0055980	0	0	-1.01	-1.43
Unigene0055981	0	0	-1.07	-1.69
Unigene0055986	0	0	-0.71	-2.26
Unigene0055991	0	0	-0.46	-1.64
Unigene0056011	0	0	-1.04	-1.93
Unigene0056162	3	0	0.04	-1.3
Unigene0056189	0	0	-1.39	-2.12
Unigene0056229	7	0	5.73	9.58
Unigene0056244	0	0	-1.26	-2.63
Unigene0056266	0	0	-0.49	-1.01
Unigene0056308	7	0	1	1.42
Unigene0056310	0	0	-0.39	-1.13
Unigene0056365	1	0	-4.36	-5.66
Unigene0056380	6	0	1.08	1.14
Unigene0056407	0	0	-0.87	-2.11
Unigene0056410	3	0	-0.08	-3.79
Unigene0056425	6	0	2.32	2.9
Unigene0056453	0	0	-1	-1.84
Unigene0056454	0	0	-0.95	-2.15
Unigene0056457	3	0	0.02	-2.38
Unigene0056505	0	0	-1.5	-3.48
Unigene0056547	0	0	-1.85	-2.84
Unigene0056615	6	0	3.19	3.48
Unigene0056619	6	0	1.59	2.15
Unigene0056638	0	0	-1.36	-2.54
Unigene0056689	5	0	1.14	0.32
Unigene0056714	4	0	0.38	1.49
Unigene0056715	0	0	-0.99	-1.91
Unigene0056831	0	0	-1.17	-2.71
Unigene0056995	0	0	-1.04	-2.27
Unigene0057015	0	0	-1.12	-1.73
Unigene0057019	0	0	-0.54	-1.29
Unigene0057032	3	0	-1.75	-10.81
Unigene0057033	3	0	-1.55	-11.38
Unigene0057085	1	0	-2.11	-1.44
Unigene0057093	3	0	-0.78	-2.97
Unigene0057261	6	0	1.45	1.67
Unigene0057282	0	0	-1.27	-2.42
Unigene0057309	0	0	-2.76	-10.11
Unigene0057310	1	0	-4	-4.66
Unigene0057344	0	0	-1.69	-3.12
Unigene0057411	0	0	-1.72	-3.65
Unigene0057413	2	0	-2.18	-0.02
Unigene0057430	3	0	-0.27	-1.06
Unigene0057447	0	0	-1.03	-1.81
Unigene0057457	0	0	-0.54	-1.76
Unigene0057466	3	0	0.74	-0.77
Unigene0057541	0	0	-1.75	-2.55
Unigene0057692	0	0	-0.7	-1.11
Unigene0057745	3	0	0.18	-0.84
Unigene0057881	3	0	-0.25	-2.4
Unigene0057915	0	0	-1.51	-2.89
Unigene0057932	3	0	-0.03	-2.42
Unigene0057965	0	0	-1.28	-3.54
Unigene0057966	1	0	-1.45	-1.93
Unigene0057971	0	0	-0.8	-1.27
Unigene0058145	1	0	-1.47	-1.22
Unigene0058156	1	0	-2.53	-2.02
Unigene0058189	7	0	1.1	1.64
Unigene0058190	6	0	1.14	1.44
Unigene0058194	0	0	-0.58	-1.33
Unigene0058227	7	0	0.66	1.93
Unigene0058235	0	0	-0.99	-2.28
Unigene0058244	1	0	-0.98	-1.21
Unigene0058395	0	0	-1.94	-2.94
Unigene0058419	0	0	-1.48	-4.64
Unigene0058427	0	0	-0.66	-1.82
Unigene0058432	0	0	-0.84	-2.75
Unigene0058492	0	0	-0.72	-1.17
Unigene0058529	5	0	1.67	0.7
Unigene0058554	0	0	-0.68	-1.88
Unigene0058592	7	0	0.71	1.16
Unigene0058593	7	0	0.68	1.03
Unigene0058617	0	0	-0.7	-1.66
Unigene0058634	6	0	2.02	2.05
Unigene0058643	3	0	-0.33	-2.59
Unigene0058734	4	0	0	9.63
Unigene0058750	0	0	-0.93	-1.89
Unigene0058751	0	0	-1.09	-2.04
Unigene0058759	3	0	0.31	-1.07
Unigene0058773	1	0	-1.07	-1.4
Unigene0058777	0	0	-0.49	-1.49
Unigene0058780	7	0	1.12	2.27
Unigene0058781	7	0	1.57	2.39
Unigene0058788	1	0	-2.11	-1.19
Unigene0058797	0	0	-0.8	-1.4
Unigene0058895	3	0	0.44	-8.72
Unigene0058898	3	0	0.78	-8.89
Unigene0058903	6	0	5.19	5.46
Unigene0058905	0	0	-0.96	-1.79
Unigene0058909	3	0	-1.76	-9.25
Unigene0058960	7	0	4.01	5.97
Unigene0059099	0	0	-2.02	-4.44
Unigene0059100	0	0	-2.32	-5.92
Unigene0059124	7	0	0.48	1.11
Unigene0059191	3	0	-0.57	-2.17
Unigene0059267	3	0	-2.12	-10.91
Unigene0059273	0	0	-2.63	-6.21
Unigene0059328	0	0	-1.56	-3.03
Unigene0059329	3	0	-0.58	-3.89
Unigene0059350	1	0	-1.39	-1.63
Unigene0059365	0	0	-0.74	-1.24
Unigene0059388	1	0	-2.23	-1.51
Unigene0059421	0	0	-1.1	-1.82
Unigene0059493	7	0	4.97	7.23
Unigene0059494	7	0	1.14	1.69
Unigene0059526	0	0	-1.96	-2.84
Unigene0059559	0	0	-1.05	-1.59
Unigene0059570	7	0	1.04	1.55
Unigene0059593	3	0	-0.57	-3.13
Unigene0059700	0	0	-1.38	-1.98
Unigene0059711	6	0	1.71	1.48
Unigene0059722	0	0	-2.55	-4.31
Unigene0059777	0	0	-1.98	-3.61
Unigene0059794	0	0	-0.8	-1.8
[truncated: 1,916 more rows]
