# Supplementary material for: Gene Regulation during Carapacial Ridge Development of Mauremys reevesii: The Development of Carapacial Ridge, Ribs and Scutes
Source: Genes (Basel). 2022 Sep 19;13(9):1676. doi: 10.3390/genes13091676 (PMC9498798; doi:10.3390/genes13091676)
Supplement: Supplementary file 1 [file genes-13-01676-s001.zip › Supplementary Information Table S8. all.edge.xls]

## Sheet: File S10. all.edge
source	target	score
Prickle2	Daam2	616
Prickle2	Nkd1	363
Prickle2	Fzd9	567
Prickle2	Sfrp2	295
Prickle2	Vangl1	980
Prickle2	Gpc4	201
Prickle2	Fbxw11	194
Prickle2	Fzd10	593
Prickle2	Shh	183
Prickle2	Gbp	216
Prickle2	Rac2	490
Prickle2	Map3k7	292
Prickle2	Wnt5b	548
Prickle2	Wnt9a	466
Prickle2	Plcb3	161
Prickle2	Fzd3	774
Prickle2	Axin2	251
Prickle2	Wnt8c	322
Prickle2	Fzd7	618
Prickle2	Fzd8	656
Prickle2	Tcf7l1	250
Prickle2	Wnt10b	283
Prickle2	Ctnnb1	256
Prickle2	Wnt4	443
Prickle2	Axin1	264
Prickle2	Wnt6	303
Prickle2	Fzd6	723
Prickle2	Fzd2	641
Prickle2	Wnt2b	464
Prickle2	Fzd5	632
Prickle2	Fzd4	620
Prickle2	Wnt-1	419
Prickle2	Wnt5a	606
Prickle2	Daam1	560
Prickle2	Dvl1	981
Prickle2	Rhoa	524
Prickle2	Sfrp1	284
Prickle2	Gsk3b	191
Prickle2	Tcf7l2	152
Prickle2	Wnt11	634
Prickle2	Wnt7a	427
Prickle2	Dkk1	156
Prickle2	Wnt2	419
Prickle2	Wnt3a	456
Prickle2	Prkca	175
Prickle2	Invs	404
Prickle2	Vangl2-a	981
Prickle2	Fzd1	656
Prickle2	Nlk	245
Prickle2	Wnt10a	294
Prickle2	Wnt8b	294
Prickle2	Rac3	487
Prickle2	Csnk2a2	165
Prickle2	Wnt7b	459
Prickle2	Bsk	276
Prickle2	Sfrp4	270
Prickle2	Wnt9b	540
Prickle2	Prkcg	175
Prickle2	Tcf7	152
Prickle2	Dvl3	982
Prickle2	Wnt16	419
Prickle2	Dvl2	982
Prickle2	Prkcb	175
Apc	Dvl2	970
Apc	Dvl3	934
Apc	Wnt9b	417
Apc	Wnt8b	186
Apc	Wnt10a	186
Apc	Skp1	903
Apc	Tp53	949
Apc	Fzd1	195
Apc	Dkk1	293
Apc	Tcf7l2	958
Apc	Lrp6	910
Apc	Wnt-1	384
Apc	Ctnnbip1	883
Apc	Fzd5	916
Apc	Wnt2b	281
Apc	Ccnd1	193
Apc	Ctnnb1	999
Apc	Wnt4	281
Apc	Fzd8	195
Apc	Fgfr2	161
Apc	Tcf7l1	590
Apc	Fzd7	195
Apc	Jun	170
Apc	Ppard	204
Apc	Csnk2a1	900
Apc	Wnt9a	417
Apc	Map3k7	299
Apc	Gbp	900
Apc	Smad2	167
Apc	Btrc	995
Apc	Smad4	903
Apc	Myc	489
Apc	Csnk2b	440
Apc	Tcf7	705
Apc	Wnt16	278
Apc	Bsk	163
Apc	Wnt7b	281
Apc	Csnk2a2	311
Apc	Rac3	213
Apc	Prkaca	576
Apc	Nlk	306
Apc	Cul1	934
Apc	Csnk1e	997
Apc	Unigene0082524	235
Apc	Cacybp	900
Apc	Wnt3a	281
Apc	Wnt2	281
Apc	Wnt7a	281
Apc	Wnt11	186
Apc	Gsk3b	999
Apc	Crebbp	193
Apc	Dvl1	986
Apc	Lef1	948
Apc	Csnk1a1	961
Apc	Wnt5a	281
Apc	Fzd4	195
Apc	Fzd6	195
Apc	Fzd2	195
Apc	Fgfr1	161
Apc	Wnt6	186
Apc	Axin1	999
Apc	Wnt10b	186
Apc	Wnt8c	186
Apc	Axin2	984
Apc	Fzd3	195
Apc	Wnt5b	281
Apc	Siah1	987
Apc	Fzd10	195
Apc	Fbxw11	152
Apc	Smad3	167
Apc	Fzd9	195
Apc	Ctbp1	983
Wnt-1	Csnk2a1	195
Wnt-1	Porcn	666
Wnt-1	Wnt9a	940
Wnt-1	Ppard	216
Wnt-1	Jun	488
Wnt-1	Sp5	309
Wnt-1	Ctnnb1	943
Wnt-1	Wnt4	904
Wnt-1	Ccnd1	930
Wnt-1	Tcf7l1	770
Wnt-1	Fgfr2	493
Wnt-1	Fzd8	994
Wnt-1	Fzd7	970
Wnt-1	Lrp5	995
Wnt-1	Wnt2b	905
Wnt-1	Fgf2	588
Wnt-1	Sfrp2	970
Wnt-1	Myc	621
Wnt-1	Vangl1	446
Wnt-1	Smad4	883
Wnt-1	Csnk2b	186
Wnt-1	Nkd1	644
Wnt-1	Notum2	717
Wnt-1	Pax3	932
Wnt-1	Btrc	312
Wnt-1	Bmp4	979
Wnt-1	Map3k7	917
Wnt-1	Gbp	275
Wnt-1	Rac2	186
Wnt-1	Smad2	481
Wnt-1	Invs	381
Wnt-1	Vangl2-a	578
Wnt-1	Skp1	220
Wnt-1	Wnt8b	926
Wnt-1	Dkk4	349
Wnt-1	Wnt10a	907
Wnt-1	Grem1	209
Wnt-1	Fzd1	982
Wnt-1	Tp53	549
Wnt-1	Msx2	789
Wnt-1	Ccnd2	866
Wnt-1	Dvl3	986
Wnt-1	Dvl2	986
Wnt-1	Wnt9b	939
Wnt-1	Ccnd3	293
Wnt-1	Sox9	449
Wnt-1	Ctnnbip1	216
Wnt-1	Daam1	201
Wnt-1	Prickle1	441
Wnt-1	Fzd5	976
Wnt-1	Sox17	313
Wnt-1	Mapk9	412
Wnt-1	Lrp6	999
Wnt-1	Tcf7l2	808
Wnt-1	Mapk8	484
Wnt-1	Dkk1	976
Wnt-1	Wnt8c	924
Wnt-1	Prickle3	419
Wnt-1	Fzd3	944
Wnt-1	Bmp7	683
Wnt-1	Axin2	794
Wnt-1	Axin1	984
Wnt-1	Pax1	883
Wnt-1	Bmp5	580
Wnt-1	Wnt10b	908
Wnt-1	Fzd2	975
Wnt-1	Fzd6	938
Wnt-1	Psen1	260
Wnt-1	Fosl1	172
Wnt-1	Wnt6	916
Wnt-1	Fgfr1	526
Wnt-1	Dkk2	459
Wnt-1	Fzd9	868
Wnt-1	Smad3	436
Wnt-1	Wisp1	471
Wnt-1	Ctbp1	301
Wnt-1	Fzd10	942
Wnt-1	Shh	922
Wnt-1	Gpc4	746
Wnt-1	Fgf10	506
Wnt-1	Wnt5b	905
Wnt-1	Ep300	932
Wnt-1	Unigene0082524	198
Wnt-1	Prkaca	174
Wnt-1	Mapk10	450
Wnt-1	Rac3	388
Wnt-1	Csnk1e	345
Wnt-1	Cul1	248
Wnt-1	Nlk	421
Wnt-1	Wnt7b	906
Wnt-1	Wif1	979
Wnt-1	Csnk2a2	195
Wnt-1	Wnt16	906
Wnt-1	Tcf7	827
Wnt-1	Bsk	232
Wnt-1	Sfrp4	919
Wnt-1	Fzd4	974
Wnt-1	Sost	936
Wnt-1	Csnk1a1	291
Wnt-1	Wnt5a	906
Wnt-1	Crebbp	927
Wnt-1	Apc2	397
Wnt-1	Dvl1	992
Wnt-1	Lef1	818
Wnt-1	Rhoa	559
Wnt-1	Bmp2	851
Wnt-1	Wnt11	912
Wnt-1	Wnt7a	907
Wnt-1	Sfrp1	975
Wnt-1	Gsk3b	978
Wnt-1	Wnt3a	912
Wnt-1	Fgf8	981
Wnt-1	Wnt2	906
Daam1	Sfrp4	250
Daam1	Bsk	609
Daam1	Tcf7	205
Daam1	Sp8	158
Daam1	Csnk2a2	218
Daam1	Wnt7b	217
Daam1	Nlk	198
Daam1	Rac3	778
Daam1	Prkaca	213
Daam1	Sp6	158
Daam1	Gsk3b	154
Daam1	Sfrp1	368
Daam1	Cxxc4	167
Daam1	Wnt7a	235
Daam1	Wnt11	578
Daam1	Rhoa	999
Daam1	Dvl1	997
Daam1	Lef1	163
Daam1	Wnt5a	499
Daam1	Fzd4	438
Daam1	Wnt6	161
Daam1	Fzd2	340
Daam1	Fzd6	415
Daam1	Wnt10b	241
Daam1	Axin1	357
Daam1	Prickle3	373
Daam1	Fzd3	464
Daam1	Wnt5b	216
Daam1	Gpc4	215
Daam1	Shh	206
Daam1	Fzd10	325
Daam1	Dkk2	286
Daam1	Fzd9	199
Daam1	Wnt9b	343
Daam1	Prkcb	176
Daam1	Dvl2	992
Daam1	Dvl3	978
Daam1	Fzd1	417
Daam1	Rock2	219
Daam1	Wnt10a	190
Daam1	Vangl2-a	562
Daam1	Invs	355
Daam1	Dkk1	150
Daam1	Mapk8	210
Daam1	Tcf7l2	183
Daam1	Lrp6	201
Daam1	Fzd5	332
Daam1	Prickle1	580
Daam1	Wnt2b	217
Daam1	Lrp5	204
Daam1	Fzd8	335
Daam1	Tcf7l1	158
Daam1	Fzd7	376
Daam1	Sp5	158
Daam1	Ctnnb1	317
Daam1	Wnt4	229
Daam1	Wnt9a	330
Daam1	Csnk2a1	158
Daam1	Gbp	150
Daam1	Rac2	695
Daam1	Map3k7	475
Daam1	Nkd1	206
Daam1	Vangl1	478
Daam1	Sfrp2	209
Camk2g	Smad4	567
Camk2g	Smad3	878
Camk2g	Myc	167
Camk2g	Plcb2	831
Camk2g	Plcb1	831
Camk2g	Smad2	569
Camk2g	Ep300	812
Camk2g	Plcb3	925
Camk2g	Wnt9a	179
Camk2g	Ppp3cb	214
Camk2g	Fzd2	157
Camk2g	Fzd7	227
Camk2g	Tcf7l1	178
Camk2g	Mapk9	245
Camk2g	Crebbp	812
Camk2g	Plcb4	836
Camk2g	Rhoa	186
Camk2g	Camk2d	957
Camk2g	Dvl1	228
Camk2g	Lef1	166
Camk2g	Ppp3cc	235
Camk2g	Prickle1	159
Camk2g	Prkca	276
Camk2g	Mapk8	233
Camk2g	Tcf7l2	178
Camk2g	Mapk10	240
Camk2g	Camk2a	903
Camk2g	Prkaca	161
Camk2g	Dvl2	169
Camk2g	Tcf7	178
Camk2g	Dvl3	169
Camk2g	Spr	576
Camk2g	Wnt9b	179
Camk2g	Camk2b	955
Camk2g	Bsk	245
Camk2g	Ppp3ca	248
Mapk9	Fzd5	262
Mapk9	Lrp6	501
Mapk9	Nfatc2	940
Mapk9	Tcf7l2	427
Mapk9	Mapk8	951
Mapk9	Vangl2-a	210
Mapk9	Tp53	999
Mapk9	Fzd1	304
Mapk9	Wnt10a	188
Mapk9	Wnt8b	183
Mapk9	Ccnd2	245
Mapk9	Msx2	208
Mapk9	Ccnd3	223
Mapk9	Prkcg	181
Mapk9	Wnt9b	613
Mapk9	Dvl2	901
Mapk9	Prkcb	191
Mapk9	Dvl3	898
Mapk9	Smad4	513
Mapk9	Sfrp2	229
Mapk9	Myc	754
Mapk9	Nfatc4	938
Mapk9	Bmp4	777
Mapk9	Nfatc3	982
Mapk9	Map3k7	609
Mapk9	Smad2	715
Mapk9	Rac2	540
Mapk9	Wnt9a	461
Mapk9	Jun	999
Mapk9	Plcb3	185
Mapk9	Lrp5	560
Mapk9	Fzd7	257
Mapk9	Fgfr2	231
Mapk9	Fzd8	257
Mapk9	Tcf7l1	311
Mapk9	Ccnd1	528
Mapk9	Ctnnb1	978
Mapk9	Wnt4	480
Mapk9	Fgf2	388
Mapk9	Wnt2b	373
Mapk9	Wnt5a	946
Mapk9	Csnk1a1	162
Mapk9	Fzd4	266
Mapk9	Rhoa	737
Mapk9	Bmp2	770
Mapk9	Lef1	325
Mapk9	Dvl1	908
Mapk9	Camk2d	232
Mapk9	Plcb4	185
Mapk9	Crebbp	362
Mapk9	Gsk3b	293
Mapk9	Sfrp1	242
Mapk9	Wnt7a	442
Mapk9	Rbx1	208
Mapk9	Wnt11	298
Mapk9	Wnt2	413
Mapk9	Fgf8	238
Mapk9	Prkca	207
Mapk9	Wnt3a	462
Mapk9	Nlk	240
Mapk9	Csnk1e	237
Mapk9	Mapk10	945
Mapk9	Rac3	750
Mapk9	Camk2a	234
Mapk9	Prkaca	168
Mapk9	Serpinf1	214
Mapk9	Wnt7b	381
Mapk9	Sfrp4	180
Mapk9	Fosl2	822
Mapk9	Wnt16	370
Mapk9	Tcf7	316
Mapk9	Ctbp1	185
Mapk9	Smad3	705
Mapk9	Fzd9	257
Mapk9	Fbxw11	161
Mapk9	Shh	215
Mapk9	Siah1	156
Mapk9	Fzd10	257
Mapk9	Plcb1	185
Mapk9	Ep300	397
Mapk9	Nfatc1	198
Mapk9	Plcb2	185
Mapk9	Fgf10	155
Mapk9	Wnt5b	370
Mapk9	Axin2	252
Mapk9	Bmp7	247
Mapk9	Fzd3	283
Mapk9	Wnt8c	165
Mapk9	Wnt10b	218
Mapk9	Axin1	341
Mapk9	Bmp5	191
Mapk9	Fgfr1	233
Mapk9	Wnt6	203
Mapk9	Psen1	240
Mapk9	Fosl1	835
Mapk9	Fzd2	924
Mapk9	Fzd6	303
Ppp3ca	Ppp3r1	999
Ppp3ca	Skp1	233
Ppp3ca	Camk2a	324
Ppp3ca	Prkaca	540
Ppp3ca	Rac3	262
Ppp3ca	Csnk1e	178
Ppp3ca	Grem1	159
Ppp3ca	Cul1	379
Ppp3ca	Tp53	476
Ppp3ca	Sp8	338
Ppp3ca	Csnk2a2	152
Ppp3ca	Prkcb	457
Ppp3ca	Bsk	636
Ppp3ca	Camk2b	923
Ppp3ca	Prkcg	377
Ppp3ca	Ppp3cc	901
Ppp3ca	Csnk1a1	211
Ppp3ca	Plcb4	817
Ppp3ca	Crebbp	154
Ppp3ca	Camk2d	242
Ppp3ca	Rhoa	288
Ppp3ca	Tbl1xr1	182
Ppp3ca	Gsk3b	717
Ppp3ca	Nfatc2	977
Ppp3ca	Sp6	338
Ppp3ca	Mapk8	205
Ppp3ca	Prkca	583
Ppp3ca	Csnk2a1	184
Ppp3ca	Ppp3cb	901
Ppp3ca	Ppard	270
Ppp3ca	Plcb3	817
Ppp3ca	Jun	714
Ppp3ca	Sp5	337
Ppp3ca	Ctnnb1	158
Ppp3ca	Ccnd1	179
Ppp3ca	Fgfr2	433
Ppp3ca	Psen1	187
Ppp3ca	Fgf2	150
Ppp3ca	Fgfr1	456
Ppp3ca	Myc	266
Ppp3ca	Csnk2b	195
Ppp3ca	Nfatc4	911
Ppp3ca	Btrc	268
Ppp3ca	Nfatc3	917
Ppp3ca	Plcb2	827
Ppp3ca	Ep300	183
Ppp3ca	Map3k7	432
Ppp3ca	Rac2	255
Ppp3ca	Nfatc1	981
Ppp3ca	Plcb1	829
Dvl2	Prkca	624
Dvl2	Wnt3a	868
Dvl2	Wnt2	822
Dvl2	Fgf8	294
Dvl2	Wnt7a	865
Dvl2	Wnt11	975
Dvl2	Rbx1	902
Dvl2	Gsk3b	980
Dvl2	Sfrp1	734
Dvl2	Cxxc4	800
Dvl2	Apc2	869
Dvl2	Bmp2	761
Dvl2	Rhoa	992
Dvl2	Dvl1	988
Dvl2	Lef1	692
Dvl2	Camk2d	169
Dvl2	Csnk1a1	721
Dvl2	Senp2	806
Dvl2	Wnt5a	993
Dvl2	Sost	908
Dvl2	Fzd4	996
Dvl2	Tcf7	662
Dvl2	Wnt16	821
Dvl2	Sfrp4	587
Dvl2	Camk2b	187
Dvl2	Bsk	389
Dvl2	Wnt7b	859
Dvl2	Csnk2a2	862
Dvl2	Wif1	289
Dvl2	Rac3	840
Dvl2	Mapk10	924
Dvl2	Camk2a	175
Dvl2	Nlk	199
Dvl2	Csnk1e	990
Dvl2	Unigene0082524	227
Dvl2	Fgf10	227
Dvl2	Wnt5b	854
Dvl2	Nfatc1	624
Dvl2	Ep300	166
Dvl2	Shh	520
Dvl2	Fzd10	958
Dvl2	Fbxw11	188
Dvl2	Gpc4	280
Dvl2	Fzd9	877
Dvl2	Smad3	642
Dvl2	Dkk2	192
Dvl2	Daam2	949
Dvl2	Psen1	182
Dvl2	Fzd2	988
Dvl2	Fzd6	985
Dvl2	Fgfr1	241
Dvl2	Wnt6	677
Dvl2	Axin1	996
Dvl2	Bmp5	316
Dvl2	Wnt10b	692
Dvl2	Wnt8c	966
Dvl2	Bmp7	315
Dvl2	Axin2	930
Dvl2	Prickle3	841
Dvl2	Fzd3	977
Dvl2	Mapk8	916
Dvl2	Dkk1	947
Dvl2	Nfatc2	511
Dvl2	Tcf7l2	614
Dvl2	Lrp6	992
Dvl2	Fzd5	985
Dvl2	Prickle1	995
Dvl2	Prkcb	615
Dvl2	Dvl3	961
Dvl2	Prkcg	615
Dvl2	Wnt9b	875
Dvl2	Sox9	158
Dvl2	Bambi	983
Dvl2	Wnt10a	641
Dvl2	Wnt8b	961
Dvl2	Tp53	396
Dvl2	Fzd1	990
Dvl2	Vangl2-a	986
Dvl2	Invs	501
Dvl2	Gbp	832
Dvl2	Rac2	766
Dvl2	Map3k7	186
Dvl2	Smad2	260
Dvl2	Btrc	281
Dvl2	Pax3	235
Dvl2	Bmp4	810
Dvl2	Notum2	373
Dvl2	Smad4	158
Dvl2	Vangl1	992
Dvl2	Myc	239
Dvl2	Sfrp2	676
Dvl2	Nkd1	998
Dvl2	Wnt2b	844
Dvl2	Fgf2	286
Dvl2	Ccnd1	358
Dvl2	Wnt4	850
Dvl2	Ctnnb1	998
Dvl2	Lrp5	991
Dvl2	Fgfr2	210
Dvl2	Fzd8	967
Dvl2	Tcf7l1	633
Dvl2	Fzd7	988
Dvl2	Jun	463
Dvl2	Csnk2a1	934
Dvl2	Porcn	419
Dvl2	Wnt9a	865
Sox9	Fzd1	316
Sox9	Grem1	309
Sox9	Tp53	435
Sox9	Skp1	163
Sox9	Rock2	192
Sox9	Msx2	626
Sox9	Ccnd2	854
Sox9	Lrp6	356
Sox9	Fzd5	180
Sox9	Sox17	178
Sox9	Dkk1	457
Sox9	Mapk8	165
Sox9	Jun	455
Sox9	Wnt9a	407
Sox9	Fgf2	906
Sox9	Wnt2b	375
Sox9	Fgfr2	499
Sox9	Lrp5	359
Sox9	Ctnnb1	943
Sox9	Wnt4	751
Sox9	Ccnd1	471
Sox9	Nfatc4	227
Sox9	Myc	394
Sox9	Sfrp2	303
Sox9	Smad4	404
Sox9	Smad2	751
Sox9	Bmp4	959
Sox9	Pax3	799
Sox9	Csnk1e	171
Sox9	Prkaca	396
Sox9	Rac3	183
Sox9	Bsk	751
Sox9	Fosl2	171
Sox9	Sfrp4	220
Sox9	Tcf7	240
Sox9	Wnt16	212
Sox9	Wif1	217
Sox9	Csnk2a2	211
Sox9	Sp8	154
Sox9	Wnt7b	369
Sox9	Dvl1	152
Sox9	Lef1	231
Sox9	Bmp2	966
Sox9	Rhoa	353
Sox9	Crebbp	931
Sox9	Sost	317
Sox9	Fzd4	171
Sox9	Wnt5a	939
Sox9	Fgf8	548
Sox9	Wnt2	546
Sox9	Wnt3a	329
Sox9	Sfrp1	341
Sox9	Gsk3b	820
Sox9	Wnt11	360
Sox9	Wnt7a	384
Sox9	Axin2	420
Sox9	Bmp7	592
Sox9	Wnt6	265
Sox9	Fgfr1	358
Sox9	Fzd2	160
Sox9	Wnt10b	234
Sox9	Bmp5	347
Sox9	Pax1	493
Sox9	Axin1	386
Sox9	Smad3	755
Sox9	Nfatc1	201
Sox9	Ep300	971
Sox9	Fgf10	513
Sox9	Wnt5b	921
Sox9	Shh	926
Wnt9b	Tcf7	847
Wnt9b	Wnt16	939
Wnt9b	Sfrp4	905
Wnt9b	Camk2b	179
Wnt9b	Bsk	199
Wnt9b	Wnt7b	940
Wnt9b	Wif1	860
Wnt9b	Rac3	216
Wnt9b	Mapk10	373
Wnt9b	Camk2a	179
Wnt9b	Nlk	224
Wnt9b	Csnk1e	378
Wnt9b	Unigene0082524	188
Wnt9b	Wnt3a	942
Wnt9b	Wnt2	940
Wnt9b	Fgf8	549
Wnt9b	Wnt7a	940
Wnt9b	Wnt11	913
Wnt9b	Gsk3b	574
Wnt9b	Sfrp1	908
Wnt9b	Crebbp	191
Wnt9b	Apc2	417
Wnt9b	Bmp2	595
Wnt9b	Rhoa	569
Wnt9b	Dvl1	872
Wnt9b	Camk2d	179
Wnt9b	Lef1	578
Wnt9b	Csnk1a1	375
Wnt9b	Wnt5a	941
Wnt9b	Fzd4	971
Wnt9b	Sost	242
Wnt9b	Fzd2	963
Wnt9b	Fzd6	963
Wnt9b	Fgfr1	343
Wnt9b	Wnt6	911
Wnt9b	Bmp5	575
Wnt9b	Axin1	755
Wnt9b	Wnt10b	909
Wnt9b	Wnt8c	913
Wnt9b	Axin2	766
Wnt9b	Bmp7	677
Wnt9b	Fzd3	970
Wnt9b	Prickle3	400
Wnt9b	Fgf10	379
Wnt9b	Wnt5b	941
Wnt9b	Ep300	208
Wnt9b	Shh	871
Wnt9b	Fzd10	967
Wnt9b	Gpc4	311
Wnt9b	Fbxw11	221
Wnt9b	Fzd9	782
Wnt9b	Smad3	377
Wnt9b	Dkk2	243
Wnt9b	Ctbp1	188
Wnt9b	Daam2	299
Wnt9b	Dvl3	860
Wnt9b	Ccnd2	162
Wnt9b	Msx2	206
Wnt9b	Wnt8b	913
Wnt9b	Wnt10a	910
Wnt9b	Dkk4	191
Wnt9b	Grem1	205
Wnt9b	Fzd1	971
Wnt9b	Invs	497
Wnt9b	Vangl2-a	654
Wnt9b	Mapk8	377
Wnt9b	Dkk1	437
Wnt9b	Tcf7l2	837
Wnt9b	Lrp6	994
Wnt9b	Fzd5	967
Wnt9b	Prickle1	521
Wnt9b	Wnt2b	940
Wnt9b	Fgf2	280
Wnt9b	Ccnd1	269
Wnt9b	Wnt4	940
Wnt9b	Ctnnb1	900
Wnt9b	Lrp5	881
Wnt9b	Fzd7	961
Wnt9b	Fgfr2	338
Wnt9b	Fzd8	962
Wnt9b	Tcf7l1	851
Wnt9b	Jun	186
Wnt9b	Porcn	315
Wnt9b	Wnt9a	902
Wnt9b	Smad2	392
Wnt9b	Gbp	252
Wnt9b	Rac2	200
Wnt9b	Pax3	239
Wnt9b	Bmp4	703
Wnt9b	Vangl1	617
Wnt9b	Smad4	381
Wnt9b	Sfrp2	902
Wnt9b	Nkd1	461
Prkcg	Plcb4	867
Prkcg	Crebbp	231
Prkcg	Rhoa	979
Prkcg	Ppp3cc	385
Prkcg	Prickle1	175
Prkcg	Sp6	182
Prkcg	Mapk8	201
Prkcg	Prkca	901
Prkcg	Gsk3b	188
Prkcg	Prkaca	267
Prkcg	Mapk10	179
Prkcg	Rac3	641
Prkcg	Tp53	191
Prkcg	Ppp3r1	194
Prkcg	Invs	161
Prkcg	Prkcb	901
Prkcg	Fosl2	226
Prkcg	Bsk	481
Prkcg	Wnt7b	220
Prkcg	Sp8	182
Prkcg	Fzd9	167
Prkcg	Myc	169
Prkcg	Plcb2	862
Prkcg	Rac2	603
Prkcg	Plcb1	849
Prkcg	Pax3	227
Prkcg	Btrc	191
Prkcg	Fbxw11	191
Prkcg	Plcb3	873
Prkcg	Prickle3	175
Prkcg	Jun	347
Prkcg	Ppp3cb	377
Prkcg	Fosl1	226
Prkcg	Fgfr1	150
Prkcg	Sp5	182
Ccnd3	Fosl2	164
Ccnd3	Bsk	202
Ccnd3	Tcf7	204
Ccnd3	Ccnd2	902
Ccnd3	Csnk1e	182
Ccnd3	Cul1	372
Ccnd3	Tp53	648
Ccnd3	Skp1	367
Ccnd3	Rac3	223
Ccnd3	Dkk1	212
Ccnd3	Mapk8	292
Ccnd3	Tcf7l2	176
Ccnd3	Gsk3b	937
Ccnd3	Nfatc2	158
Ccnd3	Rbx1	624
Ccnd3	Lef1	305
Ccnd3	Rhoa	243
Ccnd3	Crebbp	924
Ccnd3	Chd8	152
Ccnd3	Wnt5a	183
Ccnd3	Fgf2	850
Ccnd3	Fgfr1	194
Ccnd3	Fosl1	276
Ccnd3	Tcf7l1	159
Ccnd3	Fgfr2	152
Ccnd3	Wnt4	234
Ccnd3	Ctnnb1	350
Ccnd3	Axin1	245
Ccnd3	Ccnd1	904
Ccnd3	Jun	492
Ccnd3	Csnk2a1	172
Ccnd3	Smad2	226
Ccnd3	Ep300	932
Ccnd3	Plcb1	168
Ccnd3	Bmp4	159
Ccnd3	Shh	266
Ccnd3	Myc	923
Ccnd3	Smad3	260
Ccnd3	Smad4	234
Invs	Wnt7b	197
Invs	Prkcb	161
Invs	Dvl3	482
Invs	Bsk	226
Invs	Vangl2-a	556
Invs	Cul1	302
Invs	Csnk1e	183
Invs	Fzd1	151
Invs	Wnt11	267
Invs	Rbx1	173
Invs	Tbl1xr1	337
Invs	Prkca	161
Invs	Wnt2	163
Invs	Fgf8	161
Invs	Wnt5a	325
Invs	Prickle1	295
Invs	Crebbp	205
Invs	Rhoa	186
Invs	Dvl1	902
Invs	Lrp6	214
Invs	Axin1	325
Invs	Ctnnb1	345
Invs	Wnt4	158
Invs	Lrp5	233
Invs	Psen1	159
Invs	Wnt2b	214
Invs	Jun	495
Invs	Fzd3	341
Invs	Shh	349
Invs	Pax3	271
Invs	Map3k7	157
Invs	Ep300	196
Invs	Vangl1	373
Invs	Nkd1	179
Skp1	Wnt9a	241
Skp1	Csnk2a1	160
Skp1	Plcb3	266
Skp1	Jun	584
Skp1	Axin2	300
Skp1	Fgfr2	163
Skp1	Lrp5	194
Skp1	Ctnnb1	999
Skp1	Wnt4	239
Skp1	Axin1	444
Skp1	Ccnd1	991
Skp1	Fgf2	215
Skp1	Fgfr1	170
Skp1	Psen1	163
Skp1	Ctbp1	197
Skp1	Smad3	215
Skp1	Myc	966
Skp1	Smad4	254
Skp1	Fbxw11	999
Skp1	Btrc	999
Skp1	Siah1	556
Skp1	Shh	207
Skp1	Nfatc1	163
Skp1	Map3k7	154
Skp1	Smad2	832
Skp1	Ep300	927
Skp1	Plcb1	266
Skp1	Plcb2	275
Skp1	Unigene0082524	203
Skp1	Csnk1e	281
Skp1	Cul1	999
Skp1	Tp53	719
Skp1	Rac3	191
Skp1	Ccnd2	376
Skp1	Bsk	216
Skp1	Wnt16	256
Skp1	Tcf7	249
Skp1	Prkcb	175
Skp1	Ctnnbip1	195
Skp1	Ppp3cc	190
Skp1	Csnk1a1	275
Skp1	Wnt5a	159
Skp1	Lef1	311
Skp1	Dvl1	184
Skp1	Lrp6	150
Skp1	Bmp2	163
Skp1	Rhoa	263
Skp1	Plcb4	266
Skp1	Crebbp	922
Skp1	Tbl1xr1	238
Skp1	Tbl1x	646
Skp1	Tcf7l2	921
Skp1	Gsk3b	522
Skp1	Rbx1	999
Skp1	Dkk1	196
Skp1	Mapk8	150
Skp1	Prkca	193
Skp1	Cacybp	984
Rock2	Rhoa	999
Rock2	Lef1	207
Rock2	Smad4	156
Rock2	Myc	209
Rock2	Smad3	244
Rock2	Nkd1	311
Rock2	Dkk1	227
Rock2	Smad2	183
Rock2	Fgf8	211
Rock2	Rac2	958
Rock2	Wnt11	158
Rock2	Rac3	726
Rock2	Jun	320
Rock2	Axin2	227
Rock2	Tp53	246
Rock2	Psen1	207
Rock2	Fgf2	217
Rock2	Ccnd1	216
Rock2	Axin1	213
Rock2	Ctnnb1	243
Rock2	Sp5	313
Wnt10a	Smad4	172
Wnt10a	Vangl1	382
Wnt10a	Sfrp2	912
Wnt10a	Myc	191
Wnt10a	Nkd1	405
Wnt10a	Pax3	181
Wnt10a	Bmp4	466
Wnt10a	Smad2	163
Wnt10a	Gbp	150
Wnt10a	Wnt9a	911
Wnt10a	Porcn	324
Wnt10a	Jun	238
Wnt10a	Ccnd1	280
Wnt10a	Ctnnb1	633
Wnt10a	Wnt4	906
Wnt10a	Lrp5	563
Wnt10a	Tcf7l1	518
Wnt10a	Fgfr2	184
Wnt10a	Fzd8	960
Wnt10a	Fzd7	917
Wnt10a	Wnt2b	906
Wnt10a	Fgf2	281
Wnt10a	Fzd5	928
Wnt10a	Prickle1	299
Wnt10a	Lrp6	902
Wnt10a	Tcf7l2	519
Wnt10a	Mapk8	204
Wnt10a	Dkk1	463
Wnt10a	Vangl2-a	310
Wnt10a	Wnt8b	912
Wnt10a	Dkk4	349
Wnt10a	Tp53	206
Wnt10a	Fzd1	932
Wnt10a	Msx2	323
Wnt10a	Dvl3	623
Wnt10a	Fzd9	452
Wnt10a	Dkk2	206
Wnt10a	Smad3	179
Wnt10a	Daam2	174
Wnt10a	Shh	569
Wnt10a	Fzd10	918
Wnt10a	Gpc4	311
Wnt10a	Fbxw11	178
Wnt10a	Wnt5b	907
Wnt10a	Fgf10	385
Wnt10a	Ep300	168
Wnt10a	Wnt8c	913
Wnt10a	Axin2	543
Wnt10a	Bmp7	406
Wnt10a	Fzd3	925
Wnt10a	Prickle3	322
Wnt10a	Axin1	441
Wnt10a	Bmp5	276
Wnt10a	Wnt10b	902
Wnt10a	Fzd2	926
Wnt10a	Fzd6	920
Wnt10a	Fgfr1	180
Wnt10a	Wnt6	910
Wnt10a	Wnt5a	908
Wnt10a	Fzd4	918
Wnt10a	Apc2	186
Wnt10a	Rhoa	171
Wnt10a	Bmp2	348
Wnt10a	Lef1	646
Wnt10a	Dvl1	618
Wnt10a	Wnt7a	906
Wnt10a	Wnt11	909
Wnt10a	Gsk3b	376
Wnt10a	Sfrp1	919
Wnt10a	Wnt3a	906
Wnt10a	Wnt2	905
Wnt10a	Fgf8	339
Wnt10a	Unigene0082524	162
Wnt10a	Rac3	154
Wnt10a	Mapk10	165
Wnt10a	Nlk	199
Wnt10a	Wnt7b	906
Wnt10a	Wif1	871
Wnt10a	Tcf7	554
Wnt10a	Wnt16	909
Wnt10a	Sfrp4	905
Tp53	Chd8	647
Tp53	Csnk1a1	996
Tp53	Wnt5a	426
Tp53	Ppp3cc	195
Tp53	Fzd4	175
Tp53	Rhoa	595
Tp53	Bmp2	349
Tp53	Dvl1	211
Tp53	Lef1	509
Tp53	Apc2	420
Tp53	Crebbp	999
Tp53	Gsk3b	999
Tp53	Tbl1x	175
Tp53	Sfrp1	731
Tp53	Tbl1xr1	197
Tp53	Wnt7a	195
Tp53	Rbx1	666
Tp53	Wnt2	591
Tp53	Fgf8	208
Tp53	Prkca	737
Tp53	Cacybp	151
Tp53	Wnt3a	306
Tp53	Unigene0082524	225
Tp53	Ppp3r1	221
Tp53	Cul1	504
Tp53	Nlk	602
Tp53	Csnk1e	969
Tp53	Mapk10	950
Tp53	Rac3	639
Tp53	Camk2a	177
Tp53	Prkaca	153
Tp53	Csnk2a2	889
Tp53	Wif1	341
Tp53	Serpinf1	866
Tp53	Wnt7b	172
Tp53	Sfrp4	211
Tp53	Bsk	999
Tp53	Fosl2	392
Tp53	Tcf7	163
Tp53	Ctbp1	767
Tp53	Wisp1	151
Tp53	Smad3	991
Tp53	Ruvbl1	830
Tp53	Shh	909
Tp53	Siah1	484
Tp53	Ep300	999
Tp53	Nfatc1	207
Tp53	Fgf10	254
Tp53	Bmp7	347
Tp53	Axin2	408
Tp53	Wnt10b	216
Tp53	Pax1	179
Tp53	Axin1	981
Tp53	Fgfr1	512
Tp53	Fosl1	895
Tp53	Psen1	889
Tp53	Sox17	198
Tp53	Ctnnbip1	216
Tp53	Lrp6	216
Tp53	Tcf7l2	202
Tp53	Nfatc2	865
Tp53	Dkk1	986
Tp53	Mapk8	999
Tp53	Fzd1	216
Tp53	Grem1	234
Tp53	Bambi	181
Tp53	Ccnd2	658
Tp53	Msx2	264
Tp53	Prkcb	242
Tp53	Csnk2b	204
Tp53	Nkd1	177
Tp53	Smad4	943
Tp53	Myc	998
Tp53	Sfrp2	301
Tp53	Nfatc4	217
Tp53	Bmp4	428
Tp53	Btrc	878
Tp53	Nfatc3	163
Tp53	Pax3	533
Tp53	Smad2	998
Tp53	Map3k7	206
Tp53	Rac2	342
Tp53	Csnk2a1	997
Tp53	Jun	997
Tp53	Ppard	323
Tp53	Lrp5	298
Tp53	Fzd8	196
Tp53	Fgfr2	511
Tp53	Ccnd1	979
Tp53	Sp5	185
Tp53	Wnt4	290
Tp53	Ctnnb1	811
Tp53	Fgf2	941
Tp53	Wnt2b	275
Pax3	Jun	408
Pax3	Wnt9a	246
Pax3	Wnt2b	382
Pax3	Fgf2	871
Pax3	Ctnnb1	596
Pax3	Wnt4	432
Pax3	Ccnd1	357
Pax3	Fgfr2	257
Pax3	Fzd8	158
Pax3	Tcf7l1	274
Pax3	Nfatc4	242
Pax3	Myc	347
Pax3	Sfrp2	528
Pax3	Smad4	377
Pax3	Nkd1	224
Pax3	Smad2	360
Pax3	Bmp4	802
Pax3	Wnt8b	254
Pax3	Grem1	207
Pax3	Fzd1	191
Pax3	Dvl3	176
Pax3	Prkcb	270
Pax3	Msx2	328
Pax3	Ccnd2	207
Pax3	Lrp6	161
Pax3	Sox17	233
Pax3	Mapk8	213
Pax3	Dkk1	191
Pax3	Tcf7l2	286
Pax3	Wnt8c	185
Pax3	Bmp7	482
Pax3	Axin2	165
Pax3	Fzd2	176
Pax3	Wnt6	480
Pax3	Fgfr1	327
Pax3	Pax1	227
Pax3	Axin1	161
Pax3	Bmp5	267
Pax3	Wnt10b	327
Pax3	Smad3	317
Pax3	Wnt5b	364
Pax3	Fgf10	361
Pax3	Ep300	302
Pax3	Nfatc1	205
Pax3	Shh	756
Pax3	Siah1	253
Pax3	Rac3	151
Pax3	Wnt16	273
Pax3	Tcf7	319
Pax3	Bsk	301
Pax3	Wnt7b	480
Pax3	Crebbp	206
Pax3	Dvl1	247
Pax3	Lef1	698
Pax3	Rhoa	193
Pax3	Bmp2	675
Pax3	Sost	196
Pax3	Wnt5a	476
Pax3	Wnt3a	444
Pax3	Prkca	208
Pax3	Fgf8	610
Pax3	Wnt2	446
Pax3	Wnt11	403
Pax3	Wnt7a	530
Pax3	Sfrp1	199
Pax3	Gsk3b	264
Btrc	Cul1	999
Btrc	Nlk	163
Btrc	Csnk1e	997
Btrc	Prkaca	756
Btrc	Csnk2a2	274
Btrc	Wif1	181
Btrc	Wnt7b	245
Btrc	Sfrp4	330
Btrc	Bsk	880
Btrc	Tcf7	602
Btrc	Wnt16	328
Btrc	Wnt5a	320
Btrc	Csnk1a1	779
Btrc	Fzd4	334
Btrc	Bmp2	296
Btrc	Dvl1	407
Btrc	Lef1	953
Btrc	Crebbp	198
Btrc	Apc2	175
Btrc	Gsk3b	996
Btrc	Sfrp1	391
Btrc	Wnt7a	206
Btrc	Wnt11	265
Btrc	Rbx1	993
Btrc	Wnt2	200
Btrc	Fgf8	249
Btrc	Prkca	194
Btrc	Wnt3a	287
Btrc	Axin2	468
Btrc	Fzd3	381
Btrc	Wnt10b	190
Btrc	Axin1	918
Btrc	Fgfr1	159
Btrc	Wnt6	167
Btrc	Psen1	227
Btrc	Fzd6	327
Btrc	Fzd2	314
Btrc	Ctbp1	914
Btrc	Smad3	845
Btrc	Fzd9	289
Btrc	Ruvbl1	165
Btrc	Fbxw11	996
Btrc	Shh	534
Btrc	Siah1	310
Btrc	Fzd10	318
Btrc	Ep300	665
Btrc	Wnt5b	213
Btrc	Fzd1	419
Btrc	Msx2	163
Btrc	Prkcb	203
Btrc	Dvl3	241
Btrc	Fzd5	353
Btrc	Ctnnbip1	300
Btrc	Lrp6	307
Btrc	Tcf7l2	958
Btrc	Dkk1	282
Btrc	Mapk8	244
Btrc	Wnt9a	286
Btrc	Csnk2a1	330
Btrc	Jun	330
Btrc	Lrp5	351
Btrc	Fzd8	341
Btrc	Tcf7l1	518
Btrc	Fzd7	311
Btrc	Ccnd1	735
Btrc	Ctnnb1	999
Btrc	Wnt4	291
Btrc	Wnt2b	215
Btrc	Nkd1	150
Btrc	Smad4	971
Btrc	Myc	712
Btrc	Sfrp2	345
Btrc	Bmp4	233
Btrc	Map3k7	264
Btrc	Gbp	266
Btrc	Smad2	206
Bmp4	Wnt8c	694
Bmp4	Fzd3	570
Bmp4	Bmp7	969
Bmp4	Axin2	514
Bmp4	Fzd2	700
Bmp4	Fzd6	452
Bmp4	Psen1	189
Bmp4	Fosl1	236
Bmp4	Wnt6	564
Bmp4	Fgfr1	924
Bmp4	Axin1	476
Bmp4	Pax1	906
Bmp4	Bmp5	969
Bmp4	Wnt10b	582
Bmp4	Fzd9	376
Bmp4	Dkk2	343
Bmp4	Smad3	916
Bmp4	Ctbp1	293
Bmp4	Wnt5b	858
Bmp4	Fgf10	966
Bmp4	Ep300	515
Bmp4	Fzd10	481
Bmp4	Shh	997
Bmp4	Gpc4	807
Bmp4	Fbxw11	174
Bmp4	Prkaca	784
Bmp4	Rac3	280
Bmp4	Mapk10	770
Bmp4	Nlk	337
Bmp4	Unigene0082524	172
Bmp4	Tcf7	575
Bmp4	Wnt16	795
Bmp4	Bsk	482
Bmp4	Fosl2	206
Bmp4	Sfrp4	296
Bmp4	Wnt7b	886
Bmp4	Wif1	345
Bmp4	Sp8	193
Bmp4	Crebbp	456
Bmp4	Dvl1	824
Bmp4	Lef1	922
Bmp4	Bmp2	903
Bmp4	Rhoa	408
Bmp4	Fzd4	485
Bmp4	Sost	451
Bmp4	Wnt5a	982
Bmp4	Sp6	190
Bmp4	Wnt3a	978
Bmp4	Fgf8	974
Bmp4	Wnt2	858
Bmp4	Wnt11	856
Bmp4	Wnt7a	885
Bmp4	Sfrp1	444
Bmp4	Gsk3b	774
Bmp4	Jun	968
Bmp4	Wnt9a	678
Bmp4	Wnt2b	883
Bmp4	Fgf2	840
Bmp4	Wnt4	979
Bmp4	Ctnnb1	947
Bmp4	Ccnd1	886
Bmp4	Fgfr2	654
Bmp4	Fzd8	476
Bmp4	Fzd7	631
Bmp4	Tcf7l1	558
Bmp4	Lrp5	496
Bmp4	Notum2	560
Bmp4	Myc	889
Bmp4	Sfrp2	466
Bmp4	Vangl1	234
Bmp4	Smad4	978
Bmp4	Nkd1	278
Bmp4	Map3k7	917
Bmp4	Smad2	988
Bmp4	Wnt8b	695
Bmp4	Dkk4	261
Bmp4	Fzd1	750
Bmp4	Grem1	993
Bmp4	Vangl2-a	325
Bmp4	Dvl3	787
Bmp4	Msx2	980
Bmp4	Bambi	944
Bmp4	Ccnd2	345
Bmp4	Lrp6	447
Bmp4	Ctnnbip1	179
Bmp4	Sox17	600
Bmp4	Fzd5	500
Bmp4	Mapk8	961
Bmp4	Dkk1	915
Bmp4	Tcf7l2	544
Gbp	Fbxw11	239
Gbp	Fzd10	216
Gbp	Shh	175
Gbp	Nkd1	300
Gbp	Myc	208
Gbp	Vangl1	254
Gbp	Fzd7	240
Gbp	Fzd8	216
Gbp	Wnt10b	306
Gbp	Tcf7l1	181
Gbp	Lrp5	349
Gbp	Ctnnb1	936
Gbp	Axin1	960
Gbp	Ccnd1	239
Gbp	Wnt6	217
Gbp	Fzd2	265
Gbp	Fzd6	241
Gbp	Wnt2b	167
Gbp	Psen1	270
Gbp	Wnt9a	254
Gbp	Fzd3	201
Gbp	Jun	163
Gbp	Axin2	360
Gbp	Wnt8c	216
Gbp	Sfrp1	260
Gbp	Gsk3b	999
Gbp	Wnt11	203
Gbp	Dkk1	207
Gbp	Wnt3a	264
Gbp	Prickle1	198
Gbp	Fzd5	216
Gbp	Sost	201
Gbp	Fzd4	159
Gbp	Csnk1a1	906
Gbp	Wnt5a	159
Gbp	Dvl1	989
Gbp	Lef1	198
Gbp	Lrp6	341
Gbp	Wif1	264
Gbp	Wnt7b	198
Gbp	Tcf7	150
Gbp	Dvl3	840
Gbp	Fzd1	341
Gbp	Nlk	284
Gbp	Wnt8b	307
Gbp	Rac3	227
Smad2	Shh	621
Smad2	Ep300	999
Smad2	Fgf10	397
Smad2	Wnt5b	286
Smad2	Ctbp1	933
Smad2	Smad3	999
Smad2	Wnt10b	194
Smad2	Axin1	898
Smad2	Bmp5	713
Smad2	Fgfr1	367
Smad2	Wnt6	203
Smad2	Fosl1	256
Smad2	Psen1	208
Smad2	Axin2	301
Smad2	Bmp7	863
Smad2	Wnt8c	744
Smad2	Gsk3b	780
Smad2	Sfrp1	258
Smad2	Wnt7a	338
Smad2	Rbx1	812
Smad2	Wnt11	310
Smad2	Wnt2	506
Smad2	Fgf8	480
Smad2	Wnt3a	450
Smad2	Wnt5a	455
Smad2	Sost	161
Smad2	Bmp2	984
Smad2	Rhoa	656
Smad2	Lef1	909
Smad2	Dvl1	655
Smad2	Crebbp	999
Smad2	Apc2	237
Smad2	Wnt7b	321
Smad2	Bsk	779
Smad2	Fosl2	257
Smad2	Tcf7	748
Smad2	Wnt16	234
Smad2	Unigene0082524	167
Smad2	Cul1	837
Smad2	Mapk10	180
Smad2	Rac3	436
Smad2	Camk2a	986
Smad2	Map3k7	732
Smad2	Smad4	999
Smad2	Myc	998
Smad2	Sfrp2	198
Smad2	Lrp5	359
Smad2	Fgfr2	337
Smad2	Tcf7l1	714
Smad2	Ccnd1	523
Smad2	Ctnnb1	967
Smad2	Wnt4	397
Smad2	Fgf2	611
Smad2	Wnt2b	421
Smad2	Wnt9a	389
Smad2	Jun	967
Smad2	Tcf7l2	728
Smad2	Nfatc2	159
Smad2	Dkk1	357
Smad2	Mapk8	823
Smad2	Sox17	395
Smad2	Fzd5	155
Smad2	Lrp6	293
Smad2	Bambi	412
Smad2	Ccnd2	352
Smad2	Msx2	410
Smad2	Dvl3	214
Smad2	Grem1	454
Smad2	Fzd1	280
Smad2	Wnt8b	716
Nfatc4	Ccnd1	198
Nfatc4	Bsk	978
Nfatc4	Fosl1	212
Nfatc4	Ppp3cb	944
Nfatc4	Ppp3r1	949
Nfatc4	Jun	514
Nfatc4	Mapk10	158
Nfatc4	Rac3	167
Nfatc4	Gsk3b	365
Nfatc4	Nfatc2	219
Nfatc4	Nfatc3	342
Nfatc4	Nfatc1	215
Nfatc4	Ep300	357
Nfatc4	Mapk8	708
Nfatc4	Myc	206
Nfatc4	Ppp3cc	839
Nfatc4	Rhoa	201
Nfatc4	Crebbp	684
Tcf7l1	Sox17	822
Tcf7l1	Fzd5	598
Tcf7l1	Prickle1	228
Tcf7l1	Lrp6	681
Tcf7l1	Tcf7l2	903
Tcf7l1	Dkk1	211
Tcf7l1	Mapk8	311
Tcf7l1	Fzd1	556
Tcf7l1	Wnt8b	693
Tcf7l1	Ccnd2	183
Tcf7l1	Dvl3	596
Tcf7l1	Nkd1	463
Tcf7l1	Vangl1	224
Tcf7l1	Smad4	953
Tcf7l1	Sfrp2	207
Tcf7l1	Myc	916
Tcf7l1	Porcn	163
Tcf7l1	Wnt9a	858
Tcf7l1	Csnk2a1	265
Tcf7l1	Jun	449
Tcf7l1	Lrp5	688
Tcf7l1	Fzd8	481
Tcf7l1	Fgfr2	157
Tcf7l1	Fzd7	564
Tcf7l1	Ccnd1	927
Tcf7l1	Wnt4	778
Tcf7l1	Ctnnb1	998
Tcf7l1	Fgf2	188
Tcf7l1	Wnt2b	815
Tcf7l1	Wnt5a	780
Tcf7l1	Csnk1a1	692
Tcf7l1	Fzd4	536
Tcf7l1	Rhoa	224
Tcf7l1	Bmp2	483
Tcf7l1	Dvl1	636
Tcf7l1	Camk2d	178
Tcf7l1	Lef1	904
Tcf7l1	Apc2	590
Tcf7l1	Crebbp	965
Tcf7l1	Gsk3b	696
Tcf7l1	Sfrp1	322
Tcf7l1	Wnt7a	765
Tcf7l1	Wnt11	519
Tcf7l1	Wnt2	773
Tcf7l1	Fgf8	188
Tcf7l1	Wnt3a	802
Tcf7l1	Unigene0082524	885
Tcf7l1	Cul1	377
Tcf7l1	Nlk	951
Tcf7l1	Csnk1e	692
Tcf7l1	Mapk10	311
Tcf7l1	Prkaca	213
Tcf7l1	Camk2a	178
Tcf7l1	Csnk2a2	286
Tcf7l1	Wnt7b	802
Tcf7l1	Sfrp4	235
Tcf7l1	Camk2b	178
Tcf7l1	Fosl2	156
Tcf7l1	Bsk	202
Tcf7l1	Wnt16	807
Tcf7l1	Tcf7	910
Tcf7l1	Ctbp1	921
Tcf7l1	Daam2	202
Tcf7l1	Fzd9	431
Tcf7l1	Smad3	701
Tcf7l1	Dkk2	159
Tcf7l1	Ruvbl1	825
Tcf7l1	Fbxw11	574
Tcf7l1	Shh	391
Tcf7l1	Fzd10	514
Tcf7l1	Ep300	966
Tcf7l1	Wnt5b	773
Tcf7l1	Fgf10	199
Tcf7l1	Bmp7	370
Tcf7l1	Axin2	974
Tcf7l1	Prickle3	152
Tcf7l1	Fzd3	526
Tcf7l1	Wnt8c	677
Tcf7l1	Wnt10b	490
Tcf7l1	Bmp5	369
Tcf7l1	Axin1	739
Tcf7l1	Fgfr1	157
Tcf7l1	Wnt6	526
Tcf7l1	Fosl1	186
Tcf7l1	Fzd6	534
Tcf7l1	Fzd2	525
Fzd7	Dvl3	984
Fzd7	Ccnd2	150
Fzd7	Bambi	800
Fzd7	Wnt8b	921
Fzd7	Dkk4	207
Fzd7	Fzd1	901
Fzd7	Vangl2-a	655
Fzd7	Mapk8	283
Fzd7	Dkk1	424
Fzd7	Tcf7l2	534
Fzd7	Lrp6	958
Fzd7	Prickle1	682
Fzd7	Fzd5	903
Fzd7	Sox17	212
Fzd7	Wnt2b	948
Fzd7	Fgf2	345
Fzd7	Wnt4	949
Fzd7	Ctnnb1	948
Fzd7	Ccnd1	264
Fzd7	Fgfr2	161
Fzd7	Fzd8	904
Fzd7	Lrp5	793
Fzd7	Jun	292
Fzd7	Csnk2a1	182
Fzd7	Porcn	197
Fzd7	Wnt9a	969
Fzd7	Map3k7	293
Fzd7	Rac2	194
Fzd7	Myc	191
Fzd7	Sfrp2	818
Fzd7	Vangl1	654
Fzd7	Nkd1	287
Fzd7	Tcf7	599
Fzd7	Wnt16	941
Fzd7	Sfrp4	817
Fzd7	Camk2b	185
Fzd7	Wnt7b	944
Fzd7	Wif1	424
Fzd7	Csnk2a2	223
Fzd7	Prkaca	153
Fzd7	Rac3	241
Fzd7	Mapk10	257
Fzd7	Csnk1e	285
Fzd7	Nlk	356
Fzd7	Wnt3a	995
Fzd7	Wnt2	969
Fzd7	Wnt11	971
Fzd7	Wnt7a	949
Fzd7	Sfrp1	829
Fzd7	Gsk3b	544
Fzd7	Plcb4	167
Fzd7	Apc2	195
Fzd7	Lef1	405
Fzd7	Dvl1	982
Fzd7	Bmp2	616
Fzd7	Rhoa	504
Fzd7	Fzd4	904
Fzd7	Csnk1a1	310
Fzd7	Wnt5a	987
Fzd7	Fosl1	152
Fzd7	Wnt6	912
Fzd7	Fgfr1	180
Fzd7	Axin1	614
Fzd7	Wnt10b	940
Fzd7	Wnt8c	911
Fzd7	Prickle3	589
Fzd7	Axin2	577
Fzd7	Wnt5b	983
Fzd7	Shh	318
Fzd7	Fbxw11	374
Fzd7	Gpc4	652
Fzd7	Dkk2	212
Fzd7	Smad3	152
Fzd7	Daam2	345
Wnt2b	Map3k7	211
Wnt2b	Rac2	196
Wnt2b	Notum2	200
Wnt2b	Sfrp2	926
Wnt2b	Myc	449
Wnt2b	Vangl1	531
Wnt2b	Smad4	271
Wnt2b	Nkd1	526
Wnt2b	Fgf2	429
Wnt2b	Wnt4	903
Wnt2b	Ctnnb1	899
Wnt2b	Ccnd1	376
Wnt2b	Fgfr2	445
Wnt2b	Fzd8	976
Wnt2b	Lrp5	846
Wnt2b	Ppard	208
Wnt2b	Jun	274
Wnt2b	Porcn	812
Wnt2b	Wnt9a	941
Wnt2b	Mapk8	409
Wnt2b	Dkk1	629
Wnt2b	Tcf7l2	815
Wnt2b	Lrp6	969
Wnt2b	Ctnnbip1	177
Wnt2b	Prickle1	478
Wnt2b	Fzd5	957
Wnt2b	Sox17	264
Wnt2b	Dvl3	836
Wnt2b	Msx2	704
Wnt2b	Ccnd2	221
Wnt2b	Dkk4	746
Wnt2b	Wnt8b	925
Wnt2b	Fzd1	960
Wnt2b	Vangl2-a	506
Wnt2b	Fgf10	638
Wnt2b	Wnt5b	903
Wnt2b	Ep300	208
Wnt2b	Fzd10	966
Wnt2b	Shh	872
Wnt2b	Gpc4	731
Wnt2b	Fbxw11	224
Wnt2b	Dkk2	870
Wnt2b	Fzd9	793
Wnt2b	Smad3	425
Wnt2b	Daam2	154
Wnt2b	Wisp1	167
Wnt2b	Ctbp1	222
Wnt2b	Fzd2	957
Wnt2b	Fzd6	971
Wnt2b	Psen1	176
Wnt2b	Wnt6	916
Wnt2b	Fgfr1	347
Wnt2b	Bmp5	499
Wnt2b	Axin1	740
Wnt2b	Wnt10b	908
Wnt2b	Wnt8c	925
Wnt2b	Prickle3	419
Wnt2b	Fzd3	973
Wnt2b	Bmp7	573
Wnt2b	Axin2	707
Wnt2b	Wnt3a	904
Wnt2b	Fgf8	583
Wnt2b	Wnt2	912
Wnt2b	Wnt11	907
Wnt2b	Wnt7a	903
Wnt2b	Sfrp1	933
Wnt2b	Gsk3b	786
Wnt2b	Crebbp	194
Wnt2b	Apc2	300
Wnt2b	Dvl1	851
Wnt2b	Lef1	756
Wnt2b	Rhoa	439
Wnt2b	Bmp2	811
Wnt2b	Sost	159
Wnt2b	Fzd4	968
Wnt2b	Csnk1a1	192
Wnt2b	Wnt5a	904
Wnt2b	Wnt16	906
Wnt2b	Tcf7	831
Wnt2b	Bsk	189
Wnt2b	Sfrp4	913
Wnt2b	Wnt7b	903
Wnt2b	Wif1	888
Wnt2b	Prkaca	174
Wnt2b	Rac3	200
Wnt2b	Mapk10	370
Wnt2b	Csnk1e	218
Wnt2b	Nlk	265
Wnt2b	Unigene0082524	198
Porcn	Tcf7	294
Porcn	Wnt16	405
Porcn	Dvl3	421
Porcn	Sfrp4	344
Porcn	Wnt7b	449
Porcn	Wif1	353
Porcn	Wnt8b	189
Porcn	Nlk	167
Porcn	Fzd1	279
Porcn	Wnt3a	547
Porcn	Wnt2	635
Porcn	Wnt7a	663
Porcn	Wnt11	316
Porcn	Tcf7l2	216
Porcn	Gsk3b	223
Porcn	Sfrp1	251
Porcn	Dvl1	509
Porcn	Lrp6	288
Porcn	Lef1	253
Porcn	Wnt5a	513
Porcn	Fzd4	230
Porcn	Fzd5	403
Porcn	Fzd6	313
Porcn	Fzd2	310
Porcn	Wnt6	216
Porcn	Axin1	339
Porcn	Wnt4	424
Porcn	Ctnnb1	295
Porcn	Lrp5	373
Porcn	Fzd8	197
Porcn	Wnt10b	248
Porcn	Wnt8c	189
Porcn	Axin2	421
Porcn	Fzd3	404
Porcn	Wnt9a	325
Porcn	Wnt5b	546
Porcn	Shh	426
Porcn	Fbxw11	159
Porcn	Sfrp2	331
Porcn	Dkk2	150
Porcn	Nkd1	459
Wnt9a	Wnt16	941
Wnt9a	Tcf7	878
Wnt9a	Bsk	199
Wnt9a	Camk2b	179
Wnt9a	Sfrp4	900
Wnt9a	Wnt7b	940
Wnt9a	Wif1	945
Wnt9a	Camk2a	179
Wnt9a	Rac3	200
Wnt9a	Mapk10	373
Wnt9a	Csnk1e	375
Wnt9a	Nlk	181
Wnt9a	Cul1	277
Wnt9a	Unigene0082524	188
Wnt9a	Wnt3a	943
Wnt9a	Fgf8	377
Wnt9a	Wnt2	940
Wnt9a	Wnt11	912
Wnt9a	Wnt7a	941
Wnt9a	Sfrp1	932
Wnt9a	Gsk3b	634
Wnt9a	Apc2	417
Wnt9a	Crebbp	183
Wnt9a	Lef1	612
Wnt9a	Dvl1	865
Wnt9a	Camk2d	208
Wnt9a	Bmp2	639
Wnt9a	Rhoa	475
Wnt9a	Fzd4	965
Wnt9a	Sost	215
Wnt9a	Csnk1a1	541
Wnt9a	Wnt5a	941
Wnt9a	Fzd2	971
Wnt9a	Fzd6	963
Wnt9a	Psen1	305
Wnt9a	Wnt6	911
Wnt9a	Fgfr1	307
Wnt9a	Axin1	756
Wnt9a	Bmp5	656
Wnt9a	Wnt10b	910
Wnt9a	Wnt8c	914
Wnt9a	Prickle3	400
Wnt9a	Fzd3	969
Wnt9a	Axin2	742
Wnt9a	Bmp7	643
Wnt9a	Fgf10	327
Wnt9a	Wnt5b	942
Wnt9a	Ep300	193
Wnt9a	Fzd10	970
Wnt9a	Shh	870
Wnt9a	Fbxw11	207
Wnt9a	Gpc4	334
Wnt9a	Fzd9	822
Wnt9a	Smad3	415
Wnt9a	Dkk2	330
Wnt9a	Daam2	262
Wnt9a	Ctbp1	188
Wnt9a	Dvl3	860
Wnt9a	Msx2	243
Wnt9a	Ccnd2	251
Wnt9a	Wnt8b	913
Wnt9a	Dkk4	345
Wnt9a	Fzd1	972
Wnt9a	Vangl2-a	591
Wnt9a	Mapk8	406
Wnt9a	Dkk1	384
Wnt9a	Tcf7l2	869
Wnt9a	Lrp6	971
Wnt9a	Ctnnbip1	241
Wnt9a	Prickle1	498
Wnt9a	Fzd5	966
Wnt9a	Sox17	232
Wnt9a	Fgf2	281
Wnt9a	Ctnnb1	896
Wnt9a	Wnt4	941
Wnt9a	Ccnd1	317
Wnt9a	Fgfr2	317
Wnt9a	Fzd8	965
Wnt9a	Lrp5	883
Wnt9a	Jun	270
Wnt9a	Rac2	200
Wnt9a	Myc	196
Wnt9a	Sfrp2	932
Wnt9a	Vangl1	614
Wnt9a	Smad4	370
Wnt9a	Nkd1	409
Ppard	Ctbp1	902
Ppard	Myc	302
Ppard	Smad3	235
Ppard	Smad4	907
Ppard	Nfatc1	212
Ppard	Ep300	931
Ppard	Wnt5b	234
Ppard	Axin2	158
Ppard	Bmp7	163
Ppard	Jun	392
Ppard	Fgfr2	241
Ppard	Wnt10b	165
Ppard	Ctnnb1	968
Ppard	Axin1	286
Ppard	Ccnd1	329
Ppard	Fgf2	158
Ppard	Fgfr1	182
Ppard	Fosl1	172
Ppard	Wnt5a	229
Ppard	Lef1	234
Ppard	Rhoa	157
Ppard	Crebbp	970
Ppard	Gsk3b	317
Ppard	Tcf7l2	224
Ppard	Wnt7a	218
Ppard	Wnt2	224
Ppard	Mapk8	150
Ppard	Msx2	173
Ppard	Wnt7b	191
Ppard	Bsk	671
Wnt11	Wnt8c	915
Wnt11	Fzd3	941
Wnt11	Prickle3	455
Wnt11	Bmp7	586
Wnt11	Axin2	552
Wnt11	Fzd6	936
Wnt11	Fzd2	954
Wnt11	Wnt6	912
Wnt11	Fgfr1	346
Wnt11	Pax1	180
Wnt11	Bmp5	429
Wnt11	Axin1	643
Wnt11	Wnt10b	911
Wnt11	Fzd9	551
Wnt11	Dkk2	384
Wnt11	Smad3	231
Wnt11	Daam2	418
Wnt11	Ctbp1	223
Wnt11	Fgf10	588
Wnt11	Wnt5b	907
Wnt11	Fzd10	932
Wnt11	Shh	718
Wnt11	Gpc4	445
Wnt11	Fbxw11	188
Wnt11	Rac3	284
Wnt11	Mapk10	179
Wnt11	Nlk	410
Wnt11	Wnt16	906
Wnt11	Tcf7	552
Wnt11	Sfrp4	918
Wnt11	Wnt7b	909
Wnt11	Wif1	955
Wnt11	Apc2	187
Wnt11	Dvl1	788
Wnt11	Lef1	698
Wnt11	Bmp2	775
Wnt11	Rhoa	449
Wnt11	Sost	185
Wnt11	Fzd4	941
Wnt11	Wnt5a	909
Wnt11	Wnt3a	907
Wnt11	Fgf8	592
Wnt11	Wnt2	907
Wnt11	Wnt7a	908
Wnt11	Sfrp1	940
Wnt11	Cxxc4	156
Wnt11	Tbl1x	207
Wnt11	Gsk3b	482
Wnt11	Jun	316
Wnt11	Fgf2	495
Wnt11	Wnt4	905
Wnt11	Ctnnb1	755
Wnt11	Ccnd1	409
Wnt11	Fgfr2	363
Wnt11	Fzd8	932
Wnt11	Lrp5	697
Wnt11	Notum2	333
Wnt11	Myc	239
Wnt11	Sfrp2	933
Wnt11	Smad4	309
Wnt11	Vangl1	718
Wnt11	Nkd1	496
Wnt11	Map3k7	215
Wnt11	Rac2	161
Wnt11	Wnt8b	915
Wnt11	Dkk4	298
Wnt11	Grem1	359
Wnt11	Fzd1	980
Wnt11	Vangl2-a	794
Wnt11	Dvl3	742
Wnt11	Msx2	419
Wnt11	Ccnd2	216
Wnt11	Lrp6	927
Wnt11	Prickle1	681
Wnt11	Sox17	329
Wnt11	Fzd5	932
Wnt11	Mapk8	440
Wnt11	Dkk1	731
Wnt11	Tcf7l2	495
Rbx1	Map3k7	206
Rbx1	Nfatc1	209
Rbx1	Ep300	927
Rbx1	Fgf8	270
Rbx1	Siah1	358
Rbx1	Tcf7l2	215
Rbx1	Nfatc2	210
Rbx1	Gsk3b	282
Rbx1	Fbxw11	986
Rbx1	Crebbp	911
Rbx1	Lef1	198
Rbx1	Smad3	587
Rbx1	Myc	390
Rbx1	Dvl3	902
Rbx1	Fgf2	152
Rbx1	Ccnd1	723
Rbx1	Axin1	165
Rbx1	Ctnnb1	892
Rbx1	Ccnd2	665
Rbx1	Jun	414
Rbx1	Cul1	999
Rbx1	Csnk2a1	161
[truncated: 3,518 more rows]
