# Supplementary material for: Gene Regulation during Carapacial Ridge Development of Mauremys reevesii: The Development of Carapacial Ridge, Ribs and Scutes
Source: Genes (Basel). 2022 Sep 19;13(9):1676. doi: 10.3390/genes13091676 (PMC9498798; doi:10.3390/genes13091676)
Supplement: Supplementary file 1 [file genes-13-01676-s001.zip › Supplementary Information Table S9. all.glist.xls]

## Sheet: File S11. all.glist
GeneID	Module	MM.darkseagreen2	MM.floralwhite	MM.lightgreen	MM.brown3	MM.chocolate4	MM.ivory	MM.deeppink1	MM.magenta2	MM.navajowhite3	MM.indianred1	MM.mediumorchid4	MM.darkseagreen4	MM.salmon1	MM.darkmagenta	MM.cyan	MM.powderblue	MM.chocolate3	MM.lightcyan	MM.coral2	MM.orange4
Unigene0000272	blue3	0.567729	0.484437	0.346868	0.13688	0.00163673	-0.0196403	0.157098	0.71554	0.153356	0.0809875	-0.300271	0.0129419	0.132014	0.59358	-0.100193	0.254793	-0.202321	-0.412595	0.354698	-0.187809
Unigene0000799	blue3	0.111711	-0.0993901	0.444624	0.503429	0.598538	-0.420872	-0.158055	0.017278	0.249614	0.454517	0.239244	0.137345	-0.073555	0.287673	-0.234528	0.363161	-0.198772	0.45299	0.55691	0.207529
Unigene0000824	blue3	0.577603	0.391749	0.0234024	0.258877	-0.225211	-0.156063	0.266026	0.451509	0.18607	-0.00688385	0.0234531	0.397136	0.344654	0.284476	-0.027363	0.210182	-0.549393	-0.615997	0.1145	-0.0955416
Unigene0000883	blue3	0.26783	-0.331613	-0.219385	0.17953	0.282993	0.0725717	0.318277	0.170683	0.707745	0.58892	0.717352	0.250298	-0.283466	0.175977	-0.528038	-0.00394844	-0.319211	0.0698552	0.25673	0.21265
Unigene0000932	blue3	0.0771424	-0.0852804	0.173068	0.074219	0.124902	-0.0433216	0.327719	0.539441	0.320625	0.499528	0.150067	0.051874	-0.404299	0.67283	-0.109265	0.456635	-0.055055	0.0611365	0.258616	-0.134116
Unigene0000996	blue3	0.693795	0.498264	0.284083	0.456381	0.422075	0.118207	-0.0352629	0.394161	0.153776	0.457923	0.0289502	-0.013614	0.0275504	0.325233	-0.265502	0.275679	-0.578981	-0.264084	0.134118	-0.184512
Unigene0001086	blue3	0.32299	0.295041	0.157028	0.350292	0.00380254	-0.101725	0.258218	0.445223	0.043986	0.40111	0.0926728	0.256266	-0.0883742	0.52633	0.109087	0.608006	-0.534494	-0.313836	-0.0566432	-0.288467
Unigene0001283	blue3	0.28943	0.432669	-0.245011	-0.131518	-0.343512	0.740471	0.0761329	-0.00196006	-0.261554	-0.266774	-0.058803	-0.0981629	0.0683111	-0.0276568	0.0936504	-0.404058	-0.113539	-0.628534	-0.532585	-0.0352586
Unigene0001348	blue3	0.613651	0.0953607	0.0603812	0.172534	0.254245	-0.00597561	0.206519	0.609574	0.572156	0.418354	0.151021	-0.039985	-0.202937	0.340597	-0.512233	0.0817488	-0.34751	-0.268721	0.346061	-0.083334
Unigene0001382	blue3	0.617955	0.226162	0.09598	0.119109	0.0360903	-0.130619	0.253055	0.701941	0.461463	0.211372	-0.0425127	0.0651705	0.0203694	0.37885	-0.33828	0.157562	-0.335522	-0.417313	0.359672	-0.158674
Unigene0001404	blue3	0.0643812	-0.117072	0.341531	0.326308	0.382201	-0.155974	0.0993382	0.230147	0.290916	0.497986	0.29036	0.140695	-0.272894	0.576669	-0.174225	0.38056	-0.0914416	0.303323	0.44545	0.1556
Unigene0001513	blue3	0.42727	-0.0156773	0.0678412	0.157321	0.234089	-0.0967141	0.297884	0.518475	0.609697	0.466852	0.280783	0.211726	-0.0278771	0.406181	-0.40992	0.214114	-0.270268	-0.0392708	0.486806	0.00386856
Unigene0001587	blue3	0.152093	0.131559	0.268028	0.123716	0.372252	-0.402204	-0.0302372	0.313132	0.171768	0.385636	-0.1934	0.0569838	0.259923	0.0845729	-0.0737387	0.531452	-0.16541	0.300593	0.386025	-0.36025
Unigene0002237	blue3	0.221194	-0.00363788	0.334915	0.404956	0.405613	-0.649751	-0.135059	0.291429	0.169607	0.375137	-0.094582	-0.0728593	-0.19618	0.127351	-0.160316	0.520484	-0.366626	0.10882	0.284435	-0.237392
Unigene0002251	blue3	0.244868	0.339691	-0.208615	-0.21009	-0.238987	0.369851	-0.209882	-0.14693	-0.267047	-0.515646	-0.338416	-0.28417	0.264894	-0.484637	-0.00567012	-0.575783	0.0256137	-0.467228	-0.361946	-0.0507214
Unigene0003605	blue3	0.143565	-0.285435	-0.0271288	0.385687	0.474174	-0.224351	0.117603	0.100884	0.445177	0.750404	0.547848	0.121722	-0.430968	0.125989	-0.340093	0.392587	-0.471081	0.226703	0.098013	-0.0547738
Unigene0004460	blue3	0.16413	-0.224144	-0.0550569	0.145043	0.219742	-0.0568237	0.40844	0.340704	0.609365	0.629875	0.543621	0.374065	-0.123817	0.419057	-0.305372	0.336186	-0.251406	0.168315	0.370143	0.0453181
Unigene0004642	blue3	0.25643	0.0735333	0.473517	0.492897	0.430567	-0.483483	-0.14622	0.283039	0.120189	0.353878	-0.0396065	-0.0583109	-0.250961	0.365691	-0.152204	0.456966	-0.309005	0.0906899	0.356209	-0.05109
Unigene0005119	blue3	0.510616	0.0547495	0.378502	0.460995	0.671331	-0.382611	-0.218845	0.269332	0.424419	0.431572	0.0624581	-0.124265	-0.0946703	0.112628	-0.530325	0.160772	-0.343538	0.155443	0.569344	0.0467704
Unigene0005835	blue3	0.598749	0.324431	0.0857113	0.41472	0.239034	-0.190411	0.00146133	0.143037	0.274267	0.204146	0.170949	0.358265	0.488457	-0.0293136	-0.244981	0.135646	-0.603687	-0.20872	0.278851	0.0129317
Unigene0006297	blue3	0.232221	-0.180316	0.107171	0.0711392	0.522883	-0.0907455	0.180761	0.486326	0.605413	0.737255	0.221156	-0.0873878	-0.320511	0.320172	-0.475876	0.338043	-0.116878	0.320563	0.447301	-0.186347
Unigene0006514	blue3	-0.251998	-0.283823	0.374997	0.234081	0.310752	-0.808622	-0.191761	-0.0397787	0.0777082	0.121676	-0.0858357	0.0809717	0.00948552	0.0406645	0.0197956	0.424716	0.0732681	0.536458	0.50042	0.0458341
Unigene0006520	blue3	0.231924	0.000678093	0.133368	0.417096	0.00788168	-0.512615	0.162887	0.310467	0.177721	0.257492	0.162642	0.272372	-0.165816	0.320488	-0.00692049	0.49344	-0.509932	-0.235558	0.101561	-0.0955021
Unigene0006951	blue3	-0.0851796	0.0547172	0.244407	0.0623623	0.144019	-0.154613	0.33396	0.479656	0.128657	0.594828	0.0256095	0.252677	-0.0368753	0.642206	0.177935	0.831062	-0.0870867	0.288261	0.237673	-0.37899
Unigene0007317	blue3	0.076545	0.118042	0.616761	0.399445	0.496159	-0.275842	-0.126552	0.211074	0.0436566	0.388509	-0.0404687	0.0382536	-0.06378	0.569312	-0.0356902	0.499146	-0.0361521	0.395183	0.535178	0.0587407
Unigene0007374	blue3	0.231123	0.128847	0.304353	0.288864	0.328165	-0.645573	-0.151204	0.305635	0.0822548	0.266761	-0.276265	-0.0591151	0.0650474	-0.00326594	-0.0689969	0.531261	-0.336091	0.0822204	0.255296	-0.379754
Unigene0007841	blue3	0.290749	-0.0555689	0.21106	0.125948	0.410623	-0.186795	0.143815	0.602756	0.459974	0.607642	0.0286911	-0.171954	-0.397898	0.419474	-0.369126	0.407765	-0.162462	0.115194	0.370851	-0.267605
Unigene0008660	blue3	0.0903347	-0.23137	0.0791023	0.153567	0.242706	-0.0506526	0.258638	0.0987709	0.560725	0.358679	0.537157	0.464784	0.155811	0.374742	-0.310288	0.068395	-0.0170797	0.335767	0.639308	0.410622
Unigene0009215	blue3	-0.232391	0.120774	-0.302136	0.0185861	-0.355842	0.111543	-0.139744	-0.566757	-0.560091	-0.35828	-0.00704263	0.118345	0.205082	-0.518219	0.448593	-0.109447	-0.1932	-0.241813	-0.732105	-0.0727204
Unigene0009620	blue3	0.273323	0.364211	-0.332536	-0.179511	-0.286058	0.54051	0.0122893	-0.154968	-0.152956	-0.334078	-0.0474652	0.0479959	0.444921	-0.362476	0.0274199	-0.470917	-0.118021	-0.457785	-0.369004	-0.00834611
Unigene0009643	blue3	0.692522	0.367854	0.137014	0.153041	0.0935228	-0.0727663	0.167017	0.624283	0.392968	0.164918	-0.0971691	0.0947611	0.237926	0.290644	-0.325073	0.113003	-0.36911	-0.403859	0.381144	-0.150219
Unigene0009987	blue3	0.177135	-0.0617884	0.433396	0.576754	0.530627	-0.442771	-0.160651	-0.0568638	0.251952	0.339036	0.305975	0.270276	0.0656315	0.262253	-0.231185	0.272347	-0.266184	0.360298	0.592042	0.347135
Unigene0010062	blue3	-0.0146914	-0.203454	0.347148	0.222675	0.542409	-0.267957	0.0364587	0.227647	0.369928	0.595857	0.205131	0.0584339	-0.196956	0.41951	-0.245022	0.437836	0.0136866	0.559042	0.570493	0.0363662
Unigene0010340	blue3	0.119296	-0.176665	0.253151	0.0632919	0.377992	-0.474119	0.0873185	0.559859	0.430348	0.500047	-0.100661	-0.167269	-0.323766	0.31376	-0.29298	0.48108	-0.03681	0.266127	0.475897	-0.296789
Unigene0010341	blue3	0.00750401	-0.168679	-0.00232728	0.297114	0.240244	-0.336073	0.241344	0.226652	0.253472	0.689415	0.351203	0.250541	-0.281913	0.24969	-0.0213937	0.702819	-0.462402	0.166023	-0.0109385	-0.301637
Unigene0010423	blue3	0.0251353	-0.205506	0.122302	0.242166	0.0879134	-0.284604	0.299018	0.332524	0.329924	0.438363	0.330583	0.264261	-0.325043	0.535853	-0.0753153	0.467771	-0.210841	0.0687832	0.254562	0.0207671
Unigene0010604	blue3	-0.513237	-0.0501216	0.0122353	-0.160798	-0.307815	-0.143434	-0.242377	-0.56261	-0.515255	-0.607152	-0.24622	0.0990261	0.397194	-0.355842	0.464043	-0.183358	0.380051	0.198638	-0.138481	0.194808
Unigene0010657	blue3	0.160632	-0.0256644	0.444298	0.378836	0.185399	-0.595641	-0.0149718	0.339975	0.180124	0.142856	-0.0473941	0.0947985	-0.15559	0.465042	-0.0850766	0.395254	-0.156093	0.0337033	0.496077	0.0851499
Unigene0012066	blue3	-0.0810096	-0.214575	0.0347171	0.460236	0.213643	0.0109771	0.156975	-0.279417	0.173419	0.436577	0.754636	0.529374	-0.110581	0.321577	-0.0193039	0.237798	-0.317436	0.254465	0.0970016	0.414121
Unigene0012882	blue3	0.161113	0.461833	-0.2337	-0.405918	-0.415741	0.700625	0.157372	0.156874	-0.260133	-0.295983	-0.305083	-0.100667	0.300574	-0.0193633	0.197078	-0.274377	0.121307	-0.469318	-0.40034	-0.249524
Unigene0014572	blue3	0.110885	-0.108957	0.160024	0.436251	0.203747	-0.211435	0.203411	0.114719	0.28245	0.453726	0.490437	0.415639	-0.138302	0.467682	-0.0878849	0.404349	-0.36046	0.102567	0.264944	0.191664
Unigene0014721	blue3	0.649917	0.569124	0.114998	0.331749	0.139764	0.375534	0.164521	0.348284	0.106603	0.334866	0.146609	0.233837	0.240089	0.392781	-0.114256	0.191372	-0.552633	-0.409903	0.0122637	-0.109033
Unigene0016038	blue3	0.255969	-0.296527	-0.131354	0.0863767	0.254899	0.00104746	0.368365	0.330895	0.745581	0.564533	0.574869	0.261433	-0.178619	0.293492	-0.501472	0.0816009	-0.198681	0.12311	0.42931	0.150248
Unigene0016195	blue3	0.524623	0.259938	0.112399	-0.0755938	-0.0365577	0.134457	0.331149	0.766514	0.42493	0.170694	-0.108816	0.0122012	0.0253848	0.543823	-0.285163	0.0827999	-0.0804527	-0.358337	0.392468	-0.137231
Unigene0019372	blue3	0.338196	0.127585	0.299726	0.283369	0.318786	-0.382027	0.0995614	0.523189	0.300607	0.469083	-0.042442	0.0709241	-0.0484455	0.387276	-0.176341	0.552298	-0.334821	0.0303335	0.383453	-0.269111
Unigene0019516	blue3	0.258576	0.121378	0.424395	0.306754	0.310461	-0.55569	-0.059714	0.283966	0.244813	0.164571	-0.105441	0.224418	0.34439	0.250859	-0.136875	0.371114	-0.163915	0.194392	0.667467	0.0221572
Unigene0020265	blue3	0.243169	-0.00974123	-0.0399391	0.252275	-0.104871	-0.249678	0.381989	0.226388	0.398305	0.21022	0.426368	0.666939	0.318616	0.327624	-0.0642407	0.287677	-0.397191	-0.139316	0.332657	0.156615
Unigene0020287	blue3	0.384403	0.346597	0.324199	0.295294	0.245854	-0.255991	0.104554	0.506448	0.137175	0.416904	-0.123092	0.158343	0.166104	0.414234	-0.0234511	0.613634	-0.398021	-0.0576372	0.28321	-0.344521
Unigene0020422	blue3	0.227516	-0.157607	0.380792	0.182837	0.655244	-0.485226	-0.21888	0.296156	0.455628	0.37556	-0.10258	-0.265177	-0.143466	0.0638583	-0.506263	0.158353	0.0283616	0.438242	0.706538	-0.0147984
Unigene0021028	blue3	0.319419	0.277065	0.633428	0.638475	0.60072	-0.415517	-0.336219	0.0660805	-0.0241915	0.303784	-0.0668446	0.0341139	0.0943646	0.286808	-0.108588	0.413629	-0.340737	0.227018	0.459505	0.072626
Unigene0021066	blue3	0.741328	0.545783	0.228042	0.314455	0.220617	0.267792	0.0296205	0.519711	0.127153	0.275915	-0.0825496	-0.128364	-0.0693079	0.398974	-0.260437	0.103657	-0.469378	-0.49894	0.0543983	-0.176988
Unigene0021429	blue3	0.635615	0.372114	0.0264391	0.249705	0.190878	-0.0238496	0.183311	0.580858	0.273769	0.484817	-0.00231984	0.0319091	-0.0088805	0.215554	-0.22484	0.404527	-0.632089	-0.395364	-0.0103253	-0.459587
Unigene0021512	blue3	0.299599	-0.0397194	0.329623	0.148661	0.488957	-0.497089	-0.0662563	0.487041	0.439254	0.391813	-0.167233	-0.169703	-0.0795059	0.168355	-0.398097	0.326337	-0.0913661	0.244388	0.612716	-0.200122
Unigene0021954	blue3	-0.457968	-0.0597013	-0.0906206	-0.349487	-0.125496	0.297778	-0.224044	-0.367497	-0.461666	-0.299556	-0.291688	-0.377961	-0.120275	-0.310883	0.273178	-0.250545	0.46838	0.189761	-0.398745	-0.0769046
Unigene0022073	blue3	0.383724	0.12915	0.426581	0.376765	0.416664	-0.669413	-0.215985	0.349564	0.211852	0.193984	-0.251333	-0.0934905	0.0508326	0.085861	-0.251247	0.352055	-0.297226	0.0505058	0.49996	-0.153366
Unigene0024328	blue3	0.384067	-0.0537086	-0.13338	0.0966971	0.212721	0.114956	0.422677	0.469413	0.636328	0.643718	0.462488	0.270762	-0.0864956	0.352313	-0.393314	0.25235	-0.360351	-0.0388474	0.264736	-0.0961108
Unigene0024579	blue3	-0.164567	-0.0351958	-0.435482	-0.344872	-0.57295	0.161703	0.0270049	-0.272172	-0.247206	-0.593207	-0.123231	-0.0183739	0.15617	-0.480361	0.211034	-0.464659	0.136555	-0.388777	-0.478165	0.0225526
Unigene0025813	blue3	0.372275	0.0799992	0.121062	0.048228	0.0859308	-0.130569	0.310878	0.761211	0.400979	0.426532	-0.0503219	-0.0611967	-0.309183	0.527822	-0.233068	0.40533	-0.222084	-0.224921	0.244188	-0.332392
Unigene0026397	blue3	0.662667	0.176945	0.168664	0.420287	0.564392	-0.251927	-0.107612	0.333841	0.443929	0.486693	0.100993	-0.0627308	-0.00107687	-0.0165386	-0.525704	0.175299	-0.566671	-0.0764233	0.335703	-0.14528
Unigene0027566	blue3	0.184266	0.00761895	0.263887	0.668168	0.329096	-0.584296	-0.129934	-0.146702	0.0850945	0.27493	0.31611	0.403474	0.130285	0.0617082	-0.0358617	0.414599	-0.572335	0.109307	0.236855	0.164495
Unigene0027568	blue3	0.595912	0.136548	0.161846	0.346989	0.353546	-0.117458	0.117389	0.440734	0.506133	0.432575	0.225463	0.124604	-0.0167058	0.311866	-0.450276	0.163988	-0.440287	-0.145506	0.425449	0.0206271
Unigene0027725	blue3	-0.230092	0.135162	-0.136332	-0.490697	-0.434441	0.337384	-0.0593553	-0.13684	-0.359735	-0.606455	-0.426407	-0.194926	0.262875	-0.222968	0.26771	-0.424827	0.500381	-0.141856	-0.21925	-0.0100236
Unigene0028028	blue3	0.555164	0.230485	0.174008	0.403017	0.451073	-0.0749114	0.0572313	0.295003	0.39373	0.52079	0.244979	0.213883	0.175382	0.212895	-0.35344	0.276949	-0.517951	-0.0117173	0.358274	-0.0508662
Unigene0028965	blue3	0.189558	0.0802698	0.421122	0.498318	0.583941	-0.431252	-0.182178	0.117007	0.109155	0.514112	0.0519881	0.040446	-0.0516887	0.199592	-0.13142	0.542638	-0.358486	0.322368	0.333962	-0.117628
Unigene0031143	blue3	0.575572	0.0913794	0.0684285	0.506651	0.236023	-0.370438	0.0636856	0.29985	0.385896	0.343078	0.267534	0.190589	-0.0819896	0.116539	-0.341122	0.235032	-0.690569	-0.322161	0.180362	-0.0229528
Unigene0031620	blue3	0.451088	-0.122154	0.102624	0.332447	0.316427	-0.318455	0.127057	0.338916	0.616189	0.367903	0.343631	0.180212	-0.098958	0.231992	-0.501508	0.0912602	-0.356761	-0.0408006	0.521723	0.178269
Unigene0033276	blue3	0.0401764	0.100204	0.258446	0.425599	0.273085	-0.523354	-0.0667607	0.108059	-0.0968383	0.414111	-0.0255859	0.138757	-0.0435227	0.125004	0.16377	0.732053	-0.463339	0.131935	-0.0136146	-0.350216
Unigene0034280	blue3	0.336501	0.173932	0.221307	0.304172	0.259302	-0.418245	0.10258	0.377766	0.270596	0.394594	0.0168537	0.273669	0.250486	0.228713	-0.107254	0.537692	-0.420498	0.0350622	0.36928	-0.233359
Unigene0034354	blue3	0.454626	0.200276	0.0643234	0.413112	0.343922	0.211794	0.188383	0.162577	0.336697	0.573239	0.500667	0.364561	0.0974415	0.34543	-0.255092	0.238311	-0.528368	-0.040873	0.179378	0.083918
Unigene0035279	blue3	0.111335	-0.229337	0.054206	0.180963	0.146121	-0.0870246	0.332244	0.199622	0.545418	0.375206	0.53783	0.460739	0.0139791	0.465721	-0.264498	0.153895	-0.101671	0.188858	0.533881	0.33893
Unigene0035546	blue3	0.225118	0.0725295	0.304299	0.251778	0.557206	-0.0453717	0.0686664	0.368724	0.309498	0.709364	0.135083	0.00391374	-0.147039	0.430517	-0.242123	0.505441	-0.206163	0.33099	0.369987	-0.195438
Unigene0037997	blue3	0.245232	0.172157	0.233616	0.137112	0.00586083	0.100521	0.353206	0.533175	0.244618	0.326431	0.132872	0.250881	-0.063186	0.772681	-0.0337341	0.365145	-0.118227	-0.120873	0.323407	-0.00100272
Unigene0039481	blue3	0.549426	0.330177	0.313677	0.370268	0.141145	-0.0882028	0.0614841	0.528035	0.149772	0.220026	-0.0631055	-0.0407629	-0.20059	0.514405	-0.176872	0.252441	-0.39825	-0.405152	0.185291	-0.0878846
Unigene0040233	blue3	0.261655	0.140639	0.639728	0.526015	0.426671	-0.28113	-0.20978	0.167427	0.0738793	0.154932	0.00166717	-0.000516556	-0.133457	0.557384	-0.165631	0.1982	-0.0954197	0.133392	0.573532	0.327626
Unigene0040776	blue3	-0.272443	-0.292817	0.255265	0.398977	0.478967	-0.339077	-0.0571627	-0.205638	0.0850097	0.560802	0.397649	0.221198	-0.221128	0.220466	0.0154552	0.525295	-0.140022	0.626691	0.223126	0.108094
Unigene0040836	blue3	0.297288	-0.331844	0.0350795	0.112545	0.343276	-0.258572	0.18196	0.358707	0.76854	0.394312	0.36812	0.0912311	-0.185286	0.21635	-0.608271	-0.0248425	-0.0817921	0.1677	0.656732	0.227512
Unigene0040967	blue3	0.354612	0.0565198	0.167406	-0.0614572	0.35277	0.183781	0.232915	0.683172	0.499234	0.562202	0.00705032	-0.200404	-0.290931	0.523163	-0.416601	0.216181	0.0109468	0.0740746	0.413618	-0.218142
Unigene0041387	blue3	0.440223	0.237239	0.505098	0.493899	0.563123	-0.307771	-0.16412	0.318614	0.200826	0.419604	-0.0359629	-0.0256718	-0.0170674	0.355921	-0.267626	0.380648	-0.34006	0.11777	0.48622	-0.0366882
Unigene0043120	blue3	-0.118106	-0.299721	0.132709	0.257456	0.204032	-0.588179	0.194523	0.133143	0.34084	0.440254	0.319492	0.42148	0.00416095	0.261482	-0.0318668	0.578286	-0.202342	0.378001	0.411638	0.0045482
Unigene0044486	blue3	0.201231	-0.265661	0.289023	0.138015	0.666599	-0.45095	-0.172961	0.334468	0.524794	0.471513	-0.0391302	-0.355846	-0.352447	0.0453535	-0.571528	0.152364	0.021412	0.429031	0.615637	-0.0717501
Unigene0046110	blue3	0.461174	0.169357	0.359857	0.453243	0.363884	-0.442175	-0.0253924	0.356909	0.310313	0.317919	0.0400656	0.16755	0.110366	0.298076	-0.256339	0.36172	-0.416526	-0.0224313	0.501591	-0.009091
Unigene0046302	blue3	0.079145	0.0181191	0.303912	0.000556769	0.166478	0.0774317	0.2813	0.577089	0.275314	0.432372	0.0181438	-0.00495804	-0.287881	0.775682	-0.100323	0.394281	0.127293	0.145101	0.405567	-0.0859539
Unigene0046886	blue3	0.526368	0.410745	0.146299	0.289607	-0.209368	-0.167795	0.251565	0.498641	0.116975	0.00552996	-0.0348138	0.354466	0.251518	0.445008	0.0353784	0.295312	-0.48531	-0.578093	0.1479	-0.0908849
Unigene0047594	blue3	0.0779538	0.268558	0.400248	0.499386	0.448115	-0.305439	-0.174337	-0.0671189	-0.167821	0.426132	0.0225935	0.246251	0.265231	0.160017	0.168445	0.650827	-0.400611	0.323628	0.143875	-0.173535
Unigene0049753	blue3	0.315657	0.126057	0.319949	0.27647	0.312752	-0.473138	0.0581646	0.474661	0.288636	0.39298	-0.0874353	0.111809	0.0805832	0.314219	-0.158197	0.536203	-0.304883	0.0764022	0.453033	-0.241853
Unigene0049900	blue3	0.224288	-0.0110712	0.201777	0.0462262	0.202881	-0.0709189	0.326845	0.642148	0.453707	0.515062	0.0938212	0.0781425	-0.202317	0.637921	-0.229136	0.424945	-0.063849	0.080911	0.45095	-0.153971
Unigene0051522	blue3	0.0852223	-0.219917	0.278558	0.161202	0.35561	-0.28337	0.140981	0.434671	0.437946	0.494319	0.147715	-0.0286912	-0.392168	0.510794	-0.292277	0.364243	-0.00475509	0.272702	0.507354	0.00238515
Unigene0053735	blue3	0.129083	-0.122602	0.321619	0.290347	0.598703	-0.28152	-0.00321202	0.250636	0.389771	0.636647	0.19409	0.0301772	-0.166544	0.323909	-0.309024	0.437007	-0.141045	0.463922	0.517956	-0.0379055
Unigene0054376	blue3	0.391763	0.280277	-0.358264	-0.297393	-0.294874	0.481033	0.00745452	0.0996742	-0.00304203	-0.371387	-0.206004	-0.268094	0.129361	-0.368468	-0.177519	-0.602948	-0.0408315	-0.618356	-0.339933	-0.102971
Unigene0055924	blue3	0.200579	-0.0908442	0.431227	0.498794	0.580665	-0.468289	-0.208302	0.155855	0.223312	0.438138	0.0963118	-0.121891	-0.361817	0.253877	-0.293466	0.344906	-0.256857	0.258824	0.404076	0.0563974
Unigene0057352	blue3	0.475799	0.180367	0.0317752	0.0468695	0.13494	0.127333	0.383198	0.63743	0.50498	0.48124	0.164054	0.197302	0.0626711	0.482854	-0.297018	0.279948	-0.274412	-0.158294	0.34238	-0.182031
Unigene0057426	blue3	0.222923	0.153721	0.573384	0.488425	0.424932	-0.413006	-0.172089	0.277282	0.0240405	0.306602	-0.109435	-0.0615651	-0.200229	0.471449	-0.0747135	0.469669	-0.222515	0.12501	0.391525	-0.0182948
Unigene0058251	blue3	0.4198	0.246663	-0.0283946	-0.124862	-0.141809	0.165964	0.508499	0.805151	0.393853	0.338241	-0.01949	0.16001	0.0282363	0.577769	-0.127531	0.333989	-0.194331	-0.360804	0.191485	-0.346454
Unigene0058257	blue3	0.60578	0.360296	0.161094	0.30733	0.292406	0.273192	0.101239	0.480574	0.214347	0.470032	0.0959411	-0.107816	-0.254704	0.432063	-0.289213	0.192902	-0.455866	-0.337092	0.0241055	-0.17852
Unigene0058684	blue3	0.382796	0.0686384	0.0471919	0.310406	0.263425	0.142413	0.284092	0.273694	0.444758	0.548123	0.498796	0.359353	0.00194245	0.44168	-0.284824	0.232187	-0.39973	-0.0209298	0.28319	0.112967
Unigene0060249	blue3	0.283779	0.244526	0.399787	0.559062	0.47417	-0.086029	-0.0228229	0.109947	0.0838915	0.537983	0.255893	0.275733	0.0685064	0.455013	-0.0591241	0.502509	-0.435313	0.178312	0.284434	0.03872
Unigene0060297	blue3	0.200668	-0.0314151	0.487192	0.222182	0.473202	-0.455524	-0.073584	0.432646	0.343498	0.341964	-0.131392	-0.0993911	-0.109721	0.403973	-0.295297	0.35118	0.0200543	0.317484	0.701732	-0.0199574
Unigene0061259	blue3	0.0343629	-0.147719	0.36573	0.568645	0.300545	-0.750461	-0.166955	-0.0924417	0.107299	0.152261	0.184854	0.281878	0.000678973	0.132259	-0.0440483	0.375608	-0.316546	0.224731	0.409508	0.237068
Unigene0062504	blue3	0.213997	0.139144	0.240758	0.381213	0.130587	0.0594382	0.245623	0.228259	0.175438	0.389795	0.37024	0.409969	-0.0122048	0.660353	-0.00864764	0.37434	-0.301315	-0.0230812	0.25608	0.170154
Unigene0063045	blue3	0.365863	-0.16496	0.0738696	0.0653436	0.310513	-0.201704	0.253102	0.57399	0.703844	0.48638	0.208116	0.0362395	-0.18758	0.344852	-0.521071	0.172765	-0.135897	0.0720104	0.573867	-0.0296709
Unigene0066646	blue3	0.155542	0.150652	0.398016	0.473432	0.431849	-0.435072	-0.0893332	0.170508	0.0244506	0.476493	0.0124281	0.144348	0.0200033	0.276492	0.0210415	0.662264	-0.396681	0.227568	0.244933	-0.203537
Unigene0067439	blue3	0.743931	0.171574	0.0744652	0.406055	0.428913	-0.197968	-0.0588299	0.275585	0.520767	0.311786	0.201387	0.0676472	0.140499	-0.0670847	-0.582793	-0.0491116	-0.574107	-0.219634	0.385515	0.051463
Unigene0068162	blue3	0.325377	-0.119535	0.101099	0.35675	0.415402	-0.155379	0.170502	0.24973	0.54582	0.590167	0.47418	0.250504	-0.126114	0.315453	-0.403906	0.260199	-0.372031	0.143821	0.420192	0.11978
Unigene0069886	blue3	0.712253	0.219547	0.0152955	0.0598847	0.319602	0.069186	0.143052	0.647881	0.570326	0.414821	-0.0096269	-0.14982	-0.0274536	0.149065	-0.568262	0.0272971	-0.340834	-0.265143	0.329391	-0.252716
Unigene0070081	blue3	0.275324	-0.170989	0.113699	0.464746	0.145292	-0.474352	0.086676	0.053898	0.426973	0.149276	0.444133	0.426599	0.0397893	0.187973	-0.277341	0.0919399	-0.389321	-0.0473856	0.453684	0.392427
Unigene0070839	blue3	-0.0623557	-0.366484	0.330439	0.263541	0.357117	-0.725036	-0.206745	0.147741	0.215765	0.177527	-0.0661966	-0.258724	-0.517847	0.0998851	-0.237933	0.240855	0.0132149	0.279972	0.39077	0.0456578
Unigene0072515	blue3	-0.412766	-0.306442	-0.0565844	0.0738791	0.00393076	-0.339347	-0.388648	-0.756493	-0.261899	-0.418777	0.0615832	0.0537147	0.189962	-0.621156	0.130712	-0.316316	0.168576	0.325659	-0.0612068	0.376132
Unigene0074154	blue3	-0.210025	-0.303135	0.250704	0.298805	0.364392	-0.304115	0.0987872	0.0503496	0.209458	0.560149	0.360614	0.199957	-0.326802	0.432346	-0.0326519	0.532412	-0.0722012	0.498875	0.306797	0.0799024
Unigene0074673	blue3	-0.0667255	-0.250848	0.367748	0.311642	0.448936	-0.778365	-0.218598	0.0587044	0.186873	0.261693	-0.0532644	-0.035407	-0.125292	0.021472	-0.150141	0.408152	-0.0702321	0.456073	0.486527	-0.0171639
Unigene0077186	blue3	0.0169925	-0.106452	0.231735	0.316669	0.429858	-0.437061	0.000938622	0.233402	0.159119	0.614721	0.0846027	-0.0118856	-0.314388	0.218963	-0.0713025	0.663208	-0.307744	0.300844	0.14176	-0.31238
Unigene0077554	blue3	-0.369792	0.301398	0.0287158	-0.370991	-0.31115	0.335497	-0.100131	-0.130869	-0.655672	-0.34344	-0.540202	-0.213394	0.199459	-0.0681856	0.557234	0.0516724	0.386554	0.01155	-0.434405	-0.329908
Unigene0077714	blue3	-0.141111	-0.239528	0.140279	0.287181	0.104645	-0.543888	0.243507	0.126059	0.251013	0.405472	0.334717	0.504616	0.0242332	0.355198	0.0837044	0.634022	-0.236555	0.300917	0.333552	0.0119005
Unigene0078020	blue3	0.308401	0.0374598	0.253249	0.173164	0.454247	-0.161117	0.111246	0.567184	0.390508	0.63899	0.00814689	-0.132277	-0.294559	0.415298	-0.314959	0.474155	-0.213134	0.14371	0.351898	-0.305926
Unigene0078479	blue3	0.187497	0.0316593	0.21982	0.30147	0.123331	0.0668934	0.234065	0.124032	0.312308	0.240076	0.446795	0.496591	0.166542	0.589888	-0.124478	0.123411	-0.123354	0.0878263	0.498043	0.431727
Unigene0080856	blue3	-0.190713	-0.147261	0.571568	0.256677	0.269646	-0.517927	-0.082961	0.166531	0.04352	0.149163	-0.0858452	0.0521533	-0.166286	0.5501	0.0543084	0.433106	0.204065	0.440364	0.594602	0.176098
Unigene0082549	blue3	0.305679	0.0294299	0.194535	0.374992	0.419118	-0.141426	0.132643	0.356661	0.338045	0.661609	0.273666	0.101356	-0.255482	0.406347	-0.244252	0.486769	-0.422224	0.0848491	0.227373	-0.143233
Unigene0082752	blue3	0.221648	0.2846	0.629565	0.546507	0.46244	-0.191191	-0.167343	0.174092	-0.0713485	0.347356	-0.0222577	0.0603889	-0.0554777	0.580717	0.00724687	0.477029	-0.226716	0.182709	0.380504	0.0720796
Unigene0083701	blue3	0.39496	0.113339	-0.0391618	0.146158	0.132846	-0.0932192	0.321679	0.639773	0.34349	0.61154	0.0912699	0.0116349	-0.307284	0.339919	-0.181938	0.542365	-0.505327	-0.262588	-0.0469546	-0.505745
Unigene0085027	blue3	0.230711	-0.0639291	0.146352	0.171702	0.322756	0.0942794	0.266136	0.426968	0.452434	0.606469	0.332443	0.0898443	-0.310847	0.571852	-0.305172	0.300855	-0.151921	0.125424	0.344471	0.0081467
Unigene0087258	blue3	0.32046	-0.142065	-0.0181902	0.381272	0.465796	0.108059	0.149406	0.0511129	0.527813	0.642011	0.675241	0.252784	-0.181433	0.220649	-0.454279	0.0907882	-0.410024	0.154531	0.262475	0.23724
Unigene0087669	blue3	0.235941	0.0875904	0.0577179	0.15715	-0.100975	-0.0649922	0.446686	0.547108	0.286907	0.38471	0.213405	0.34076	-0.111533	0.637026	0.00370616	0.491279	-0.320709	-0.23717	0.145844	-0.149569
Unigene0088198	blue3	-0.0568532	-0.00255223	0.200445	0.153352	0.242988	-0.246941	0.179281	0.400381	0.0655895	0.630356	-0.00645715	0.021179	-0.307183	0.430842	0.109558	0.800122	-0.218664	0.221112	0.0241162	-0.477911
Unigene0090082	blue3	-0.588875	-0.376158	-0.152191	-0.308848	0.20576	0.278895	-0.157254	-0.485925	-0.141687	0.116073	0.101322	-0.248216	-0.200913	-0.328794	0.0542228	-0.160147	0.483816	0.654057	-0.17872	0.0381997
Unigene0091569	blue3	0.363348	-0.120287	0.330052	0.147778	0.603845	-0.283082	-0.0868859	0.45043	0.578843	0.425213	-0.0143165	-0.263948	-0.234831	0.230845	-0.60688	0.0717111	0.0110215	0.28446	0.716681	0.0288655
Unigene0092187	blue3	0.0768986	-0.153504	0.53059	0.418215	0.54639	-0.683997	-0.293216	0.0938464	0.205897	0.224284	-0.0571636	-0.0892584	-0.149854	0.180635	-0.251253	0.286428	-0.0421414	0.415522	0.641423	0.159947
Unigene0093081	blue3	-0.30904	-0.353909	0.255863	0.250921	0.359848	-0.750099	-0.202797	-0.137222	0.0452853	0.250984	0.0135313	0.0198854	-0.151724	-0.0840477	0.021156	0.459222	-0.0220653	0.557818	0.280663	-0.0471047
Unigene0094848	blue3	0.644697	0.275731	0.146891	0.536248	0.292765	-0.319648	-0.0228049	0.338544	0.238285	0.364586	0.099923	0.0827477	-0.0445956	0.101738	-0.272606	0.322999	-0.750928	-0.368006	0.0799047	-0.189291
Unigene0095559	blue3	0.264885	-0.180622	-0.00915798	-0.0257073	0.12059	-0.0672128	0.404743	0.516174	0.698601	0.39449	0.326055	0.261655	-0.0219127	0.440637	-0.407706	0.123477	-0.0453697	0.0642576	0.584536	0.100265
Unigene0097565	blue3	-0.245279	-0.114894	-0.170401	-0.0408216	-0.114773	-0.176448	-0.347643	-0.626531	-0.303253	-0.488935	-0.0877396	-0.0291162	0.283623	-0.712213	0.134776	-0.386075	0.092528	0.0728962	-0.22953	0.183654
Unigene0098054	blue3	-0.642575	-0.590669	-0.179782	-0.395338	-0.203749	-0.162383	-0.0851329	-0.314595	-0.0760754	-0.33098	-0.066359	-0.277001	-0.383224	-0.290977	0.0773824	-0.307266	0.611831	0.327821	-0.081043	0.174312
Unigene0099017	blue3	0.272988	-0.0691905	0.0418187	0.57636	0.224206	-0.404623	0.011355	0.0517576	0.171646	0.401535	0.376173	0.171908	-0.342453	0.0854586	-0.144069	0.365567	-0.681681	-0.183167	-0.0901945	-0.0234962
Unigene0100099	blue3	0.59822	0.351893	0.189656	0.126158	-0.0664105	0.00682317	0.231575	0.61592	0.323548	0.0196857	-0.0762964	0.160174	0.194041	0.49647	-0.221775	0.0485034	-0.226392	-0.455536	0.409894	0.020819
Unigene0100605	blue3	0.652163	0.468937	0.171078	0.198561	0.143092	0.0119942	0.137843	0.509748	0.279422	0.21375	-0.0739312	0.194353	0.405506	0.281665	-0.217443	0.195957	-0.403844	-0.308052	0.338506	-0.167108
Unigene0101172	blue3	-0.0392748	0.0233544	-0.189717	-0.332426	-0.111504	0.230014	-0.29258	-0.273758	-0.191341	-0.492716	-0.32421	-0.418305	0.0963247	-0.581398	-0.0766044	-0.631427	0.319296	-0.10096	-0.210513	0.0413831
Unigene0102449	blue3	0.248652	-0.126689	0.253901	0.589365	0.365906	-0.485518	-0.0524894	-0.0297576	0.333817	0.292189	0.424898	0.346389	-0.0102478	0.193087	-0.264359	0.21139	-0.42243	0.126986	0.455019	0.353207
Unigene0102551	blue3	0.563035	0.349375	0.0403275	0.197935	-0.0522488	-0.0153804	0.336041	0.619439	0.283134	0.304289	0.0501465	0.245148	0.0974894	0.434999	-0.113299	0.362312	-0.510895	-0.476436	0.105864	-0.268338
Unigene0102571	blue3	-0.342467	-0.0522176	0.0635074	-0.0159084	0.225476	0.138678	-0.508815	-0.655542	-0.454069	-0.230522	-0.152137	-0.351385	-0.0234588	-0.505028	0.119145	-0.317514	0.282272	0.36939	-0.254473	0.140261
Unigene0102981	blue3	0.247792	-0.0346544	0.169581	0.10113	0.134898	-0.0489693	0.328282	0.576872	0.448312	0.430592	0.178224	0.116535	-0.247492	0.640104	-0.240172	0.316993	-0.100441	-0.0222634	0.410329	-0.0242623
Unigene0109741	blue3	0.29822	0.291328	0.266454	0.569121	0.414088	0.0438562	0.0311343	-0.0169117	0.0608606	0.544815	0.394285	0.43634	0.230387	0.356762	-0.0117647	0.464577	-0.543718	0.132759	0.161138	0.0625947
Unigene0113832	blue3	-0.03695	-0.176449	0.511774	0.270288	0.496822	-0.436395	-0.149706	0.226845	0.189154	0.354091	-0.0487887	-0.170681	-0.362307	0.418641	-0.189119	0.364429	0.109134	0.45425	0.5534	0.069168
Unigene0119455	blue3	-0.179349	-0.381996	0.306343	0.258522	0.362794	-0.664885	-0.144382	0.0914123	0.165722	0.294678	0.016946	-0.158992	-0.494518	0.149801	-0.131368	0.38154	0.00594955	0.393497	0.32145	-0.00407038
Unigene0119680	blue3	0.186843	-0.218413	0.0573254	0.0388506	0.0895316	-0.217979	0.389976	0.538414	0.616764	0.396045	0.278854	0.236057	-0.162017	0.512727	-0.314294	0.263494	-0.0693227	0.0537053	0.532696	0.0513817
Unigene0119752	blue3	-0.177947	-0.272705	0.17594	0.389602	0.375054	-0.245957	0.118586	-0.133044	0.23182	0.573314	0.561543	0.445089	-0.0762381	0.338679	-0.022739	0.48897	-0.198715	0.530473	0.312328	0.211957
Unigene0120255	blue3	0.261228	-0.0216676	0.339435	0.446514	0.242669	-0.558362	-0.0251119	0.32827	0.211212	0.257952	0.0349935	0.0367283	-0.275919	0.349112	-0.161601	0.395488	-0.344555	-0.0662512	0.326075	-0.00577222
Unigene0120403	blue3	-0.19309	-0.0481455	-0.270125	-0.635329	-0.178067	0.554145	0.0464721	0.113944	-0.0880095	-0.141162	-0.323067	-0.537594	-0.260793	-0.17166	-0.0214616	-0.36128	0.519589	-0.0220583	-0.311766	-0.272801
Unigene0120897	blue3	-0.125169	-0.175287	0.0581002	0.0272844	0.040241	-0.559945	0.272459	0.460371	0.193298	0.470271	-0.0516232	0.118651	-0.215328	0.271289	0.110252	0.790221	-0.190956	0.159697	0.0944397	-0.513294
Unigene0122234	blue3	0.316794	-0.165869	0.0512964	0.0408165	0.316106	-0.112456	0.302692	0.584834	0.681993	0.578645	0.245301	0.0401375	-0.241771	0.401981	-0.479027	0.244532	-0.132215	0.108767	0.503867	-0.087432
Unigene0122468	blue3	-0.209138	-0.403382	0.310855	0.310416	0.301361	-0.769412	-0.105669	-0.00759892	0.202612	0.211362	0.120311	0.0948898	-0.242515	0.146352	-0.0840832	0.378847	-0.0101485	0.444371	0.462873	0.154342
Unigene0000442	brown3	-0.436363	-0.361441	-0.434909	-0.945281	-0.527733	0.358881	0.676584	0.603679	0.316796	0.0924996	-0.137498	-0.109052	-0.268951	0.320872	0.0867013	0.0788443	0.678199	0.0744636	-0.0379841	-0.423132
Unigene0000703	brown3	0.682728	0.493821	0.47994	0.826595	0.579289	-0.387955	-0.603879	-0.202081	-0.130241	-0.00344646	-0.0891123	-0.0386148	0.302334	-0.235768	-0.2492	-0.00871598	-0.687288	-0.187221	0.207222	0.175245
Unigene0001337	brown3	0.633353	0.189553	0.473134	0.77461	0.830259	-0.395728	-0.688855	-0.261162	0.138841	0.101396	0.0555716	-0.238034	0.039036	-0.317025	-0.575814	-0.248284	-0.487394	0.0762923	0.438573	0.381205
Unigene0001481	brown3	-0.493123	-0.436447	-0.37913	-0.951301	-0.321835	0.181291	0.56906	0.568439	0.373412	0.206804	-0.201894	-0.175608	-0.209466	0.170466	0.0186055	0.173664	0.715174	0.330351	0.0931326	-0.515677
Unigene0002243	brown3	-0.243198	-0.221059	-0.434395	-0.802488	-0.355405	0.0381014	0.607857	0.6237	0.396933	0.23539	-0.197292	0.0600929	0.140545	0.044119	0.0465786	0.324306	0.348583	0.129174	0.0580902	-0.663355
Unigene0002468	brown3	-0.298102	-0.172562	-0.238922	-0.855206	-0.264777	0.292384	0.444462	0.492847	0.299373	0.0485792	-0.278834	-0.0903974	0.158435	0.159743	0.0033221	0.0205729	0.690795	0.276652	0.247616	-0.36002
Unigene0003294	brown3	-0.319	-0.648048	-0.745947	-0.877207	-0.313039	0.170966	0.713652	0.571638	0.681399	0.434314	0.173832	-0.131498	-0.469389	-0.0659876	-0.24732	0.0875289	0.351477	0.119544	-0.133519	-0.557885
Unigene0003608	brown3	-0.498122	-0.586895	-0.541552	-0.854049	-0.277688	0.0461581	0.732303	0.547556	0.576139	0.473427	0.107794	0.0919592	-0.179478	0.121296	-0.0292908	0.373249	0.467457	0.404608	0.0810155	-0.559999
Unigene0005138	brown3	-0.393678	-0.509485	-0.416952	-0.83573	-0.478038	-0.194032	0.577645	0.510368	0.507408	-0.049857	-0.131711	0.093976	0.0605411	0.0302428	-0.0292529	0.0664954	0.584283	0.182091	0.29514	-0.298035
Unigene0008641	brown3	0.240187	0.15392	0.307184	0.735613	0.307389	-0.180596	-0.432906	-0.334981	-0.313767	0.0268717	0.15023	-0.140975	-0.407889	-0.00452164	-0.0203098	0.0138265	-0.517616	-0.225683	-0.255687	0.251669
Unigene0008779	brown3	-0.257494	-0.397212	-0.43049	-0.6689	-0.13579	0.237094	0.45001	0.180226	0.543125	0.159265	0.198852	0.184989	0.249085	-0.0841651	-0.204127	-0.150689	0.474356	0.383999	0.308916	-0.0519016
Unigene0011966	brown3	0.262469	0.208552	0.54233	0.845062	0.798145	-0.220935	-0.747776	-0.666046	-0.237095	0.0853333	0.177303	-0.0452673	0.14383	-0.25058	-0.202757	-0.118345	-0.380932	0.341722	0.238049	0.509064
Unigene0013550	brown3	-0.483501	-0.411115	-0.336254	-0.898033	-0.549195	-0.11175	0.460418	0.527816	0.222099	-0.171419	-0.401197	-0.194846	-0.165275	0.057238	0.128267	0.0756663	0.696905	0.0840153	0.0545263	-0.448201
Unigene0014850	brown3	0.0396678	-0.136023	-0.354724	-0.640496	-0.198451	0.141295	0.427096	0.468252	0.522847	0.0664858	-0.0860944	0.070713	0.326008	-0.061601	-0.231628	-0.100051	0.315093	0.060794	0.306739	-0.266545
Unigene0016447	brown3	0.414194	0.506685	0.427896	0.881148	0.445616	0.0558658	-0.478049	-0.589177	-0.344814	-0.00628403	0.298134	0.342179	0.449158	-0.0207218	0.0318683	-0.052885	-0.60527	-0.0465115	0.0460063	0.516891
Unigene0020625	brown3	0.521763	0.424871	0.458321	0.938623	0.525871	-0.0758961	-0.493248	-0.467977	-0.191896	0.0464839	0.310134	0.241242	0.270447	0.00341329	-0.136768	-0.0779854	-0.653348	-0.0939179	0.148545	0.534678
Unigene0022811	brown3	0.437544	0.345114	0.477793	0.92255	0.425061	-0.18486	-0.446584	-0.463464	-0.179333	-0.0438156	0.320458	0.32144	0.275118	0.0747511	-0.0854222	-0.0692634	-0.580023	-0.0857459	0.226367	0.621131
Unigene0024717	brown3	-0.4072	-0.266163	-0.4755	-0.835026	-0.171778	0.476586	0.433714	0.278903	0.217689	0.301359	-0.0728827	-0.167643	-0.0753996	-0.0773026	0.0283333	0.0795793	0.512917	0.333806	-0.180933	-0.531224
Unigene0027633	brown3	0.675323	0.455801	0.633662	0.893842	0.572893	-0.199742	-0.579135	-0.192116	-0.106182	-0.0642002	0.0360992	-0.0493585	0.0963458	0.11655	-0.301639	-0.173907	-0.517522	-0.199748	0.360555	0.514188
Unigene0030717	brown3	-0.216531	-0.383164	-0.558443	-0.882229	-0.569418	0.203125	0.567998	0.597266	0.397998	-0.0760795	-0.176895	-0.249003	-0.349935	0.0262066	-0.100003	-0.162412	0.497124	-0.216961	-0.128356	-0.406687
Unigene0031993	brown3	0.466122	0.533289	0.512971	0.873426	0.564446	0.225953	-0.620296	-0.54463	-0.418874	-0.00122286	0.175715	-0.0266736	0.097273	0.0200419	-0.0735769	-0.198679	-0.508264	-0.0998609	-0.0517919	0.502305
Unigene0032568	brown3	-0.281203	0.0823618	-0.306852	-0.762521	-0.312881	0.587874	0.565736	0.506308	0.0528297	0.305186	-0.20653	0.00984048	0.128204	0.297276	0.264639	0.347187	0.406441	0.137652	-0.188855	-0.657006
Unigene0033792	brown3	0.542702	0.287964	0.555752	0.863394	0.674287	-0.463893	-0.69471	-0.397034	-0.0576416	-0.0795733	0.0424924	-0.00995245	0.270995	-0.243819	-0.336957	-0.178965	-0.499428	0.0447709	0.430114	0.495435
Unigene0033804	brown3	0.473479	0.301381	0.328765	0.815455	0.327942	-0.352243	-0.523877	-0.553413	-0.137576	-0.278365	0.214617	0.308234	0.491879	-0.29991	-0.148078	-0.271824	-0.575936	-0.162599	0.230159	0.611396
Unigene0037226	brown3	0.500755	0.671846	0.742434	0.840563	0.452193	0.0106971	-0.734037	-0.34056	-0.583197	-0.268213	-0.244672	-0.232087	0.0675028	0.13498	0.0289172	-0.161453	-0.371917	-0.252317	0.0397483	0.40879
Unigene0038895	brown3	0.736166	0.452622	0.644938	0.742469	0.531874	-0.49816	-0.694825	-0.064256	-0.0605381	-0.287702	-0.307612	-0.234107	0.227244	-0.136715	-0.380412	-0.261226	-0.413992	-0.249264	0.497836	0.367163
Unigene0039374	brown3	0.367765	-0.0287423	0.418609	0.847417	0.566243	-0.575975	-0.608538	-0.412409	0.0133331	-0.0463282	0.206317	-0.0890607	-0.188261	-0.222587	-0.36131	-0.189609	-0.479157	0.00216965	0.273482	0.543217
Unigene0040061	brown3	0.28745	0.497798	0.489923	0.756379	0.235969	-0.235883	-0.560818	-0.297851	-0.634157	-0.154026	-0.22232	-0.160419	-0.100796	-0.00736186	0.235686	0.169566	-0.539663	-0.321577	-0.316279	0.0515177
Unigene0042995	brown3	0.760129	0.324974	0.468569	0.740422	0.741779	-0.343755	-0.765286	-0.244562	0.0628218	-0.105071	-0.10189	-0.337221	0.118994	-0.412307	-0.588456	-0.424577	-0.484549	-0.123557	0.387655	0.384055
Unigene0043041	brown3	0.242665	0.315172	0.469132	0.940865	0.51644	-0.261808	-0.64931	-0.683339	-0.446152	-0.0206563	0.19203	0.120201	0.139212	-0.187559	0.0604301	0.0328435	-0.592795	0.0467839	-0.0665341	0.427763
Unigene0044683	brown3	0.526615	0.351854	0.497377	0.861118	0.678403	-0.458194	-0.662824	-0.31156	-0.163853	0.0922983	-0.0310069	-0.100973	0.129954	-0.269824	-0.231857	0.0618843	-0.648361	-0.0138359	0.162891	0.176997
Unigene0052986	brown3	-0.309554	0.0175074	-0.375577	-0.819925	-0.459188	0.516738	0.474825	0.320536	0.0315405	-0.0381788	-0.235046	0.0389872	0.288984	0.0765912	0.24366	0.0300877	0.518994	0.0639985	-0.13809	-0.42826
Unigene0055498	brown3	0.144906	0.553502	0.573395	0.806593	0.362581	0.0649438	-0.670524	-0.768978	-0.728239	-0.25796	0.018718	0.155512	0.402336	-0.0468152	0.29985	-0.0731035	-0.342487	0.0465398	-0.0957017	0.509848
Unigene0060491	brown3	0.580589	0.580137	0.591187	0.830125	0.565237	-0.0912303	-0.436243	-0.182154	-0.176158	0.135139	0.0665624	0.184566	0.387004	0.173004	-0.100651	0.131089	-0.574704	-0.0450177	0.296778	0.296189
Unigene0060565	brown3	-0.458296	-0.301569	-0.456776	-0.865872	-0.402806	0.2491	0.700767	0.666385	0.248975	0.408508	-0.157978	-0.0984909	-0.30703	0.270685	0.195674	0.485005	0.434574	0.154802	-0.235039	-0.797766
Unigene0062548	brown3	-0.319132	-0.434089	-0.574036	-0.807026	-0.361001	0.0593436	0.624917	0.402364	0.540186	0.183014	0.0701079	0.191962	0.171044	-0.0950192	-0.0687321	0.0923359	0.397482	0.225207	0.127902	-0.384403
Unigene0064636	brown3	0.627015	0.44266	0.48722	0.855544	0.392369	-0.556201	-0.616928	-0.252452	-0.202175	-0.240022	-0.128075	0.0153333	0.294016	-0.242494	-0.161548	-0.0758407	-0.664815	-0.319588	0.196037	0.294313
Unigene0065910	brown3	-0.14617	-0.0348778	-0.160014	-0.771522	-0.248085	0.0761593	0.224579	0.573478	0.130252	-0.0898232	-0.609821	-0.404767	0.0105821	-0.0301979	0.00187552	0.0288542	0.55069	0.0360257	0.0744795	-0.583254
Unigene0069972	brown3	-0.512504	-0.452919	-0.284914	-0.767626	-0.469349	-0.371256	0.50678	0.521955	0.299528	-0.0221335	-0.301093	0.0447016	0.00336628	0.0802213	0.171554	0.340238	0.554316	0.23693	0.197407	-0.480693
Unigene0073776	brown3	-0.433357	-0.49636	-0.539965	-0.76755	-0.330444	-0.0825349	0.546764	0.295391	0.46155	0.165236	0.0439291	0.185666	0.159236	-0.175317	-0.000974798	0.15836	0.409627	0.328588	0.106589	-0.39297
Unigene0073982	brown3	-0.536227	-0.28835	-0.47977	-0.920224	-0.618647	0.413596	0.542904	0.254251	0.0895396	-0.15441	-0.132282	0.0162265	0.0248109	0.0804053	0.247093	-0.0838883	0.695084	0.0910171	-0.15898	-0.274829
Unigene0086722	brown3	-0.349555	-0.401396	-0.333128	-0.889385	-0.24976	0.224899	0.410133	0.573524	0.345208	0.116276	-0.291215	-0.446381	-0.434711	0.101253	-0.123959	-0.034872	0.698619	0.175262	0.0304975	-0.464513
Unigene0086979	brown3	-0.387861	-0.195905	-0.537149	-0.93345	-0.72985	0.404835	0.743238	0.562558	0.179084	-0.0194112	-0.154034	0.0659838	-0.0414068	0.254704	0.261122	0.123182	0.518472	-0.135458	-0.232008	-0.504038
Unigene0088253	brown3	0.669228	0.324885	0.540254	0.832361	0.688092	-0.473192	-0.817502	-0.33702	-0.0757825	-0.187853	-0.126893	-0.281653	0.118854	-0.390865	-0.451412	-0.344763	-0.505952	-0.122746	0.343827	0.423874
Unigene0088728	brown3	0.288036	0.503593	0.541423	0.850049	0.345858	-0.361459	-0.536557	-0.495002	-0.476249	-0.141637	-0.00923901	0.313096	0.523858	-0.0690594	0.216995	0.192472	-0.562091	-0.020252	0.0896244	0.309611
Unigene0089767	brown3	-0.568906	-0.19333	-0.438388	-0.861373	-0.667678	0.551345	0.71816	0.3879	0.0174347	0.0586929	-0.0474299	0.139111	-0.0751814	0.405721	0.41292	0.212465	0.595262	0.0543866	-0.280621	-0.399608
Unigene0090537	brown3	-0.482441	-0.692208	-0.509566	-0.81755	-0.366623	-0.209805	0.686047	0.543663	0.641263	0.261378	0.0707794	0.105112	-0.184634	0.0727791	-0.0867102	0.249662	0.502961	0.32285	0.225514	-0.400593
Unigene0090840	brown3	-0.332267	-0.201644	-0.326065	-0.914945	-0.583522	0.145239	0.46376	0.576067	0.155814	-0.223385	-0.456869	-0.225092	-0.073028	0.118117	0.130339	-0.0294875	0.674634	-0.0739867	-0.00812299	-0.451356
Unigene0092023	brown3	0.323152	0.263808	0.350759	0.807475	0.316387	-0.493316	-0.426385	-0.233071	-0.304991	0.0673529	0.0236056	0.0117953	-0.121398	-0.0904513	0.0550482	0.285583	-0.709656	-0.231618	-0.17504	0.0377723
Unigene0092056	brown3	0.525823	0.652854	0.605923	0.926287	0.419403	-0.036005	-0.725548	-0.577679	-0.534619	-0.324316	-0.0316438	0.0585923	0.386918	-0.0856457	0.0282742	-0.247319	-0.528427	-0.240265	0.0463991	0.559799
Unigene0092509	brown3	0.830874	0.482067	0.410257	0.709744	0.274854	-0.399067	-0.420697	0.0863831	0.0181151	-0.228077	-0.149949	-0.0452272	0.198822	-0.0557541	-0.323391	-0.179294	-0.635609	-0.560115	0.275159	0.250498
Unigene0096091	brown3	0.555119	0.575562	0.298508	0.694247	0.462253	0.00395015	-0.254061	-0.0799897	-0.173137	0.361927	0.105837	0.178677	0.291954	0.0298544	-0.0206915	0.3428	-0.771692	-0.158365	-0.0863587	-0.109398
Unigene0096651	brown3	0.240659	0.533759	0.711077	0.895555	0.496758	-0.102194	-0.701818	-0.657194	-0.591278	-0.196266	0.00412644	0.153118	0.402809	0.0452388	0.17517	-0.0227207	-0.355339	0.113786	0.152266	0.562128
Unigene0113572	brown3	-0.416439	-0.340532	-0.57587	-0.915644	-0.769675	0.207786	0.845553	0.640377	0.325299	0.036959	-0.0608639	0.171577	-0.0954475	0.29918	0.224829	0.219259	0.47335	-0.121972	-0.140809	-0.494076
Unigene0001427	chocolate3	0.564472	0.477829	0.389862	0.764119	0.145753	-0.50042	-0.394718	-0.0280489	-0.287113	-0.168996	-0.176952	0.0257196	0.0903196	-0.0371756	0.0328002	0.166689	-0.732883	-0.535461	-0.0734778	0.0329061
Unigene0001541	chocolate3	-0.639152	-0.477608	0.0112372	-0.603266	-0.147413	-0.0953683	0.0242045	0.0862066	-0.0109926	-0.198689	-0.348952	-0.414175	-0.37582	0.0449573	0.0867551	-0.0936468	0.861195	0.45788	0.165947	-0.0583222
Unigene0001623	chocolate3	-0.841701	-0.524664	-0.288993	-0.732639	-0.241659	0.345807	0.465035	0.00683395	0.101145	0.220055	0.151662	0.112494	-0.131152	0.235904	0.268562	0.179835	0.780737	0.677829	0.0117701	-0.120145
Unigene0001911	chocolate3	-0.395159	-0.210303	0.303235	-0.491896	-0.235462	-0.112317	0.0621196	0.324588	0.00682735	-0.397995	-0.486972	-0.265224	-0.125176	0.441176	0.0976771	-0.11791	0.896736	0.26519	0.526603	0.145865
Unigene0001937	chocolate3	0.379937	0.21606	-0.130936	0.621363	0.434201	0.0907502	-0.199514	-0.385249	-0.06077	0.482079	0.479184	0.166738	0.0148558	-0.371511	-0.128308	0.16065	-0.874764	-0.119132	-0.452968	-0.0837696
Unigene0002298	chocolate3	0.872138	0.464348	0.155834	0.632102	0.531281	0.0219279	-0.496899	0.0126351	-0.0112993	0.15064	-0.0598017	-0.455732	-0.236508	-0.339194	-0.485087	-0.23476	-0.777651	-0.542949	-0.22845	-0.0811392
Unigene0004766	chocolate3	-0.557412	-0.45071	-0.0395541	-0.751005	-0.109141	-0.0322189	0.38632	0.511224	0.306857	0.20975	-0.264979	-0.205754	-0.248867	0.352132	0.0296343	0.275913	0.813755	0.566557	0.374397	-0.338848
Unigene0005461	chocolate3	-0.526821	-0.0712701	0.378542	-0.435592	-0.163024	0.174595	0.0141772	0.0659957	-0.213914	-0.348069	-0.386625	-0.113736	0.0853174	0.511048	0.285793	-0.0780398	0.948945	0.463618	0.456068	0.249252
Unigene0005993	chocolate3	0.647959	0.163893	-0.225088	0.58975	0.32608	0.0304701	-0.170515	-0.134209	0.143535	0.347393	0.416986	-0.0621388	-0.277865	-0.397759	-0.391558	-0.0971325	-0.94274	-0.505757	-0.455847	-0.0640004
Unigene0010919	chocolate3	-0.635939	-0.569175	-0.213073	-0.840496	-0.298198	0.0711905	0.457495	0.415118	0.309185	0.0703548	-0.153073	-0.185563	-0.347426	0.287242	0.0412054	0.080317	0.870282	0.445186	0.231414	-0.218263
Unigene0011079	chocolate3	-0.583157	-0.140521	0.369768	-0.441151	-0.212161	0.0634938	0.181856	0.199896	-0.113963	-0.211788	-0.308047	0.0458189	0.0818589	0.674631	0.337403	0.146056	0.911461	0.512153	0.528535	0.178953
Unigene0012468	chocolate3	0.456899	0.279628	-0.164507	0.66248	0.191432	-0.0451557	-0.261844	-0.434492	-0.17934	0.131781	0.363324	0.174973	0.0754302	-0.490387	-0.0587326	-0.0136319	-0.939576	-0.434649	-0.551898	0.00651436
Unigene0014678	chocolate3	-0.491794	0.0240753	0.581007	-0.26215	-0.126996	-0.261671	-0.128169	0.110998	-0.333558	-0.42849	-0.6165	-0.0901376	0.217339	0.471738	0.399115	0.166152	0.817557	0.45498	0.55423	0.129204
Unigene0017015	chocolate3	-0.126206	0.11158	0.297599	-0.430853	-0.291424	0.212494	-0.0114724	0.318778	-0.149452	-0.532729	-0.567973	-0.350995	-0.0405925	0.422171	0.0957241	-0.323602	0.759057	-0.0675371	0.328088	0.154411
Unigene0018248	chocolate3	0.39303	0.127937	-0.10904	0.6394	-0.103149	-0.327725	-0.165041	-0.366855	-0.0874129	-0.218152	0.354223	0.350731	0.121412	-0.324808	-0.0255645	-0.144054	-0.778147	-0.568654	-0.286069	0.308692
Unigene0021446	chocolate3	-0.214102	0.0382765	0.372019	-0.45204	-0.270326	0.0731877	0.123481	0.424636	-0.0170395	-0.411807	-0.508154	-0.143465	0.0988991	0.607519	0.129395	-0.112244	0.826079	0.132089	0.583366	0.163649
Unigene0021526	chocolate3	-0.396892	-0.217161	0.272285	-0.225509	0.00285631	0.0547659	-0.155952	-0.313585	-0.0242033	-0.440826	-0.0632486	0.0586202	0.297826	0.126502	0.0195383	-0.434458	0.782929	0.530355	0.609418	0.647385
Unigene0024588	chocolate3	0.23045	0.116723	-0.216489	0.62872	0.145207	0.0679646	-0.0747813	-0.543992	-0.109204	0.257909	0.657107	0.458906	0.118334	-0.298625	0.0328302	0.0717072	-0.831625	-0.208054	-0.474969	0.180234
Unigene0025415	chocolate3	-0.214162	0.186787	0.426568	-0.464992	-0.312544	-0.00390682	0.149013	0.523786	-0.126735	-0.386153	-0.669861	-0.0905959	0.258274	0.641977	0.284566	0.117279	0.766227	0.117289	0.545276	-0.0530592
Unigene0025655	chocolate3	0.63068	-0.0786946	-0.446636	0.300264	0.378544	0.0378647	-0.090172	0.0109269	0.443979	0.451995	0.409186	-0.270695	-0.433358	-0.605255	-0.654869	-0.242801	-0.787705	-0.409066	-0.395228	-0.202271
Unigene0025984	chocolate3	0.819655	0.583998	0.0038611	0.622562	0.25413	0.138673	-0.292137	-0.0965216	-0.107839	0.0742192	0.101455	-0.0259301	0.147135	-0.305014	-0.230458	-0.143087	-0.905772	-0.657666	-0.362178	-0.0510441
Unigene0027179	chocolate3	-0.715678	-0.37835	-0.0933791	-0.701408	-0.220953	0.266876	0.198799	-0.0559898	-0.0180448	-0.143324	-0.131883	-0.0658175	0.0242713	0.125848	0.210413	-0.110831	0.921314	0.591578	0.18645	0.0555329
Unigene0029393	chocolate3	0.503712	0.346124	0.0285193	0.617629	0.234003	-0.155424	-0.128738	0.0346329	-0.113834	0.357207	0.141919	0.030714	-0.160482	-0.0943178	-0.0361997	0.361688	-0.903074	-0.443396	-0.428874	-0.299655
Unigene0033305	chocolate3	0.694451	0.38351	0.115226	0.572837	0.0126648	-0.376492	-0.0740616	0.212912	0.073418	-0.0360713	0.0188348	0.188396	0.149235	-0.00144363	-0.144609	0.114862	-0.786248	-0.661125	-0.00727155	-0.0245914
Unigene0033973	chocolate3	-0.539123	-0.349949	0.254431	-0.464026	-0.176813	-0.46601	-0.0152351	0.217712	-0.015851	-0.343487	-0.528363	-0.244507	-0.086568	0.175867	0.158456	0.0735466	0.811688	0.427342	0.479084	-0.0198987
Unigene0035621	chocolate3	-0.56696	-0.283419	0.294717	-0.487228	-0.0549811	-0.172753	0.0406462	0.113663	0.0322364	-0.220487	-0.356358	-0.0555263	0.170578	0.300006	0.149515	0.0393725	0.91625	0.663897	0.644207	0.138707
Unigene0037310	chocolate3	0.393534	-0.2446	-0.460609	0.316524	0.349596	-0.196249	-0.0456898	-0.0594216	0.401863	0.534134	0.462094	-0.159261	-0.484019	-0.612844	-0.505778	0.00203194	-0.789257	-0.236568	-0.433636	-0.27678
Unigene0038059	chocolate3	0.267669	0.112457	-0.0831144	0.624004	0.207753	-0.362267	-0.112	-0.307596	-0.0336686	0.285139	0.393124	0.398073	0.185484	-0.32154	0.0183144	0.3259	-0.852813	-0.146641	-0.267513	-0.0558648
Unigene0039522	chocolate3	-0.602812	-0.420069	-0.138423	-0.584369	-0.0836421	0.338383	0.0876915	-0.0349623	-0.0380192	0.00135416	-0.10166	-0.402659	-0.478217	0.0545857	0.0620437	-0.167027	0.753509	0.430987	-0.0956276	-0.0480798
Unigene0042193	chocolate3	-0.808118	-0.448171	-0.174388	-0.78327	-0.315019	0.252031	0.3838	0.0839232	0.0326825	-5.82169e-05	-0.0839928	0.00956236	-0.067405	0.251984	0.291511	0.0972465	0.905713	0.59837	0.116773	-0.102149
Unigene0043824	chocolate3	0.715888	0.59077	0.387909	0.81304	0.2184	-0.158367	-0.393272	-0.0545551	-0.263427	-0.117114	-0.0470901	-0.00117975	0.0543678	0.0594245	-0.0742351	-0.0136698	-0.762676	-0.617434	-0.103735	0.17096
Unigene0048099	chocolate3	-0.562237	-0.199548	0.426591	-0.362496	-0.0436139	-0.286449	-0.105986	0.0398551	-0.139551	-0.337417	-0.476327	-0.113849	0.162667	0.284385	0.235862	0.0604184	0.878328	0.615778	0.60611	0.16169
Unigene0053021	chocolate3	-0.479393	0.100327	0.379234	-0.436474	-0.0812154	0.156249	-0.0257337	0.0363036	-0.282146	-0.271816	-0.482143	-0.0227108	0.419335	0.3591	0.363069	0.0758859	0.840306	0.55015	0.440933	0.0521215
Unigene0053702	chocolate3	0.562872	0.323612	0.201337	0.549534	0.0527578	-0.582871	-0.124161	0.241874	0.0183195	-0.0141396	-0.117932	0.126239	0.112767	-0.00998773	-0.0674899	0.283763	-0.712202	-0.517492	0.0385545	-0.143563
Unigene0055178	chocolate3	-0.378263	-0.139823	0.0423103	-0.625399	-0.333401	0.363074	0.171762	0.155287	-0.00619474	-0.393562	-0.279013	-0.154377	0.0289859	0.322588	0.101799	-0.350119	0.887628	0.192905	0.299593	0.209962
Unigene0055558	chocolate3	-0.425467	-0.117477	-0.0584414	-0.777904	-0.425014	0.0744216	0.176967	0.29148	-0.0617562	-0.407667	-0.568999	-0.231721	0.143679	0.0657716	0.214776	-0.118841	0.823551	0.160155	0.169927	-0.216005
Unigene0059104	chocolate3	-0.673908	-0.385865	0.221931	-0.38545	-0.011524	-0.0186975	-0.109893	-0.129905	-0.165348	-0.206652	-0.252366	-0.310831	-0.293882	0.183146	0.166957	-0.0933889	0.86434	0.596344	0.249256	0.187035
Unigene0059448	chocolate3	-0.562572	-0.369587	0.0866919	-0.638131	-0.445521	-0.194374	0.283432	0.345622	0.085843	-0.365665	-0.372389	-0.0600123	-0.0687834	0.400341	0.207385	0.0086954	0.892327	0.276672	0.439855	0.0475774
Unigene0060851	chocolate3	-0.481642	-0.18358	0.056222	-0.536121	-0.156521	0.447998	0.0854472	-0.096987	-0.0522828	-0.271096	-0.110841	-0.0800305	0.0923229	0.240261	0.111487	-0.344691	0.87943	0.436819	0.290343	0.314315
Unigene0060965	chocolate3	-0.440125	-0.142298	0.134823	-0.570977	-0.133851	0.317635	0.0111884	-0.00265541	-0.0631111	-0.342184	-0.305592	-0.197866	0.118585	0.199234	0.0892875	-0.333527	0.928663	0.426653	0.371316	0.229115
Unigene0061445	chocolate3	-0.550472	-0.459267	0.153873	-0.404506	0.125141	-0.275476	-0.226016	-0.0935351	-0.00449952	-0.193726	-0.352907	-0.448316	-0.249391	-0.14867	-0.0393895	-0.151823	0.777948	0.617828	0.331446	0.0586256
Unigene0063380	chocolate3	-0.414104	-0.179082	0.438607	-0.363575	0.0656287	-0.0850383	-0.192968	0.0604808	-0.0746609	-0.348761	-0.47136	-0.337689	-0.019269	0.276524	0.0328041	-0.195981	0.924982	0.536341	0.614296	0.264354
Unigene0066364	chocolate3	0.888455	0.518545	0.0533178	0.603049	0.302625	-0.0911854	-0.345655	0.0506413	0.00281088	0.0443023	-0.0400082	-0.172847	0.0557634	-0.357716	-0.355435	-0.146949	-0.883471	-0.678415	-0.230189	-0.117694
Unigene0067156	chocolate3	-0.606045	-0.275042	0.451558	-0.202798	0.18052	-0.293124	-0.21826	-0.15644	-0.148606	-0.161241	-0.307844	-0.120217	0.0702728	0.196597	0.182045	0.0996681	0.781268	0.800029	0.567721	0.223423
Unigene0072552	chocolate3	-0.391095	-0.233785	0.118902	-0.540215	-0.398998	-0.118853	0.0342435	0.125603	-0.0188398	-0.637696	-0.439601	-0.165042	0.0775838	0.149969	0.10843	-0.356821	0.86147	0.138773	0.424964	0.256504
Unigene0074997	chocolate3	0.686244	0.558046	0.153636	0.727908	0.0117162	-0.0538009	-0.284315	-0.194557	-0.249285	-0.244282	0.100922	0.194197	0.237896	-0.101221	-0.0238881	-0.163666	-0.806321	-0.732614	-0.236671	0.25043
Unigene0076900	chocolate3	-0.353717	-0.232622	0.168919	-0.543678	-0.0250945	0.278237	0.213582	0.420005	0.159715	0.0691366	-0.246704	-0.334671	-0.360567	0.550775	-0.0385638	-0.00851378	0.814023	0.385739	0.378511	-0.0248872
Unigene0081319	chocolate3	-0.346052	0.0731308	0.313279	-0.26291	-0.216364	0.313449	-0.00477001	-0.174811	-0.216101	-0.49641	-0.15594	0.190986	0.450616	0.407902	0.263497	-0.307184	0.755057	0.314487	0.472005	0.548308
Unigene0083580	chocolate3	-0.607682	-0.387629	-0.0672055	-0.785687	-0.308127	0.219283	0.420502	0.316163	0.202558	-0.0583382	-0.158383	-0.0191351	-0.0388889	0.419648	0.132744	0.00796779	0.948373	0.486749	0.380722	-0.0178607
Unigene0084460	chocolate3	0.844498	0.769871	0.244473	0.548939	0.170137	0.245104	-0.453448	-0.12141	-0.280086	-0.329962	-0.185557	-0.127802	0.357935	-0.192419	-0.176031	-0.429169	-0.585499	-0.699339	-0.136897	0.193684
Unigene0085657	chocolate3	0.454802	0.257894	-0.276522	0.497596	0.203627	0.00829573	-0.150695	-0.258678	-0.0835307	0.300706	0.307279	0.0914388	0.0195367	-0.517673	-0.0964425	0.101869	-0.929625	-0.406463	-0.614167	-0.253912
Unigene0087813	chocolate3	0.795738	0.65255	0.0453583	0.536733	0.0710862	0.167076	-0.125454	0.0150096	-0.0791805	-0.0315332	0.0872055	0.208883	0.399594	-0.0830829	-0.117921	-0.0974564	-0.796374	-0.682189	-0.185527	0.0288271
Unigene0091170	chocolate3	-0.70497	-0.675427	-0.10767	-0.653006	-0.185804	-0.172057	0.351506	0.153659	0.358687	0.00567481	0.0181646	0.0714484	-0.0943026	0.210083	0.0238662	0.0511743	0.856147	0.674819	0.50064	0.0887992
Unigene0091411	chocolate3	0.624642	0.00977105	-0.472455	0.343008	0.183495	0.0505405	0.0756291	0.0349945	0.399655	0.415598	0.500825	0.0255252	-0.241351	-0.444695	-0.480907	-0.111268	-0.887537	-0.524161	-0.421426	-0.172708
Unigene0093681	chocolate3	-0.282429	0.134211	0.138724	-0.602601	-0.0355623	0.380372	0.0100976	0.22129	-0.1632	-0.1174	-0.547906	-0.338139	0.18379	0.149899	0.155151	-0.0368152	0.729998	0.346552	0.172492	-0.260857
Unigene0095547	chocolate3	-0.449763	-0.280074	0.083634	-0.483685	-0.138202	0.197632	-0.0567719	-0.157324	-0.0153924	-0.438343	-0.183068	-0.175986	0.0529569	0.0631648	0.0100297	-0.486984	0.886112	0.402096	0.377593	0.411843
Unigene0096355	chocolate3	-0.391801	-0.453577	-0.170893	-0.655976	-0.339367	0.221865	0.316337	0.22982	0.292893	-0.234119	-0.0398497	-0.152283	-0.262523	0.249567	-0.0995144	-0.368661	0.803819	0.17731	0.28975	0.21271
Unigene0101779	chocolate3	-0.680973	-0.551288	-0.265291	-0.768441	-0.0710713	0.07235	0.408078	0.240089	0.302604	0.335037	-0.0300126	-0.0662115	-0.147105	0.0858896	0.0596298	0.267231	0.715209	0.709049	0.177144	-0.3564
Unigene0102739	chocolate3	-0.271474	-0.139083	0.0568191	-0.392338	0.00671719	0.291724	-0.190192	-0.273669	-0.032877	-0.416981	-0.169956	-0.208379	0.208914	-0.152205	-0.0888307	-0.601002	0.728888	0.364705	0.322487	0.403526
Unigene0106732	chocolate3	-0.684227	-0.427054	0.250642	-0.378197	0.0729339	-0.126735	-0.130867	-0.145715	-0.0895046	-0.166375	-0.241719	-0.256928	-0.181154	0.132551	0.12122	-0.0576464	0.878635	0.727947	0.389976	0.200508
Unigene0118396	chocolate3	-0.425642	0.13937	0.405694	-0.226636	-0.38601	0.124391	0.0520779	-0.0967	-0.355869	-0.590422	-0.278164	0.314918	0.523394	0.554991	0.489248	-0.0840363	0.732034	0.240874	0.458723	0.46996
Unigene0118787	chocolate3	-0.289287	0.198482	0.490997	-0.190376	-0.24058	0.0553172	-0.0500367	-0.0476109	-0.281843	-0.585017	-0.366675	0.235022	0.609408	0.488038	0.355907	-0.134595	0.719151	0.275642	0.616477	0.467597
Unigene0120097	chocolate3	0.311564	-0.0383459	-0.303721	0.48869	0.2672	-0.108229	0.065228	-0.26278	0.260998	0.495968	0.66693	0.438233	0.113557	-0.337151	-0.20613	0.186839	-0.830924	-0.0810475	-0.234593	-0.00735743
Unigene0120205	chocolate3	-0.340672	0.160363	0.542275	-0.309387	-0.139383	0.137493	0.0959117	0.281106	-0.196012	-0.251072	-0.439697	0.0513003	0.282	0.770356	0.337	0.155677	0.797043	0.381735	0.606417	0.171531
Unigene0121419	chocolate3	0.450567	0.360558	0.112433	0.607243	0.385977	-0.152763	-0.319622	-0.0582096	-0.229906	0.347023	-0.00544265	-0.192123	-0.229209	-0.224635	-0.0502762	0.319625	-0.810165	-0.313071	-0.46182	-0.354388
Unigene0122827	chocolate3	-0.257198	-0.276189	0.0444463	-0.570978	-0.155817	0.198173	0.190324	0.455385	0.187857	-0.0923321	-0.303289	-0.460863	-0.496123	0.387104	-0.118567	-0.180305	0.744037	0.128353	0.248725	-0.0418419
Unigene0000033	chocolate4	0.192439	0.175809	0.208554	0.362377	0.784168	0.177948	-0.479414	-0.419843	-0.0568832	0.39636	0.132958	-0.182309	0.148791	-0.354099	-0.269517	-0.0487473	-0.222685	0.466392	0.0663419	0.0524641
Unigene0000152	chocolate4	-0.13508	-0.294	-0.288376	-0.423423	-0.702039	-0.30113	0.40708	0.469708	0.184967	-0.383154	-0.197396	-0.0230708	-0.294956	0.141218	0.0860345	-0.0533615	0.22049	-0.475582	-0.0630242	-0.138125
Unigene0000163	chocolate4	-0.0392076	0.156359	0.487537	0.281458	0.735178	0.0827237	-0.686295	-0.406093	-0.352172	0.126903	-0.251606	-0.543142	-0.138595	-0.203143	-0.107894	-0.0859229	0.154652	0.533869	0.0854984	0.0795051
Unigene0000182	chocolate4	0.106557	-0.128694	0.376852	0.320788	0.842737	-0.0109008	-0.714731	-0.396228	0.0015666	0.12735	-0.0387138	-0.680431	-0.437214	-0.329215	-0.510915	-0.424486	0.142077	0.474104	0.246295	0.333594
Unigene0000205	chocolate4	0.0215403	0.319296	0.527328	0.543052	0.713407	0.130779	-0.619502	-0.613617	-0.415982	0.1607	0.0310343	-0.0580879	0.269899	-0.099119	0.0439852	0.0306913	-0.0962392	0.536361	0.130219	0.290599
Unigene0000220	chocolate4	-0.480059	-0.309519	-0.518946	-0.753364	-0.850959	0.229182	0.885211	0.504279	0.212115	0.00486607	0.10247	0.400541	-0.045382	0.460317	0.380002	0.288142	0.394564	-0.146941	-0.178574	-0.317709
Unigene0000298	chocolate4	-0.139738	0.0255922	0.505682	0.100776	0.598695	-0.112051	-0.360073	0.0897851	-0.159736	0.35041	-0.348184	-0.525866	-0.372956	0.186867	-0.0476441	0.328611	0.244612	0.547335	0.209513	-0.226045
Unigene0000421	chocolate4	0.642078	0.0302887	0.333521	0.575095	0.747082	-0.381735	-0.374611	0.148512	0.42995	0.358594	0.10743	-0.283788	-0.252917	-0.084161	-0.686244	-0.0691892	-0.457157	0.019253	0.465742	0.149434
Unigene0000426	chocolate4	0.529079	0.289577	0.656637	0.624322	0.918649	-0.175033	-0.654171	-0.0766845	0.056028	0.234382	-0.128586	-0.394079	-0.0386228	-0.0105963	-0.492335	-0.0959295	-0.221937	0.267303	0.526975	0.245348
Unigene0000545	chocolate4	0.270933	0.248913	0.353031	0.262473	0.813714	0.212215	-0.504935	-0.226445	-0.00698654	0.318458	-0.0680862	-0.33267	0.155118	-0.211583	-0.351006	-0.125523	-0.0327056	0.46681	0.279291	0.061173
Unigene0000551	chocolate4	0.671731	0.294682	0.433592	0.616301	0.814011	-0.20493	-0.445024	0.0984572	0.212518	0.403795	-0.00708336	-0.266492	-0.0478741	-0.0548371	-0.530345	0.052262	-0.505222	0.0540077	0.367126	0.0238895
Unigene0000594	chocolate4	0.106054	-0.00244531	0.200643	0.238743	0.823089	0.19018	-0.261559	-0.185608	0.188508	0.641259	0.24528	-0.145779	-0.0197016	-0.0887319	-0.355424	0.107521	-0.090504	0.635703	0.252943	0.00947725
Unigene0000603	chocolate4	0.208799	-0.107597	0.199449	0.353789	0.632433	0.270008	-0.0517465	-0.0606588	0.371139	0.575407	0.533091	0.0203727	-0.268629	0.30164	-0.449123	-0.0392567	-0.121528	0.37103	0.360438	0.367802
Unigene0000627	chocolate4	-0.111335	-0.426003	0.0041668	0.373808	0.225606	-0.466575	-0.0707729	-0.113525	0.139023	0.317425	0.345265	-0.0633132	-0.664654	-0.0209136	-0.138597	0.231695	-0.299166	0.103896	-0.102786	0.0656829
Unigene0000895	chocolate4	0.416985	0.116606	0.506961	0.260408	0.849505	-0.135181	-0.511666	0.205597	0.209212	0.319111	-0.297044	-0.666782	-0.298642	-0.0224657	-0.578863	-0.0818999	0.0219648	0.3112	0.495031	-0.037271
Unigene0001059	chocolate4	0.265857	-0.0270591	0.436898	0.549738	0.624968	-0.684171	-0.691055	-0.157653	-0.06288	0.0046612	-0.263822	-0.535046	-0.364459	-0.36737	-0.340792	-0.0314526	-0.271254	0.102053	0.183752	0.0495365
Unigene0001091	chocolate4	0.142305	-0.119504	0.286979	0.157282	0.803856	-0.100205	-0.211329	0.0965157	0.38644	0.602988	0.0899405	-0.235823	-0.11446	0.0178487	-0.477147	0.156306	0.0258291	0.632841	0.528759	-0.033544
Unigene0001106	chocolate4	-0.711613	-0.619149	-0.447794	-0.508361	-0.625077	-0.342619	0.347981	-0.0376759	-0.0106607	-0.234969	0.0110821	0.0949333	-0.295091	-0.159998	0.340709	0.115148	0.371909	0.0687287	-0.300772	-0.16582
Unigene0001196	chocolate4	0.453935	0.0303593	0.293701	0.403705	0.863123	-0.182366	-0.329173	0.0962044	0.387294	0.571233	0.105741	-0.275544	-0.136071	-0.107216	-0.597845	0.0804615	-0.311841	0.337781	0.430826	-0.0252875
Unigene0001242	chocolate4	0.0785787	-0.44119	0.0718911	0.218323	0.739188	-0.404745	-0.280741	0.0199254	0.432141	0.574321	0.165752	-0.469423	-0.639203	-0.28379	-0.584478	0.0804859	-0.139336	0.451683	0.218974	-0.100855
Unigene0001282	chocolate4	0.584366	0.0637055	0.0963888	0.5283	0.891638	0.0601503	-0.420189	-0.160861	0.330201	0.565449	0.321258	-0.320923	-0.234348	-0.36644	-0.690228	-0.177166	-0.544173	0.144644	0.103221	0.0726557
Unigene0001532	chocolate4	0.316604	0.0526023	0.369059	0.522489	0.822476	-0.212126	-0.629223	-0.143967	-0.0424013	0.352797	-0.0968304	-0.641218	-0.537754	-0.263606	-0.420444	-0.00774231	-0.312514	0.188336	0.00510723	-0.0565674
Unigene0001629	chocolate4	0.603028	0.617418	0.495658	0.452891	0.682384	0.381547	-0.357176	0.108489	-0.0855749	0.364721	-0.116962	-0.253534	0.10551	0.234763	-0.262836	0.0503709	-0.307283	0.0218597	0.19074	-0.0247545
Unigene0001646	chocolate4	0.368306	-0.174509	0.114195	0.372117	0.592918	0.0646267	-0.0241131	0.0225228	0.575551	0.503887	0.56184	0.0703995	-0.201564	0.168144	-0.615627	-0.138911	-0.233302	0.234891	0.481893	0.40616
Unigene0001676	chocolate4	0.0268365	-0.10366	0.288249	0.3859	0.715251	0.0920665	-0.719108	-0.608122	-0.172784	0.0386167	0.073755	-0.573262	-0.42208	-0.391509	-0.357838	-0.467765	0.0578444	0.380384	0.00527812	0.410162
Unigene0001749	chocolate4	0.86727	0.550687	0.182467	0.451212	0.432794	0.00453544	-0.219955	0.270686	0.171427	0.231147	-0.0891769	-0.108575	0.233635	-0.102308	-0.406978	-0.00327889	-0.667794	-0.401764	0.116361	-0.169501
Unigene0001964	chocolate4	0.513196	0.069038	0.323586	0.550751	0.773519	-0.13417	-0.23544	0.0768644	0.398208	0.550263	0.290002	-0.0594859	-0.108781	0.094134	-0.554789	0.0838521	-0.419543	0.216446	0.45847	0.167375
Unigene0001966	chocolate4	0.460127	-0.0144625	0.420633	0.392853	0.798556	-0.155194	-0.292473	0.195063	0.451926	0.444787	0.103013	-0.294466	-0.244827	0.152929	-0.65076	-0.0493193	-0.130927	0.297567	0.636878	0.204374
Unigene0002112	chocolate4	0.0763256	-0.227744	0.239446	0.168394	0.761301	-0.114925	-0.249831	0.146521	0.283953	0.636178	0.0366649	-0.534882	-0.636887	0.0240235	-0.463444	0.178559	-0.00704812	0.479848	0.221609	-0.167611
Unigene0002121	chocolate4	0.409427	0.0949032	0.551327	0.197	0.777341	-0.0227289	-0.558774	0.14365	0.208656	0.0882255	-0.316912	-0.714232	-0.285885	0.0226146	-0.632854	-0.371428	0.229708	0.278084	0.617532	0.221437
Unigene0002148	chocolate4	-0.45448	0.282287	-0.0808196	-0.428495	-0.665881	0.416018	0.174823	-0.0984518	-0.649989	-0.476717	-0.372595	0.127943	0.318959	0.166654	0.739617	0.0685584	0.403118	-0.160069	-0.461174	-0.182499
Unigene0002242	chocolate4	0.479878	0.350932	0.566219	0.471161	0.856325	0.0210516	-0.853845	-0.276826	-0.16591	-0.0321559	-0.327976	-0.675021	-0.0522701	-0.324177	-0.465006	-0.42004	-0.0681264	0.186196	0.282968	0.232989
Unigene0002409	chocolate4	0.273801	0.193805	0.201938	0.482782	0.58494	0.218576	-0.778415	-0.749926	-0.300947	-0.188597	0.0614949	-0.400463	-0.00881495	-0.600281	-0.302836	-0.650873	-0.179974	0.0774333	-0.132101	0.468083
Unigene0002453	chocolate4	0.135763	-0.0864888	0.274766	0.685842	0.744327	-0.0224688	-0.339881	-0.478748	0.0992775	0.491313	0.579722	0.111047	-0.162036	-0.00556859	-0.298173	0.0387351	-0.37749	0.437276	0.189734	0.445888
Unigene0002464	chocolate4	0.00183359	-0.148775	0.0638936	0.477548	0.741453	-0.0226791	-0.480787	-0.555929	-0.0744424	0.484471	0.337663	-0.275993	-0.381148	-0.446996	-0.255218	0.0169137	-0.352793	0.425634	-0.23442	0.0537974
Unigene0002495	chocolate4	0.750045	0.207146	0.402718	0.502593	0.751766	-0.241173	-0.410071	0.229213	0.390121	0.276474	-0.0521228	-0.350117	-0.0962681	-0.0520948	-0.698136	-0.152506	-0.377896	-0.0298017	0.535147	0.122198
Unigene0002707	chocolate4	-0.0146782	-0.0701698	0.380131	0.41786	0.782774	-0.224381	-0.706845	-0.610986	-0.113478	0.0818127	0.0215642	-0.286555	0.0419975	-0.451996	-0.274946	-0.211214	0.0199066	0.620808	0.289099	0.341931
Unigene0002745	chocolate4	0.426378	0.0997408	0.31758	0.522705	0.762023	0.0374206	-0.853085	-0.562435	-0.0767863	-0.140172	-0.00521328	-0.600268	-0.200925	-0.562777	-0.574945	-0.724315	-0.144367	0.0956056	0.128327	0.510306
Unigene0002793	chocolate4	0.0805881	-0.118163	0.468042	-0.00192811	0.648196	-0.0485092	-0.181092	0.2875	0.362945	0.352069	-0.125865	-0.369833	-0.216222	0.332066	-0.450218	0.0140119	0.39214	0.584253	0.750828	0.121105
Unigene0002812	chocolate4	0.425182	0.0889669	0.296241	0.647386	0.812207	0.0688079	-0.767731	-0.658632	-0.0117984	0.0048128	0.24498	-0.333247	-0.0644568	-0.493768	-0.555848	-0.625795	-0.276666	0.185365	0.176695	0.614945
Unigene0002876	chocolate4	0.0385305	-0.232468	-0.652627	-0.398728	-0.663537	-0.0322219	0.810483	0.570083	0.481378	0.170872	0.285502	0.438377	-0.0449959	0.145914	0.0347823	0.259882	-0.240951	-0.495822	-0.236947	-0.394032
Unigene0003039	chocolate4	0.575294	0.453013	0.363853	0.207377	0.669331	0.355752	-0.232465	0.33717	0.134688	0.464494	-0.180878	-0.407956	-0.0506442	0.19936	-0.408709	0.046998	-0.172216	0.0656135	0.248333	-0.202912
Unigene0003213	chocolate4	-0.050224	0.0466492	0.173136	0.473918	0.69759	0.103485	-0.394869	-0.591512	-0.176968	0.48338	0.343869	0.030539	0.0488296	-0.260642	-0.0505267	0.168814	-0.299733	0.556888	-0.097598	0.0976316
Unigene0003243	chocolate4	-0.301457	-0.0283615	-0.256674	-0.512434	-0.941235	-0.135825	0.620626	0.488624	-0.0729932	-0.378089	-0.258788	0.36359	0.163303	0.38718	0.530402	0.302317	0.239802	-0.429476	-0.150612	-0.304634
Unigene0003776	chocolate4	0.406258	0.282552	0.306302	0.412713	0.814109	0.330183	-0.271397	-0.0131255	0.110008	0.650087	0.180223	-0.206353	-0.09246	0.103923	-0.367709	0.127387	-0.316081	0.300157	0.150527	-0.0386539
Unigene0004172	chocolate4	0.142253	-0.0892017	0.308116	0.375019	0.946501	-0.0136506	-0.515683	-0.277132	0.135581	0.519272	0.1429	-0.425391	-0.295186	-0.236053	-0.478028	-0.0456922	-0.0942623	0.596897	0.245202	0.103078
Unigene0004362	chocolate4	-0.750035	-0.0870624	-0.228229	-0.400765	-0.518507	0.54394	0.466581	-0.263848	-0.364461	0.00325041	0.252819	0.535916	0.24375	0.374648	0.707468	0.283885	0.418667	0.310517	-0.340563	0.0130126
Unigene0004845	chocolate4	0.166121	0.222801	-0.103066	-0.0751354	-0.690027	-0.253241	0.43979	0.541296	-0.0349307	-0.261371	-0.209994	0.329222	0.136515	0.364597	0.329913	0.328186	-0.246088	-0.703783	-0.145481	-0.287158
Unigene0005234	chocolate4	-0.500404	0.218528	-0.112624	-0.379745	-0.744956	0.448048	0.331629	-0.0486848	-0.603434	-0.372738	-0.197776	0.271754	0.201866	0.368639	0.792636	0.183911	0.343185	-0.196736	-0.497035	-0.138802
Unigene0005339	chocolate4	0.0866073	0.0316667	0.273738	0.330878	0.713447	0.50727	-0.415831	-0.445542	-0.0374011	0.316303	0.314246	-0.282644	-0.248216	0.00931743	-0.33077	-0.326907	0.0597525	0.445406	0.112071	0.436175
Unigene0005417	chocolate4	0.252906	-0.249342	0.0356601	0.257644	0.725605	-0.022587	-0.657522	-0.431373	0.184564	0.0671898	0.101275	-0.699732	-0.490533	-0.683166	-0.700935	-0.670325	-0.0486226	0.215965	0.052784	0.307941
Unigene0005428	chocolate4	0.426459	0.464256	0.58437	0.507558	0.783308	0.111246	-0.871497	-0.383991	-0.351469	-0.0934229	-0.343849	-0.598729	0.0475276	-0.305704	-0.29612	-0.377262	-0.0956793	0.152746	0.150865	0.231426
Unigene0005496	chocolate4	0.617946	0.136998	0.31908	0.478893	0.797608	-0.0966544	-0.764512	-0.327019	0.167913	-0.0870596	-0.053984	-0.524944	-0.00636105	-0.551224	-0.732034	-0.684813	-0.198404	0.065212	0.384648	0.437602
Unigene0005714	chocolate4	-0.0310395	0.245227	-0.14448	-0.26856	-0.344048	0.356857	0.249646	-0.0783833	-0.040415	-0.261286	0.0369608	0.505762	0.816776	0.0406323	0.230259	-0.136433	0.168673	-0.021682	0.125165	0.136362
Unigene0005871	chocolate4	-0.376407	0.0843395	-0.286674	-0.533501	-0.936587	0.238395	0.671439	0.392835	-0.230279	-0.258569	-0.162124	0.391542	0.142396	0.503174	0.662288	0.340149	0.254626	-0.389184	-0.360392	-0.33064
Unigene0006126	chocolate4	0.137027	0.192248	0.271748	0.292681	0.733066	0.101187	-0.611353	-0.305053	-0.260438	0.293671	-0.192666	-0.583321	-0.220746	-0.384339	-0.197972	-0.0214063	-0.139944	0.326759	-0.161967	-0.177724
Unigene0006949	chocolate4	0.301669	0.170083	0.625995	0.599632	0.859281	-0.0858172	-0.813385	-0.524692	-0.0965858	-0.0676131	-0.0247777	-0.321431	0.1136	-0.217	-0.419862	-0.43884	0.00425704	0.426979	0.529542	0.624085
Unigene0006960	chocolate4	-0.71297	-0.321123	-0.355279	-0.559465	-0.742204	0.295109	0.477145	-0.108602	-0.192554	-0.300547	0.120673	0.311766	-0.0302927	0.23836	0.527199	-0.010878	0.547801	0.0470002	-0.296131	0.0806631
Unigene0007039	chocolate4	0.186886	-0.191402	-0.0159826	0.499299	0.611716	-0.0402929	-0.0795536	-0.120978	0.272402	0.749257	0.565797	-0.033517	-0.513391	-0.0317061	-0.355172	0.254474	-0.548428	0.211546	-0.109772	-0.0149621
Unigene0007203	chocolate4	0.0521171	0.351648	0.695574	0.749196	0.613085	-0.160341	-0.758922	-0.722653	-0.537623	-0.141707	-0.0372807	0.0321251	0.352511	-0.082655	0.123174	-0.0386609	-0.143189	0.402188	0.239974	0.52832
Unigene0007215	chocolate4	0.713619	-0.00468205	0.151606	0.254467	0.522717	-0.355593	-0.253382	0.314053	0.61836	0.114863	-0.033121	-0.302931	-0.047288	-0.225836	-0.80366	-0.337629	-0.266675	-0.123745	0.598042	0.137295
Unigene0007481	chocolate4	0.767302	0.486131	0.207462	0.440685	0.297706	-0.059615	-0.0941276	0.477566	0.106379	0.310401	-0.142825	-0.206119	-0.151945	0.157842	-0.281165	0.224063	-0.672334	-0.525777	-0.0463707	-0.33046
Unigene0007856	chocolate4	-0.70409	-0.0122338	-0.303049	-0.579948	-0.702845	0.489965	0.496932	-0.091095	-0.405915	-0.16233	-0.00925347	0.408247	0.28058	0.280053	0.752258	0.257507	0.464458	0.111605	-0.429616	-0.196607
Unigene0007865	chocolate4	-0.108061	-0.203283	0.219493	0.332419	0.624951	0.0029707	-0.382187	-0.273003	-0.0845299	0.431921	0.158333	-0.457197	-0.691683	-0.0580957	-0.203167	0.0732162	-0.0619259	0.402416	-0.125295	0.0414889
Unigene0008163	chocolate4	0.324945	0.234527	0.532261	0.374588	0.882286	0.273861	-0.485455	-0.11025	0.0519339	0.374559	0.000361136	-0.382363	-0.0850664	0.126812	-0.427712	-0.136033	0.0270109	0.452416	0.43223	0.240184
Unigene0008296	chocolate4	0.396671	-0.0242987	0.377147	0.517666	0.824975	-0.126813	-0.840569	-0.458909	0.0428041	-0.0790667	-0.0187639	-0.650855	-0.323976	-0.494656	-0.655241	-0.662131	-0.0839964	0.185644	0.27999	0.510742
Unigene0008366	chocolate4	0.499271	0.295097	0.535348	0.49552	0.892717	0.0407229	-0.840219	-0.274574	-0.105135	0.0285645	-0.248895	-0.698617	-0.15813	-0.318997	-0.531678	-0.445146	-0.0994258	0.180591	0.26887	0.259403
Unigene0008430	chocolate4	0.559514	0.673118	0.456441	0.434345	0.545049	0.562697	-0.29539	-0.00701264	-0.162295	0.247382	-0.0212905	-0.0897815	0.253532	0.298805	-0.159629	-0.0518873	-0.261267	-0.0267276	0.152471	0.132615
Unigene0008458	chocolate4	-0.165278	-0.224759	0.298997	-0.122512	0.590829	0.2343	-0.298101	-0.017744	0.107704	0.267772	-0.104046	-0.619003	-0.510423	0.108298	-0.346548	-0.195753	0.531343	0.607058	0.320301	0.12085
Unigene0008507	chocolate4	0.156184	0.356714	-0.056481	-0.33787	-0.377061	0.336245	0.323894	0.28126	0.0641887	-0.257177	-0.161925	0.372029	0.743471	0.23562	0.141886	-0.090247	0.191397	-0.194547	0.251359	-0.00276531
Unigene0008516	chocolate4	0.345567	0.156471	0.3125	0.437471	0.877109	0.355789	-0.509608	-0.385173	0.087432	0.358526	0.254544	-0.263454	-0.0111213	-0.160198	-0.494824	-0.327374	-0.132345	0.41163	0.267064	0.371636
Unigene0008563	chocolate4	-0.732103	-0.0849883	-0.349483	-0.459293	-0.623877	0.484896	0.470012	-0.188329	-0.429103	-0.0235031	0.133586	0.38442	0.0815214	0.236856	0.743025	0.320383	0.323237	0.122873	-0.591579	-0.212585
Unigene0008971	chocolate4	0.293136	0.473048	0.593137	0.304604	0.708672	0.112541	-0.716694	-0.205549	-0.333023	-0.017576	-0.466284	-0.533371	0.174587	-0.167434	-0.172765	-0.163761	0.0652919	0.291493	0.239034	0.0385543
Unigene0009173	chocolate4	0.109703	0.142604	0.650692	0.500406	0.755194	-0.10123	-0.845431	-0.601044	-0.256918	-0.202174	-0.145022	-0.358289	0.121048	-0.22635	-0.259387	-0.429786	0.17483	0.495247	0.471541	0.612097
Unigene0009243	chocolate4	0.213044	-0.251663	0.13584	0.430874	0.676826	0.0283838	-0.623337	-0.59779	0.156282	-0.0117286	0.333331	-0.41857	-0.378514	-0.470816	-0.627488	-0.723795	-0.0486537	0.244441	0.183925	0.666459
Unigene0009277	chocolate4	0.49492	-0.117305	0.163146	0.372479	0.884034	-0.101941	-0.654603	-0.244722	0.338191	0.195792	0.0773615	-0.650021	-0.354361	-0.579643	-0.840561	-0.574334	-0.183728	0.201911	0.285203	0.2727
Unigene0009604	chocolate4	0.528258	0.312019	0.386969	0.713672	0.539442	-0.116773	-0.199053	0.0812919	0.0699351	0.444527	0.214433	0.0599453	-0.108315	0.271936	-0.227596	0.293289	-0.631201	-0.0885536	0.15213	0.0700239
Unigene0009619	chocolate4	0.154139	0.109951	0.326981	0.550563	0.81183	0.227753	-0.675166	-0.713694	-0.177396	0.172394	0.255823	-0.230823	-0.00382963	-0.337412	-0.302011	-0.354783	-0.146582	0.446099	0.0845616	0.478763
Unigene0009756	chocolate4	0.680795	0.692824	0.438682	0.233995	0.475165	0.393031	-0.270771	0.392689	-0.0768274	0.213627	-0.389159	-0.425084	0.0537898	0.263711	-0.255957	0.00491552	-0.210217	-0.222624	0.140213	-0.226195
Unigene0009774	chocolate4	-0.0669427	0.0807943	-0.603696	-0.18466	-0.718268	0.106498	0.54058	0.0139361	-0.0717413	-0.0830155	0.253474	0.632292	0.393578	-0.130996	0.425212	0.230227	-0.398329	-0.506021	-0.588952	-0.301137
Unigene0009795	chocolate4	-0.0753845	0.331766	-0.0403118	-0.541034	-0.605822	0.468324	0.361	0.317401	-0.148782	-0.443772	-0.3484	0.211404	0.544848	0.382881	0.346444	-0.125079	0.479183	-0.242629	0.095357	-0.0396246
Unigene0009862	chocolate4	-0.0142078	0.328607	0.006102	-0.335435	-0.594599	-0.0890272	0.55677	0.681292	-0.0462018	-0.067463	-0.370982	0.414003	0.469381	0.547002	0.47402	0.601268	0.0423073	-0.303177	0.0730142	-0.507049
Unigene0009892	chocolate4	-0.468598	0.0837451	-0.320391	-0.494034	-0.887618	0.348192	0.445855	-0.0274398	-0.406481	-0.46453	-0.110603	0.385737	0.311537	0.19668	0.690721	0.0490218	0.323824	-0.285256	-0.448774	-0.10053
Unigene0009897	chocolate4	-0.255257	0.320866	0.0122172	-0.324218	-0.716177	0.275099	0.153802	-0.0997874	-0.485249	-0.725976	-0.322428	0.33084	0.619413	0.200706	0.597912	-0.168425	0.40069	-0.267507	-0.0959555	0.16456
Unigene0009961	chocolate4	-0.339967	-0.350274	0.414139	0.100037	0.471254	-0.0967681	-0.408578	-0.295197	-0.0483949	0.00983461	-0.0173595	-0.420259	-0.482827	0.106607	-0.177489	-0.204399	0.515919	0.622586	0.369653	0.432535
Unigene0009989	chocolate4	-0.211872	0.0257562	-0.133382	-0.242735	-0.555297	-0.0951911	0.741903	0.597294	0.0898158	0.259737	0.0486881	0.579832	0.135877	0.676336	0.474455	0.793292	-0.0666698	-0.148182	-0.0449601	-0.449631
Unigene0010071	chocolate4	-0.357147	-0.0133581	-0.426141	-0.609052	-0.770776	0.355345	0.767182	0.266267	0.0683841	-0.0850355	0.126799	0.668645	0.526863	0.357877	0.47401	0.239849	0.280085	-0.0892877	-0.0909332	-0.182849
Unigene0010178	chocolate4	-0.232544	-0.275292	-0.411124	-0.356684	-0.5802	0.0702148	0.804181	0.302285	0.42452	0.123699	0.462841	0.77779	0.298988	0.422206	0.180398	0.257013	0.0789886	-0.038493	0.155659	0.0381776
Unigene0010348	chocolate4	0.298594	0.177651	0.362541	0.396068	0.859233	0.415038	-0.575768	-0.378504	-0.0268436	0.290121	0.133075	-0.432061	-0.154586	-0.132644	-0.453887	-0.371285	-0.0339182	0.382615	0.186032	0.343949
Unigene0010753	chocolate4	0.333097	-0.1329	0.34027	0.19259	0.851483	-0.0180077	-0.548986	-0.00479687	0.322266	0.235916	-0.0906694	-0.751159	-0.48822	-0.198862	-0.75083	-0.435669	0.147448	0.354717	0.459388	0.220135
Unigene0010827	chocolate4	-0.204421	-0.140194	-0.570451	-0.332194	-0.730278	0.161221	0.858016	0.400902	0.178338	0.240278	0.366046	0.606439	-0.0251046	0.373745	0.375073	0.490434	-0.21215	-0.37543	-0.43397	-0.387013
Unigene0010848	chocolate4	-0.40948	-0.0147768	-0.327662	-0.81216	-0.829273	0.22054	0.641118	0.577361	-0.0935097	-0.199056	-0.394575	0.0775377	0.0400335	0.363963	0.500362	0.289942	0.486504	-0.240129	-0.264524	-0.557339
Unigene0011140	chocolate4	0.0677708	-0.258999	0.100711	0.169637	0.663107	0.272885	-0.00212783	-0.0811547	0.481917	0.634243	0.552591	0.0157118	-0.215697	0.19242	-0.495083	-0.0576078	0.0414499	0.582892	0.437863	0.324547
Unigene0012042	chocolate4	0.21947	-0.298324	0.258738	0.285805	0.856024	-0.388474	-0.437011	0.00813155	0.413677	0.446397	0.0423954	-0.530729	-0.4768	-0.262788	-0.670494	-0.0695603	-0.0683164	0.46815	0.436387	0.0464048
Unigene0012321	chocolate4	0.597734	-0.00635812	0.10352	0.346784	0.823928	-0.0224132	-0.648742	-0.193539	0.296518	0.157968	0.00838803	-0.698253	-0.327303	-0.638075	-0.83393	-0.609671	-0.262693	0.0402507	0.161986	0.173172
Unigene0012346	chocolate4	-0.0547704	-0.11836	-0.293444	-0.278956	-0.641531	0.000734695	0.53449	0.515913	0.105744	-0.0728769	-0.00854654	0.0865896	-0.387568	0.384873	0.183254	0.181342	-0.0185196	-0.545926	-0.291352	-0.25639
Unigene0012513	chocolate4	0.299034	-0.102634	0.387374	0.19508	0.772292	0.0754795	-0.384399	0.126574	0.328986	0.330131	-0.0204382	-0.629636	-0.539207	0.104072	-0.657044	-0.281173	0.161821	0.33456	0.48153	0.220556
Unigene0012684	chocolate4	-0.125899	-0.209502	0.295064	0.265526	0.736264	-0.171484	-0.602373	-0.585346	-0.00300941	0.105547	0.0851572	-0.263225	0.0152243	-0.428006	-0.308139	-0.25539	0.172168	0.723575	0.35353	0.372368
Unigene0012985	chocolate4	0.214549	-0.0893668	0.456359	0.540289	0.79164	-0.302944	-0.71154	-0.27686	-0.0313933	0.142012	-0.0649984	-0.637807	-0.571099	-0.235942	-0.45631	-0.213737	-0.118582	0.26391	0.187306	0.253678
Unigene0013351	chocolate4	-0.671416	-0.0309379	-0.234987	-0.69825	-0.746248	0.312781	0.55757	0.280403	-0.345017	-0.118113	-0.278477	0.167531	0.0220218	0.423048	0.724654	0.429449	0.530729	0.013174	-0.394561	-0.473407
Unigene0013388	chocolate4	-0.0136217	-0.480314	0.0893548	0.401518	0.726901	-0.403224	-0.476989	-0.397306	0.238873	0.35089	0.306419	-0.395779	-0.599206	-0.452621	-0.51235	-0.148318	-0.162617	0.459919	0.117135	0.228262
Unigene0013404	chocolate4	-0.384102	-0.290031	0.43072	-0.14558	0.436352	-0.241134	-0.215717	0.120703	0.0346782	0.210602	-0.300915	-0.445899	-0.381295	0.236915	-0.0828465	0.209704	0.589358	0.720556	0.463872	-0.0487586
Unigene0013502	chocolate4	0.511415	0.144743	0.39983	0.607381	0.905588	-0.126404	-0.858259	-0.401122	-0.0223635	0.0617759	-0.0725917	-0.64	-0.245299	-0.519001	-0.609073	-0.474724	-0.286389	0.13622	0.174594	0.303731
Unigene0013590	chocolate4	0.523711	-0.102419	0.170617	0.410157	0.833146	-0.183883	-0.289546	0.0512334	0.566119	0.523134	0.280917	-0.227778	-0.17899	-0.19138	-0.76444	-0.128871	-0.342284	0.263964	0.485554	0.15334
Unigene0013623	chocolate4	0.651289	0.0610725	0.0219643	0.64227	0.778278	-0.0841987	-0.477908	-0.315035	0.299659	0.368171	0.383143	-0.20123	-0.114223	-0.55268	-0.681179	-0.309283	-0.694892	-0.0264882	0.043922	0.20631
Unigene0013636	chocolate4	0.271737	0.0118685	0.382519	0.324748	0.956734	0.0866145	-0.544765	-0.189469	0.183614	0.411997	0.0450745	-0.48773	-0.198902	-0.176583	-0.572114	-0.208098	0.0066787	0.538998	0.401519	0.188444
Unigene0013692	chocolate4	-0.606904	-0.00541012	-0.21653	-0.404283	-0.898154	0.115479	0.63637	0.0854849	-0.321563	-0.261421	0.0239678	0.69834	0.375185	0.498011	0.82914	0.450361	0.27841	-0.101	-0.258393	-0.120772
Unigene0013753	chocolate4	0.271939	0.0635122	0.57192	0.433612	0.803416	-0.176316	-0.867065	-0.426799	-0.0677592	-0.191534	-0.21975	-0.594824	-0.0839694	-0.349727	-0.502294	-0.567817	0.149578	0.363209	0.495503	0.52583
Unigene0014177	chocolate4	-0.470118	-0.163952	-0.455895	-0.62227	-0.980936	0.0853127	0.761031	0.326129	-0.0165403	-0.263006	0.00380448	0.528967	0.205816	0.342961	0.562523	0.264737	0.295781	-0.278764	-0.24778	-0.238424
Unigene0014302	chocolate4	0.308153	0.601324	0.42018	0.437147	0.558061	0.423252	-0.240656	-0.100331	-0.278435	0.435341	0.0186048	0.0533176	0.301676	0.259361	0.0671097	0.309134	-0.318829	0.200297	0.0155267	-0.0800505
Unigene0014304	chocolate4	0.431551	0.202697	0.511038	0.609667	0.899569	-0.051267	-0.514165	-0.0522649	0.0509286	0.481051	0.0331275	-0.396563	-0.304702	0.0514245	-0.431374	0.0801494	-0.329257	0.26246	0.257948	0.0799342
Unigene0014583	chocolate4	0.67416	0.410421	0.337136	0.481365	0.709564	-0.00830917	-0.294811	0.183399	0.19586	0.46035	-0.0176642	-0.161948	0.120668	-0.00145374	-0.434745	0.130913	-0.503705	0.0163946	0.284756	-0.119826
Unigene0015412	chocolate4	-0.166833	-0.0717802	0.153952	0.295433	0.630602	0.159233	-0.145585	-0.429749	0.0324454	0.587668	0.451601	0.230043	0.155434	-0.00852764	-0.0550219	0.259226	-0.0978068	0.73744	0.162261	0.150057
Unigene0015500	chocolate4	-0.239303	-0.00502177	-0.211546	-0.40789	-0.759611	0.105296	0.801288	0.543764	0.116881	-0.0156741	0.0729799	0.617111	0.226346	0.700994	0.452375	0.455212	0.160166	-0.246284	0.0224675	-0.197206
Unigene0015577	chocolate4	0.132243	0.0910819	-0.224953	-0.0813848	-0.543864	-0.0496921	0.641843	0.425694	0.267184	0.0291438	0.241375	0.711103	0.396255	0.435505	0.196859	0.329273	-0.25253	-0.392372	0.0923413	-0.0735229
Unigene0015626	chocolate4	0.046258	-0.38042	-0.0299065	0.0476339	0.713964	-0.196657	-0.351805	-0.0351038	0.311306	0.502957	0.0220004	-0.677861	-0.660041	-0.470342	-0.565775	-0.0623779	-0.0376132	0.420894	0.0164503	-0.232318
Unigene0016005	chocolate4	0.155911	0.0260349	0.0718412	0.611652	0.343168	0.0499954	-0.170906	-0.631038	0.0560366	0.143341	0.690775	0.56289	0.385555	-0.107772	-0.117357	-0.139181	-0.431806	0.199687	0.159975	0.639795
Unigene0016018	chocolate4	-0.524802	-0.153433	-0.31886	-0.334984	-0.79493	-0.161381	0.72646	0.293527	-0.108063	0.0412208	0.0955581	0.643886	0.113217	0.43915	0.693412	0.714692	0.0190237	-0.134541	-0.319143	-0.395372
Unigene0016030	chocolate4	0.504741	-0.0984158	0.264421	0.674287	0.829973	-0.308339	-0.507859	-0.300546	0.379984	0.280511	0.372487	-0.139821	-0.123391	-0.315426	-0.698436	-0.299995	-0.433469	0.214803	0.448704	0.47667
Unigene0016056	chocolate4	0.251498	0.265807	0.447503	0.472597	0.876398	0.182509	-0.64669	-0.443852	-0.147817	0.262551	0.019493	-0.30134	0.111386	-0.224719	-0.299906	-0.165414	-0.116494	0.473449	0.222075	0.238008
Unigene0016132	chocolate4	-0.343394	0.0535822	-0.205087	-0.479759	-0.9076	0.231994	0.505863	0.221843	-0.237587	-0.502287	-0.16199	0.340379	0.191438	0.42203	0.558777	0.0221123	0.378505	-0.386782	-0.208159	-0.0163947
Unigene0016600	chocolate4	0.480516	0.0648964	0.260177	0.276613	0.66751	0.0557432	-0.279263	-0.04412	0.450605	0.209067	0.195159	-0.0610351	0.237716	-0.0748869	-0.637581	-0.358238	-0.0625477	0.28604	0.675542	0.412549
Unigene0016804	chocolate4	-0.351196	0.121975	-0.313469	-0.140569	-0.851737	0.105985	0.415126	-0.184638	-0.42129	-0.402482	0.115433	0.673946	0.429895	0.130595	0.732864	0.20144	-0.0797346	-0.386471	-0.503259	-0.0113707
Unigene0016805	chocolate4	-0.476553	0.0131087	-0.407205	-0.25395	-0.866525	0.143279	0.53336	-0.0954545	-0.384098	-0.228211	0.147026	0.624785	0.247166	0.177839	0.767403	0.35281	-0.0444386	-0.311716	-0.616136	-0.187917
Unigene0016886	chocolate4	0.269551	0.033288	0.351681	0.445843	0.697654	0.33662	-0.521015	-0.463706	0.0647705	0.0731944	0.300525	-0.264285	-0.155795	-0.0457312	-0.490362	-0.579453	0.0367684	0.29807	0.335721	0.701528
Unigene0016887	chocolate4	-0.126397	0.00133584	0.356546	0.0901877	0.713883	0.31124	-0.331532	-0.293512	-0.0050821	0.36777	0.0825732	-0.197203	0.0515403	0.0529494	-0.194205	-0.042992	0.312741	0.779776	0.37263	0.210174
Unigene0016946	chocolate4	0.359989	0.00802817	0.508299	0.443659	0.910887	-0.138587	-0.479922	0.0356757	0.251087	0.430335	0.0050285	-0.468177	-0.351267	0.0599534	-0.57986	-0.0474983	-0.0835705	0.402203	0.512034	0.174596
Unigene0017676	chocolate4	-0.523669	-0.321692	-0.601302	-0.593388	-0.945928	-0.023529	0.773877	0.214443	0.0685449	-0.171044	0.160308	0.584819	0.157002	0.15499	0.510287	0.282808	0.185441	-0.219313	-0.327603	-0.255712
Unigene0018037	chocolate4	-0.18727	-0.25233	0.520974	0.105104	0.598912	-0.246837	-0.366081	0.0246258	0.0687618	0.211306	-0.183335	-0.497008	-0.484614	0.217865	-0.249722	0.0572539	0.424117	0.628944	0.50546	0.155665
Unigene0018105	chocolate4	0.064472	-0.203407	0.220369	0.212734	0.65124	0.18781	-0.555911	-0.364009	0.0366065	0.0867855	0.0844201	-0.66013	-0.596924	-0.237304	-0.498444	-0.541707	0.192078	0.322853	0.104066	0.395209
Unigene0018208	chocolate4	0.124675	0.0558312	0.335586	0.625201	0.74134	0.00745203	-0.737535	-0.831652	-0.202359	0.00408543	0.259398	-0.130055	0.105681	-0.451214	-0.26685	-0.402902	-0.179879	0.420318	0.13781	0.597534
Unigene0018219	chocolate4	0.534526	0.156763	0.364456	0.487555	0.965101	-0.0217619	-0.680107	-0.16786	0.131064	0.324023	-0.0521409	-0.613647	-0.245505	-0.365135	-0.651591	-0.282731	-0.27381	0.227905	0.240741	0.103659
Unigene0018310	chocolate4	0.198173	-0.238621	0.102102	0.535936	0.746787	-0.222748	-0.295029	-0.412668	0.376123	0.467635	0.577259	0.136882	0.00316083	-0.285158	-0.498868	-0.0693482	-0.36722	0.478529	0.358784	0.393942
Unigene0018322	chocolate4	0.371747	0.171482	0.48206	0.526278	0.941216	-0.146031	-0.729519	-0.228803	-0.047568	0.289393	-0.148986	-0.581983	-0.224054	-0.301706	-0.457243	-0.106319	-0.22146	0.332078	0.217874	0.060724
Unigene0018757	chocolate4	0.434779	-0.0296911	0.329447	0.27396	0.923358	-0.0666432	-0.512585	0.00191791	0.374874	0.359812	-0.029584	-0.564956	-0.230941	-0.244868	-0.746048	-0.291019	-0.0333795	0.389088	0.511402	0.140331
Unigene0019531	chocolate4	0.388147	-0.0235262	0.09387	0.487143	0.341553	-0.550819	-0.0108118	0.241328	0.319367	0.454125	0.19397	0.10109	-0.175189	0.00962299	-0.270428	0.424778	-0.648653	-0.100503	0.132142	-0.186021
Unigene0019548	chocolate4	0.413627	0.468856	0.436782	0.183594	0.599426	0.501754	-0.607641	-0.120646	-0.240098	-0.0532065	-0.358166	-0.673357	-0.0681193	-0.0814868	-0.320852	-0.468505	0.124247	0.0492225	0.10106	0.139011
Unigene0019554	chocolate4	-0.522322	-0.0611188	-0.0292058	-0.346768	-0.546617	0.0427254	0.723067	0.342898	-0.00221217	0.15924	0.122305	0.744832	0.363125	0.778149	0.614591	0.713085	0.29584	0.231811	0.163298	-0.166476
Unigene0019739	chocolate4	0.169614	0.0632295	0.547507	0.460824	0.745712	-0.197845	-0.892089	-0.577534	-0.187512	-0.251611	-0.191884	-0.504	0.00109483	-0.419974	-0.375972	-0.540572	0.132227	0.393627	0.402529	0.550679
Unigene0019791	chocolate4	0.722892	0.275145	0.429804	0.589572	0.689253	-0.349267	-0.405817	0.160341	0.29334	0.235534	-0.0469341	-0.177613	0.0792532	-0.0579481	-0.556321	-0.0267765	-0.478552	-0.0435595	0.510257	0.113397
Unigene0019916	chocolate4	-0.262043	-0.254786	0.0824298	0.32542	0.462708	0.0900763	-0.166857	-0.354145	-0.105691	0.526763	0.398617	-0.138927	-0.597944	0.0494032	-0.0173729	0.236837	-0.134082	0.429995	-0.251027	0.0565602
Unigene0019925	chocolate4	-0.487485	-0.188927	-0.534141	-0.797068	-0.883948	0.21355	0.874078	0.540027	0.0887497	0.0176702	-0.0467594	0.377133	0.0561151	0.384449	0.501509	0.428386	0.337724	-0.176884	-0.309388	-0.541785
Unigene0020432	chocolate4	-0.193092	0.0888058	-0.115598	-0.369433	-0.699639	0.30367	0.592298	0.252602	0.0263242	-0.298317	0.0832107	0.619012	0.476992	0.590508	0.386843	0.044887	0.327421	-0.192426	0.171495	0.186056
Unigene0020507	chocolate4	0.18726	0.0244453	0.166819	0.473995	0.785445	0.328848	-0.476434	-0.433438	-0.0612756	0.474019	0.320154	-0.396376	-0.455962	-0.206875	-0.362336	-0.167377	-0.273601	0.298639	-0.172022	0.174747
Unigene0020984	chocolate4	-0.645607	-0.267921	-0.567809	-0.82487	-0.857224	0.19734	0.675138	0.229214	-0.0657206	-0.158212	-0.0864865	0.281991	0.0963081	0.0932078	0.542088	0.236891	0.455407	-0.051788	-0.402228	-0.437264
Unigene0021045	chocolate4	0.139221	0.231147	0.642627	0.542196	0.846864	-0.128171	-0.799232	-0.476674	-0.295777	0.0635581	-0.186744	-0.381759	0.0656014	-0.205801	-0.191	-0.111422	-0.0122744	0.512304	0.317883	0.288558
Unigene0021559	chocolate4	0.56249	0.150598	0.398212	0.355438	0.801875	-0.205219	-0.399394	0.31244	0.29527	0.441094	-0.193068	-0.558772	-0.322616	-0.0301362	-0.602769	0.0485553	-0.256602	0.122436	0.380243	-0.162221
Unigene0021602	chocolate4	0.0944956	-0.0407941	0.143452	0.194063	0.656254	0.362435	0.0454344	0.0110636	0.321338	0.766956	0.451383	0.0576883	-0.122479	0.291388	-0.31473	0.213677	-0.0857254	0.54098	0.278849	0.0656638
Unigene0022380	chocolate4	0.609349	0.271918	0.361871	0.597665	0.774622	0.259192	-0.420837	-0.212816	0.20139	0.286124	0.308018	-0.104178	0.0609103	0.00898737	-0.561412	-0.336752	-0.336672	0.117056	0.386168	0.478081
Unigene0022385	chocolate4	0.237035	0.0175941	0.243063	0.512352	0.728732	-0.00758419	-0.737054	-0.47927	-0.187575	0.126612	0.0125555	-0.654715	-0.525683	-0.475106	-0.389753	-0.344286	-0.251982	0.127267	-0.190318	0.179209
Unigene0022553	chocolate4	-0.232537	-0.00669544	-0.162963	-0.252677	-0.742515	-0.119069	0.726101	0.486393	0.0496982	-0.0284873	0.0630297	0.653955	0.210971	0.638381	0.50618	0.567628	0.00874274	-0.281502	-0.0217511	-0.220548
Unigene0022594	chocolate4	0.666907	0.123963	0.402873	0.649235	0.759559	-0.201914	-0.396569	0.066163	0.350166	0.330865	0.176075	-0.232216	-0.217246	0.0333441	-0.650292	-0.139245	-0.445756	0.00379101	0.46282	0.295428
Unigene0022598	chocolate4	0.644534	0.293706	0.561277	0.713087	0.84648	0.017145	-0.666857	-0.26098	0.0905139	0.0801312	0.0931167	-0.294593	-0.00297727	-0.0643236	-0.589258	-0.427441	-0.286139	0.0943526	0.487379	0.564402
Unigene0022631	chocolate4	0.562917	0.175761	0.497019	0.467109	0.903372	0.0014328	-0.486754	0.0535316	0.283928	0.358728	0.00516732	-0.414176	-0.148585	0.033031	-0.652805	-0.192125	-0.159235	0.26099	0.556244	0.237991
Unigene0022890	chocolate4	0.343414	-0.0318303	0.239884	0.210848	0.847224	0.327131	-0.467493	-0.170056	0.285428	0.318425	0.138801	-0.545283	-0.298788	-0.176088	-0.697718	-0.49569	0.0824621	0.379001	0.354491	0.322945
Unigene0022918	chocolate4	0.381254	-0.283745	0.0831458	0.336318	0.782611	-0.433737	-0.298635	0.0802964	0.562493	0.531057	0.19307	-0.357639	-0.387865	-0.343051	-0.734307	-0.0229031	-0.333659	0.284445	0.363341	-0.0281373
Unigene0023131	chocolate4	0.366364	0.269003	0.652589	0.532253	0.886888	0.0149975	-0.539931	-0.138372	0.0379279	0.296531	-0.0179831	-0.234162	0.0775507	0.140719	-0.384842	-0.0478048	-0.0695049	0.449482	0.578722	0.321066
Unigene0023159	chocolate4	0.302613	0.191601	0.146098	0.740996	0.587752	0.102831	-0.56801	-0.808274	-0.191274	0.0825924	0.454042	0.117195	0.211179	-0.46094	-0.20529	-0.314276	-0.545256	0.117226	-0.10778	0.514059
Unigene0023210	chocolate4	0.402864	-0.179443	0.204193	0.448531	0.890275	-0.3125	-0.497062	-0.200958	0.439064	0.369004	0.223328	-0.313095	-0.160559	-0.426068	-0.739423	-0.251186	-0.267617	0.381737	0.46307	0.254916
Unigene0023448	chocolate4	0.505405	-0.0394582	0.258002	0.221958	0.806252	-0.214586	-0.340845	0.31445	0.470954	0.474661	-0.108401	-0.592568	-0.391015	-0.143326	-0.734729	-0.0607772	-0.16478	0.20435	0.43062	-0.139831
Unigene0023590	chocolate4	0.389076	0.00454294	0.156124	0.450797	0.770926	-0.139136	-0.765378	-0.395323	-0.0214943	0.100512	-0.062508	-0.71335	-0.411577	-0.700672	-0.563824	-0.437384	-0.312203	0.0735304	-0.0994454	0.0933884
Unigene0023911	chocolate4	0.244862	-0.183526	0.305158	0.529729	0.926141	-0.21835	-0.447954	-0.252485	0.319809	0.518585	0.328662	-0.229437	-0.272906	-0.180168	-0.581122	-0.0494832	-0.243108	0.521023	0.408975	0.279404
Unigene0024156	chocolate4	-0.666687	-0.135145	-0.180672	-0.479346	-0.827582	-0.0690622	0.706695	0.298387	-0.183422	-0.0936387	-0.0472233	0.609195	0.211079	0.586451	0.773335	0.65041	0.33914	0.02411	-0.141707	-0.294201
Unigene0024239	chocolate4	0.0732639	-0.242017	0.308857	0.0710619	0.781965	0.105747	-0.262228	0.0655978	0.380062	0.480352	0.0999597	-0.482046	-0.457389	0.119997	-0.576819	-0.139409	0.277843	0.606779	0.516991	0.17889
Unigene0024581	chocolate4	0.706193	0.691386	0.680659	0.628437	0.712384	0.179151	-0.587418	0.00529086	-0.1882	0.0994767	-0.252097	-0.321226	0.165473	0.165103	-0.291792	-0.108948	-0.321776	-0.0725147	0.313807	0.17266
Unigene0024936	chocolate4	0.281375	0.201134	0.647756	0.474767	0.885852	-0.0330428	-0.834735	-0.364688	-0.154182	-0.00898853	-0.230796	-0.585029	-0.0865402	-0.193567	-0.413787	-0.371211	0.0934895	0.414845	0.427462	0.390467
Unigene0025438	chocolate4	-0.60756	-0.386108	-0.454771	-0.841743	-0.780665	0.00326765	0.502487	0.25059	0.0225163	-0.34811	-0.236043	0.0491587	-0.0298105	0.0084237	0.352778	0.00213854	0.629918	-0.0290611	-0.178352	-0.283161
Unigene0025773	chocolate4	0.254507	-0.0479899	0.325921	0.59597	0.887074	-0.155271	-0.730957	-0.624323	0.0491247	0.14554	0.223182	-0.276798	-0.0320408	-0.499594	-0.508542	-0.386529	-0.211246	0.445453	0.296354	0.489509
Unigene0026317	chocolate4	0.116482	0.195368	0.601521	0.487719	0.830474	0.0857499	-0.773549	-0.563905	-0.258501	0.0165837	-0.0685468	-0.357687	0.0706867	-0.167553	-0.244065	-0.307357	0.104718	0.540991	0.35174	0.475121
Unigene0026385	chocolate4	0.589507	0.170863	0.317288	0.636132	0.617086	-0.0345011	-0.333545	-0.217898	0.303764	0.155206	0.379292	0.14905	0.240157	-0.0220837	-0.528708	-0.303088	-0.398522	0.0656631	0.526614	0.584124
Unigene0026490	chocolate4	-0.64767	-0.00386424	-0.0163321	-0.371914	-0.832441	-0.0451836	0.313839	-0.0751493	-0.491643	-0.590241	-0.241951	0.437937	0.353042	0.341928	0.804891	0.201088	0.486518	-0.0544229	-0.144093	0.0529922
Unigene0026610	chocolate4	0.823271	0.498235	0.389886	0.555665	0.430764	-0.187734	-0.251748	0.272047	0.195097	0.109495	-0.0900507	-0.00359968	0.275651	0.0992368	-0.392291	1.37035e-05	-0.554741	-0.32114	0.406506	0.0752822
Unigene0026616	chocolate4	0.569045	0.143577	0.496231	0.600183	0.925923	0.00147709	-0.701151	-0.219516	0.149262	0.166361	0.0420298	-0.532602	-0.263233	-0.168084	-0.688515	-0.454011	-0.193374	0.17722	0.422026	0.444663
Unigene0026791	chocolate4	-0.00486904	0.215028	-0.42171	-0.609269	-0.766689	0.32238	0.716146	0.631382	0.071048	-0.0698247	-0.19148	0.318554	0.32269	0.309953	0.346854	0.270095	0.0672166	-0.489987	-0.261156	-0.548941
Unigene0026903	chocolate4	-0.63508	-0.168975	-0.444953	-0.500657	-0.911152	-0.00237899	0.527267	-0.0403267	-0.294195	-0.343904	-0.0160597	0.495625	0.245281	0.0577633	0.718615	0.269809	0.237996	-0.158024	-0.467531	-0.228645
Unigene0026907	chocolate4	-0.464612	0.0671309	-0.135084	-0.355498	-0.678416	0.0637633	0.73899	0.430997	-0.170797	0.162597	-0.0167051	0.620055	0.225412	0.694318	0.74064	0.834433	0.106637	-0.0385199	-0.20589	-0.468775
Unigene0026960	chocolate4	0.266792	0.253494	0.635799	0.454816	0.767343	-0.0979481	-0.732637	-0.404686	-0.113669	-0.107241	-0.175617	-0.254996	0.330493	-0.175739	-0.319895	-0.335554	0.0975304	0.457519	0.602481	0.489613
Unigene0027097	chocolate4	-0.0952597	-0.0612002	0.269639	0.288795	0.508827	-0.138203	-0.105608	0.0854088	-0.0414151	0.641484	0.0655447	-0.201447	-0.489594	0.241783	-0.0041889	0.580873	-0.181542	0.385946	-0.0486332	-0.296732
Unigene0027108	chocolate4	0.48204	0.0177973	0.229416	0.32007	0.726142	0.0721451	-0.730172	-0.356732	0.153463	-0.126534	-0.0392932	-0.658582	-0.205992	-0.545773	-0.736191	-0.821915	-0.0114358	0.0885535	0.283357	0.469966
Unigene0027162	chocolate4	-0.533128	-0.0137398	-0.261845	-0.488963	-0.854801	0.22224	0.719192	0.338055	-0.238607	-0.0672848	-0.0336763	0.470982	0.0551236	0.602423	0.73392	0.533299	0.25717	-0.189724	-0.372013	-0.350187
Unigene0027351	chocolate4	0.344947	0.0458053	0.268556	0.379832	0.73246	0.101088	-0.749033	-0.348311	-0.0817823	0.0239453	-0.102916	-0.802626	-0.522543	-0.446851	-0.541334	-0.557258	-0.0858899	0.076922	-0.0361912	0.237198
Unigene0028159	chocolate4	0.323776	0.428077	0.35902	0.440195	0.729696	0.136435	-0.421145	-0.132311	-0.187727	0.473057	-0.0786532	-0.215185	0.109887	-0.0960445	-0.120156	0.261542	-0.373113	0.267106	-0.0142855	-0.218469
Unigene0028665	chocolate4	0.424677	0.129843	0.36145	0.564714	0.796878	-0.109206	-0.335284	-0.151068	0.269724	0.444282	0.282649	0.0583349	0.178685	-0.0278354	-0.451678	0.0340832	-0.359086	0.361975	0.495365	0.268357
Unigene0028763	chocolate4	0.648029	0.0894658	0.0360707	0.530178	0.811919	-0.0740774	-0.406316	-0.111526	0.339887	0.508094	0.260597	-0.29418	-0.167871	-0.470986	-0.677729	-0.144823	-0.651218	0.0200548	0.0552934	-0.0225031
Unigene0028826	chocolate4	0.359769	0.435368	0.0923247	0.391568	0.482063	0.367812	-0.084119	-0.14589	-0.0395105	0.527945	0.279177	0.23627	0.372294	-0.000800072	-0.0593154	0.254477	-0.521197	0.12461	-0.0800802	-0.114012
Unigene0028961	chocolate4	0.40273	0.193691	0.23731	0.484378	0.617761	-0.0536203	-0.0549586	0.162165	0.233935	0.69547	0.25677	0.0872486	-0.0317908	0.194422	-0.267652	0.436412	-0.533175	0.172317	0.189931	-0.151853
Unigene0029112	chocolate4	0.295552	0.334302	0.231014	0.467436	0.736954	0.358386	-0.590405	-0.551721	-0.233673	0.239301	0.123189	-0.237398	0.138536	-0.382031	-0.231053	-0.231867	-0.295404	0.265908	-0.100739	0.170615
Unigene0029299	chocolate4	0.251556	0.232525	0.505993	0.428553	0.658714	-0.156231	-0.913467	-0.420019	-0.374114	-0.24107	-0.429568	-0.737643	-0.186587	-0.463106	-0.269648	-0.414016	-0.00538131	0.130907	0.0600908	0.199514
Unigene0029364	chocolate4	0.129132	-0.128693	-0.136337	0.00326552	-0.476014	-0.391573	0.202874	0.358122	0.101312	-0.28457	-0.0965201	-0.0349179	-0.380531	0.117559	0.00918244	-0.00486438	-0.17127	-0.622029	-0.144147	-0.061886
Unigene0029559	chocolate4	0.473724	0.0503921	0.284827	0.351373	0.905006	0.209169	-0.371473	0.0201112	0.35189	0.543927	0.177011	-0.449109	-0.326061	-0.0303909	-0.689226	-0.199903	-0.165092	0.308386	0.352461	0.14536
Unigene0029950	chocolate4	0.625374	0.0426607	0.340719	0.543653	0.702208	-0.301514	-0.287308	0.213202	0.446827	0.392813	0.140179	-0.231431	-0.261891	0.0538892	-0.654544	-0.0293975	-0.420516	0.014369	0.486251	0.158816
Unigene0030064	chocolate4	-0.504331	0.24708	-0.0377654	-0.216449	-0.700204	0.306632	0.206931	-0.180466	-0.721125	-0.418513	-0.204562	0.290898	0.212935	0.297055	0.853198	0.228533	0.233079	-0.201878	-0.545314	-0.099019
Unigene0030627	chocolate4	0.350478	0.43733	0.440656	0.557317	0.797991	0.265257	-0.490752	-0.324117	-0.179883	0.390865	0.0893906	-0.100914	0.215306	-0.0366355	-0.17872	0.0573694	-0.32251	0.333858	0.131541	0.122371
Unigene0031264	chocolate4	0.119406	-0.295222	-0.0294864	0.0951557	0.730573	0.195355	0.0280254	0.0615357	0.566573	0.823226	0.484005	-0.132921	-0.345239	0.0290071	-0.571988	0.0802457	-0.0844854	0.558703	0.294807	0.00177931
Unigene0031406	chocolate4	0.331232	-0.0731994	0.0574337	0.172466	0.751896	0.271728	-0.0289782	0.139804	0.518155	0.766106	0.379364	-0.164395	-0.232731	0.0698951	-0.598185	0.0354254	-0.182004	0.392812	0.311666	-0.0126264
Unigene0031576	chocolate4	0.383882	0.223925	0.414574	0.653381	0.906662	-0.119904	-0.758622	-0.449607	-0.132592	0.241976	-0.000301336	-0.390819	-0.0463496	-0.426182	-0.38162	-0.141071	-0.383108	0.288324	0.105945	0.163448
Unigene0031630	chocolate4	-0.640462	-0.268579	-0.559328	-0.716897	-0.878703	0.0341	0.780694	0.280588	-0.0178428	-0.0417344	0.0128615	0.504164	0.189305	0.182614	0.614647	0.474231	0.290272	-0.0436899	-0.362516	-0.488298
Unigene0031855	chocolate4	0.180542	0.16871	-0.432449	-0.288744	-0.467047	0.651572	0.602952	0.265784	0.225276	0.070019	0.340056	0.452925	0.281754	0.288148	0.0524874	-0.0920884	-0.104416	-0.414272	-0.183156	-0.0242676
Unigene0031977	chocolate4	0.0845659	0.0563907	0.39437	0.480065	0.746805	0.129522	-0.559403	-0.339811	-0.212791	0.342047	0.0619066	-0.503046	-0.521264	-0.0449852	-0.224901	-0.040218	-0.119389	0.335383	-0.069048	0.141678
Unigene0032135	chocolate4	-0.444074	-0.163828	-0.140556	-0.543255	-0.783025	-0.268183	0.560127	0.565501	-0.0625038	-0.230184	-0.356172	0.162367	-0.096496	0.455625	0.506865	0.457342	0.373849	-0.208344	-0.0838228	-0.417828
Unigene0032167	chocolate4	-0.377287	-0.4264	-0.065664	0.16725	0.48912	-0.254064	-0.215579	-0.560437	0.0782299	0.39338	0.391573	0.101446	-0.0205933	-0.434668	-0.0838883	0.153442	-0.0410381	0.741557	0.0403612	0.0923961
Unigene0032392	chocolate4	0.656348	0.154916	0.447888	0.468058	0.882867	-0.0122364	-0.563273	0.0147586	0.320883	0.221048	-0.0151382	-0.510821	-0.186043	-0.107983	-0.766629	-0.407667	-0.167709	0.137933	0.546307	0.324823
Unigene0032563	chocolate4	-0.33586	0.0581863	-0.528001	-0.620263	-0.930062	0.28867	0.707412	0.341149	-0.159255	-0.164886	-0.0976098	0.395288	0.219387	0.207871	0.600288	0.314107	0.118315	-0.41672	-0.540772	-0.505384
Unigene0032651	chocolate4	0.322369	0.392308	0.535901	0.398416	0.598705	-0.131211	-0.884549	-0.309355	-0.441635	-0.265327	-0.564813	-0.723297	-0.0590523	-0.418674	-0.189845	-0.326167	-0.0436849	0.0368816	0.0318156	0.0635771
Unigene0032911	chocolate4	0.228203	-0.10347	0.384113	0.31314	0.768844	0.0844541	-0.680047	-0.36128	0.0993051	-0.0176766	0.0119634	-0.632227	-0.374906	-0.246129	-0.614424	-0.648963	0.197963	0.347085	0.386172	0.549325
Unigene0032930	chocolate4	0.586964	0.139157	0.391306	0.482407	0.855094	-0.13104	-0.79178	-0.28773	0.144656	-0.0401577	-0.114245	-0.583996	-0.0580838	-0.499237	-0.71768	-0.60875	-0.16003	0.133106	0.416371	0.388316
Unigene0033050	chocolate4	0.0237861	0.303733	-0.200659	-0.28632	-0.460052	0.631337	0.47609	0.10922	-0.00607286	-0.1124	0.171735	0.560124	0.621393	0.361391	0.268465	-0.0513196	0.10854	-0.196726	-0.00739367	0.0952267
Unigene0033076	chocolate4	0.136099	0.116258	0.581806	0.379493	0.756688	-0.348942	-0.433831	0.0403262	0.0054138	0.377024	-0.213793	-0.28088	-0.0490063	0.0873844	-0.204849	0.331254	-0.0514304	0.516852	0.461992	-0.0750748
Unigene0033202	chocolate4	0.772997	0.0648024	0.275519	0.475554	0.695487	-0.353954	-0.437881	0.222275	0.465412	0.196255	-0.0429315	-0.477886	-0.288258	-0.228494	-0.809368	-0.295296	-0.413197	-0.156421	0.444083	0.125139
Unigene0033299	chocolate4	0.293821	0.363689	0.683175	0.366269	0.804335	0.140543	-0.477635	0.00217918	-0.0649652	0.291617	-0.203771	-0.321204	0.078711	0.262612	-0.259866	0.0477696	0.0760052	0.452454	0.523433	0.145155
Unigene0033426	chocolate4	0.540579	0.187416	0.411588	0.585797	0.927814	-0.10191	-0.762264	-0.213638	0.00692827	0.237936	-0.107543	-0.674627	-0.348279	-0.380381	-0.589821	-0.277849	-0.341868	0.118615	0.131999	0.110289
Unigene0034433	chocolate4	-0.0774737	0.22074	-0.381548	-0.0973565	-0.733515	-0.100342	0.319084	-0.0222549	-0.326951	-0.323529	-0.058683	0.493276	0.440958	-0.160366	0.5636	0.255368	-0.350527	-0.559005	-0.576594	-0.321669
Unigene0034518	chocolate4	0.441282	0.0651504	0.381962	0.394131	0.916199	0.116695	-0.390723	0.0196994	0.323387	0.518992	0.142562	-0.391807	-0.257202	0.0394424	-0.638567	-0.13031	-0.136167	0.369361	0.452343	0.182533
Unigene0035246	chocolate4	0.130985	0.232207	-0.431466	-0.488292	-0.714845	0.134219	0.64092	0.675554	0.0919471	-0.0451216	-0.235625	0.238028	0.235163	0.181022	0.27496	0.315723	-0.137619	-0.623334	-0.332675	-0.653836
Unigene0035437	chocolate4	0.00367513	-0.175388	0.349501	0.118607	0.660885	-0.10468	-0.296866	0.169956	0.135387	0.461794	-0.134679	-0.625388	-0.676609	0.130548	-0.352162	0.143134	0.151366	0.436845	0.224349	-0.13516
Unigene0035789	chocolate4	-0.224941	0.0705294	-0.286028	-0.53679	-0.803517	0.41306	0.496749	0.33684	-0.174464	-0.350897	-0.183692	0.0888125	-0.0587288	0.373944	0.40701	-0.0386538	0.331534	-0.468761	-0.355595	-0.17422
Unigene0036358	chocolate4	0.697227	0.0399369	0.306249	0.643371	0.669523	-0.3149	-0.383616	0.0660466	0.412104	0.240538	0.198959	-0.238305	-0.273126	-0.0768552	-0.703291	-0.226677	-0.498568	-0.119102	0.423728	0.32045
Unigene0036751	chocolate4	0.292952	-0.258275	-0.125222	0.439841	0.632679	-0.256191	-0.0688786	-0.0412945	0.468313	0.74632	0.528589	-0.0185607	-0.373763	-0.262828	-0.505212	0.22677	-0.625733	0.195644	0.00175724	-0.110548
Unigene0036886	chocolate4	0.301655	0.170292	0.481069	0.401558	0.871403	-0.168315	-0.699843	-0.263065	-0.0199111	0.160971	-0.199842	-0.45243	0.0687952	-0.340399	-0.41653	-0.165074	-0.0644166	0.44145	0.39108	0.131635
Unigene0036929	chocolate4	0.326813	0.272281	0.491389	0.590395	0.87629	-0.00227457	-0.754216	-0.517842	-0.158603	0.1238	-0.00595555	-0.280656	0.178554	-0.335555	-0.334831	-0.243623	-0.19862	0.39722	0.278476	0.339055
Unigene0037316	chocolate4	0.134344	0.0633009	0.33703	0.040257	0.72295	-0.0472019	-0.519769	-0.0786772	0.0536697	0.178375	-0.318717	-0.550007	0.0106449	-0.30686	-0.38223	-0.148185	0.203672	0.510849	0.366863	-0.0640883
Unigene0037466	chocolate4	-0.236545	0.219204	-0.191633	-0.551248	-0.652496	0.420055	0.290885	0.0407859	-0.253946	-0.515052	-0.269275	0.250568	0.579337	0.0950501	0.42932	-0.186806	0.450412	-0.179564	-0.102226	-0.0237345
Unigene0038025	chocolate4	0.0355755	-0.410679	-0.0349491	0.261509	0.757596	0.0434096	-0.0822361	-0.171154	0.4919	0.77741	0.609772	-0.093408	-0.440138	-0.0961081	-0.542687	0.0534409	-0.180573	0.586751	0.206942	0.138816
Unigene0038114	chocolate4	0.215443	-0.228722	0.386972	0.0899306	0.756237	-0.137703	-0.361203	0.14441	0.459719	0.258561	-0.0638395	-0.542081	-0.357351	0.0286662	-0.693919	-0.285025	0.29908	0.492747	0.723521	0.260615
Unigene0038355	chocolate4	0.48193	-0.0769302	0.295991	0.330649	0.921234	-0.146292	-0.529329	0.0452585	0.390478	0.385487	-0.0245857	-0.663912	-0.435169	-0.27773	-0.793886	-0.281193	-0.134402	0.275234	0.407934	0.086871
Unigene0038565	chocolate4	0.143477	-0.117975	0.226137	0.161113	0.677205	0.280895	-0.592772	-0.382798	0.0610514	0.014027	0.0381936	-0.652919	-0.403003	-0.302493	-0.554632	-0.672535	0.245892	0.332661	0.197528	0.445572
Unigene0038712	chocolate4	0.574422	0.606229	0.53183	0.362215	0.659	0.288428	-0.7335	-0.159603	-0.278124	-0.131813	-0.433616	-0.595167	0.155553	-0.198765	-0.326583	-0.431177	-0.0652165	-0.0261125	0.17863	0.144678
Unigene0039304	chocolate4	0.639717	0.124677	0.38072	0.533144	0.81157	-0.323925	-0.448268	0.185966	0.320642	0.396977	-0.0518588	-0.442787	-0.289819	-0.115304	-0.645546	-0.0083091	-0.430158	0.0432568	0.377496	-0.0166025
Unigene0039366	chocolate4	0.489679	-0.0133715	0.271039	0.750725	0.826047	-0.321956	-0.582445	-0.428409	0.232908	0.243242	0.351125	-0.0973236	-0.0252787	-0.411876	-0.591843	-0.256837	-0.525793	0.19791	0.327751	0.444935
Unigene0039501	chocolate4	-0.0869709	-0.0622683	0.681726	0.185019	0.591911	-0.182568	-0.417034	0.0454452	-0.0262875	0.103538	-0.269736	-0.45139	-0.330762	0.361302	-0.196762	0.0304947	0.435221	0.560538	0.605195	0.251309
Unigene0039561	chocolate4	0.404944	0.248358	0.675396	0.533011	0.929227	-0.0196052	-0.754238	-0.198538	-0.0583956	0.133193	-0.18986	-0.569167	-0.158462	-0.0471108	-0.475824	-0.266122	-0.0157159	0.344245	0.463757	0.326891
Unigene0039711	chocolate4	0.337679	0.514311	-0.183917	0.226453	-0.422398	0.0426678	0.238038	0.0592477	-0.227846	-0.101918	0.0581574	0.558499	0.571111	0.00298832	0.3639	0.281694	-0.656454	-0.636302	-0.405734	-0.23434
Unigene0039760	chocolate4	0.508233	0.101356	0.505926	0.500711	0.941013	-0.23992	-0.734673	-0.104868	0.150563	0.179155	-0.173472	-0.649738	-0.262124	-0.288001	-0.663791	-0.301724	-0.153031	0.248885	0.443476	0.201953
Unigene0039807	chocolate4	-0.377029	0.137404	-0.0655964	-0.565406	-0.744511	-0.0284256	0.225034	0.302247	-0.428522	-0.541562	-0.657841	-0.0846797	0.126377	0.1536	0.59236	0.15578	0.45871	-0.286873	-0.274338	-0.408548
Unigene0039890	chocolate4	0.4968	-0.159911	0.143051	0.425523	0.893489	-0.244235	-0.485658	-0.134528	0.485404	0.394917	0.216671	-0.402794	-0.246258	-0.463027	-0.819249	-0.311882	-0.318261	0.276652	0.394834	0.198586
Unigene0039911	chocolate4	0.243019	-0.0379108	0.344043	0.509214	0.945702	-0.0428823	-0.477303	-0.316834	0.204784	0.506359	0.286226	-0.196903	-0.103262	-0.165891	-0.498923	-0.055284	-0.20679	0.56482	0.38039	0.270233
Unigene0039934	chocolate4	0.315315	-0.195036	0.127697	0.380561	0.814193	-0.0789346	-0.212896	0.0695089	0.434089	0.72637	0.327252	-0.344182	-0.564301	-0.0536312	-0.615411	0.0919914	-0.331723	0.31536	0.192031	-0.0302472
Unigene0039962	chocolate4	0.539281	0.644838	0.415666	0.213351	0.365164	0.508709	-0.0625748	0.304695	-0.0107343	0.244008	-0.127868	-0.018554	0.322094	0.480843	-0.135222	0.0648231	-0.128102	-0.0677071	0.302178	-0.00497067
Unigene0040297	chocolate4	0.421511	-0.191585	0.0130924	0.52102	0.669812	0.00307991	-0.130157	-0.148621	0.524808	0.561252	0.661705	0.0412927	-0.277266	-0.0795165	-0.647406	-0.149799	-0.473778	0.16857	0.261741	0.361443
Unigene0040590	chocolate4	-0.529757	-0.461981	-0.325793	-0.216731	-0.622253	-0.289802	0.255032	-0.36179	-0.00729393	-0.493287	0.273651	0.525204	0.225241	-0.141576	0.310704	-0.174979	0.260894	0.0251658	-0.0132129	0.402115
Unigene0040962	chocolate4	0.229503	0.0157478	0.57036	0.656703	0.835233	-0.0849952	-0.536929	-0.379111	0.0818931	0.242207	0.27403	-0.104643	-0.0901315	0.0984013	-0.404097	-0.165493	-0.0998047	0.478798	0.544241	0.612125
Unigene0041392	chocolate4	-0.168312	-0.264975	0.245736	0.199958	0.741669	-0.181357	-0.565286	-0.511562	0.0189809	0.192488	0.056241	-0.350794	-0.118179	-0.437906	-0.31409	-0.182121	0.181657	0.739129	0.280045	0.23859
Unigene0041776	chocolate4	-0.167613	-0.206025	0.144665	0.0414366	0.749155	0.242961	-0.321872	-0.337948	0.109753	0.481322	0.190218	-0.313742	-0.183255	-0.189003	-0.316051	-0.0811216	0.228809	0.7822	0.199985	0.103315
Unigene0041794	chocolate4	0.0727782	-0.0953198	0.381084	0.659824	0.823799	-0.333313	-0.713351	-0.627465	-0.113065	0.20077	0.178926	-0.255284	-0.183857	-0.407725	-0.29507	-0.102426	-0.255214	0.482189	0.151443	0.352873
Unigene0041875	chocolate4	0.398659	-0.0453773	0.453667	0.632286	0.953445	-0.311187	-0.654435	-0.277192	0.217717	0.286859	0.132666	-0.37262	-0.222646	-0.256264	-0.627833	-0.217084	-0.252536	0.37772	0.473432	0.370932
Unigene0042086	chocolate4	0.377795	0.19703	0.132681	0.41424	0.514066	-0.241934	-0.135515	0.00345391	0.195207	0.460015	0.156323	0.188756	0.322007	-0.156097	-0.220522	0.327323	-0.538593	0.166746	0.20346	-0.155875
Unigene0042732	chocolate4	0.309138	0.221153	0.224483	0.441578	0.609453	0.428349	-0.133449	-0.254106	0.145432	0.466182	0.488096	0.23349	0.231866	0.177932	-0.27296	-0.0409621	-0.265588	0.317768	0.273062	0.366231
Unigene0042755	chocolate4	0.274635	0.111861	0.187171	0.0455001	0.647078	0.453713	-0.0408836	0.133778	0.356611	0.560505	0.196036	-0.117357	0.0508462	0.206554	-0.442744	-0.0383878	0.0610514	0.432695	0.426166	0.0641313
Unigene0042945	chocolate4	0.410201	0.125359	0.403066	0.606767	0.841814	-0.248868	-0.894672	-0.500696	-0.111631	-0.0382761	-0.116692	-0.571266	-0.135775	-0.602519	-0.500013	-0.439357	-0.26498	0.179008	0.159405	0.309978
Unigene0043158	chocolate4	0.664994	0.216078	0.359649	0.497237	0.808991	0.19186	-0.451084	0.0622741	0.236601	0.360458	0.0805581	-0.515384	-0.38658	0.0149887	-0.67515	-0.296916	-0.305785	-0.0140781	0.260081	0.202055
Unigene0043496	chocolate4	0.248275	0.0207438	0.196878	0.482599	0.580501	0.133299	0.0189978	-0.0432572	0.298284	0.661685	0.558525	0.257311	-0.0628263	0.316784	-0.285363	0.246058	-0.373767	0.309195	0.27897	0.215715
Unigene0044482	chocolate4	0.636726	0.171718	0.365193	0.521551	0.785941	-0.358791	-0.437985	0.173025	0.294282	0.384064	-0.0815111	-0.369375	-0.14644	-0.165294	-0.59105	0.0460369	-0.462443	0.052585	0.373789	-0.0705952
Unigene0044930	chocolate4	0.379696	0.0212056	0.122165	0.481916	0.356981	-0.61382	-0.0802611	0.136231	0.292115	0.350837	0.146925	0.189875	0.0916076	-0.111278	-0.246178	0.376367	-0.613443	-0.0176441	0.238217	-0.128116
Unigene0045156	chocolate4	0.687166	0.465495	0.233414	0.362105	0.532552	0.0374402	-0.133502	0.330511	0.208279	0.451784	-0.0615263	-0.0843025	0.19122	0.052286	-0.351582	0.213813	-0.528201	-0.117481	0.203283	-0.267373
Unigene0045450	chocolate4	0.451088	0.396642	0.527112	0.521797	0.798333	0.163401	-0.83756	-0.473853	-0.22813	-0.105491	-0.171002	-0.469923	0.147752	-0.335493	-0.390469	-0.515058	-0.0884116	0.196158	0.259983	0.41826
Unigene0045682	chocolate4	-0.626619	-0.082811	-0.166695	-0.410064	-0.808828	0.0145559	0.69009	0.282198	-0.239068	-0.057306	-0.0136872	0.579383	0.124821	0.631318	0.785711	0.655246	0.269611	-0.0403888	-0.236559	-0.292083
Unigene0046040	chocolate4	0.295125	0.528978	0.526409	0.22979	0.670445	0.35771	-0.579636	-0.118039	-0.327243	0.11505	-0.399777	-0.510355	0.123456	-0.0275788	-0.136467	-0.104024	0.0637264	0.25882	0.132924	-0.0470283
Unigene0046076	chocolate4	0.2691	0.148647	0.338715	0.6512	0.56097	0.025846	-0.332886	-0.518853	0.0607016	0.143025	0.481951	0.379637	0.416998	0.00130142	-0.225598	-0.159385	-0.305949	0.314944	0.426539	0.663125
Unigene0046346	chocolate4	0.583032	0.287178	0.132074	0.756679	0.677365	0.131677	-0.503139	-0.532071	0.00412757	0.238004	0.425716	0.0283341	0.151039	-0.405298	-0.405171	-0.28771	-0.700366	-0.041453	-0.0460712	0.368105
Unigene0046494	chocolate4	-0.649008	-0.474192	-0.0751243	-0.674259	-0.360403	-0.222312	0.183108	0.252809	0.00120709	-0.232976	-0.409463	-0.317886	-0.354737	0.0971413	0.196408	0.0592828	0.792177	0.295224	0.0906159	-0.21982
Unigene0046834	chocolate4	-0.0137632	0.155948	-0.00649008	-0.494881	-0.738824	-0.0953604	0.397532	0.629818	-0.00458771	-0.530997	-0.525238	0.0859149	0.236939	0.412448	0.276168	0.0278088	0.379215	-0.471116	0.175616	-0.183413
Unigene0046985	chocolate4	0.268978	-0.265539	0.184997	0.305822	0.868438	-0.199108	-0.342842	-0.117202	0.524017	0.484555	0.289684	-0.24599	-0.176729	-0.250643	-0.712433	-0.171112	-0.101624	0.540107	0.553076	0.246319
Unigene0047171	chocolate4	0.893095	0.321801	0.28118	0.492424	0.563486	-0.231613	-0.346113	0.345776	0.341118	0.188087	-0.129569	-0.376464	-0.129374	-0.10801	-0.655975	-0.159449	-0.554608	-0.367845	0.31115	-0.0301343
Unigene0047221	chocolate4	-0.0388544	-0.266059	0.356052	0.281481	0.719647	-0.334858	-0.466416	-0.0863096	0.07851	0.358939	-0.0688658	-0.581895	-0.63577	-0.105279	-0.357447	0.0756022	0.0532165	0.487469	0.210535	0.00249602
Unigene0047450	chocolate4	0.333733	0.40802	-0.0325858	-0.223272	-0.506553	0.223198	0.240045	0.3219	0.0253411	-0.504123	-0.245197	0.26587	0.607384	0.208047	0.0842351	-0.277079	0.0837775	-0.53995	0.190207	0.10441
Unigene0047567	chocolate4	-0.165596	-0.0539577	-0.253871	-0.710194	-0.782984	-0.0840807	0.548104	0.630608	0.153047	-0.400562	-0.414906	0.127486	0.224156	0.250883	0.238314	0.0576336	0.443452	-0.333273	0.112676	-0.316805
Unigene0047740	chocolate4	-0.00855936	-0.378527	0.170087	0.369864	0.755705	-0.254375	-0.52508	-0.357388	0.131124	0.345449	0.192247	-0.534128	-0.670571	-0.365458	-0.476132	-0.160006	-0.0824031	0.449386	0.0671328	0.181803
Unigene0048532	chocolate4	0.36757	0.210353	0.580293	0.551586	0.88873	-0.0655006	-0.458595	-0.0266563	0.085806	0.466423	0.0198357	-0.263833	-0.109352	0.156786	-0.384606	0.132125	-0.205475	0.40044	0.450153	0.136268
Unigene0049273	chocolate4	0.131346	0.0507679	-0.350114	-0.163777	-0.731327	-0.0139506	0.589676	0.460312	0.135071	-0.155998	0.0941488	0.398503	0.0145564	0.316561	0.210027	0.158698	-0.246583	-0.706087	-0.24935	-0.174915
Unigene0049549	chocolate4	0.0466478	0.0793827	0.360106	0.398513	0.849302	0.231896	-0.544605	-0.517943	-0.107397	0.361443	0.181944	-0.233194	-0.00635758	-0.176872	-0.257283	-0.119331	-0.0176572	0.631676	0.184437	0.280314
Unigene0049868	chocolate4	0.163206	0.243691	0.573489	0.421504	0.785532	0.0248082	-0.781926	-0.515818	-0.248852	-0.0605788	-0.18047	-0.366841	0.203507	-0.26695	-0.247477	-0.327446	0.10728	0.493471	0.375897	0.397902
Unigene0050008	chocolate4	0.273928	0.114526	0.263652	0.56565	0.863197	0.246302	-0.396216	-0.39565	0.0680474	0.566358	0.418956	-0.0753809	-0.0667862	-0.0896783	-0.367586	-0.0231383	-0.349653	0.431868	0.128525	0.254352
Unigene0050192	chocolate4	0.327302	0.186254	0.411227	0.500696	0.926015	0.287474	-0.569865	-0.360274	0.00485301	0.386723	0.175425	-0.340357	-0.106884	-0.103525	-0.447201	-0.225868	-0.146939	0.426831	0.24285	0.313102
Unigene0050226	chocolate4	0.001789	-0.0979686	0.416166	0.102671	0.825329	0.0280033	-0.378767	-0.0189743	0.165603	0.452754	-0.0769685	-0.471397	-0.258157	0.0437943	-0.396425	0.0249011	0.267784	0.709645	0.4691	0.0396502
Unigene0050272	chocolate4	-0.201122	-0.0840224	0.455844	0.547189	0.634297	-0.0838173	-0.323675	-0.519467	-0.115184	0.365731	0.392635	0.21094	0.0202278	0.189865	0.0114351	0.225514	-0.0445785	0.708808	0.323359	0.451014
Unigene0050531	chocolate4	-0.270513	-0.375133	0.178707	0.110735	0.672443	0.103499	-0.114405	-0.165523	0.219849	0.651786	0.355383	-0.185486	-0.464161	0.15235	-0.263737	0.175334	0.193134	0.785894	0.247807	0.11701
Unigene0051106	chocolate4	0.39315	0.163729	0.519045	0.452993	0.923709	0.166928	-0.580155	-0.119504	0.0756833	0.343622	-0.00769317	-0.542093	-0.307835	0.0256508	-0.536772	-0.226618	-0.0502229	0.347157	0.365246	0.257041
Unigene0051441	chocolate4	0.191322	0.287277	-0.271326	-0.240124	-0.533334	0.386673	0.395224	0.130155	0.0670427	-0.30558	0.0887995	0.505167	0.652399	0.122373	0.14868	-0.205985	-0.0257644	-0.425549	-0.00249261	0.106185
Unigene0051694	chocolate4	0.562245	-0.0629575	0.261078	0.408809	0.902891	-0.239754	-0.509087	0.00585345	0.458275	0.359946	0.0616023	-0.501124	-0.265486	-0.342582	-0.820996	-0.290142	-0.258436	0.229904	0.470614	0.152537
Unigene0051733	chocolate4	-0.285173	0.154567	-0.0620327	-0.543091	-0.621125	0.264207	0.295116	0.088601	-0.175939	-0.547381	-0.291482	0.320841	0.650584	0.215457	0.411388	-0.147502	0.570337	-0.0454517	0.160755	0.0875992
Unigene0051820	chocolate4	0.34191	0.270174	0.584411	0.599191	0.913155	0.0356951	-0.788165	-0.481391	-0.148379	0.0919449	-0.0350542	-0.358364	0.0928173	-0.22655	-0.382493	-0.31155	-0.10547	0.409699	0.370465	0.430958
Unigene0052389	chocolate4	0.458894	0.288349	0.528111	0.597928	0.862014	-0.0517565	-0.513694	0.00594494	-0.0148386	0.463925	-0.0626497	-0.421941	-0.277347	0.0640226	-0.372313	0.141041	-0.357907	0.196626	0.201919	-0.0206593
Unigene0053232	chocolate4	-0.405023	-0.191482	-0.294802	-0.299025	-0.827164	-0.461119	0.507371	0.245689	-0.102472	-0.284202	-0.104978	0.458611	0.115293	0.148112	0.559347	0.44881	0.0203205	-0.302043	-0.245723	-0.302813
Unigene0053253	chocolate4	-0.021698	-0.140338	0.458516	0.511568	0.777254	-0.016827	-0.382857	-0.389199	0.085043	0.398456	0.37399	-0.041782	-0.191644	0.162905	-0.286768	-0.00129462	0.00822546	0.656145	0.442324	0.505138
Unigene0053975	chocolate4	0.781092	0.32391	0.278921	0.710893	0.629944	-0.113145	-0.374988	0.0953982	0.155726	0.35102	0.112352	-0.266024	-0.267674	-0.0584245	-0.50475	-0.0208029	-0.735248	-0.311414	0.0475826	0.0261614
Unigene0054527	chocolate4	-0.5509	-0.485174	-0.255063	-0.156474	-0.585049	-0.248922	0.212259	-0.359318	-0.0613443	-0.470588	0.279671	0.408949	-0.00461755	-0.0342714	0.306737	-0.182131	0.284117	0.00679046	-0.0648799	0.444965
Unigene0054608	chocolate4	0.374858	0.0548234	0.295119	0.552596	0.850345	-0.222545	-0.612868	-0.421085	0.143165	0.227943	0.155896	-0.178007	0.144395	-0.470169	-0.507278	-0.224485	-0.320919	0.374203	0.353892	0.29764
Unigene0054816	chocolate4	0.356476	-0.0572794	0.355651	0.623881	0.756589	-0.474281	-0.352	-0.0745864	0.302833	0.444774	0.233619	-0.040537	-0.108442	-0.07372	-0.456921	0.166486	-0.432321	0.30652	0.445546	0.172125
Unigene0054966	chocolate4	-0.264044	0.352253	-0.0176682	-0.355967	-0.684597	0.365904	0.34776	0.0119526	-0.373023	-0.481192	-0.190025	0.547172	0.766344	0.367665	0.635255	0.0583242	0.348518	-0.146999	-0.0200113	0.066537
Unigene0054988	chocolate4	0.326907	-0.187917	0.0219473	0.132378	0.764246	-0.106748	-0.106036	0.221259	0.582711	0.723367	0.199551	-0.299394	-0.283242	-0.170697	-0.658709	0.107501	-0.222692	0.389041	0.333987	-0.203312
Unigene0055058	chocolate4	0.0852791	-0.039516	0.108057	0.0421498	0.382747	0.110146	-0.634524	-0.536061	-0.0977349	-0.389569	-0.148172	-0.495741	0.035046	-0.617753	-0.365311	-0.794702	0.272231	0.193832	0.133099	0.438004
Unigene0055157	chocolate4	-0.133493	-0.221846	0.387115	0.379855	0.722058	-0.2362	-0.698515	-0.533864	-0.156999	0.0808097	-0.0149526	-0.518138	-0.418298	-0.329755	-0.26636	-0.213008	0.122268	0.556941	0.150881	0.317533
Unigene0055232	chocolate4	0.334122	-0.0828451	0.301809	0.028283	0.772866	0.0912397	-0.400194	0.200019	0.371695	0.303072	-0.170634	-0.75706	-0.464257	-0.0716273	-0.719294	-0.343774	0.223736	0.331144	0.467441	0.0585614
Unigene0055318	chocolate4	0.589401	0.251962	0.304324	0.534371	0.620925	-0.0918376	-0.217702	0.285226	0.180068	0.542251	0.0440749	-0.284979	-0.364975	0.153198	-0.400389	0.248717	-0.563526	-0.117043	0.0851552	-0.183173
Unigene0055323	chocolate4	0.160237	-0.277231	0.0390797	0.522893	0.583024	-0.0933673	-0.0510787	-0.174718	0.376641	0.64444	0.675786	0.121725	-0.401622	0.060368	-0.403215	0.138437	-0.441677	0.282884	0.132187	0.25496
Unigene0055325	chocolate4	0.478675	0.144975	0.357726	0.453854	0.782905	0.078122	-0.829129	-0.373292	-0.0570472	-0.0783721	-0.133741	-0.756591	-0.333109	-0.46636	-0.610042	-0.669498	-0.102623	0.0492852	0.125129	0.366934
Unigene0055856	chocolate4	-0.450906	-0.507216	-0.596687	-0.507746	-0.746809	-0.331223	0.429077	-0.0096637	0.15303	-0.373401	0.0873799	0.310347	0.0651107	-0.311343	0.224053	-0.0728105	0.201246	-0.167415	-0.216547	-0.0802971
Unigene0056107	chocolate4	0.00839579	-0.0117351	0.4988	0.342353	0.74222	-0.270702	-0.313508	0.0276183	0.0532519	0.526143	-0.0503623	-0.221134	-0.191962	0.174332	-0.176704	0.415523	-0.0314799	0.604986	0.390974	-0.0822129
Unigene0056227	chocolate4	0.344742	0.0693559	0.332209	0.512068	0.926006	-0.0909897	-0.767699	-0.446826	-0.00516859	0.205623	0.00378741	-0.528027	-0.157931	-0.528125	-0.528754	-0.328705	-0.226005	0.348293	0.166932	0.217445
Unigene0056718	chocolate4	-0.11851	0.0547852	0.489143	0.211066	0.622022	-0.0518825	-0.71597	-0.546946	-0.292307	-0.16241	-0.246364	-0.389744	0.135594	-0.304969	-0.122087	-0.31147	0.341909	0.608164	0.333754	0.357668
Unigene0056944	chocolate4	-0.681667	-0.219419	-0.395002	-0.442257	-0.526665	0.560799	0.427989	-0.356937	-0.227436	-0.0869581	0.353935	0.459803	0.17408	0.138539	0.51533	-0.00487933	0.407968	0.228175	-0.368509	0.13467
Unigene0057961	chocolate4	0.381085	-0.138677	0.270539	0.600492	0.624676	-0.221281	-0.205487	-0.101125	0.428051	0.371695	0.488503	0.0815462	-0.189577	0.110233	-0.540601	-0.0849984	-0.352794	0.194255	0.494139	0.486189
Unigene0057979	chocolate4	0.562737	-0.044121	0.329227	0.47243	0.493667	-0.477963	-0.217717	0.303039	0.462988	0.204884	0.0602327	-0.203737	-0.301252	0.110266	-0.598328	-0.050229	-0.333365	-0.100852	0.536774	0.19855
Unigene0057994	chocolate4	-0.213017	-0.255238	0.280861	0.136678	0.705373	-0.229	-0.343335	-0.122332	0.0469091	0.50059	-0.0350889	-0.412119	-0.405614	-0.105828	-0.204149	0.26765	0.125338	0.709741	0.185319	-0.146236
Unigene0058454	chocolate4	0.23954	-0.214022	0.116807	0.500775	0.819701	-0.227279	-0.344506	-0.346388	0.38262	0.510721	0.47605	-0.00309843	-0.0540235	-0.337247	-0.551634	-0.0588632	-0.358975	0.487473	0.345574	0.2807
Unigene0059195	chocolate4	0.275505	-0.343199	0.0491086	0.441354	0.823822	-0.293727	-0.372731	-0.305757	0.503859	0.457614	0.462266	-0.15248	-0.216396	-0.444711	-0.708377	-0.217581	-0.311506	0.435862	0.372237	0.311445
Unigene0059472	chocolate4	0.402349	0.106512	0.552734	0.726417	0.821524	-0.14882	-0.528189	-0.177959	0.0708254	0.32124	0.171809	-0.261014	-0.309931	0.113181	-0.436685	-0.0513577	-0.312957	0.223783	0.364673	0.381212
Unigene0059952	chocolate4	-0.107219	0.0331783	-0.0830488	-0.673617	-0.631575	0.218543	0.443865	0.582604	0.119997	-0.41644	-0.397407	-0.00400433	0.148571	0.435897	0.140505	-0.152541	0.615071	-0.259733	0.239418	-0.083865
Unigene0060211	chocolate4	0.259544	-0.0348564	0.31665	0.198834	0.844702	0.121251	-0.237785	0.0805909	0.39087	0.584515	0.1479	-0.282765	-0.151921	0.095447	-0.559865	-0.0101975	0.0307284	0.552074	0.533109	0.0996794
Unigene0060666	chocolate4	0.457609	0.1493	0.208976	0.270743	0.789224	0.306852	-0.166181	0.117052	0.368038	0.645453	0.227333	-0.204296	-0.0840979	0.0839352	-0.552927	-0.00564639	-0.218791	0.307481	0.334513	0.0136707
Unigene0061343	chocolate4	-0.533846	-0.37481	-0.0675931	-0.264872	-0.621096	-0.443938	0.132132	-0.0443045	-0.184962	-0.563881	-0.186912	0.0811886	-0.165351	0.0659449	0.377495	-0.0228464	0.413844	-0.0864354	-0.0440873	0.142175
Unigene0061478	chocolate4	0.3802	-0.108308	0.353358	0.753363	0.840468	-0.397101	-0.573498	-0.373439	0.220818	0.286582	0.329591	-0.166881	-0.225586	-0.270334	-0.561047	-0.164203	-0.435108	0.273894	0.361703	0.445409
Unigene0061517	chocolate4	-0.375984	-0.160601	-0.704025	-0.52215	-0.847956	0.273369	0.834759	0.266269	0.0293939	0.11989	0.271049	0.535933	0.0305213	0.177651	0.50005	0.406612	-0.0739229	-0.33896	-0.630647	-0.47757
Unigene0061762	chocolate4	-0.0340786	-0.00663857	0.223606	0.100445	0.772025	0.180382	-0.384932	-0.231594	0.00666504	0.482518	0.000348395	-0.376223	-0.099525	-0.207795	-0.260892	0.0463948	0.0969776	0.664727	0.14027	-0.0905859
Unigene0061883	chocolate4	0.261026	0.37281	0.0323505	0.0412324	-0.412921	0.132921	0.305222	0.147336	0.0344635	-0.30311	0.0794069	0.645998	0.744033	0.350355	0.188228	-0.0310857	-0.114816	-0.362561	0.262386	0.259627
Unigene0061983	chocolate4	0.711924	0.270585	0.509737	0.619333	0.693514	-0.241763	-0.434931	0.222215	0.216554	0.243033	-0.0818472	-0.370719	-0.250555	0.115444	-0.557672	-0.05676	-0.419517	-0.124378	0.416617	0.137613
Unigene0062145	chocolate4	0.317845	0.049106	0.37377	0.546271	0.916326	-0.123709	-0.52381	-0.327579	0.173781	0.401913	0.2128	-0.148382	0.0630472	-0.231789	-0.48131	-0.0774535	-0.258372	0.498005	0.422568	0.278613
Unigene0062249	chocolate4	0.130644	0.216833	-0.207951	-0.358994	-0.766194	-0.0560509	0.473289	0.480751	0.064248	-0.4538	-0.257261	0.380179	0.488539	0.221736	0.257833	0.0241903	0.0428756	-0.593273	0.0430313	-0.157952
Unigene0062325	chocolate4	-0.0315125	0.0419157	-0.364663	-0.43892	-0.676045	0.195195	0.670974	0.35599	0.249301	-0.162054	0.127474	0.629386	0.555682	0.290213	0.216746	0.0656566	0.104052	-0.286341	0.0984859	-0.0509025
Unigene0062863	chocolate4	0.363998	0.00509607	0.609824	0.50034	0.902989	-0.252709	-0.677316	-0.156156	0.179956	0.121882	-0.0757761	-0.491665	-0.208098	-0.0787326	-0.611034	-0.31238	0.0301217	0.405838	0.659544	0.442081
Unigene0063210	chocolate4	0.258007	0.0632615	0.294382	0.37827	0.789126	0.115248	-0.789141	-0.57498	-0.0896084	-0.0330345	-0.0170078	-0.557281	-0.104949	-0.547038	-0.490667	-0.606215	-0.00292083	0.321336	0.150427	0.408944
Unigene0063290	chocolate4	-0.397035	0.0649184	-0.261106	-0.5244	-0.958139	0.0560778	0.490826	0.270591	-0.329097	-0.485231	-0.319891	0.274217	0.179343	0.274252	0.66596	0.203473	0.2963	-0.421266	-0.371797	-0.292436
Unigene0063374	chocolate4	0.326689	0.312876	0.626098	0.694641	0.908348	-0.0736573	-0.813778	-0.444032	-0.270781	0.155488	-0.100738	-0.409142	-0.0448171	-0.196949	-0.275634	-0.116956	-0.236974	0.341095	0.211302	0.273143
Unigene0063442	chocolate4	0.435279	-0.0989418	0.32879	0.641881	0.684327	-0.503011	-0.34438	-0.0953036	0.398346	0.296744	0.298671	0.0179747	-0.0622847	-0.0913569	-0.550971	-0.0268815	-0.420768	0.202251	0.551498	0.36601
Unigene0063788	chocolate4	-0.295439	-0.0367439	-0.246742	-0.285377	-0.607401	-0.186612	0.722017	0.382099	0.105036	0.139089	0.120887	0.776205	0.458535	0.421957	0.508688	0.704108	-0.0550793	-0.0418727	0.00421203	-0.356146
Unigene0063789	chocolate4	0.435219	0.103344	0.312526	0.472157	0.931347	0.0191146	-0.707529	-0.255305	0.0352383	0.312598	-0.0410139	-0.68877	-0.389656	-0.419223	-0.591675	-0.296325	-0.257803	0.222192	0.0724844	0.0790404
Unigene0064099	chocolate4	0.111106	-0.104189	0.256725	0.32837	0.590755	-0.0622289	-0.789828	-0.675582	-0.106702	-0.29933	-0.0180389	-0.502395	-0.121598	-0.600439	-0.433879	-0.747385	0.132052	0.282087	0.193445	0.594317
Unigene0064305	chocolate4	0.464811	-0.0904603	0.231171	0.370629	0.953341	-0.0668669	-0.506711	-0.0937422	0.414358	0.439063	0.140954	-0.51493	-0.308623	-0.334922	-0.793716	-0.306391	-0.190738	0.348004	0.39856	0.172899
Unigene0064328	chocolate4	-0.225239	-0.095653	0.5655	0.112078	0.608184	-0.319103	-0.427382	-0.0226724	-0.105755	0.209889	-0.340095	-0.438946	-0.235079	0.114707	-0.0742368	0.245121	0.361011	0.689693	0.432647	-0.037696
Unigene0064604	chocolate4	0.139629	-0.123095	0.233952	0.557877	0.807331	0.0109081	-0.670545	-0.598656	-0.0643882	0.241714	0.264673	-0.457986	-0.468497	-0.406279	-0.429717	-0.335212	-0.215176	0.33913	-0.0406214	0.370772
Unigene0064691	chocolate4	-0.628454	-0.0314754	-0.33588	-0.533583	-0.664197	0.164801	0.291647	-0.174758	-0.432523	-0.321665	-0.186188	0.274471	0.351337	-0.109624	0.682112	0.178649	0.352985	0.0428007	-0.463681	-0.288702
Unigene0064839	chocolate4	0.536043	-0.023394	0.308361	0.560502	0.9449	-0.271652	-0.628378	-0.153535	0.294726	0.344325	0.0802039	-0.519063	-0.324934	-0.401776	-0.738272	-0.257779	-0.366195	0.212642	0.325002	0.176443
Unigene0064910	chocolate4	0.466563	-0.00786412	0.0909157	0.34441	0.887433	0.127697	-0.595248	-0.252635	0.218947	0.356419	0.104442	-0.654389	-0.381737	-0.554405	-0.726148	-0.440738	-0.265138	0.191866	0.0396574	0.086661
Unigene0064951	chocolate4	-0.490043	-0.25426	-0.650929	-0.580101	-0.914495	-0.0112835	0.750282	0.196843	0.0165581	-0.106831	0.130781	0.565871	0.197925	0.0445819	0.539329	0.35346	0.0752436	-0.24276	-0.454056	-0.399031
Unigene0065224	chocolate4	-0.189421	0.147913	-0.121323	-0.303397	-0.844676	-0.0387726	0.659078	0.470754	-0.0930587	-0.23925	-0.108934	0.604821	0.350078	0.60857	0.583019	0.449043	0.0776476	-0.402149	-0.0553705	-0.207111
Unigene0065241	chocolate4	0.616705	0.0451608	0.247018	0.44744	0.827428	-0.106171	-0.346337	0.0394009	0.494392	0.423692	0.210675	-0.221048	-0.0478382	-0.162625	-0.747009	-0.20327	-0.342964	0.192345	0.520968	0.21218
Unigene0065250	chocolate4	-0.250756	-0.0686717	-0.405624	-0.509549	-0.900032	-0.0941556	0.639721	0.524268	-0.0428441	-0.216207	-0.206948	0.23311	-0.0633826	0.261771	0.465511	0.34813	0.076078	-0.522847	-0.393754	-0.495879
Unigene0065269	chocolate4	0.450325	0.0672399	0.380975	0.463214	0.836785	-0.272521	-0.347335	0.133628	0.323909	0.534815	0.0425983	-0.271089	-0.15899	-0.0232604	-0.532977	0.159642	-0.328384	0.301307	0.445345	-0.0327031
Unigene0065297	chocolate4	-0.455737	-0.289463	-0.368002	-0.634626	-0.737835	-0.249112	0.803966	0.594876	0.237067	0.0585076	-0.06741	0.475922	0.14773	0.381313	0.417176	0.596689	0.266144	-0.0249885	0.0183048	-0.495784
Unigene0065938	chocolate4	0.325378	-0.119008	-0.0279384	0.153958	0.837835	0.318276	-0.30184	-0.152514	0.410288	0.575301	0.312727	-0.417607	-0.279052	-0.350716	-0.704441	-0.313133	-0.132223	0.39479	0.156754	0.0733216
Unigene0065994	chocolate4	0.236655	-0.255017	0.160943	0.558505	0.824242	-0.407235	-0.591266	-0.497745	0.2533	0.258544	0.314407	-0.227094	-0.167366	-0.581542	-0.585307	-0.261928	-0.328855	0.405531	0.278095	0.357084
Unigene0066220	chocolate4	0.760912	0.0625515	0.194695	0.531391	0.746399	-0.28255	-0.418707	0.159152	0.434859	0.351062	0.0687558	-0.460213	-0.36484	-0.279352	-0.784688	-0.204296	-0.551601	-0.148328	0.26685	0.0346371
Unigene0066978	chocolate4	0.676807	0.371755	0.47556	0.496688	0.773303	0.291976	-0.461894	0.0245138	0.151093	0.242434	0.0257647	-0.383556	-0.105263	0.124873	-0.582061	-0.330331	-0.214847	0.0202462	0.394938	0.318272
Unigene0066980	chocolate4	-0.040897	-0.0920224	0.574826	0.0745511	0.687876	-0.181597	-0.382686	0.138881	0.106969	0.259906	-0.295844	-0.522727	-0.304408	0.216808	-0.307743	0.0779607	0.405578	0.632577	0.604638	0.0530643
Unigene0067045	chocolate4	0.425346	0.153615	0.252271	0.64416	0.806306	0.0406091	-0.814712	-0.619224	-0.148013	0.0617471	0.110039	-0.490905	-0.200928	-0.600075	-0.47577	-0.495053	-0.390414	0.0911737	-0.0815834	0.348988
Unigene0067054	chocolate4	0.299758	0.258042	0.706567	0.522611	0.804671	-0.257888	-0.894681	-0.376346	-0.225269	-0.176173	-0.360969	-0.518703	0.084287	-0.266675	-0.333246	-0.335101	0.0521859	0.347869	0.481143	0.384262
Unigene0067086	chocolate4	-0.483462	-0.164401	-0.00255852	-0.571885	-0.585522	-0.0810519	0.275678	0.406984	-0.19841	-0.34015	-0.503337	-0.225806	-0.309994	0.365187	0.396292	0.160877	0.621899	-0.0845668	-0.0865035	-0.283002
Unigene0067163	chocolate4	0.592419	0.17808	0.345229	0.749244	0.846186	-0.0335006	-0.808565	-0.517891	-0.0109522	0.0380345	0.150577	-0.441324	-0.178471	-0.481158	-0.607152	-0.555602	-0.441645	0.012238	0.125636	0.492413
Unigene0067165	chocolate4	0.53036	-0.103481	0.029051	0.460575	0.886782	-0.0990107	-0.481233	-0.212762	0.411431	0.466709	0.294688	-0.412634	-0.296374	-0.555925	-0.787638	-0.310556	-0.464262	0.183857	0.151307	0.116479
Unigene0067170	chocolate4	0.607345	0.164888	0.393906	0.46844	0.874768	0.0567402	-0.732547	-0.252287	0.169652	0.036478	-0.0387758	-0.584788	-0.121024	-0.366687	-0.741881	-0.632903	-0.130198	0.133356	0.410697	0.428606
Unigene0067881	chocolate4	-0.156128	-0.241703	-0.348796	-0.147069	-0.595078	-0.201091	0.718457	0.299252	0.337919	0.0840666	0.418268	0.774325	0.206805	0.379427	0.230719	0.379958	-0.15065	-0.199772	0.0604097	-0.0125607
Unigene0068024	chocolate4	0.0443179	0.0435281	0.392279	0.168125	0.806392	0.0536154	-0.474997	-0.225831	0.0371563	0.322934	-0.0803857	-0.335729	0.0672833	-0.152709	-0.314428	-0.0501256	0.172759	0.684968	0.412845	0.0937803
Unigene0068147	chocolate4	0.511221	0.0044339	0.207966	0.457254	0.918588	-0.0409423	-0.704069	-0.289497	0.194558	0.243765	0.0489871	-0.659811	-0.350318	-0.565708	-0.745592	-0.478201	-0.281741	0.173343	0.15103	0.194217
Unigene0068198	chocolate4	0.510245	0.01002	0.293898	0.207787	0.83849	0.0370717	-0.589914	0.0332112	0.304011	0.184948	-0.16648	-0.806956	-0.409201	-0.31448	-0.79857	-0.513759	0.0223563	0.1745	0.372227	0.140574
Unigene0068292	chocolate4	-0.132161	-0.430179	0.251889	0.29943	0.664513	-0.290522	-0.457586	-0.289782	0.118889	0.279405	0.145162	-0.493176	-0.687561	-0.176815	-0.392663	-0.112522	0.0921665	0.512494	0.186129	0.244478
Unigene0068575	chocolate4	-0.522228	-0.149232	-0.198655	-0.261939	-0.779742	-0.0127882	0.688342	0.123397	-0.0812676	-0.118882	0.251163	0.803268	0.279217	0.584755	0.645475	0.459015	0.175287	-0.0519462	-0.0651869	0.0383085
Unigene0068748	chocolate4	0.0621945	0.0106683	-0.0179225	0.265626	0.647148	0.358557	-0.0362142	-0.234207	0.153543	0.782379	0.504536	0.114024	-0.0135334	-0.0345293	-0.198661	0.258114	-0.310673	0.50133	-0.0454044	-0.0685167
Unigene0068803	chocolate4	0.0123813	-0.0215364	0.285838	0.193529	0.629962	-0.224735	-0.21158	0.167279	0.0450416	0.616808	-0.128251	-0.36098	-0.364746	0.0465045	-0.148479	0.506484	-0.129059	0.440347	0.0838991	-0.416485
Unigene0068859	chocolate4	0.726134	0.127223	0.244934	0.323125	0.675048	-0.23622	-0.270906	0.415554	0.492018	0.382707	-0.0991046	-0.441581	-0.233947	-0.0859583	-0.727298	-0.069796	-0.368081	-0.0814297	0.426855	-0.119341
Unigene0068995	chocolate4	0.47431	0.0279205	0.406619	0.291858	0.865746	-0.144968	-0.40127	0.213055	0.400605	0.424426	-0.0865554	-0.507508	-0.25514	-0.0247253	-0.686967	-0.0936812	-0.0746709	0.32099	0.572083	0.0397458
Unigene0069274	chocolate4	-0.593232	-0.239609	-0.279976	-0.494634	-0.769813	-0.0322622	0.75581	0.425064	-0.0459682	0.0659941	0.0218884	0.439022	-0.114075	0.582137	0.614738	0.636005	0.263609	-0.0593429	-0.244184	-0.391963
Unigene0069335	chocolate4	0.237124	-0.155169	0.353981	0.588131	0.941828	-0.193495	-0.632608	-0.468261	0.1885	0.311595	0.288244	-0.300919	-0.226321	-0.323516	-0.580739	-0.273298	-0.185757	0.508402	0.387603	0.459937
Unigene0069394	chocolate4	0.0191596	0.247519	-0.127344	-0.293621	-0.63289	0.448429	0.479037	0.215616	-0.0119234	-0.344703	0.0523252	0.506942	0.49933	0.470937	0.285485	-0.127357	0.201099	-0.361918	0.0764161	0.198451
Unigene0069698	chocolate4	0.335865	0.316244	0.448936	0.637255	0.804243	-0.13697	-0.816107	-0.504484	-0.308545	0.0861663	-0.138598	-0.400904	0.0432415	-0.464172	-0.237707	-0.139989	-0.351115	0.226205	0.0200644	0.131984
Unigene0069766	chocolate4	-0.36581	0.103273	-0.144498	-0.438211	-0.701335	-0.0723673	0.709492	0.529188	-0.0914441	0.0501297	-0.176859	0.581659	0.393018	0.561572	0.664636	0.770585	0.130666	-0.0885428	-0.080462	-0.534958
Unigene0070277	chocolate4	-0.228126	-0.439875	-0.130957	0.151873	0.597965	-0.147618	-0.243542	-0.530024	0.223068	0.450832	0.44582	-0.0103844	-0.082372	-0.528648	-0.293122	-0.016116	-0.0734418	0.702635	0.0695237	0.119985
Unigene0070291	chocolate4	0.878254	0.183788	0.189949	0.343182	0.5659	-0.152696	-0.333104	0.36249	0.482916	0.14454	-0.107444	-0.499868	-0.231245	-0.182034	-0.814465	-0.377053	-0.39442	-0.336461	0.377741	0.0476876
Unigene0070419	chocolate4	0.800895	0.372673	0.403112	0.590831	0.574206	-0.216834	-0.302265	0.235952	0.284904	0.211989	-0.00865227	-0.0917457	0.11407	0.0733326	-0.51474	-0.034655	-0.530744	-0.20187	0.461824	0.130585
Unigene0071226	chocolate4	0.52942	-0.101535	0.114456	0.415606	0.886064	-0.0649045	-0.61793	-0.279265	0.362544	0.246211	0.174532	-0.558505	-0.301195	-0.594578	-0.843754	-0.559437	-0.274552	0.181593	0.251911	0.286289
Unigene0071418	chocolate4	-0.203258	-0.0999668	-0.126316	-0.415602	-0.678274	-0.338741	0.177155	0.374176	-0.15454	-0.543147	-0.530525	-0.208707	-0.210069	0.0346139	0.28173	0.00207232	0.29039	-0.452595	-0.189797	-0.283128
Unigene0071603	chocolate4	0.0664045	0.112848	0.319412	0.0928245	0.747655	0.35129	-0.540257	-0.258142	-0.118439	0.243332	-0.157193	-0.608566	-0.192059	-0.196185	-0.311525	-0.24807	0.222067	0.500248	0.115449	0.0512785
Unigene0071797	chocolate4	0.283124	-0.179698	0.275944	0.302559	0.870355	0.0286984	-0.635517	-0.303195	0.254678	0.170235	0.0914431	-0.645068	-0.419548	-0.360872	-0.735895	-0.577858	0.0813694	0.391752	0.371131	0.417096
Unigene0071936	chocolate4	0.332769	0.0208385	0.209119	0.519536	0.821239	0.0549056	-0.782492	-0.588359	-0.0638784	0.0929387	0.112778	-0.571535	-0.303837	-0.60877	-0.536156	-0.538634	-0.245089	0.197723	-0.031976	0.344436
Unigene0071986	chocolate4	-0.0684278	-0.203594	0.197723	0.444688	0.666454	-0.341176	-0.490035	-0.629993	0.0395774	0.201474	0.291135	0.0498401	0.155715	-0.459945	-0.233333	-0.0587545	-0.149935	0.624512	0.274392	0.346168
Unigene0072203	chocolate4	0.331891	-0.060468	0.300424	0.351157	0.85526	-0.124056	-0.257947	0.144336	0.389249	0.664844	0.145207	-0.318136	-0.327554	0.0375293	-0.561608	0.158141	-0.217092	0.414071	0.400964	-0.0467111
Unigene0072340	chocolate4	-0.284955	0.0717086	-0.145127	-0.806126	-0.656907	0.252544	0.407521	0.516335	-0.081361	-0.383505	-0.557129	-0.0953564	0.181029	0.283573	0.328071	-0.00323194	0.666893	-0.157882	0.00711449	-0.355718
Unigene0072388	chocolate4	-0.0556961	0.0929292	0.316613	0.0239184	0.542512	0.0814545	-0.652567	-0.339954	-0.304556	-0.0919919	-0.409787	-0.668397	-0.110666	-0.400514	-0.151068	-0.297305	0.305962	0.404379	0.0378586	0.00980222
Unigene0072840	chocolate4	0.232027	0.20573	0.499916	0.52081	0.840781	-0.0787798	-0.720472	-0.506741	-0.133505	0.0958376	-0.0311381	-0.235097	0.234157	-0.31891	-0.300494	-0.20848	-0.0976059	0.490291	0.367093	0.346799
Unigene0072879	chocolate4	0.428268	0.13871	0.304607	0.259058	0.838245	0.0297532	-0.706847	-0.191791	0.0677421	0.11418	-0.232097	-0.719103	-0.154141	-0.494747	-0.606685	-0.444714	-0.0401507	0.242416	0.231479	0.0808154
Unigene0072898	chocolate4	0.0800427	0.132018	0.391824	0.661501	0.808052	0.0307158	-0.64475	-0.651848	-0.286212	0.308565	0.215904	-0.17311	-0.0805924	-0.247284	-0.132047	-0.00638876	-0.297146	0.459603	-0.0253894	0.277779
Unigene0073049	chocolate4	-0.33265	-0.276797	-0.403578	-0.362476	-0.839647	-0.411201	0.523766	0.163573	0.0870775	-0.39477	0.0250275	0.546789	0.281315	0.0112319	0.38221	0.163642	0.0824623	-0.295472	-0.0804068	-0.0818432
Unigene0073301	chocolate4	-0.257113	-0.0965508	-0.237334	-0.567589	-0.759983	0.0789924	0.79388	0.601909	0.23541	-0.0986226	-0.0115514	0.517848	0.245631	0.62839	0.337512	0.308404	0.343838	-0.180997	0.172303	-0.168277
Unigene0073886	chocolate4	0.186288	0.0332372	0.49818	0.446483	0.840338	-0.10005	-0.563337	-0.0986548	-0.0387197	0.38655	-0.09274	-0.590969	-0.515348	-0.00198386	-0.36378	0.0400042	-0.0806316	0.3792	0.189786	0.0442672
Unigene0073918	chocolate4	0.414003	-0.166799	0.0250146	0.254969	0.830852	-0.124505	-0.228833	0.113364	0.544314	0.683825	0.228241	-0.369076	-0.343782	-0.293	-0.723156	0.00220168	-0.334159	0.311835	0.259711	-0.138735
Unigene0073981	chocolate4	-0.369776	-0.184477	-0.349785	-0.822651	-0.734173	-0.0575709	0.48902	0.570241	0.0328519	-0.283694	-0.488781	-0.133446	-0.0917644	0.0995507	0.298096	0.140671	0.510342	-0.22283	-0.172541	-0.551123
Unigene0074520	chocolate4	0.370162	-0.0811419	0.366009	0.312373	0.810519	-0.0847331	-0.739583	-0.277625	0.191032	-0.0556137	-0.099374	-0.702918	-0.301218	-0.41302	-0.731801	-0.682957	0.116578	0.274343	0.454217	0.458601
Unigene0075101	chocolate4	0.0161454	0.120601	0.312086	0.0896973	0.690659	0.0520803	-0.277576	9.85328e-05	0.000459748	0.512209	-0.143696	-0.275801	0.0347748	-0.0317083	-0.149776	0.297589	0.0479983	0.601598	0.225044	-0.265179
Unigene0075145	chocolate4	-0.459451	0.0428285	-0.0498902	-0.439193	-0.763437	0.0700883	0.701949	0.378316	-0.096984	-0.146793	-0.0572657	0.690565	0.453877	0.733085	0.666832	0.521542	0.37079	-0.00935085	0.119099	-0.128424
Unigene0075652	chocolate4	-0.612137	-0.213597	-0.290392	-0.721928	-0.670322	-0.126016	0.441667	0.373846	-0.177794	-0.154285	-0.434715	-0.038178	-0.100941	0.106911	0.531127	0.413504	0.472357	0.000216034	-0.316984	-0.6259
Unigene0075887	chocolate4	-0.247371	0.342813	0.171175	-0.350052	-0.595374	-0.0365663	0.490405	0.526957	-0.247605	-0.153231	-0.427585	0.463955	0.556905	0.681677	0.671148	0.649151	0.269542	-0.0795432	0.141839	-0.384725
Unigene0076046	chocolate4	0.0894987	0.339737	0.503447	0.691404	0.655549	-0.0143375	-0.76176	-0.757643	-0.533924	-0.0151742	0.0073432	-0.103242	0.220744	-0.292153	0.0602467	-0.0766703	-0.25914	0.34038	-0.0286655	0.348088
Unigene0076206	chocolate4	0.235848	0.112218	0.16966	0.642943	0.59605	0.187528	-0.279125	-0.582424	0.0449068	0.339655	0.624912	0.349813	0.265334	-0.0914196	-0.218358	-0.0981728	-0.436446	0.309802	0.15372	0.522462
Unigene0076302	chocolate4	0.365916	-0.0189692	0.432641	0.681229	0.853777	-0.424492	-0.614569	-0.369563	0.186066	0.20402	0.187315	-0.127127	0.0388901	-0.297013	-0.515023	-0.156794	-0.323809	0.377102	0.510558	0.429026
Unigene0076650	chocolate4	0.590852	-0.00400706	0.316069	0.36763	0.819226	-0.293499	-0.391907	0.236203	0.479968	0.39783	-0.0383537	-0.4797	-0.285703	-0.144921	-0.760325	-0.119392	-0.256762	0.153273	0.517903	0.0219688
Unigene0077483	chocolate4	-0.510976	-0.157326	-0.464046	-0.576957	-0.853912	-0.102688	0.498962	0.0600385	-0.147689	-0.373931	-0.121038	0.444875	0.392607	-0.082793	0.570781	0.195045	0.252437	-0.153003	-0.306452	-0.286825
Unigene0077515	chocolate4	-0.355353	-0.0728042	-0.191146	-0.38969	-0.581207	0.0486075	0.766006	0.35712	0.179432	0.10837	0.199377	0.807619	0.512082	0.590192	0.448201	0.530608	0.200741	0.10783	0.206919	-0.127209
Unigene0077612	chocolate4	0.408433	0.111685	0.364366	0.0968073	0.779511	0.257404	-0.448185	0.157603	0.222687	0.280113	-0.209658	-0.747935	-0.375059	-0.0200436	-0.637754	-0.345219	0.162261	0.252807	0.375343	0.0544321
Unigene0077627	chocolate4	-0.256552	0.0357692	-0.189485	-0.236397	-0.60282	-0.0393679	0.770508	0.477179	0.0572095	0.233333	0.141828	0.725243	0.283149	0.632482	0.538822	0.774918	-0.0881793	-0.121281	-0.0770575	-0.384848
Unigene0077744	chocolate4	0.1203	0.200167	0.313701	0.0791126	0.6675	0.00776543	-0.38188	0.0342156	-0.0596738	0.383238	-0.314499	-0.439605	0.0118838	-0.164309	-0.184955	0.198576	0.0173782	0.448683	0.153255	-0.338836
Unigene0077770	chocolate4	0.097916	0.368251	0.367338	0.190504	0.627405	0.57943	-0.256887	-0.17239	-0.17942	0.427987	0.0365767	-0.12813	0.154063	0.210934	-0.0514863	0.0894081	0.0539912	0.472038	0.124622	0.0335302
Unigene0077903	chocolate4	0.48783	0.222164	0.288171	0.280383	0.67943	0.30275	-0.0739645	0.269682	0.348228	0.610148	0.176349	-0.147298	-0.0973221	0.313175	-0.477067	0.0826956	-0.208278	0.197771	0.381139	0.0111952
Unigene0077923	chocolate4	-0.0660047	0.0332464	-0.443751	-0.568418	-0.826527	0.0548393	0.779242	0.645395	0.199243	-0.092798	-0.0971142	0.441477	0.285491	0.319399	0.32035	0.320551	0.0464286	-0.466167	-0.139807	-0.462386
Unigene0078502	chocolate4	-0.0247569	-0.241967	0.322599	0.506984	0.830728	-0.210513	-0.578054	-0.475242	0.00699467	0.363735	0.22835	-0.371117	-0.460136	-0.254796	-0.357283	-0.0629089	-0.110735	0.562233	0.144379	0.279609
Unigene0078597	chocolate4	0.376008	0.0881725	0.384323	0.637814	0.784568	-0.154641	-0.285026	-0.0487502	0.211023	0.586797	0.29672	-0.0270886	-0.14996	0.126825	-0.381598	0.235977	-0.451129	0.294055	0.325594	0.134293
Unigene0078689	chocolate4	-0.352114	0.274623	0.000547048	-0.289943	-0.685837	0.0740586	0.608735	0.444111	-0.33502	0.011535	-0.215856	0.531517	0.315199	0.702544	0.798989	0.794026	0.0860844	-0.167781	-0.221977	-0.483213
Unigene0078787	chocolate4	-0.245478	-0.304333	0.290841	0.300102	0.574115	-0.428381	-0.390545	-0.225138	-0.0689261	0.352262	0.00284286	-0.361059	-0.530098	-0.1226	-0.104748	0.276398	-0.00336576	0.54155	0.0576186	-0.0495144
Unigene0079129	chocolate4	0.345187	0.131388	0.307609	0.384104	0.520248	-0.314972	-0.165237	0.362429	0.115558	0.533468	-0.122473	-0.313812	-0.409982	0.15717	-0.234216	0.473315	-0.417734	0.0172083	0.0712998	-0.383284
Unigene0079437	chocolate4	-0.751303	-0.198477	-0.34193	-0.58763	-0.775641	0.353877	0.528832	-0.12408	-0.275632	-0.272492	0.0922768	0.465026	0.219394	0.271508	0.669874	0.124331	0.536646	0.10977	-0.301375	-0.000393684
Unigene0079512	chocolate4	0.194101	0.0387856	0.500475	0.432773	0.867491	-0.238049	-0.427442	-0.0440503	0.134005	0.492824	-0.00397921	-0.259863	-0.113375	0.0318105	-0.35537	0.218376	-0.118557	0.556898	0.465106	0.0372939
Unigene0079601	chocolate4	0.24124	-0.0582626	0.345218	0.244788	0.762043	-0.051944	-0.767659	-0.295145	0.008498	-0.0465338	-0.22603	-0.828766	-0.419025	-0.452082	-0.581349	-0.574061	0.149516	0.277243	0.230264	0.269755
Unigene0079672	chocolate4	-0.0734194	-0.240425	0.183508	-0.239876	0.502775	0.328777	-0.116078	0.197508	0.277308	0.344425	-0.0634248	-0.606999	-0.567973	0.203372	-0.432495	-0.198505	0.517169	0.482597	0.327803	0.0369964
Unigene0079775	chocolate4	0.617887	0.0770082	0.344975	0.620719	0.917894	-0.257897	-0.738575	-0.218156	0.18914	0.192868	-0.00129019	-0.583031	-0.293121	-0.475027	-0.728962	-0.379851	-0.403375	0.0820351	0.266523	0.230413
Unigene0080103	chocolate4	0.528401	0.150566	0.418157	0.352039	0.899354	0.0830498	-0.695345	-0.113674	0.152191	0.141552	-0.16034	-0.722794	-0.254663	-0.286489	-0.707119	-0.500804	-0.0285735	0.209314	0.37916	0.241254
Unigene0080346	chocolate4	0.311276	-0.223629	0.0292835	0.58218	0.691253	-0.0608452	-0.176191	-0.233284	0.404236	0.613233	0.663577	0.0166362	-0.383465	-0.10355	-0.543352	-0.0250317	-0.518067	0.222818	0.127103	0.293856
Unigene0080676	chocolate4	-0.137769	-0.186576	0.347482	0.440507	0.591673	-0.288364	-0.428101	-0.269459	-0.1468	0.344361	0.069216	-0.354115	-0.580812	-0.0262362	-0.0996828	0.221282	-0.107014	0.415214	-0.0174265	0.050146
Unigene0080784	chocolate4	-0.262163	-0.0639278	-0.188546	-0.394601	-0.650324	-0.130187	0.739891	0.474315	0.209407	-0.0043498	0.0612912	0.724943	0.479105	0.528637	0.405104	0.506738	0.157143	-0.0491261	0.224782	-0.192765
Unigene0080820	chocolate4	0.61745	0.158885	0.456084	0.548367	0.926522	0.0176495	-0.576148	-0.0705459	0.262578	0.297299	0.0677494	-0.464335	-0.214818	-0.0928932	-0.715773	-0.338565	-0.234678	0.182173	0.471418	0.333424
Unigene0081019	chocolate4	0.265544	-0.21654	0.154424	0.383133	0.856799	0.00199403	-0.221164	-0.109285	0.486972	0.664839	0.468796	-0.141149	-0.28266	-0.0595518	-0.635797	-0.0422218	-0.219861	0.498006	0.401445	0.229163
Unigene0081501	chocolate4	-0.358962	0.150715	-0.118751	-0.459521	-0.652666	0.020246	0.692608	0.495882	-0.0949287	0.0580248	-0.175141	0.602057	0.498725	0.566176	0.65541	0.733765	0.18042	-0.0182624	-0.0236954	-0.499758
Unigene0081957	chocolate4	0.173953	0.0585361	0.361855	0.520882	0.788944	-0.046118	-0.772673	-0.710241	-0.128937	-0.01913	0.103642	-0.266974	0.122558	-0.504488	-0.360174	-0.443866	-0.0856447	0.447437	0.249675	0.512791
Unigene0081993	chocolate4	0.374267	-0.0671697	0.199089	0.59623	0.938118	-0.0218256	-0.559071	-0.44968	0.22923	0.430097	0.392043	-0.261885	-0.195939	-0.405235	-0.625024	-0.27881	-0.378298	0.37162	0.210653	0.349676
Unigene0083732	chocolate4	0.0180315	-0.266756	0.0489026	0.393535	0.625764	0.100862	-0.0535428	-0.169832	0.264096	0.739987	0.595451	-0.028838	-0.524457	0.114598	-0.321921	0.200777	-0.288749	0.413579	0.0133317	0.121437
Unigene0083740	chocolate4	0.1414	-0.21955	0.00821816	0.27183	0.456552	0.13317	-0.570102	-0.673137	0.0722961	-0.223526	0.282956	-0.344124	-0.194344	-0.573502	-0.515044	-0.861063	0.0506492	0.154156	0.0895749	0.688681
Unigene0083763	chocolate4	-0.474848	-0.246487	-0.58753	-0.609972	-0.915134	-0.0401267	0.545694	0.142127	-0.102221	-0.339363	-0.0816199	0.273921	0.0530526	-0.09372	0.489897	0.122074	0.200678	-0.331454	-0.500631	-0.350261
Unigene0083887	chocolate4	-0.145764	0.0553494	0.572847	0.132469	0.661676	0.0616261	-0.6232	-0.285419	-0.276437	0.0228774	-0.33336	-0.5791	-0.182735	-0.0159209	-0.122191	-0.148009	0.440417	0.621775	0.311801	0.18908
Unigene0083955	chocolate4	0.315896	0.0811786	-0.461404	-0.220789	-0.671139	-0.103091	0.411131	0.375722	0.216958	-0.3396	-0.0342588	0.261212	0.218399	-0.125404	0.00587679	-0.140498	-0.290884	-0.791091	-0.213976	-0.182819
Unigene0084244	chocolate4	0.337438	0.17141	0.442937	0.651007	0.87852	0.00455678	-0.85203	-0.639384	-0.170778	0.0318803	0.0609118	-0.415277	-0.0482517	-0.443962	-0.425377	-0.44805	-0.213724	0.303768	0.17296	0.475707
Unigene0084365	chocolate4	-0.202498	-0.0917496	-0.138071	-0.380365	-0.528145	-0.0509245	0.79002	0.699518	0.287883	0.240237	0.0587697	0.511718	0.0926496	0.732813	0.302426	0.630259	0.131593	-0.0713116	0.17627	-0.337798
Unigene0084525	chocolate4	0.622563	0.22319	0.263642	0.628802	0.876202	0.0985371	-0.425508	-0.0973052	0.203331	0.55154	0.25263	-0.281374	-0.210907	-0.138383	-0.574009	-0.0626126	-0.565584	0.0875293	0.125487	0.0861514
Unigene0085293	chocolate4	0.408813	-0.124917	-0.0098637	0.464701	0.84186	-0.0696453	-0.49186	-0.410132	0.328352	0.404115	0.37963	-0.26618	-0.137822	-0.631094	-0.682085	-0.335247	-0.435938	0.276507	0.117346	0.214123
Unigene0085615	chocolate4	0.469208	0.529834	0.526941	0.619128	0.801603	0.242945	-0.509912	-0.205467	-0.190516	0.371663	0.007391	-0.163779	0.158969	0.0626797	-0.202091	0.0757723	-0.374542	0.210842	0.15636	0.0997806
Unigene0086421	chocolate4	0.446354	-0.131381	0.380065	0.527343	0.914901	-0.301224	-0.621823	-0.142616	0.327132	0.266146	0.0850439	-0.546668	-0.430501	-0.274979	-0.75525	-0.329845	-0.194441	0.273697	0.455886	0.328389
Unigene0086524	chocolate4	0.461777	-0.188183	0.231994	0.393953	0.872981	-0.212449	-0.491935	-0.142153	0.511905	0.282873	0.211439	-0.383408	-0.209159	-0.345553	-0.841169	-0.429885	-0.146839	0.33288	0.573178	0.386028
Unigene0086618	chocolate4	0.426601	-0.184561	0.137367	0.557306	0.851285	-0.276119	-0.66741	-0.454764	0.291026	0.177712	0.264609	-0.411677	-0.26438	-0.651313	-0.746515	-0.499385	-0.352344	0.222367	0.240472	0.401
Unigene0086636	chocolate4	0.327318	0.0937499	-0.0177156	0.200189	0.755289	0.404158	-0.176678	-0.0121793	0.219597	0.756187	0.248765	-0.338313	-0.283048	-0.170165	-0.451791	0.0643918	-0.329565	0.276444	-0.111115	-0.249057
Unigene0086865	chocolate4	-0.453156	-0.519279	0.176355	-0.234782	0.276022	-0.0220092	-0.102313	-0.013659	0.149458	0.130774	-0.0143239	-0.438343	-0.626905	0.185107	-0.189637	-0.113872	0.653874	0.59967	0.311013	0.193719
Unigene0086953	chocolate4	0.433185	0.280428	0.446055	0.574219	0.895806	0.245437	-0.719122	-0.361953	-0.139819	0.240662	0.0109	-0.555401	-0.262383	-0.20278	-0.447778	-0.321254	-0.229796	0.202096	0.0720491	0.261283
Unigene0087141	chocolate4	0.0399122	0.206509	0.391098	0.577226	0.72921	0.306519	-0.494469	-0.642033	-0.277782	0.324934	0.321439	0.0132054	0.0930443	-0.0316303	-0.0568433	-0.024894	-0.180289	0.511154	0.0503732	0.38902
Unigene0087183	chocolate4	-0.00957187	0.0259149	0.44222	0.0235032	0.644941	0.393506	-0.295906	0.000814879	0.0377566	0.306729	-0.0757633	-0.472781	-0.302876	0.302203	-0.293675	-0.136093	0.424313	0.554441	0.390414	0.189519
Unigene0087475	chocolate4	-0.0668112	-0.201766	0.358723	0.025417	0.734942	0.193776	-0.369763	-0.105176	0.172154	0.317321	0.00327405	-0.534393	-0.402123	0.0721222	-0.440349	-0.228554	0.430723	0.66928	0.443139	0.246684
Unigene0087565	chocolate4	-0.101872	0.192208	-0.0941174	-0.187678	-0.696441	0.247882	0.469168	0.0777751	-0.090071	-0.409051	0.115944	0.695978	0.601769	0.459681	0.424913	-0.017806	0.15045	-0.303312	0.0908216	0.281349
Unigene0087839	chocolate4	0.121	0.384169	0.196904	0.040269	0.406121	0.500096	-0.342904	-0.335329	-0.225617	0.0184921	-0.102616	-0.102611	0.480901	-0.186093	-0.0453689	-0.242066	0.11897	0.31113	0.0899961	0.112024
Unigene0087894	chocolate4	-0.538887	-0.182655	-0.301958	-0.39466	-0.926739	-0.206626	0.582063	0.0960356	-0.148933	-0.393132	0.0121066	0.646147	0.323786	0.263693	0.656401	0.309115	0.226385	-0.188374	-0.163369	-0.0658615
Unigene0087950	chocolate4	0.508658	0.215536	0.631255	0.69492	0.906301	-0.348086	-0.707755	-0.165646	0.0532552	0.176547	-0.0995114	-0.364821	-0.0455343	-0.133876	-0.494851	-0.107017	-0.292685	0.252625	0.508269	0.284738
Unigene0088298	chocolate4	0.0736168	-0.100056	0.309522	0.439347	0.848245	0.133617	-0.656732	-0.633093	-0.0208705	0.194491	0.249734	-0.364598	-0.205286	-0.333939	-0.434448	-0.418388	0.0186968	0.552187	0.210325	0.506195
Unigene0088483	chocolate4	0.0907633	0.0719628	-0.0732706	-0.212524	-0.480435	-0.430042	0.471713	0.765491	0.153694	0.0245936	-0.321807	0.157529	-0.00520463	0.360754	0.208474	0.565842	-0.145167	-0.425129	0.0120504	-0.568326
Unigene0089067	chocolate4	0.459083	-0.173717	0.192522	0.474877	0.899257	-0.0704494	-0.506929	-0.26688	0.450639	0.335155	0.345548	-0.359962	-0.277838	-0.351101	-0.82324	-0.465835	-0.227173	0.310826	0.433853	0.448148
Unigene0089134	chocolate4	0.685706	0.270749	0.529771	0.662068	0.902738	-0.0441393	-0.661598	-0.0878642	0.132214	0.212804	-0.0190427	-0.497477	-0.22184	-0.0971828	-0.650731	-0.315979	-0.336373	0.0507692	0.390714	0.31739
Unigene0089151	chocolate4	-0.347432	-0.0485971	-0.390492	-0.603335	-0.899941	0.0969962	0.819665	0.590586	0.0114161	-0.0518762	-0.100042	0.420286	0.0731124	0.50051	0.544005	0.493318	0.185753	-0.344291	-0.283508	-0.497688
Unigene0089277	chocolate4	0.665742	0.268086	0.450701	0.532411	0.870498	0.153598	-0.642755	-0.174297	0.169393	0.128939	0.0254572	-0.464111	-0.0709549	-0.165285	-0.693467	-0.520501	-0.197441	0.100665	0.437859	0.433301
Unigene0089278	chocolate4	0.234294	-0.15316	0.166779	0.702248	0.819889	-0.132118	-0.573796	-0.614791	0.0876498	0.351225	0.481778	-0.182259	-0.311223	-0.427278	-0.47459	-0.230914	-0.451803	0.3176	0.0338602	0.421112
Unigene0089443	chocolate4	-0.189117	-0.154557	0.501365	0.0932992	0.717434	-0.0270752	-0.499644	-0.200321	-0.0358759	0.192786	-0.169325	-0.524825	-0.302901	0.0331582	-0.254801	-0.0937444	0.459062	0.743901	0.443496	0.209033
Unigene0089515	chocolate4	0.365671	0.322502	0.399141	0.102537	0.606334	0.318663	-0.653031	-0.0656215	-0.173396	-0.0886415	-0.459497	-0.842005	-0.227003	-0.21069	-0.401254	-0.499736	0.193224	0.0691026	0.114872	0.0611318
Unigene0089561	chocolate4	-0.0434504	0.022404	0.393522	0.301052	0.716146	-0.149303	-0.730847	-0.529673	-0.247282	0.0184378	-0.18757	-0.44945	-0.00677198	-0.451541	-0.186842	-0.191287	0.106287	0.556	0.167248	0.175471
Unigene0090146	chocolate4	0.566568	0.243546	0.622572	0.590981	0.920335	-0.14451	-0.70565	-0.140918	0.117029	0.121483	-0.109706	-0.436815	-0.0152406	-0.108976	-0.599295	-0.309644	-0.153608	0.250444	0.592946	0.381993
Unigene0090880	chocolate4	0.285437	0.1686	0.420017	0.517671	0.777739	-0.0521416	-0.818568	-0.632566	-0.147634	-0.108787	-0.0270563	-0.32956	0.189175	-0.503041	-0.385536	-0.496668	-0.0847291	0.348965	0.296882	0.492271
Unigene0091185	chocolate4	0.468224	-0.211411	0.0989816	0.291879	0.794735	-0.326317	-0.282072	0.135657	0.615578	0.508116	0.171318	-0.353975	-0.285565	-0.305683	-0.794946	-0.107845	-0.288798	0.264423	0.455538	0.0098273
Unigene0091347	chocolate4	0.205847	-0.246053	0.160209	0.433962	0.724998	-0.50232	-0.287283	-0.00230778	0.338878	0.576932	0.19138	-0.245405	-0.406607	-0.225259	-0.467237	0.248759	-0.389855	0.342187	0.213536	-0.105493
Unigene0091490	chocolate4	-0.0122687	0.0653805	0.379623	0.388266	0.775047	0.246735	-0.614526	-0.650953	-0.18984	0.165704	0.161382	-0.229466	0.0453964	-0.221914	-0.217806	-0.282253	0.0869838	0.618363	0.19838	0.443534
Unigene0091666	chocolate4	-0.374801	-0.207914	0.362521	-0.174964	0.46998	0.0664029	-0.373636	-0.137665	-0.119489	0.0783045	-0.290575	-0.5763	-0.347359	0.0302841	-0.102226	-0.0985818	0.649957	0.694516	0.282189	0.0700778
Unigene0091913	chocolate4	0.192826	-0.242234	0.23422	0.312254	0.548492	-0.598234	-0.514005	0.0213949	0.134091	0.11972	-0.212102	-0.679618	-0.663564	-0.356506	-0.462008	-0.0748137	-0.151886	0.0865245	0.11124	-0.0748702
Unigene0092077	chocolate4	0.0386686	0.152164	0.432639	0.258914	0.64194	-0.176277	-0.757904	-0.388115	-0.334048	-0.0715587	-0.406267	-0.578202	-0.0220614	-0.444026	-0.141534	-0.163914	0.0944829	0.392477	0.0990602	0.0212951
Unigene0093070	chocolate4	-0.228603	-0.248076	0.291944	0.224585	0.546145	-0.4158	-0.0934225	0.00180315	0.13968	0.578735	0.118363	0.0144973	-0.181445	0.144824	-0.0542689	0.573302	-0.0228194	0.683147	0.323208	-0.136349
Unigene0093584	chocolate4	0.052158	0.154145	0.375198	0.171811	0.762443	0.259617	-0.566168	-0.243634	-0.204606	0.288658	-0.203733	-0.613113	-0.235144	-0.166423	-0.229194	-0.0969185	0.137261	0.487729	0.0471221	-0.042295
Unigene0093996	chocolate4	0.0297138	0.445993	-0.124112	-0.224556	-0.728768	0.357293	0.472962	0.213574	-0.23115	-0.355512	-0.0815077	0.603779	0.67586	0.412074	0.522085	0.122234	0.00125446	-0.479417	-0.134991	-0.0453389
Unigene0094555	chocolate4	0.175815	-0.312456	-0.134585	0.101377	0.652955	0.173958	0.122169	0.0778616	0.655304	0.827992	0.587178	0.00230257	-0.264555	-0.0043313	-0.594304	0.0736765	-0.18764	0.471004	0.283924	0.0147831
Unigene0094605	chocolate4	0.536658	0.0786166	0.362149	0.526285	0.901335	-0.0767585	-0.42669	-0.0663247	0.367843	0.440065	0.209207	-0.222735	-0.0582197	-0.0964172	-0.663112	-0.14963	-0.305604	0.303259	0.517095	0.267781
Unigene0094747	chocolate4	-0.311262	-0.271381	-0.135449	-0.715985	-0.307938	-0.126587	0.08933	0.411179	0.0588704	-0.290239	-0.605082	-0.558064	-0.31361	-0.10591	-0.00303895	-0.131105	0.661864	0.0241978	0.0240939	-0.386164
Unigene0094816	chocolate4	0.547315	0.290516	0.438104	0.51084	0.69877	0.0671053	-0.81047	-0.468288	-0.0593096	-0.271621	-0.0949218	-0.424692	0.16465	-0.420546	-0.541166	-0.747446	-0.0913495	0.055112	0.373107	0.60332
Unigene0094845	chocolate4	0.667656	0.191246	0.458316	0.570718	0.815505	-0.27079	-0.488527	0.0509878	0.327849	0.250118	0.00472618	-0.260772	0.0250818	-0.0994832	-0.650188	-0.161605	-0.350123	0.11622	0.591388	0.241552
Unigene0096106	chocolate4	0.301816	-0.169418	0.175983	0.256328	0.77384	0.0875241	-0.629573	-0.406355	0.258063	0.0302182	0.133131	-0.560849	-0.256641	-0.48941	-0.739557	-0.742668	0.0888074	0.325459	0.351467	0.513247
Unigene0096245	chocolate4	0.0700929	0.15175	0.269652	0.458151	0.689102	0.178639	-0.195049	-0.183298	-0.0829098	0.713216	0.284696	-0.00818118	-0.144188	0.145682	-0.0533444	0.436585	-0.346149	0.444105	-0.0507501	-0.10803
Unigene0096476	chocolate4	0.389721	-0.00588099	0.208058	0.551074	0.693652	-0.222625	-0.161671	0.0940945	0.311868	0.677609	0.310065	-0.0776894	-0.316418	0.0558926	-0.417602	0.315679	-0.550574	0.169716	0.173468	-0.0685641
Unigene0096508	chocolate4	0.473871	0.0233651	0.226587	0.467558	0.750557	-0.263077	-0.231622	0.201241	0.358943	0.641503	0.136759	-0.258571	-0.32472	-0.0397659	-0.522124	0.247345	-0.4933	0.150619	0.233308	-0.169335
Unigene0096754	chocolate4	0.225828	0.152489	0.238282	0.00185381	0.679907	0.5002	-0.110468	0.204977	0.214414	0.602575	0.0203763	-0.37025	-0.187591	0.230874	-0.384565	0.0402175	0.109243	0.41354	0.258193	-0.125089
Unigene0096756	chocolate4	-0.305418	-0.350065	0.399953	-0.0900045	0.42836	-0.378324	-0.357994	0.0490339	0.0372242	0.0422344	-0.35268	-0.598097	-0.500363	0.0338394	-0.194227	0.00678617	0.54338	0.579729	0.417686	0.0284547
Unigene0096763	chocolate4	0.629509	0.287736	0.3838	0.480867	0.784667	0.268438	-0.719793	-0.273259	0.0221929	-0.0109706	-0.0461242	-0.614026	-0.182074	-0.28357	-0.64616	-0.672777	-0.156587	-0.0164531	0.22389	0.427459
Unigene0096873	chocolate4	0.291932	0.304407	-0.302452	-0.148658	-0.542636	0.172216	0.21256	0.0434098	-0.00948187	-0.476372	-0.0376555	0.365241	0.620962	-0.171318	0.104573	-0.317312	-0.169846	-0.598275	-0.125826	0.0655319
Unigene0096876	chocolate4	-0.00395856	0.080799	0.0875921	0.293423	0.588824	0.196241	-0.0545592	-0.23634	0.0425894	0.699232	0.385456	0.222007	0.168496	0.00752136	-0.0407205	0.407418	-0.295436	0.543769	0.021395	-0.105566
Unigene0097010	chocolate4	0.324556	-0.0591573	0.208979	0.394075	0.731136	-0.184405	-0.168602	0.204573	0.3299	0.719654	0.17189	-0.286485	-0.466488	0.0564056	-0.45689	0.317647	-0.390495	0.245705	0.17146	-0.202684
Unigene0097012	chocolate4	0.778577	0.396883	0.570976	0.727072	0.702881	-0.275384	-0.538871	0.0522134	0.138061	0.0936191	-0.0803775	-0.214391	0.0748387	0.011483	-0.515933	-0.142788	-0.478529	-0.124833	0.500889	0.284874
Unigene0097062	chocolate4	0.630841	0.286178	0.530824	0.670205	0.918148	0.0119939	-0.601414	-0.143047	0.135739	0.28562	0.0774637	-0.333139	-0.0713386	-0.0420294	-0.589272	-0.236104	-0.3364	0.164307	0.43781	0.349578
Unigene0097433	chocolate4	0.133334	0.0144162	0.557299	0.289401	0.760293	-0.33638	-0.438276	0.144178	0.0751529	0.372496	-0.272284	-0.492978	-0.308575	0.097166	-0.313383	0.23748	0.0497769	0.47774	0.449293	-0.102579
Unigene0097545	chocolate4	0.328043	0.00208277	0.28607	0.503772	0.59924	0.14104	-0.0981403	-0.0601337	0.326699	0.475146	0.502915	0.11465	-0.149882	0.326551	-0.418253	-0.0196887	-0.254961	0.239587	0.40985	0.431154
Unigene0097700	chocolate4	0.37296	0.234129	0.350711	0.461025	0.629344	0.302947	-0.0869309	0.0330671	0.194212	0.560786	0.352604	0.0959934	-0.00407294	0.404855	-0.29926	0.13875	-0.273922	0.243605	0.337403	0.219809
Unigene0098067	chocolate4	0.540619	0.166458	0.480863	0.537637	0.915781	-0.0726413	-0.471269	0.0123323	0.268064	0.427343	0.0678759	-0.32424	-0.12104	0.0119014	-0.603459	-0.0779121	-0.264103	0.28429	0.510809	0.199746
Unigene0098232	chocolate4	0.277198	-0.0858002	0.418611	0.574	0.735998	-0.522134	-0.352872	0.0044766	0.256398	0.438117	0.126309	-0.138564	-0.232469	0.013948	-0.406377	0.23852	-0.334379	0.335388	0.447778	0.106531
Unigene0098425	chocolate4	0.497876	-0.0141777	0.386023	0.521586	0.822064	-0.207289	-0.331984	0.0969641	0.421685	0.471916	0.195455	-0.247017	-0.268984	0.0694317	-0.647059	-0.0314991	-0.294701	0.241475	0.534171	0.222164
Unigene0098619	chocolate4	0.682716	0.57512	0.540893	0.34651	0.62574	0.345047	-0.369551	0.232705	0.0442073	0.170717	-0.228892	-0.358773	0.0985921	0.27202	-0.410196	-0.181501	-0.123199	-0.0507848	0.413969	0.115695
Unigene0098861	chocolate4	-0.252176	-0.320557	0.325606	-0.0350094	0.427687	-0.0445291	-0.286083	0.00334656	0.0278895	0.150164	-0.139575	-0.598441	-0.690366	0.164154	-0.225987	-0.0870666	0.471039	0.472567	0.24012	0.124726
Unigene0099185	chocolate4	-0.56214	-0.234287	-0.460296	-0.709603	-0.862631	0.101037	0.861287	0.517833	0.0435709	0.058827	-0.0213913	0.408378	-0.0276632	0.465227	0.565967	0.55147	0.315377	-0.120493	-0.303833	-0.527074
Unigene0099593	chocolate4	0.0127588	0.13312	-0.426962	-0.552393	-0.675279	0.252596	0.675241	0.483348	0.203848	-0.095926	-0.0419011	0.469225	0.520803	0.202048	0.232766	0.144258	0.0742134	-0.35127	-0.0546668	-0.334394
Unigene0099813	chocolate4	-0.465593	-0.0436209	-0.0643789	-0.387178	-0.592557	0.0121054	0.755444	0.435625	0.035537	0.141887	0.067089	0.715369	0.359353	0.760217	0.59	0.714449	0.270242	0.145787	0.152509	-0.239257
Unigene0099946	chocolate4	0.0159163	-0.00626805	-0.105548	-0.172249	-0.464171	-0.315244	0.627862	0.709577	0.259536	0.18652	-0.0384375	0.414314	0.0531845	0.535226	0.223977	0.641216	-0.154904	-0.286106	0.0967235	-0.42318
Unigene0100527	chocolate4	0.121195	-0.005412	0.450643	0.0165313	0.754026	0.0662587	-0.307785	0.213596	0.224024	0.410488	-0.214463	-0.538208	-0.258074	0.173265	-0.436256	0.0146773	0.313464	0.571057	0.54465	-0.0358788
Unigene0100747	chocolate4	0.186052	-0.134694	0.45802	0.284422	0.811971	0.0616205	-0.494358	-0.137147	0.232977	0.223005	0.0667371	-0.514535	-0.399685	0.0528602	-0.594082	-0.370829	0.229243	0.48525	0.552178	0.45383
Unigene0100776	chocolate4	0.476211	-0.0510371	0.25783	0.469092	0.961431	0.0130427	-0.620618	-0.260033	0.292111	0.336949	0.175953	-0.554719	-0.352615	-0.384881	-0.775491	-0.443983	-0.21652	0.287797	0.301643	0.309764
Unigene0101184	chocolate4	-0.24449	-0.257033	0.186779	0.260226	0.6066	-0.165132	-0.0702714	-0.131428	0.116886	0.721319	0.317165	0.0288505	-0.27792	0.120983	-0.0676262	0.530012	-0.0992961	0.704674	0.138835	-0.10657
Unigene0101453	chocolate4	-0.256935	-0.248265	0.412413	0.109207	0.67574	-0.0187641	-0.204894	-0.0678444	0.128544	0.499207	0.0997427	-0.23098	-0.322052	0.280668	-0.195303	0.217224	0.33635	0.820525	0.460375	0.132372
Unigene0101868	chocolate4	-0.316888	0.0806178	-0.371855	-0.291207	-0.689508	0.529576	0.682803	0.00436376	-0.111322	-0.00747481	0.387111	0.777819	0.419234	0.439803	0.552538	0.239831	0.0414722	-0.159868	-0.304767	0.0118431
Unigene0101910	chocolate4	0.606885	0.182666	0.2966	0.441813	0.689348	0.0833303	-0.259765	-0.00033448	0.409718	0.306775	0.259422	-0.0070133	0.186682	0.0286397	-0.610808	-0.243979	-0.275982	0.148635	0.5782	0.373051
Unigene0102045	chocolate4	-0.0974047	-0.232278	0.350892	0.249021	0.558876	-0.538913	-0.189385	0.128898	0.159459	0.483661	-0.0457815	-0.205904	-0.353777	0.110786	-0.163994	0.487727	-0.0396787	0.522474	0.338102	-0.176018
Unigene0102200	chocolate4	0.364746	-0.0298104	0.465304	0.561292	0.970045	-0.274609	-0.685668	-0.232994	0.163011	0.29883	0.0203535	-0.511094	-0.305994	-0.270097	-0.610164	-0.197975	-0.187015	0.394567	0.412317	0.261508
Unigene0102393	chocolate4	-0.212157	-0.416644	0.101912	0.0394146	0.746246	0.00751573	-0.228451	-0.159028	0.264864	0.624025	0.225875	-0.394251	-0.51237	-0.124857	-0.391572	0.0754235	0.182433	0.770213	0.200195	-0.0147663
Unigene0102483	chocolate4	0.203518	0.312266	0.333398	0.168684	0.615419	0.39946	-0.184714	0.198745	-0.0907427	0.599449	-0.120536	-0.42137	-0.315516	0.286457	-0.136566	0.298945	-0.085914	0.252085	-0.0365549	-0.324996
Unigene0102941	chocolate4	-0.0150571	0.160428	0.598001	0.536195	0.813201	-0.0739786	-0.626712	-0.443853	-0.30009	0.281418	-0.0339244	-0.238851	-0.0320607	-0.0222385	-0.0590894	0.145293	-0.044052	0.614318	0.223694	0.197063
Unigene0103353	chocolate4	0.357532	0.018935	0.134764	0.752715	0.71161	-0.0358069	-0.672112	-0.695584	-0.0847064	0.150354	0.38708	-0.248968	-0.263158	-0.550258	-0.421595	-0.390511	-0.554618	0.0552949	-0.167546	0.430836
Unigene0103406	chocolate4	0.053904	-0.118685	0.0813241	0.397352	0.575144	0.234935	-0.0115729	-0.339002	0.279946	0.590487	0.709766	0.358127	0.0732946	0.131562	-0.261335	0.0741638	-0.22939	0.514374	0.269793	0.39454
Unigene0103419	chocolate4	0.27147	-0.254428	0.228919	0.522944	0.860701	-0.371734	-0.414271	-0.241181	0.4126	0.461119	0.356107	-0.157012	-0.211789	-0.280392	-0.623635	-0.0755619	-0.297691	0.466117	0.45066	0.292579
Unigene0103532	chocolate4	0.050567	0.154266	0.594745	0.186191	0.743665	0.166066	-0.491004	-0.0193413	-0.136461	0.275545	-0.278345	-0.586104	-0.29664	0.204616	-0.22195	0.00719897	0.28427	0.51984	0.331231	0.0503953
Unigene0103620	chocolate4	0.550662	0.3334	0.309547	0.331453	0.649308	0.0864329	-0.111235	0.31617	0.280142	0.574774	0.0290936	-0.0942319	0.0825498	0.200152	-0.390561	0.244084	-0.357293	0.126855	0.352491	-0.167372
Unigene0103821	chocolate4	-0.405203	-0.128667	-0.393052	-0.293021	-0.774863	-0.240859	0.708476	0.275548	-0.0339241	0.0360596	0.124184	0.698452	0.24163	0.274145	0.616584	0.677278	-0.123071	-0.202111	-0.315129	-0.420449
Unigene0103982	chocolate4	0.0019837	-0.125768	0.178842	-0.00699764	0.74889	0.121906	-0.145592	0.062091	0.301854	0.659788	0.0845086	-0.283357	-0.152324	0.000824233	-0.379956	0.173396	0.132373	0.69758	0.350644	-0.151821
Unigene0104213	chocolate4	-0.538033	-0.119815	-0.132821	-0.39435	-0.600442	0.247436	0.162797	-0.342631	-0.295352	-0.609437	-0.00822697	0.321221	0.364131	0.069532	0.448374	-0.314588	0.586356	0.0725872	-0.0336348	0.391838
Unigene0104687	chocolate4	-0.250861	-0.248291	-0.49502	-0.705177	-0.830862	-0.0241439	0.835664	0.647693	0.350982	-0.0808548	-0.0243651	0.389689	0.1054	0.332233	0.235094	0.252767	0.266256	-0.288008	-0.0129006	-0.367268
Unigene0104722	chocolate4	0.392836	0.429239	0.476666	0.515178	0.826572	0.366977	-0.470047	-0.221006	-0.11892	0.416223	0.074665	-0.207831	0.0809395	0.0810264	-0.262553	-0.00924352	-0.239349	0.314454	0.187163	0.153021
Unigene0104944	chocolate4	-0.295873	-0.00909719	-0.230791	-0.325228	-0.678534	-0.0709478	0.787324	0.451366	0.0941213	0.115954	0.120316	0.770928	0.400155	0.568986	0.533994	0.679796	0.00793998	-0.103384	-0.000133547	-0.321953
Unigene0104956	chocolate4	-0.0116079	0.195114	0.266476	0.0173566	0.511456	0.19422	-0.579349	-0.247012	-0.362859	0.0260848	-0.425574	-0.685786	-0.16925	-0.345948	-0.0826663	-0.162709	0.191132	0.302684	-0.143791	-0.178001
Unigene0105013	chocolate4	-0.43244	-0.328461	-0.266975	-0.787939	-0.587489	-0.130056	0.59009	0.727354	0.19416	-0.000350023	-0.378367	-0.135899	-0.322559	0.341091	0.226456	0.360946	0.535922	-0.0369191	-0.0269539	-0.58962
Unigene0105184	chocolate4	-0.0863887	-0.181882	0.332712	0.369079	0.652967	-0.512929	-0.590017	-0.311264	-0.119995	0.198727	-0.139148	-0.45515	-0.360202	-0.36845	-0.185112	0.119953	-0.0778279	0.465797	0.0851019	-0.0337271
Unigene0105614	chocolate4	-0.791085	-0.175029	-0.276093	-0.387943	-0.399779	0.411215	0.239926	-0.412169	-0.455455	-0.0342796	0.134931	0.24977	0.0535899	0.0311498	0.642074	0.193842	0.39188	0.340998	-0.520117	-0.0953258
Unigene0105922	chocolate4	0.0613817	0.251111	0.448734	0.578558	0.776172	0.0866923	-0.584239	-0.508196	-0.356142	0.359586	0.0719478	-0.185696	-0.0161025	-0.12194	-0.0226047	0.15713	-0.24833	0.472732	-0.034651	0.101089
Unigene0106608	chocolate4	0.209447	-0.165947	0.101884	0.0846875	0.851995	0.181878	-0.23292	0.0571258	0.421189	0.681192	0.174364	-0.475637	-0.398858	-0.130883	-0.631188	-0.0601027	-0.0052278	0.522151	0.271683	-0.079221
Unigene0107251	chocolate4	-0.400346	-0.0815695	-0.445983	-0.595492	-0.863914	-0.138203	0.557894	0.378839	-0.154894	-0.22692	-0.297771	0.215999	0.0847407	0.0453048	0.564809	0.401547	0.140273	-0.346741	-0.465376	-0.616258
Unigene0107996	chocolate4	0.747283	0.352415	0.414295	0.745147	0.851389	-0.147999	-0.607425	-0.117322	0.100853	0.288277	0.0355596	-0.316915	-0.043645	-0.239396	-0.558466	-0.137256	-0.611971	-0.0448628	0.232136	0.14759
Unigene0108929	chocolate4	-0.0899292	-0.257443	0.0867764	0.271995	0.651308	-0.0611688	-0.411602	-0.294636	-0.0347273	0.460444	0.134179	-0.533148	-0.693179	-0.299605	-0.271236	0.0449411	-0.125504	0.39589	-0.218309	-0.0905217
Unigene0109096	chocolate4	0.3138	-0.0316909	0.242671	0.408337	0.636278	-0.0598643	-0.000767917	0.187131	0.418332	0.690715	0.371028	0.0572201	-0.200379	0.303981	-0.408433	0.29672	-0.327546	0.296102	0.392411	0.0543851
Unigene0109195	chocolate4	-0.158803	0.176383	-0.276816	-0.261923	-0.467058	0.719842	0.595074	0.0370122	-0.0327541	0.0922559	0.386288	0.651885	0.425721	0.476945	0.371549	0.118458	0.0743388	-0.088383	-0.171622	0.071397
Unigene0109350	chocolate4	0.471941	0.148995	0.158177	0.549787	0.887558	0.181128	-0.458805	-0.328431	0.160083	0.526137	0.336425	-0.213064	-0.0671371	-0.330819	-0.530906	-0.150334	-0.481967	0.258552	0.0726336	0.144104
Unigene0109751	chocolate4	0.546438	0.174413	0.376273	0.558187	0.670938	-0.0945262	-0.45946	-0.269792	0.262375	0.0411994	0.217593	0.0410912	0.344935	-0.153068	-0.545503	-0.390691	-0.252142	0.17604	0.622479	0.585323
Unigene0110665	chocolate4	0.378807	0.419767	0.430652	0.218963	0.613041	0.249507	-0.757981	-0.229929	-0.309078	-0.17223	-0.474442	-0.748894	-0.0386035	-0.337788	-0.308402	-0.485548	0.0833245	0.0576252	0.0597533	0.090001
Unigene0111583	chocolate4	-0.335732	-0.284975	0.323552	0.167935	0.395694	-0.48831	-0.106755	0.054588	0.00705042	0.43457	-0.0338018	-0.122209	-0.384282	0.208485	0.0592427	0.584339	0.0788361	0.578158	0.21181	-0.1827
Unigene0112479	chocolate4	0.282182	0.19744	0.705264	0.438794	0.882993	-0.0486454	-0.684793	-0.199833	-0.023049	0.0989219	-0.188458	-0.437549	0.00606254	0.0289464	-0.414922	-0.229143	0.142198	0.49863	0.63012	0.389455
Unigene0112808	chocolate4	0.331789	0.357454	0.474709	0.518379	0.856641	0.103849	-0.753068	-0.380711	-0.280715	0.200357	-0.169887	-0.508462	-0.0465009	-0.304138	-0.270858	-0.138773	-0.216515	0.287674	0.0393805	0.0717449
Unigene0113498	chocolate4	-0.093511	0.0274851	0.490742	0.554303	0.786764	-0.0351567	-0.651925	-0.667076	-0.280863	0.205927	0.147317	-0.166835	-0.0356991	-0.157539	-0.0929937	-0.0369245	-0.0259301	0.651966	0.181599	0.397346
Unigene0113561	chocolate4	0.507346	0.189835	0.494503	0.779594	0.87524	-0.188757	-0.875824	-0.553131	-0.0770054	-0.0313342	0.0538084	-0.386771	-0.0435369	-0.435364	-0.523315	-0.47281	-0.348791	0.151763	0.284424	0.539047
Unigene0113577	chocolate4	-0.201393	0.385842	-0.0965477	-0.538527	-0.633889	0.503762	0.42739	0.25186	-0.285705	-0.305149	-0.313264	0.342058	0.63554	0.372006	0.549602	0.127287	0.382682	-0.163658	-0.0947151	-0.22555
Unigene0114132	chocolate4	0.262234	-0.187192	0.0960255	0.351752	0.866255	-0.14511	-0.337335	-0.200974	0.415394	0.578794	0.330731	-0.188551	-0.122627	-0.359734	-0.608863	-0.0495312	-0.271938	0.508347	0.327324	0.0956953
Unigene0114403	chocolate4	-0.24853	-0.274923	0.247559	0.0901427	0.732137	-0.00204937	-0.42962	-0.306302	0.00193661	0.397544	0.0246004	-0.488944	-0.416661	-0.188911	-0.258423	-0.00363132	0.259286	0.752132	0.153493	0.0404611
Unigene0114984	chocolate4	0.0644931	-0.0568933	0.0757787	0.176391	0.757102	0.308174	-0.115013	-0.146192	0.246553	0.754199	0.37377	-0.0767941	-0.0915223	-0.0302411	-0.338243	0.158769	-0.118606	0.615871	0.152441	-0.041358
Unigene0115954	chocolate4	-0.548131	-0.246969	-0.305856	-0.42368	-0.685931	-0.185922	0.405048	0.22589	-0.244397	-0.132706	-0.201023	0.038533	-0.335142	0.134336	0.546244	0.417887	0.186536	-0.192421	-0.517753	-0.475282
Unigene0116027	chocolate4	0.302317	0.313647	0.394588	0.496903	0.817907	0.394676	-0.578048	-0.33963	-0.221757	0.363941	0.0561226	-0.449344	-0.240824	-0.0747128	-0.276083	-0.134449	-0.212089	0.260168	-0.0594918	0.133546
Unigene0116341	chocolate4	0.350605	0.324366	0.337339	0.396121	0.586153	0.00541832	-0.095762	0.113585	0.130927	0.549375	0.112702	0.166157	0.296146	0.21091	-0.15834	0.404787	-0.362829	0.281331	0.332622	-0.105332
Unigene0117587	chocolate4	0.00486659	0.0444418	0.354167	0.0895519	0.692556	0.413537	-0.172239	0.0389963	0.079294	0.575735	0.0755081	-0.329081	-0.295425	0.330619	-0.247964	0.115975	0.208187	0.579737	0.265844	0.0148693
Unigene0118220	chocolate4	-0.0265723	0.281472	-0.0915337	-0.142249	-0.8415	-0.129121	0.216734	0.157195	-0.387779	-0.685085	-0.352733	0.26487	0.300767	0.137194	0.529954	0.0159154	-0.0221397	-0.701349	-0.303394	-0.0791263
Unigene0118233	chocolate4	-0.471589	0.0443744	-0.446466	-0.597564	-0.904451	0.353452	0.700418	0.278917	-0.264545	-0.116597	-0.0724655	0.402805	0.143741	0.340408	0.706586	0.399322	0.200015	-0.297285	-0.565101	-0.470152
Unigene0118569	chocolate4	0.492321	-0.0810443	0.327026	0.245226	0.829401	-0.0971007	-0.508118	0.138748	0.403483	0.257225	-0.109381	-0.749164	-0.508468	-0.178577	-0.817996	-0.400688	0.00482116	0.190479	0.467395	0.152588
Unigene0118720	chocolate4	0.609004	0.115477	0.279697	0.481918	0.867303	-0.0259181	-0.545577	-0.199754	0.333073	0.238992	0.14952	-0.301732	0.0559951	-0.353104	-0.731074	-0.419753	-0.288735	0.206411	0.463601	0.343084
Unigene0118855	chocolate4	0.283651	0.0685488	0.489018	0.568267	0.801857	-0.0229149	-0.778589	-0.61901	-0.0328712	-0.10684	0.112181	-0.287779	0.0742135	-0.314772	-0.478207	-0.58866	-9.23442e-05	0.386739	0.467542	0.725875
Unigene0119113	chocolate4	0.393353	0.355157	0.316375	0.774509	0.70412	0.21055	-0.455012	-0.529362	-0.156768	0.347932	0.404374	0.132064	0.187539	-0.101484	-0.179741	-0.0243079	-0.575364	0.169888	0.00332912	0.348805
Unigene0119186	chocolate4	0.68006	0.508185	0.35099	0.437808	0.704223	0.00891232	-0.445779	0.127034	0.0249413	0.327968	-0.227532	-0.354582	0.12319	-0.172311	-0.386537	0.052632	-0.471028	-0.0462795	0.144604	-0.225253
Unigene0119393	chocolate4	0.506032	0.252727	0.581253	0.674134	0.91472	0.00605104	-0.568945	-0.14997	0.0737666	0.347643	0.0918655	-0.302596	-0.134764	0.0749957	-0.488047	-0.104856	-0.285437	0.260338	0.421916	0.329554
Unigene0119461	chocolate4	0.0951749	-0.234958	0.119435	0.342884	0.869905	0.175462	-0.319533	-0.308291	0.277542	0.649095	0.45556	-0.280649	-0.424162	-0.152876	-0.525241	-0.095694	-0.132096	0.574461	0.1567	0.208713
Unigene0119488	chocolate4	0.638166	0.388736	0.568641	0.794914	0.816999	0.0768104	-0.607161	-0.242069	-0.0191959	0.192464	0.132748	-0.220159	-0.0379272	0.0469952	-0.453876	-0.235479	-0.424719	0.0347981	0.325288	0.453693
Unigene0119685	chocolate4	-0.275697	0.108226	-0.362745	-0.216232	-0.915007	0.0669515	0.47308	-0.0188713	-0.334831	-0.41849	0.0411375	0.59026	0.345575	0.137099	0.664979	0.183248	-0.0831417	-0.510564	-0.502703	-0.102615
Unigene0119806	chocolate4	0.648703	0.162527	0.187331	0.620811	0.82242	-0.105602	-0.387507	-0.0807188	0.306304	0.511945	0.26599	-0.168996	-0.0731032	-0.267884	-0.603957	-0.0383744	-0.641084	0.0644232	0.193876	0.0607091
Unigene0119926	chocolate4	0.793847	0.604296	0.615863	0.711741	0.712005	0.0623138	-0.617172	0.0255956	-0.118712	0.0970937	-0.201665	-0.416599	-0.0547097	0.0779893	-0.403793	-0.171943	-0.456362	-0.223907	0.227908	0.177905
Unigene0119944	chocolate4	0.352403	0.079937	0.26216	0.31748	0.918615	0.23539	-0.605411	-0.270671	0.100941	0.349299	0.0349523	-0.602665	-0.258639	-0.35143	-0.593737	-0.360655	-0.0843219	0.367223	0.163371	0.144219
Unigene0120324	chocolate4	0.874001	0.183051	0.177753	0.392162	0.52142	-0.29144	-0.391846	0.233787	0.455146	0.00643624	-0.103981	-0.384074	-0.0357626	-0.326772	-0.782216	-0.431856	-0.435381	-0.341601	0.420281	0.134222
Unigene0120563	chocolate4	0.231041	0.198873	0.336119	0.359864	0.790771	0.203717	-0.227009	-0.0471759	0.103104	0.661971	0.177969	-0.080609	0.0238433	0.135051	-0.261358	0.264201	-0.212397	0.49037	0.253786	-0.0444498
Unigene0120901	chocolate4	0.446022	0.013176	0.207007	0.431956	0.860592	-0.110376	-0.421382	-0.182882	0.360783	0.425729	0.226792	-0.175895	0.0637315	-0.335593	-0.62708	-0.16118	-0.314419	0.366475	0.416663	0.184175
Unigene0121001	chocolate4	0.374553	-0.100664	0.225732	0.399424	0.903948	-0.0845091	-0.646476	-0.382844	0.27784	0.202368	0.150661	-0.450446	-0.127867	-0.527027	-0.723316	-0.500492	-0.123441	0.390202	0.383244	0.374323
Unigene0121466	chocolate4	0.25616	-0.137397	0.129312	0.402533	0.71815	0.152359	-0.0633531	-0.0756177	0.442807	0.693696	0.581414	0.0506744	-0.227995	0.146263	-0.505612	0.0462101	-0.274101	0.403794	0.330249	0.258635
Unigene0121897	chocolate4	0.638438	0.331897	0.309845	0.572652	0.607017	-0.404111	-0.421736	0.051675	0.119138	0.234764	-0.107718	-0.134015	0.184027	-0.271821	-0.374718	0.11733	-0.61196	-0.0772801	0.23703	-0.109384
Unigene0121957	chocolate4	0.362227	-0.153081	0.0768035	0.298123	0.812973	-0.245388	-0.256978	0.0594627	0.484143	0.635156	0.19753	-0.281765	-0.227305	-0.30662	-0.637996	0.0774096	-0.343129	0.360491	0.300153	-0.126727
Unigene0122102	chocolate4	0.1273	-0.397457	0.161169	0.217586	0.78127	-0.306634	-0.458258	-0.0635807	0.349577	0.381407	0.0510826	-0.678534	-0.710413	-0.336753	-0.662496	-0.192489	-0.002448	0.405088	0.246535	0.0557282
Unigene0122142	chocolate4	0.423266	0.115028	0.0668814	0.0977511	0.48867	-0.312907	-0.137659	0.380221	0.311002	0.441203	-0.221749	-0.306011	-0.0256697	-0.247897	-0.390119	0.26987	-0.342312	0.0553917	0.166951	-0.5115
Unigene0122171	chocolate4	0.457486	0.253935	0.523669	0.604077	0.968808	-0.0431442	-0.661367	-0.224164	0.0117479	0.34795	-0.018826	-0.400303	-0.0682256	-0.163026	-0.471868	-0.093338	-0.28012	0.339314	0.331101	0.17625
Unigene0122251	chocolate4	0.619311	0.0888439	0.36919	0.504678	0.820443	-0.281988	-0.44798	0.0361546	0.411402	0.295389	0.0657569	-0.252403	0.00597093	-0.17368	-0.697836	-0.181272	-0.323993	0.178395	0.594129	0.227777
Unigene0122613	chocolate4	-0.471461	-0.236421	-0.452988	-0.614856	-0.879932	0.214139	0.853996	0.381976	0.120072	-0.0674537	0.172369	0.558712	0.0862861	0.50686	0.469373	0.296132	0.319174	-0.173931	-0.167668	-0.179829
Unigene0122713	chocolate4	0.400858	-0.139499	-0.000339853	0.177853	0.856785	0.116974	-0.337037	0.0384003	0.430145	0.618099	0.154296	-0.626009	-0.52965	-0.365897	-0.757678	-0.202569	-0.220704	0.267954	0.0906985	-0.130443
Unigene0122946	chocolate4	-0.185121	0.0407638	-0.280146	-0.603939	-0.777496	-0.0627098	0.665601	0.763458	0.0210367	-0.0797319	-0.385703	0.138782	0.00194635	0.401895	0.422921	0.492588	0.169045	-0.413964	-0.22111	-0.677614
Unigene0000003	coral2	0.0144748	0.27667	0.37357	-0.0218272	0.528684	0.573087	-0.405342	-0.23063	-0.222221	0.0667298	-0.198156	-0.392734	0.108231	0.0460581	-0.120311	-0.281805	0.396162	0.458041	0.205033	0.172898
Unigene0000016	coral2	0.258207	-0.11123	0.312504	0.018492	0.184042	-0.262836	0.091193	0.427749	0.542607	0.014079	-0.00160617	0.0665471	0.0851783	0.418455	-0.417117	-0.101975	0.226808	0.13559	0.878686	0.338081
Unigene0000021	coral2	0.328658	0.211684	0.674675	0.113966	0.260113	-0.364221	-0.427535	0.254706	0.0699523	-0.470708	-0.579872	-0.349052	0.196045	0.217273	-0.299792	-0.339031	0.391392	0.04245	0.863918	0.378334
Unigene0000026	coral2	-0.306806	0.207608	-0.252965	-0.0922037	-0.158532	0.742643	0.199636	-0.286677	-0.460885	0.28215	0.239082	0.172047	-0.0197256	0.100842	0.486331	0.257427	-0.0973331	0.0318471	-0.752476	-0.261348
Unigene0000048	coral2	-0.333658	-0.236599	-0.0569696	-0.545389	-0.310988	0.0310225	0.659439	0.53729	0.42248	0.186421	0.0560006	0.443237	0.276909	0.624707	0.125601	0.362331	0.519811	0.351925	0.551413	-0.0895617
Unigene0000049	coral2	0.00689548	-0.164539	-0.617588	-0.438863	-0.19327	0.191454	0.655571	0.624562	0.394759	0.707345	0.158593	-0.000313859	-0.365418	0.0271322	-0.0401608	0.546072	-0.290117	-0.176886	-0.493327	-0.894243
Unigene0000061	coral2	0.372631	0.00069458	0.306432	-0.00446966	0.412896	-0.376848	-0.182484	0.356091	0.473528	0.0167937	-0.269494	-0.205521	0.222172	-0.029572	-0.521601	-0.144952	0.14968	0.206765	0.808311	0.0764014
Unigene0000108	coral2	0.496065	0.512958	-0.140496	-0.0973255	0.0141866	0.407257	0.128026	0.270756	0.0861294	0.127485	-0.117113	0.0926925	0.531312	-0.0891774	-0.0958046	-0.00745432	-0.291143	-0.302945	-0.0710393	-0.33498
Unigene0000130	coral2	0.422768	-0.052962	-0.153852	0.0105359	0.334541	0.332792	0.294084	0.30959	0.681993	0.549805	0.477837	0.164621	0.0283008	0.184461	-0.556044	-0.0839272	-0.192951	0.0724444	0.367068	0.0875159
Unigene0000147	coral2	0.167399	-0.211529	0.112504	0.178186	0.33088	-0.462477	-0.262763	-0.234111	0.386839	-0.148365	0.135683	0.143447	0.403979	-0.368262	-0.426051	-0.342928	0.021059	0.300859	0.660694	0.463497
Unigene0000166	coral2	0.214247	0.195733	0.725637	0.394555	0.533399	-0.237171	-0.237965	0.245898	0.0709573	0.216066	-0.160953	-0.083679	-0.0136753	0.576315	-0.161391	0.267636	0.0712733	0.327837	0.704761	0.206041
Unigene0000185	coral2	0.315828	0.088518	0.228343	0.173254	-0.175545	-0.338582	-0.306906	-0.124942	0.0316183	-0.798209	-0.205531	0.0117479	0.333428	-0.143954	-0.204112	-0.665653	0.112495	-0.363168	0.467905	0.64468
Unigene0000199	coral2	0.683382	0.45043	0.305599	0.212399	0.203934	-0.438639	-0.358948	0.430863	0.0293476	-0.203974	-0.635964	-0.424036	0.142125	-0.208289	-0.290728	-0.0444774	-0.320625	-0.458626	0.216064	-0.30614
Unigene0000207	coral2	0.172647	-0.141356	0.312984	-0.0454091	0.0509893	-0.356136	0.116586	0.448301	0.489828	-0.11092	-0.0871226	0.0831977	0.101542	0.432959	-0.324734	-0.0857489	0.305219	0.102033	0.876572	0.328753
Unigene0000214	coral2	0.12528	-0.081148	0.550008	0.227374	0.454008	-0.671575	-0.448615	-0.000908344	0.188716	-0.206442	-0.302786	-0.162971	0.218822	-0.060219	-0.323133	-0.126283	0.235118	0.395876	0.861028	0.346757
Unigene0000216	coral2	0.141425	-0.0319349	0.635432	0.313603	0.34919	-0.462115	-0.384055	-0.0650433	0.158291	-0.32867	-0.138067	-0.000782971	0.235658	0.224182	-0.28305	-0.27884	0.30636	0.310386	0.948574	0.685588
Unigene0000219	coral2	-0.0210802	-0.147145	0.204216	0.340309	0.456752	-0.00870885	-0.379978	-0.675962	0.100684	-0.0971822	0.409277	0.234246	0.376884	-0.24217	-0.265324	-0.454087	0.0981843	0.512917	0.49089	0.786071
Unigene0000234	coral2	0.494055	0.306632	0.708746	0.523394	0.508263	-0.0362998	-0.477542	0.0438323	0.0118955	-0.148005	-0.14815	-0.278841	-0.0779764	0.376782	-0.370771	-0.321337	0.0221662	-0.0249936	0.623329	0.567205
Unigene0000263	coral2	-0.475334	-0.389131	0.395803	-0.190736	0.280627	-0.404556	-0.191077	0.0956249	0.0295001	0.0418809	-0.32928	-0.38788	-0.360936	0.197984	-0.0247548	0.170137	0.654163	0.6775	0.490177	0.0165927
Unigene0000267	coral2	0.728634	0.426946	0.0463238	0.117901	0.455621	0.384781	-0.187089	0.424556	0.153272	0.367164	-0.222634	-0.618845	-0.322322	-0.0820345	-0.493231	-0.123952	-0.381033	-0.378301	-0.166358	-0.414071
Unigene0000269	coral2	-0.0523837	-0.34677	0.40343	-0.0816796	0.475792	-0.214041	-0.18155	0.191831	0.425494	0.0867028	-0.0938683	-0.351193	-0.274418	0.25214	-0.479634	-0.210671	0.566803	0.563307	0.844218	0.355784
Unigene0000280	coral2	0.721943	0.311638	0.35305	0.309688	0.751849	0.0877933	-0.665403	0.00849069	0.154363	-0.012827	-0.290643	-0.716439	-0.096318	-0.361135	-0.718711	-0.58604	-0.128183	-0.0671348	0.333653	0.159349
Unigene0000281	coral2	0.00451899	-0.375924	0.180406	0.116719	0.337578	-0.403061	-0.285859	-0.300469	0.400272	-0.219822	0.179887	0.0600841	0.219877	-0.245636	-0.456571	-0.485899	0.281426	0.441375	0.773467	0.679514
Unigene0000302	coral2	0.330776	0.320122	0.143148	0.060367	0.0135135	0.483425	0.346095	0.379566	0.226773	0.262545	0.220868	0.32925	0.218197	0.67766	-0.0741248	0.10654	-0.0704714	-0.124373	0.302503	0.132462
Unigene0000305	coral2	-0.380109	0.104806	-0.490619	-0.246259	-0.690246	0.411293	0.461391	-0.141483	-0.424492	-0.0307092	0.178839	0.437053	0.121588	0.0446006	0.680593	0.317961	-0.158865	-0.316589	-0.848453	-0.345567
Unigene0000332	coral2	0.149822	0.275252	0.258647	0.439543	0.512813	0.0713009	-0.485998	-0.215606	-0.421618	0.300631	-0.148401	-0.487623	-0.424229	-0.168328	0.0139857	0.195687	-0.370674	0.0211066	-0.44773	-0.271468
Unigene0000355	coral2	0.187847	0.297261	0.64346	0.0123926	-0.00491679	-0.171485	-0.250812	0.223285	-0.0643481	-0.593599	-0.537384	-0.0952604	0.402952	0.420386	-0.0455166	-0.298309	0.502591	-0.000508964	0.811561	0.453156
Unigene0000368	coral2	0.175941	-0.229444	-0.613057	0.177009	0.129792	0.215939	0.28919	-0.0779366	0.332684	0.693136	0.721504	0.154041	-0.42347	-0.304949	-0.24504	0.168588	-0.722839	-0.186946	-0.622842	-0.284108
Unigene0000390	coral2	-0.0703236	0.242508	0.780969	0.163246	0.17829	-0.206569	-0.381466	-0.11304	-0.242676	-0.488729	-0.404909	0.05117	0.506841	0.415321	0.121349	-0.142347	0.548905	0.383165	0.837991	0.581924
Unigene0000422	coral2	0.268173	-0.131452	0.290987	0.117889	0.100456	-0.428114	-0.402124	-0.0751512	0.23233	-0.630997	-0.209604	-0.237319	0.0832747	-0.189512	-0.453686	-0.717583	0.279987	-0.0877016	0.675277	0.656614
Unigene0000431	coral2	0.584003	0.375853	0.714756	0.483766	0.334995	-0.411169	-0.49835	0.276385	-0.0396332	-0.321308	-0.485198	-0.39041	-0.0684356	0.262526	-0.300854	-0.18444	-0.0799037	-0.281794	0.567091	0.282706
Unigene0000440	coral2	0.561793	0.44821	0.633283	0.321955	0.365838	-0.521174	-0.517465	0.327721	-0.0594096	-0.272617	-0.697397	-0.418219	0.200065	-0.00139669	-0.247117	-0.0334262	-0.0917373	-0.175876	0.532923	-0.0524781
Unigene0000451	coral2	-0.29902	-0.515469	0.290386	0.151999	0.227487	-0.501956	0.0123668	-0.000684832	0.315438	0.148185	0.247436	0.118254	-0.30445	0.348771	-0.153603	0.150295	0.27645	0.517678	0.613614	0.412643
Unigene0000456	coral2	-0.104505	0.282644	0.0126338	0.298782	-0.000105735	0.296853	-0.360211	-0.568271	-0.703671	-0.14123	-0.0237758	-0.158018	-0.140654	-0.265471	0.37207	-0.0491263	-0.259257	-0.178666	-0.75139	-0.0233226
Unigene0000459	coral2	0.0312581	0.058044	0.649494	0.285473	0.392378	-0.222504	-0.473259	-0.307823	-0.0218549	-0.375085	-0.119729	0.0347975	0.415006	0.152655	-0.171014	-0.366729	0.410317	0.458295	0.873396	0.768005
Unigene0000474	coral2	0.189574	0.193017	0.367868	0.175012	0.183994	0.0373064	0.241301	0.361192	0.260644	0.318025	0.147309	0.40168	0.300729	0.704395	-0.0435006	0.355699	-0.0115695	0.195661	0.613248	0.150703
Unigene0000491	coral2	-0.51536	0.0780986	-0.321225	-0.259986	-0.810506	0.107844	0.436749	-0.0762873	-0.516986	-0.220041	-0.0254247	0.47629	0.189687	0.158545	0.836854	0.444861	-0.0131016	-0.272372	-0.682659	-0.329443
Unigene0000505	coral2	-0.0479815	0.473566	-0.214658	0.0100263	-0.294664	0.506853	0.0485571	-0.214389	-0.623173	-0.00695645	-0.0761228	0.09963	0.173786	-0.112491	0.544267	0.224008	-0.329323	-0.353471	-0.865552	-0.414587
Unigene0000506	coral2	0.204387	-0.187252	-0.471679	-0.0611252	0.0582148	0.170338	0.192091	0.29053	0.251138	0.509721	0.202904	-0.401958	-0.810847	-0.20491	-0.292159	0.0929222	-0.430914	-0.360796	-0.633274	-0.529949
Unigene0000507	coral2	-0.471783	-0.117378	-0.178057	-0.667816	-0.0544074	0.577624	0.147473	0.0227762	-0.0947629	0.103784	-0.188415	-0.275903	-0.0527658	0.00673375	0.143803	-0.0550828	0.662301	0.436193	-0.137384	-0.273071
Unigene0000517	coral2	-0.122891	-0.295372	0.418624	0.0575004	0.538404	-0.0219619	-0.399807	-0.25927	0.198493	-0.0796264	0.0374554	-0.306637	-0.147884	0.0630869	-0.414352	-0.472997	0.576309	0.635182	0.71815	0.652474
Unigene0000521	coral2	0.286379	-0.268521	0.295015	0.17046	0.655268	-0.43607	-0.325593	0.0818288	0.569341	0.144127	0.0178405	-0.269757	-0.0575004	-0.158755	-0.703702	-0.278581	0.120206	0.416553	0.826082	0.32602
Unigene0000534	coral2	0.197225	-0.0564083	-0.365698	-0.17057	0.25937	0.332454	0.322599	0.478637	0.354084	0.844794	0.177112	-0.284923	-0.545325	0.00909279	-0.276065	0.387842	-0.344009	-0.0406016	-0.402824	-0.729161
Unigene0000540	coral2	0.0703291	-0.217508	0.367342	-0.0810716	0.234142	-0.133063	-0.183217	0.312338	0.26364	-0.129953	-0.253487	-0.535882	-0.514191	0.306736	-0.411096	-0.327122	0.492933	0.126982	0.564497	0.291857
Unigene0000548	coral2	0.181932	0.276167	-0.431898	0.118281	0.025547	0.618956	0.101455	-0.228827	-0.194611	0.394427	0.350718	0.085623	-0.0273208	-0.283016	0.100417	0.0898454	-0.586137	-0.28505	-0.825691	-0.349076
Unigene0000552	coral2	0.4808	0.284913	0.549713	0.439699	0.330197	-0.229182	-0.101436	0.427316	0.161437	0.163909	-0.114806	-0.0454422	-0.0846196	0.558266	-0.228634	0.210464	-0.213372	-0.123717	0.51912	0.120856
Unigene0000559	coral2	0.45896	0.40602	0.880838	0.503843	0.559384	-0.255996	-0.705768	-0.000509777	-0.161113	-0.351903	-0.488759	-0.426679	0.0981072	0.215578	-0.294479	-0.318509	0.14057	0.0586691	0.720188	0.490441
Unigene0000566	coral2	-0.143631	-0.477192	-0.023552	-0.359149	0.0366548	-0.233236	0.426688	0.490537	0.714633	0.275004	0.165337	0.17419	-0.0403874	0.380659	-0.321597	0.12455	0.419444	0.41846	0.749431	0.0808379
Unigene0000568	coral2	-0.176438	-0.00781705	0.747427	0.235016	0.437621	-0.343442	-0.358777	-0.119942	-0.0631881	-0.108156	-0.199268	0.0138222	0.233022	0.394526	-0.00733305	0.071534	0.470597	0.665372	0.861892	0.488733
Unigene0000571	coral2	-0.00151823	-0.120704	-0.450623	-0.0100162	0.138015	0.354543	0.390699	0.165416	0.195717	0.856707	0.480305	0.0495695	-0.478415	0.025695	-0.0384138	0.495393	-0.484991	-0.000112658	-0.605732	-0.568593
Unigene0000578	coral2	0.127428	0.182577	0.636384	0.183421	0.349135	0.0703088	-0.64335	-0.220586	-0.251703	-0.518109	-0.41163	-0.536441	-0.0749553	0.0960194	-0.213507	-0.620181	0.492309	0.137097	0.484352	0.606566
Unigene0000582	coral2	0.194676	0.568569	0.595125	0.154898	0.466146	0.207629	-0.212343	0.229062	-0.23992	0.275812	-0.400405	-0.130403	0.324747	0.422431	0.103559	0.390462	0.0673294	0.305665	0.324105	-0.228121
Unigene0000588	coral2	0.101581	-0.161785	0.390775	-0.043004	0.287263	-0.24718	-0.099499	0.193261	0.438328	-0.123236	-0.0848217	-0.0246076	0.196422	0.258594	-0.406623	-0.26763	0.462281	0.382875	0.97499	0.477065
Unigene0000605	coral2	-0.341926	-0.262159	0.148007	-0.430274	-0.139636	-0.103153	0.495123	0.52345	0.388127	0.189377	-0.0296435	0.293432	0.137964	0.684991	0.0704808	0.375015	0.584077	0.467885	0.688298	-0.0148576
Unigene0000611	coral2	-0.137468	0.164485	0.376925	-0.409758	-0.169914	0.0609458	0.136408	0.377645	0.0290153	-0.313767	-0.463134	0.0801565	0.500112	0.523601	0.141342	-0.00248042	0.712794	0.25764	0.706201	0.117403
Unigene0000624	coral2	0.0618617	0.127542	0.538962	0.0520175	0.629511	0.277991	-0.409499	-0.117963	0.0272695	0.0465085	-0.163443	-0.322842	0.128124	0.184005	-0.299849	-0.30074	0.487951	0.587014	0.647894	0.389643
Unigene0000625	coral2	0.237359	-0.0340145	0.350767	0.255986	0.0263925	-0.222195	-0.216093	0.133041	0.0614407	-0.337059	-0.118376	-0.27304	-0.399266	0.283948	-0.244747	-0.341703	0.0970906	-0.278008	0.324426	0.452093
Unigene0000630	coral2	-0.159888	-0.593264	-0.244485	-0.423319	-0.0620195	-0.270718	0.522453	0.459556	0.811374	0.29425	0.283594	0.245936	-0.0477094	0.206542	-0.354165	0.0936264	0.323998	0.347131	0.623104	0.0242455
Unigene0000639	coral2	0.371587	-0.066573	0.116658	-0.151619	0.165131	-0.429409	0.120737	0.670045	0.601214	0.125263	-0.256662	-0.138358	0.0672907	0.107591	-0.464172	0.0669981	0.0575566	-0.00671723	0.666231	-0.188451
Unigene0000651	coral2	0.400206	0.156741	0.664045	0.482575	0.346609	-0.453171	-0.424132	0.00965276	0.125724	-0.348294	-0.161849	-0.0175805	0.23022	0.234674	-0.325108	-0.291483	0.0540645	0.0305717	0.855212	0.652389
Unigene0000689	coral2	-0.50902	-0.146625	0.265663	-0.149686	-0.544858	-0.58	0.189456	0.0945167	-0.209088	-0.49953	-0.28047	0.411776	0.299252	0.428091	0.543324	0.32002	0.443894	0.120995	0.370631	0.170315
Unigene0000700	coral2	0.588171	0.441394	-0.1817	-0.0890463	0.197982	0.433307	-0.182812	0.213218	0.00280367	0.0882211	-0.302705	-0.519279	-0.00669103	-0.419286	-0.322071	-0.283414	-0.302318	-0.437144	-0.363679	-0.454414
Unigene0000705	coral2	0.151638	-0.345579	0.34157	0.135784	0.365528	-0.368944	-0.159617	0.19956	0.492535	-0.00276477	0.0486962	-0.244736	-0.358295	0.231191	-0.551521	-0.282212	0.271869	0.232278	0.770307	0.478447
Unigene0000707	coral2	-0.187742	-0.267431	0.044203	-0.276256	-0.336987	-0.613225	0.243491	0.277238	0.31002	-0.328907	-0.172276	0.340637	0.407024	0.122252	0.0448507	0.083211	0.349748	0.129918	0.630405	0.119511
Unigene0000719	coral2	0.534995	0.151281	0.105148	-0.110505	0.195804	-0.32441	-0.00877598	0.633979	0.457635	0.0638853	-0.397939	-0.261596	0.155741	-0.0642324	-0.45634	-0.00313608	-0.0780925	-0.171158	0.48686	-0.314187
Unigene0000723	coral2	0.525241	0.25114	0.310988	0.0327951	0.371508	0.090552	-0.453012	0.0369039	0.186807	-0.362017	-0.336169	-0.417034	0.276068	-0.211527	-0.54684	-0.712436	0.222002	-0.048924	0.582561	0.374316
Unigene0000730	coral2	0.550463	0.0996846	0.241105	0.0985681	0.219755	-0.181084	0.0266623	0.710116	0.41351	0.18644	-0.226144	-0.384109	-0.410569	0.350813	-0.472681	0.0277828	-0.128456	-0.314557	0.374194	-0.149473
Unigene0000735	coral2	0.196913	0.373429	-0.384258	-0.319099	-0.181272	0.550035	0.181184	0.10279	-0.0906576	0.0712646	-0.115705	0.0125676	0.38214	-0.276337	0.0929123	-0.0353932	-0.166046	-0.280295	-0.452416	-0.474074
Unigene0000766	coral2	0.767662	0.482189	0.416165	0.494512	0.198048	-0.210654	-0.199442	0.261536	0.162503	-0.177277	-0.123868	0.105723	0.375863	0.206928	-0.311129	-0.151771	-0.397865	-0.428927	0.512069	0.287657
Unigene0000769	coral2	-0.362672	-0.0656438	0.35954	-0.383319	-0.296579	-0.0608244	0.270671	0.344793	0.0520964	-0.288651	-0.28287	0.221671	0.290805	0.710994	0.246232	0.113177	0.772211	0.323531	0.704085	0.242107
Unigene0000770	coral2	0.488859	0.228762	0.571121	0.521402	0.325674	-0.334725	-0.570153	-0.224219	0.0332968	-0.541416	-0.139709	-0.0539712	0.346338	-0.0378285	-0.368674	-0.584856	-0.0077614	-0.0965362	0.719012	0.784231
Unigene0000773	coral2	-0.211585	-0.0958878	0.612146	0.286263	0.643705	-0.0887922	-0.543804	-0.474301	-0.113869	-0.030453	-0.00224764	-0.148309	0.0811358	0.0855401	-0.140245	-0.194417	0.438463	0.782813	0.635965	0.607303
Unigene0000775	coral2	0.0418233	0.166813	-0.364817	-0.0478351	-0.246552	-0.16698	0.25522	0.166725	-0.10944	0.249199	-0.0554679	0.222546	0.188306	-0.266926	0.29858	0.55601	-0.53163	-0.284363	-0.560536	-0.722133
Unigene0000786	coral2	-0.254207	-0.24981	0.559073	0.416543	0.350844	-0.534758	-0.251682	-0.252335	0.011141	0.00550723	0.144477	0.198122	-0.015537	0.332772	0.00866505	0.17391	0.195109	0.57218	0.651145	0.554555
Unigene0000800	coral2	0.556775	0.217836	0.437709	0.393353	0.259469	-0.341756	-0.0573016	0.487584	0.29437	0.10451	-0.105647	-0.0309855	-0.0596416	0.435978	-0.326223	0.130176	-0.265172	-0.230316	0.547156	0.108464
Unigene0000816	coral2	0.404672	0.00991626	0.418983	0.0512777	0.685959	-0.085808	-0.303989	0.343668	0.449501	0.220647	-0.228792	-0.506978	-0.139165	0.0936653	-0.664685	-0.225814	0.22432	0.318898	0.755038	0.111119
Unigene0000834	coral2	-0.279401	-0.613557	-0.18245	-0.54884	-0.224868	-0.266343	0.357413	0.316632	0.631295	-0.135357	0.0630434	0.0747142	-0.039508	0.109805	-0.29052	-0.235749	0.628365	0.291643	0.643927	0.226942
Unigene0000836	coral2	0.270665	0.0618639	0.520447	0.631348	0.617822	-0.110967	-0.402709	-0.373809	0.138439	0.0575273	0.340402	0.189985	0.224303	0.155313	-0.340393	-0.234436	-0.104818	0.359041	0.671628	0.768369
Unigene0000843	coral2	0.371555	-0.32687	-0.112322	-0.275895	0.0384661	-0.337096	0.034888	0.552644	0.682942	-0.134787	-0.199253	-0.467487	-0.365805	-0.151633	-0.696922	-0.459424	0.187196	-0.237436	0.478715	0.0199046
Unigene0000844	coral2	0.461393	0.33	0.65724	0.458159	0.767607	-0.251047	-0.476691	0.14791	0.0819158	0.245888	-0.268192	-0.282565	0.119025	0.133331	-0.358666	0.121976	-0.135876	0.281943	0.611099	0.0531568
Unigene0000859	coral2	0.371232	-0.156205	0.109926	0.220621	0.26619	-0.753808	-0.0436142	0.445693	0.470684	0.223153	-0.102637	-0.137393	-0.203183	-0.0814295	-0.417608	0.237584	-0.339533	-0.0922592	0.383323	-0.214018
Unigene0000863	coral2	0.415619	0.231716	0.694957	0.488276	0.450113	-0.644586	-0.451633	0.148668	0.0810438	-0.165787	-0.344136	-0.100443	0.243629	0.15089	-0.263792	0.0273205	-0.0815492	0.0871193	0.778914	0.280645
Unigene0000867	coral2	0.114012	-0.00588792	0.413073	0.422245	0.640341	-0.133676	-0.323348	-0.349636	0.187284	0.185522	0.28433	0.227979	0.388238	0.0246062	-0.286683	-0.081634	-0.00198866	0.592137	0.684271	0.542194
Unigene0000906	coral2	0.340587	-0.0999294	0.105649	0.0164061	0.385235	0.391973	-0.00666649	0.204239	0.487186	0.222767	0.246633	-0.265878	-0.337177	0.26907	-0.613587	-0.447184	0.168452	0.0730598	0.439448	0.382408
Unigene0000909	coral2	0.0992027	-0.299833	0.083754	-0.228541	0.225881	-0.528909	-0.085051	0.289497	0.531702	-0.0697401	-0.24058	-0.200512	0.125517	-0.218025	-0.47052	-0.178299	0.308819	0.289658	0.719786	0.0309823
Unigene0000914	coral2	0.488677	0.316894	-0.260412	0.225566	-0.165065	-0.112178	-0.278747	-0.156294	-0.214402	-0.364957	-0.179932	-0.189717	0.0877346	-0.67519	-0.0734395	-0.329612	-0.598457	-0.751209	-0.562355	-0.177047
Unigene0000917	coral2	-0.490562	-0.297313	0.346797	-0.244371	0.0710617	-0.273181	0.17296	0.150599	0.187332	0.0760812	-0.0607183	0.257023	0.228937	0.504253	0.126907	0.314926	0.655514	0.747156	0.773395	0.192695
Unigene0000921	coral2	0.599194	0.383539	0.600458	0.243446	0.357346	-0.274193	-0.269504	0.466544	0.206282	-0.123458	-0.441024	-0.221878	0.232458	0.308934	-0.370618	-0.0851896	0.0139633	-0.105361	0.768192	0.135541
Unigene0000925	coral2	0.519429	0.374784	0.605035	0.307013	0.572622	-0.158423	-0.260835	0.383633	0.195777	0.198668	-0.291928	-0.177484	0.203802	0.332347	-0.347159	0.122323	-0.0622678	0.14106	0.701407	0.0307773
Unigene0000930	coral2	0.13209	0.0886625	0.22593	-0.20076	0.134485	0.365425	0.303172	0.471669	0.382858	0.253825	0.0510904	0.120009	0.149618	0.667336	-0.20308	0.0415315	0.350778	0.231164	0.627261	0.137769
Unigene0000940	coral2	-0.267679	-0.0346167	0.213203	-0.248718	0.108234	0.581645	0.230483	0.196502	0.0421135	0.289935	0.0880153	-0.0460823	-0.217349	0.702067	0.0568784	0.0979308	0.535694	0.410356	0.249321	0.122054
Unigene0000945	coral2	0.331601	-0.413413	-0.155447	-0.231959	0.216281	-0.478037	0.0667995	0.600728	0.77115	0.185063	-0.129975	-0.464694	-0.450189	-0.220198	-0.726663	-0.173801	0.0368331	-0.0633822	0.43358	-0.21953
Unigene0000953	coral2	-0.173046	-0.164809	0.545975	-0.11674	0.34075	-0.492889	-0.234743	0.266681	0.137959	-0.0499095	-0.471146	-0.319649	-0.0323727	0.242409	-0.146886	0.121608	0.577941	0.565275	0.789217	0.0563517
Unigene0000967	coral2	0.0378248	0.0764484	0.408931	-0.0663193	-0.261407	-0.241334	0.162193	0.384252	0.136564	-0.39092	-0.232983	0.252265	0.308328	0.638755	0.0610229	-0.0180165	0.39898	-0.0452718	0.739978	0.374004
Unigene0000973	coral2	0.250894	0.224085	0.676185	0.320317	0.43424	-0.299235	-0.143638	0.353324	0.134686	0.182001	-0.206851	0.0105468	0.134958	0.575109	-0.14249	0.314058	0.0573049	0.268778	0.759351	0.133631
Unigene0000997	coral2	0.0740117	-0.227979	0.25496	0.0684742	0.0164595	-0.373109	-0.0486287	0.00716305	0.378878	-0.363788	0.0850678	0.22023	0.264449	0.167885	-0.295701	-0.377742	0.312211	0.148152	0.836962	0.682364
Unigene0001014	coral2	-0.261815	-0.108848	0.286569	-0.0338215	0.357486	0.389491	-0.248584	-0.446385	-0.0285936	-0.0722199	0.165092	-0.0155796	0.17582	0.118375	-0.11235	-0.409205	0.576166	0.65048	0.465765	0.629898
Unigene0001039	coral2	0.261399	0.252033	0.353179	-0.243316	0.385443	0.186667	-0.164423	0.390934	0.190992	0.0487621	-0.468447	-0.397983	0.222814	0.152455	-0.324135	-0.147469	0.413328	0.264984	0.592983	-0.0973397
Unigene0001051	coral2	0.0847716	0.0585653	-0.312521	-0.248541	-0.20789	0.54815	0.551008	0.542724	0.166461	0.509788	0.178802	-0.0330875	-0.468678	0.459972	0.0329839	0.324059	-0.154752	-0.310741	-0.427329	-0.48207
Unigene0001053	coral2	0.316399	0.179791	0.511723	0.0391016	0.418919	-0.344682	-0.207668	0.426528	0.262746	0.0368415	-0.438025	-0.213786	0.258105	0.201398	-0.318684	0.0766276	0.197273	0.24974	0.8013	-0.0251162
Unigene0001058	coral2	0.471727	-0.0429551	0.459929	0.32435	0.707164	-0.394611	-0.383428	0.196639	0.47193	0.160173	-0.0850069	-0.322506	-0.0752642	0.00578173	-0.681325	-0.200337	-0.010864	0.259561	0.814652	0.282813
Unigene0001078	coral2	-0.163282	-0.163541	0.43388	-0.247778	0.0402788	-0.367539	0.0956978	0.446746	0.284211	-0.109087	-0.329355	-0.00624875	0.129113	0.519119	-0.0781473	0.127669	0.626407	0.409989	0.888363	0.153602
Unigene0001083	coral2	-0.354744	0.149511	0.565476	0.266764	0.125872	-0.0971622	-0.312262	-0.564139	-0.41919	-0.349816	-0.0217676	0.425708	0.668019	0.243302	0.386475	0.00999403	0.370949	0.568238	0.507982	0.63497
Unigene0001095	coral2	-0.12422	-0.346134	0.294051	0.0106321	0.11012	-0.151586	-0.0883932	-0.0925865	0.298171	-0.270651	0.146341	0.0430321	-0.0412427	0.280286	-0.281382	-0.428134	0.521244	0.334877	0.754143	0.754073
Unigene0001123	coral2	0.377795	-0.111212	0.286143	0.144282	0.788493	-0.0977547	-0.358341	0.076664	0.514992	0.284937	0.0180343	-0.387901	-0.0672635	-0.152163	-0.745729	-0.3234	0.103346	0.430631	0.707103	0.239883
Unigene0001136	coral2	0.00457088	0.143098	0.451709	-0.111589	0.323095	0.184177	0.140588	0.437558	0.201271	0.356107	-0.134327	0.0254289	0.147254	0.693706	-0.0682377	0.317884	0.384595	0.475992	0.665017	-0.0164715
Unigene0001146	coral2	0.416357	0.0623687	0.239915	0.187579	0.663789	0.433405	-0.161632	0.0900704	0.397674	0.405265	0.248255	-0.260554	-0.188109	0.211595	-0.613679	-0.316466	0.0316808	0.244427	0.455453	0.319721
Unigene0001150	coral2	0.40898	-0.0122557	0.480178	0.30512	0.846927	-0.328308	-0.575976	0.0462051	0.315979	0.16356	-0.205518	-0.541983	-0.132706	-0.196186	-0.670275	-0.253594	0.0411003	0.371396	0.675259	0.192197
Unigene0001153	coral2	0.321089	0.0871595	0.412308	-0.131993	0.0556196	-0.177666	-0.0894183	0.490069	0.312343	-0.353847	-0.427684	-0.259178	0.0980726	0.342107	-0.36269	-0.344623	0.436094	-0.0726723	0.812023	0.283744
Unigene0001155	coral2	0.450816	0.189941	0.210007	0.0734814	0.277719	-0.070771	0.227419	0.669003	0.45877	0.465195	-0.0376486	0.050377	0.0592662	0.455532	-0.309852	0.355874	-0.189818	-0.0162986	0.485963	-0.243224
Unigene0001160	coral2	0.616646	0.483838	0.602414	0.47269	0.655195	0.226622	-0.350188	0.142587	0.0871117	0.202211	-0.067781	-0.180054	0.128194	0.36326	-0.39074	-0.118837	-0.149723	0.0561462	0.538641	0.286334
Unigene0001163	coral2	0.0366038	-0.0886456	0.00398037	-0.282269	-0.106109	0.0667949	0.379507	0.314752	0.488258	0.0105202	0.141308	0.411856	0.475415	0.359097	-0.164671	-0.0621942	0.324192	0.200895	0.686583	0.244669
Unigene0001167	coral2	0.122321	-0.0466239	-0.25456	0.231513	0.562248	0.349988	-0.182242	-0.30456	0.0303985	0.666415	0.388897	-0.272219	-0.410095	-0.430908	-0.264779	0.0580588	-0.465565	0.177265	-0.531982	-0.271864
Unigene0001175	coral2	0.606486	0.44207	0.49837	0.553876	0.507298	-0.0797048	-0.167576	0.229599	0.155663	0.294268	0.0311026	0.124804	0.258346	0.364027	-0.263935	0.200411	-0.412799	-0.0296293	0.493619	0.128915
Unigene0001176	coral2	0.169849	-0.245511	0.44123	0.183402	0.589794	-0.19692	-0.319119	0.0120671	0.434489	0.0367237	0.0656186	-0.263158	-0.168685	0.150744	-0.600215	-0.385137	0.335877	0.445023	0.866291	0.587024
Unigene0001180	coral2	0.352524	0.368096	0.434056	0.537182	0.109234	-0.178693	0.00576617	0.0464621	0.0238994	0.00383567	0.170346	0.564939	0.525898	0.478513	0.0587471	0.22619	-0.33679	-0.0807474	0.487459	0.374998
Unigene0001193	coral2	0.605207	0.4131	0.615995	0.40987	0.353855	-0.399167	-0.461789	0.41655	-0.0682842	-0.151362	-0.592245	-0.548113	-0.218575	0.179513	-0.279139	-0.00843901	-0.19133	-0.345158	0.336975	-0.0659044
Unigene0001195	coral2	0.279404	-0.46071	-0.130278	0.00393624	0.382782	-0.530484	0.110798	0.419854	0.819031	0.451815	0.199977	-0.143084	-0.325587	-0.159978	-0.685254	0.0516058	-0.170716	0.15746	0.487827	-0.116871
Unigene0001212	coral2	0.171571	0.164044	0.301116	-0.261669	0.356943	0.257769	-0.380251	0.0906832	0.042834	-0.224066	-0.492366	-0.591944	0.106744	-0.110027	-0.353215	-0.514128	0.546645	0.23557	0.45052	0.112434
Unigene0001225	coral2	0.188746	-0.154926	0.22874	-0.135395	0.300513	0.195569	-0.185607	0.102269	0.386343	-0.171181	-0.0439357	-0.374261	-0.153537	0.126109	-0.5661	-0.663309	0.515998	0.18919	0.660914	0.530937
Unigene0001234	coral2	0.205312	-0.0410075	0.549043	0.208034	0.645428	-0.462235	-0.534773	-0.0206561	0.21901	-0.0836227	-0.296788	-0.346223	0.131021	-0.125139	-0.465625	-0.234818	0.256821	0.465762	0.832223	0.318377
Unigene0001236	coral2	0.411309	0.33901	0.225943	-0.00154233	0.280404	0.0685406	0.12209	0.476444	0.310115	0.311843	-0.134356	0.115477	0.436914	0.293774	-0.214664	0.235114	-0.0807736	0.090034	0.508235	-0.19441
Unigene0001237	coral2	0.337988	0.00308089	0.336463	-0.0567482	0.356671	-0.433699	-0.151365	0.46585	0.445727	0.00465932	-0.376196	-0.261832	0.154165	0.0414095	-0.469284	-0.0609733	0.195467	0.178174	0.797919	-0.0203926
Unigene0001245	coral2	0.290107	0.102711	0.571515	0.384664	0.7256	-0.125366	-0.244286	0.216055	0.235727	0.456104	-0.00323678	-0.188383	-0.148842	0.394832	-0.369115	0.210789	-0.0374572	0.40032	0.619884	0.124235
Unigene0001253	coral2	0.28694	-0.0127734	0.515713	0.168385	0.214358	-0.341008	-0.152886	0.413747	0.270614	-0.139828	-0.246363	-0.26501	-0.244094	0.456313	-0.352241	-0.133571	0.220134	-0.0289743	0.713892	0.319057
Unigene0001258	coral2	0.0409512	0.107603	0.468271	-0.214854	0.374634	-0.0595196	-0.0300515	0.550137	0.190787	0.251266	-0.463603	-0.323684	0.0127876	0.443504	-0.164275	0.272063	0.447153	0.435295	0.648537	-0.238749
Unigene0001275	coral2	-0.258335	-0.0821524	-0.557021	-0.283564	-0.68188	-0.205016	0.346008	0.00788937	-0.193426	-0.181975	-0.0502024	0.275465	0.121194	-0.349804	0.455721	0.273435	-0.240774	-0.403644	-0.673023	-0.498162
Unigene0001277	coral2	0.371471	0.257204	0.426675	-0.05918	0.28214	-0.0191025	0.0530934	0.615992	0.339047	0.15559	-0.310604	-0.0986845	0.220638	0.496446	-0.289851	0.115566	0.200878	0.117706	0.744505	-0.0497948
Unigene0001281	coral2	0.307768	0.0424419	0.369789	0.0248928	0.0501145	-0.315233	-0.318274	0.0853578	0.199812	-0.629641	-0.342955	-0.17949	0.278127	-0.0174351	-0.367593	-0.619283	0.356792	-0.0923894	0.765838	0.560639
Unigene0001288	coral2	0.0901555	0.157289	0.343215	0.0927895	0.54772	0.311483	0.0450889	0.164654	0.20674	0.571193	0.147473	0.100852	0.175788	0.465139	-0.160169	0.288582	0.103997	0.546531	0.491226	0.0262896
Unigene0001293	coral2	0.416016	-0.0180527	0.454304	0.18508	0.333473	-0.516979	-0.172164	0.435698	0.44571	-0.0599839	-0.233125	-0.185701	-0.0113403	0.236828	-0.492487	-0.104684	0.08563	0.0344436	0.851547	0.236359
Unigene0001308	coral2	-0.0644243	0.0627164	0.539827	-0.210454	0.233594	-0.0496395	0.0165654	0.443896	0.173984	0.0467497	-0.37489	-0.11471	0.164879	0.602471	-0.0815036	0.151989	0.612635	0.474713	0.830989	0.0764304
Unigene0001310	coral2	-0.316117	0.164042	-0.167956	-0.321205	0.0423256	0.754125	0.147784	-0.206005	-0.251005	0.296072	0.0938666	0.0892125	0.248216	0.0317524	0.290574	0.132855	0.227444	0.37492	-0.325672	-0.234276
Unigene0001326	coral2	-0.650932	-0.179586	0.510817	-0.0568325	-0.127568	-0.423177	-0.0820006	-0.0809298	-0.349927	-0.282399	-0.310945	0.0919188	0.0147186	0.478755	0.485021	0.33779	0.623863	0.516603	0.398271	0.214096
Unigene0001343	coral2	-0.422875	-0.362178	0.12422	0.248504	0.00364137	-0.47726	-0.267979	-0.724511	-0.123204	-0.390195	0.275464	0.397991	0.318898	-0.264448	0.143114	-0.20573	0.176983	0.432239	0.301261	0.686167
Unigene0001345	coral2	0.397969	0.18076	0.615981	0.436044	0.617232	0.0228884	-0.310508	0.167975	0.161472	0.210843	-0.0148037	-0.260511	-0.223059	0.463997	-0.403907	-0.0776073	0.00799401	0.168596	0.595096	0.36283
Unigene0001352	coral2	-0.582425	-0.256611	-0.397925	-0.291843	-0.172597	0.602239	0.584274	-0.14248	0.0114214	0.584299	0.613128	0.500148	-0.0593035	0.332758	0.371825	0.441484	0.114091	0.429884	-0.375389	-0.151955
Unigene0001353	coral2	0.289911	-0.150391	0.329672	0.000709534	0.468359	-0.336379	-0.303179	0.167863	0.489077	-0.110844	-0.190296	-0.301518	0.100244	-0.0933805	-0.62507	-0.416193	0.31984	0.304165	0.88672	0.352695
Unigene0001358	coral2	0.737024	0.525869	0.582796	0.574685	0.680665	-0.0284505	-0.40382	0.24752	0.0732705	0.26094	-0.182804	-0.270038	0.0417035	0.222224	-0.402507	0.047865	-0.396544	-0.0954009	0.407921	0.0410046
Unigene0001370	coral2	0.2392	-0.00704539	0.532388	0.152727	0.712142	-0.182687	-0.339337	0.161232	0.340566	0.208134	-0.15675	-0.300958	0.0348738	0.154476	-0.50563	-0.100136	0.26078	0.524016	0.847786	0.239453
Unigene0001378	coral2	0.337789	0.46305	0.251336	0.395079	0.334932	0.522059	0.0401293	-0.0688675	-0.021551	0.379237	0.353941	0.391906	0.391083	0.428743	-0.00765516	0.151553	-0.314888	0.0797668	0.156428	0.216181
Unigene0001386	coral2	-0.343301	0.0998831	0.422584	-0.263452	-0.171172	-0.201794	-0.266048	-0.122653	-0.349962	-0.675412	-0.604758	-0.0690694	0.49695	0.070728	0.302744	-0.188073	0.728407	0.304802	0.47772	0.256299
Unigene0001411	coral2	0.144101	0.408514	0.564828	0.11335	0.354347	-0.0862749	-0.505816	-0.151592	-0.252286	-0.329708	-0.505269	-0.144995	0.629143	-0.0666294	-0.00667012	-0.173464	0.285696	0.30701	0.5435	0.204314
Unigene0001413	coral2	0.0466649	0.12347	0.187039	-0.324014	0.00163891	0.535942	0.321627	0.455032	0.253637	0.14051	-0.0295242	0.0408769	0.096619	0.695972	-0.10105	-0.0397391	0.480258	0.164712	0.488516	0.120863
Unigene0001415	coral2	0.277218	-0.301231	0.32051	0.187758	0.322338	-0.500313	-0.260599	0.205784	0.460743	-0.147957	-0.0636233	-0.351393	-0.384095	0.0666883	-0.600558	-0.382467	0.16467	0.0359187	0.696777	0.446754
Unigene0001429	coral2	-0.487624	-0.240894	0.0331329	-0.439435	-0.137652	0.481185	0.446586	0.244048	0.114278	0.257012	0.153591	0.100641	-0.237248	0.716631	0.170621	0.184343	0.640056	0.431536	0.205279	0.066907
Unigene0001436	coral2	0.494868	0.250307	0.442223	0.324664	0.581981	-0.0754678	-0.172081	0.486633	0.203558	0.468099	-0.179851	-0.389759	-0.346203	0.359035	-0.376472	0.263022	-0.2354	0.00494423	0.317519	-0.210894
Unigene0001441	coral2	0.585237	0.165449	0.126676	0.411093	0.445	0.0166058	-0.129112	0.341066	0.210646	0.462683	0.067363	-0.395878	-0.591043	0.116241	-0.435327	0.0977969	-0.538111	-0.322732	-0.105596	-0.205248
Unigene0001443	coral2	0.365439	-0.0476811	0.252211	-0.0844169	0.455537	0.120916	-0.140759	0.266073	0.531081	0.0488665	-0.0532015	-0.299804	0.0193963	0.122062	-0.658197	-0.471277	0.340335	0.232239	0.782641	0.347357
Unigene0001444	coral2	0.555641	0.273828	0.597145	0.437514	0.702791	-0.333499	-0.401876	0.312391	0.208904	0.249512	-0.272589	-0.336925	-0.0261558	0.15947	-0.455204	0.106261	-0.194098	0.126188	0.613372	0.00504968
Unigene0001448	coral2	0.657669	0.164899	0.263893	0.353716	0.58183	-0.0530461	-0.134665	0.253869	0.514454	0.321594	0.155451	-0.0258239	0.133243	0.104889	-0.624858	-0.129019	-0.293014	0.0305249	0.616608	0.208633
Unigene0001454	coral2	0.0457942	0.0706044	0.730445	0.0597522	0.418539	-0.193403	-0.366201	0.168464	0.0515985	-0.19322	-0.424692	-0.324548	0.0549054	0.409949	-0.221324	-0.159669	0.580736	0.435676	0.890568	0.389197
Unigene0001461	coral2	0.587486	0.286745	0.48627	0.574283	0.47312	0.000133054	-0.20806	0.112398	0.223306	0.140559	0.173371	0.0637559	0.0616247	0.395115	-0.393761	-0.115588	-0.28415	-0.0749793	0.55533	0.46105
Unigene0001490	coral2	-0.0154761	-0.0870689	0.417319	-0.0641749	0.262708	-0.375163	0.0332416	0.336599	0.351099	0.0959301	-0.17021	0.113613	0.297416	0.374273	-0.172572	0.202369	0.365002	0.4891	0.896103	0.130685
Unigene0001511	coral2	-0.414493	0.0642387	-0.182155	-0.176439	-0.178386	0.820031	0.333896	-0.233456	-0.293323	0.284374	0.377706	0.29947	-0.0185913	0.380312	0.43058	0.186776	0.15767	0.204582	-0.448742	-0.00232351
Unigene0001522	coral2	0.229013	0.0895904	0.753277	0.283774	0.475083	-0.522467	-0.515309	0.115099	0.0771061	-0.276166	-0.44446	-0.31786	0.0960159	0.192196	-0.313575	-0.177845	0.311891	0.28164	0.901471	0.4082
Unigene0001524	coral2	0.198999	-0.0140399	0.536338	0.254536	0.0508351	-0.481994	-0.216588	0.173806	0.135581	-0.429394	-0.213486	-0.0483701	-0.00100521	0.369992	-0.203257	-0.236858	0.227964	-0.066761	0.74309	0.556492
Unigene0001528	coral2	0.469341	0.43865	0.372076	0.00331018	0.149715	-0.164432	-0.114249	0.732753	-0.0206283	0.0664657	-0.697323	-0.529566	-0.18387	0.274438	-0.122988	0.268451	-0.0843792	-0.33553	0.138707	-0.544269
Unigene0001530	coral2	0.434684	-0.30064	0.0379327	-0.0727063	0.420668	-0.264522	0.00354955	0.519621	0.799092	0.262353	0.0149487	-0.377398	-0.345155	-0.00862805	-0.814189	-0.261515	0.0677981	0.0684384	0.657291	0.0540431
Unigene0001533	coral2	0.525161	0.183903	0.603662	0.317075	0.433486	-0.577962	-0.460196	0.386644	0.170513	-0.174181	-0.525871	-0.494914	-0.121633	0.0869133	-0.445751	-0.120764	-0.012017	-0.105237	0.658826	0.0935177
Unigene0001534	coral2	0.664934	0.294068	0.281809	0.286189	0.380731	-0.474573	-0.342214	0.28303	0.248551	-0.0646932	-0.354183	-0.223115	0.283372	-0.259096	-0.446505	-0.0964124	-0.329529	-0.20325	0.455489	-0.0863779
Unigene0001540	coral2	0.258642	-0.251244	0.205596	-0.0149547	0.527498	-0.439001	-0.134798	0.331491	0.626646	0.23623	-0.0876168	-0.253444	-0.0412045	-0.0761306	-0.631879	-0.0838791	0.142954	0.370999	0.782133	0.0511618
Unigene0001546	coral2	0.385434	-0.03975	0.43861	0.0765445	0.383045	-0.14999	-0.321928	0.232858	0.380773	-0.234008	-0.222208	-0.419499	-0.12284	0.151087	-0.611364	-0.550777	0.34853	0.0688925	0.816898	0.494923
Unigene0001550	coral2	0.349055	0.368724	0.674373	0.571205	0.543386	-0.147952	-0.250212	0.0550422	0.0149815	0.219354	0.0124611	0.191804	0.320272	0.471487	-0.110231	0.255486	-0.185785	0.252777	0.636512	0.297137
Unigene0001552	coral2	-0.289775	-0.309934	0.380892	-0.244847	0.110219	-0.291599	-0.00923388	0.148389	0.281443	-0.182546	-0.170364	0.00873213	0.147053	0.350628	-0.135371	-0.104138	0.740929	0.582158	0.907903	0.401875
Unigene0001561	coral2	-0.238326	-0.102026	0.423666	-0.181554	-0.0938624	-0.0774093	0.202178	0.438342	0.0896718	-0.0419653	-0.208109	-0.00917778	-0.17705	0.803967	0.103272	0.207219	0.574522	0.244685	0.573184	0.163334
Unigene0001564	coral2	-0.518143	-0.479604	-0.0861775	-0.515348	-0.253604	-0.378916	0.16865	0.00340564	0.239226	-0.298845	-0.123823	0.172617	0.300388	-0.0896912	0.0576954	-0.0839738	0.669544	0.475849	0.509638	0.148251
Unigene0001567	coral2	0.589901	0.606717	0.849501	0.454239	0.45111	-0.233298	-0.671544	0.16813	-0.250349	-0.386838	-0.68536	-0.482193	0.173836	0.194591	-0.214463	-0.225167	0.0255859	-0.164577	0.570033	0.237352
Unigene0001571	coral2	0.271382	0.236641	0.357051	-0.0487661	0.303259	0.0117389	0.0719764	0.433571	0.313205	0.209807	-0.176628	0.091819	0.428563	0.393182	-0.212712	0.164249	0.167808	0.269435	0.721207	-0.0176331
Unigene0001581	coral2	0.55226	0.359463	-0.033304	-0.023414	0.425328	0.493339	-0.247898	0.267848	0.0384661	0.291107	-0.270749	-0.725135	-0.349724	-0.236855	-0.42718	-0.229341	-0.217912	-0.273256	-0.299062	-0.429892
Unigene0001582	coral2	0.0445368	-0.0991369	0.292205	-0.110121	0.333316	0.199952	0.167599	0.494816	0.366472	0.438621	0.0166689	-0.216212	-0.385056	0.645653	-0.290232	0.154352	0.330298	0.32379	0.502353	0.0123519
Unigene0001584	coral2	-0.219441	-0.0505018	0.29455	0.06963	0.019871	-0.629763	-0.193847	-0.196953	-0.0815922	-0.313249	-0.222265	0.2944	0.604194	-0.124812	0.181475	0.137641	0.198188	0.381237	0.516591	0.189312
Unigene0001610	coral2	-0.504465	-0.0991009	0.503803	0.107978	-0.0230375	-0.20701	-0.39272	-0.552778	-0.44605	-0.598159	-0.172939	0.0742268	0.224666	0.145392	0.327132	-0.23834	0.612903	0.45902	0.400723	0.686672
Unigene0001620	coral2	-0.186786	-0.197947	0.449247	0.0458139	-0.116016	-0.635033	-0.0145376	0.139264	0.123261	-0.381885	-0.182773	0.227143	0.201262	0.408086	0.0576878	0.0514219	0.41652	0.233671	0.795142	0.444916
Unigene0001627	coral2	0.477137	0.192116	0.224432	0.362359	0.307967	-0.15746	0.114137	0.295348	0.400847	0.349471	0.233463	0.355977	0.305861	0.321724	-0.281201	0.237449	-0.3849	-0.00280311	0.518595	0.106175
Unigene0001634	coral2	-0.224989	-0.433633	-0.0674147	-0.698626	-0.0500521	0.00134027	0.31142	0.649058	0.504781	0.124756	-0.276578	-0.431239	-0.436406	0.279746	-0.301058	-0.0492842	0.724045	0.283471	0.440738	-0.229395
Unigene0001659	coral2	0.0768279	-0.208038	-0.376334	0.0359337	0.495089	0.49602	0.0657973	-0.0958347	0.276057	0.811893	0.521716	-0.251069	-0.567624	-0.236791	-0.372592	0.050808	-0.324585	0.213446	-0.441788	-0.278201
Unigene0001662	coral2	0.16834	-0.0313208	0.576638	0.0394753	0.432105	-0.419997	-0.240366	0.356376	0.311742	-0.0296901	-0.365963	-0.26789	0.0517027	0.288066	-0.369922	-0.0316971	0.385541	0.373303	0.931007	0.197619
Unigene0001664	coral2	0.0715392	-0.123728	0.267444	-0.095579	0.300739	0.238749	0.0774461	0.415472	0.319685	0.30208	0.000692161	-0.345513	-0.514684	0.558547	-0.34145	-0.0425914	0.351867	0.211568	0.417825	0.110714
Unigene0001678	coral2	0.380292	0.0668574	-0.3796	-0.0304909	0.0863396	-0.0156209	0.307991	0.533943	0.32761	0.641513	0.0689159	-0.121113	-0.305681	-0.128861	-0.212134	0.453886	-0.617852	-0.338694	-0.412251	-0.788891
Unigene0001682	coral2	-0.0488075	0.0174142	0.666483	0.08664	0.496803	-0.192267	-0.191073	0.21789	0.126018	0.16098	-0.23669	-0.130118	0.0606076	0.517173	-0.144506	0.190881	0.445225	0.613673	0.840447	0.208081
Unigene0001689	coral2	0.291513	-0.0783693	0.298952	0.223136	0.146091	-0.031408	-0.107023	0.138655	0.280095	-0.162434	0.105431	-0.137058	-0.289847	0.356788	-0.399001	-0.407387	0.126319	-0.130456	0.501085	0.575083
Unigene0001690	coral2	-0.0810431	-0.0597652	0.456628	0.195606	0.0906845	-0.442633	0.136071	0.223332	0.198509	0.0849214	0.0549517	0.432201	0.266206	0.608739	0.0682687	0.396833	0.144485	0.345875	0.751545	0.277999
Unigene0001708	coral2	0.312957	0.554773	0.682514	0.340931	0.340878	0.266372	-0.257721	-0.0216301	-0.161937	-0.116051	-0.138812	0.163989	0.563924	0.531135	-0.000809989	-0.0816932	0.135978	0.172104	0.636498	0.470254
Unigene0001715	coral2	0.0953586	-0.466548	-0.236248	-0.509003	-0.17204	-0.250651	0.285511	0.544945	0.729254	-0.136441	-0.0853226	-0.207922	-0.205693	-0.0222207	-0.528848	-0.375321	0.408803	-0.0667041	0.535668	0.0519685
Unigene0001728	coral2	0.0769435	-0.0846023	0.267978	0.0796549	0.0842348	-0.745618	0.0901674	0.4609	0.290379	0.12529	-0.22315	0.128388	0.118492	0.220674	-0.0633311	0.481558	-0.0555784	0.131286	0.547246	-0.200989
Unigene0001729	coral2	-0.0975177	-0.0396557	0.605539	0.0661167	0.292739	-0.348339	-0.0240294	0.315091	0.172613	0.114757	-0.195604	0.0620455	0.10725	0.61434	-0.042178	0.319088	0.397227	0.513357	0.851423	0.186821
Unigene0001739	coral2	0.32225	-0.0601164	-0.309588	-0.218297	0.315622	0.267926	0.0156188	0.42842	0.305506	0.52058	-0.106986	-0.719719	-0.706104	-0.274852	-0.480473	-0.0320194	-0.196058	-0.181649	-0.385637	-0.636996
Unigene0001741	coral2	0.257431	-0.044093	-0.40719	0.150881	0.372707	0.292206	-0.0475346	-0.060418	0.119276	0.634681	0.31761	-0.34804	-0.564807	-0.44382	-0.309282	0.0669752	-0.591349	-0.143401	-0.68008	-0.459209
Unigene0001755	coral2	0.102505	0.37983	0.767238	0.330194	0.608538	0.190918	-0.474265	-0.200264	-0.227015	-0.00730808	-0.193093	-0.0945156	0.348535	0.372166	-0.0501075	-0.0735416	0.304492	0.524367	0.641673	0.445822
Unigene0001779	coral2	-0.156758	-0.242403	0.188245	-0.157716	0.114029	-0.0880181	0.0595554	-0.0479368	0.36308	-0.121479	0.135348	0.289445	0.428493	0.193237	-0.192431	-0.228683	0.513102	0.521199	0.827843	0.531354
Unigene0001787	coral2	0.302889	-0.160531	0.350064	0.0866915	0.325156	-0.267483	-0.016954	0.447975	0.543001	0.103193	-0.023775	-0.17842	-0.228366	0.392499	-0.530475	-0.131791	0.19043	0.119016	0.795834	0.295426
Unigene0001796	coral2	0.0793947	-0.053694	0.331657	0.112646	0.393622	0.223717	0.13112	0.254094	0.342081	0.440932	0.261023	0.0618324	-0.168803	0.649482	-0.26219	0.124657	0.182043	0.375951	0.561924	0.267267
Unigene0001798	coral2	-0.0222663	-0.253762	-0.493206	0.0717741	-0.400314	-0.506821	0.2821	0.0580014	0.103174	0.0654972	0.220912	0.263273	-0.190738	-0.334313	0.128212	0.313175	-0.567421	-0.434309	-0.513317	-0.357618
Unigene0001805	coral2	-0.247505	-0.334058	0.28237	0.339163	0.705325	-0.0411887	-0.416559	-0.625076	0.0701136	0.271313	0.409537	-0.032572	-0.10835	-0.133777	-0.257675	-0.160012	0.173296	0.814797	0.379065	0.558676
Unigene0001821	coral2	0.68969	0.390607	0.624009	0.40729	0.587646	0.0339951	-0.502498	0.162985	0.146723	-0.126487	-0.258526	-0.408378	0.0416421	0.190164	-0.554683	-0.446686	-0.00264981	-0.0847555	0.668107	0.429307
Unigene0001822	coral2	-0.252881	-0.183253	0.454309	-0.162752	0.0514581	-0.134155	0.112847	0.384837	0.147735	0.0104335	-0.195356	-0.0963851	-0.233019	0.719429	-0.00010257	0.164052	0.613019	0.377697	0.652192	0.197395
Unigene0001827	coral2	0.187843	0.00325813	0.485695	0.198506	0.699542	-0.248152	-0.25934	0.149729	0.317266	0.342388	-0.0829838	-0.142759	0.116453	0.155793	-0.395675	0.12289	0.124469	0.568228	0.766762	0.114394
Unigene0001850	coral2	0.334565	-0.0946093	0.375925	0.461074	0.455805	-0.174035	-0.148078	0.0161214	0.400721	0.148939	0.336149	0.0918928	-0.0998706	0.318111	-0.471633	-0.180521	-0.0942339	0.154717	0.67297	0.603058
Unigene0001857	coral2	-0.569967	-0.368293	0.0532447	-0.603169	-0.159988	-0.379826	0.257681	0.423565	0.132924	0.0600957	-0.418807	-0.118162	-0.0631204	0.212292	0.194208	0.430448	0.667992	0.51668	0.347579	-0.408356
Unigene0001875	coral2	-0.0521205	-0.00792802	0.451056	0.00295514	0.438757	0.26812	-0.245823	-0.170362	0.113233	-0.0497851	0.0208531	-0.0722772	0.212369	0.281264	-0.246215	-0.358432	0.564249	0.586825	0.73186	0.593692
Unigene0001877	coral2	-0.0887252	-0.200457	0.554465	-0.00926873	0.305206	-0.383299	-0.161734	0.194944	0.270082	-0.11079	-0.211036	-0.112047	0.0282519	0.397318	-0.24393	-0.0684574	0.56671	0.509431	0.955217	0.413322
Unigene0001880	coral2	-0.422294	-0.292275	0.503616	0.103397	0.222944	-0.425339	-0.237919	-0.307051	1.48812e-05	-0.225509	-0.00484538	0.187256	0.238733	0.22997	0.0528771	-0.0330598	0.561287	0.718991	0.784363	0.617081
Unigene0001885	coral2	0.417454	0.134112	0.176145	0.3319	-0.0602953	-0.0240769	0.0520239	0.0413067	0.252558	-0.237786	0.274617	0.378445	0.277995	0.310112	-0.224699	-0.314969	-0.167616	-0.305235	0.466386	0.618747
Unigene0001889	coral2	0.699263	0.424776	0.516882	0.458993	0.389022	-0.041864	-0.231026	0.245679	0.219139	-0.0381968	-0.0682912	0.0118562	0.275017	0.337654	-0.401606	-0.190486	-0.214549	-0.185961	0.656014	0.381969
Unigene0001895	coral2	-0.124111	0.128758	0.0508387	0.448759	-0.332673	-0.132028	0.183133	-0.223128	-0.34183	-0.0241101	0.346689	0.626573	0.0952337	0.351511	0.515022	0.425243	-0.440904	-0.253221	-0.312736	0.163024
Unigene0001904	coral2	0.542663	0.452854	0.448615	0.276387	0.0782776	0.182701	-0.0104808	0.403036	0.0730169	-0.0899253	-0.126165	0.00548948	0.0832682	0.62549	-0.165514	-0.0957722	-0.0787222	-0.356549	0.423518	0.26914
Unigene0001905	coral2	0.350966	0.0700954	0.470008	0.138669	0.392935	0.0389176	-0.124471	0.428252	0.293171	0.12862	-0.139265	-0.368228	-0.349817	0.513693	-0.436378	-0.135911	0.194428	0.045708	0.59364	0.229056
Unigene0001906	coral2	-0.0219195	0.0329634	0.314793	0.0347798	-0.143497	-0.0246724	0.269778	0.193222	0.200553	-0.119282	0.146249	0.523209	0.398821	0.685981	0.0707057	0.0650717	0.274092	0.142748	0.694862	0.482631
Unigene0001908	coral2	-0.50836	-0.287757	0.177085	-0.212875	-0.399234	-0.751918	-0.00444678	0.0354687	-0.166013	-0.507633	-0.414848	0.0912451	0.119376	0.0421254	0.371045	0.196261	0.451503	0.174594	0.286008	0.0268741
Unigene0001912	coral2	0.705423	0.437699	0.471965	0.397122	0.384055	-0.298178	-0.441747	0.120468	0.135239	-0.273148	-0.318744	-0.112917	0.483418	-0.0962572	-0.409536	-0.310174	-0.208271	-0.192939	0.632247	0.278139
Unigene0001925	coral2	0.270206	-0.168084	0.314844	0.0875815	0.394793	-0.508221	-0.0933622	0.325238	0.559559	0.0911398	-0.0718671	-0.0461743	0.116017	0.104102	-0.507535	-0.0482796	0.124597	0.283533	0.884902	0.210128
Unigene0001936	coral2	0.24407	-0.15153	-0.341635	0.0466132	0.358612	-0.063186	-0.049733	0.191582	0.233819	0.596577	0.0707915	-0.502751	-0.661382	-0.454282	-0.370938	0.182454	-0.495558	-0.12645	-0.507035	-0.634281
Unigene0001938	coral2	-0.0708237	0.033393	0.305991	0.0408856	-0.449524	-0.348435	-0.0788023	-0.0601589	-0.161756	-0.814087	-0.241112	0.2285	0.326229	0.247968	0.200555	-0.324615	0.344886	-0.227258	0.437741	0.590731
Unigene0001949	coral2	-0.110439	-0.447518	-0.523314	-0.196755	0.0177708	-0.296051	0.178163	0.208478	0.271491	0.466503	0.0936371	-0.321395	-0.671592	-0.453684	-0.174129	0.295682	-0.298911	-0.0593403	-0.528078	-0.670999
Unigene0001951	coral2	0.315565	0.323278	0.457378	0.368724	0.149615	0.260236	-0.0616561	-0.0150391	0.0237131	-0.113669	0.175693	0.287876	0.296569	0.577899	-0.0894715	-0.195302	0.0196923	-0.0385346	0.523228	0.63265
Unigene0001959	coral2	0.520922	0.224863	0.589009	0.384228	0.516207	-0.498278	-0.322568	0.429864	0.219733	0.114243	-0.355922	-0.30429	-0.0580944	0.228145	-0.391224	0.140881	-0.15552	0.00219731	0.640031	-0.0105852
Unigene0001979	coral2	-0.0143686	-0.162617	0.197032	-0.0252387	0.276394	0.394259	-0.0499366	-0.142931	0.27581	-0.00306613	0.294812	-0.000231473	-0.016915	0.297112	-0.339385	-0.481248	0.450785	0.373698	0.559056	0.668938
Unigene0001983	coral2	0.25651	-0.144065	0.339232	-0.0244638	0.0416615	-0.511921	-0.0749059	0.494848	0.394208	-0.279874	-0.32982	-0.273831	-0.186395	0.260675	-0.396825	-0.216389	0.281986	-0.108833	0.727833	0.232826
Unigene0001985	coral2	0.411881	-0.266999	0.135263	0.0136077	0.335997	-0.316798	-0.0829563	0.517881	0.616558	0.12642	-0.0980738	-0.519547	-0.578539	0.077669	-0.717021	-0.268582	0.0655616	-0.0920491	0.518769	0.074598
Unigene0001995	coral2	-0.212101	0.137262	0.688487	0.139166	0.413321	0.136645	-0.523118	-0.3819	-0.339033	-0.291622	-0.258772	-0.209558	0.195042	0.249449	0.0485413	-0.282257	0.621328	0.59495	0.566229	0.5862
Unigene0002001	coral2	-0.340571	0.141718	0.346269	-0.18659	-0.0888557	-0.146876	-0.307814	-0.287541	-0.405379	-0.573273	-0.497822	0.0115056	0.604974	-0.0912348	0.333566	-0.142271	0.575648	0.360416	0.341137	0.208034
Unigene0002021	coral2	-0.504575	-0.216315	0.181958	-0.18113	0.271001	0.295446	0.255184	0.0017633	0.106566	0.541051	0.274746	0.246888	0.0162427	0.552279	0.148262	0.427333	0.456735	0.837076	0.355277	0.0527281
Unigene0002031	coral2	-0.019026	-0.165553	0.148448	0.00490489	0.0664566	-0.39759	0.0777701	0.0123941	0.369773	-0.0903373	0.118789	0.442236	0.563147	0.072411	-0.140557	-0.00953986	0.176292	0.350097	0.754709	0.357648
Unigene0002066	coral2	0.0566449	-0.355442	0.170916	-0.100716	0.397761	0.126171	-0.0394619	0.112965	0.545523	0.132889	0.206578	-0.225786	-0.276664	0.227061	-0.585962	-0.433595	0.460602	0.406348	0.702573	0.500454
Unigene0002093	coral2	0.360685	-0.0099628	-0.534146	0.0693314	-0.0508986	0.331704	-0.030911	-0.108307	0.0616793	0.0826261	0.250545	-0.319619	-0.49007	-0.525409	-0.293309	-0.391538	-0.519232	-0.607273	-0.750668	-0.173617
Unigene0002101	coral2	0.272468	-0.0219482	0.35119	0.292726	0.462105	-0.0605079	0.0153899	0.377308	0.337144	0.487508	0.141953	-0.135182	-0.414621	0.519502	-0.349015	0.231972	-0.109667	0.144032	0.415661	0.0636721
Unigene0002109	coral2	0.0901049	0.205599	0.345359	-0.0657431	-0.288931	-0.614785	0.0107668	0.384625	-0.0238619	-0.4764	-0.559419	0.172627	0.532533	0.20905	0.181513	0.178843	0.174266	-0.145052	0.54462	-0.0380093
Unigene0002122	coral2	-0.0863943	0.106018	0.348972	-0.368043	-0.0726995	0.218991	0.191558	0.385226	0.154976	-0.160758	-0.271319	0.0834796	0.360154	0.622404	0.0132127	-0.0594706	0.687498	0.288856	0.732258	0.216638
Unigene0002123	coral2	-0.281518	-0.322355	0.119	-0.33795	-0.258482	-0.444756	-0.0020455	0.0263351	0.18804	-0.57231	-0.251329	0.0856332	0.31715	-0.0125119	-0.0325785	-0.313838	0.643478	0.238261	0.662586	0.388674
Unigene0002126	coral2	0.21205	0.100169	0.621478	0.171022	0.351903	-0.119559	-0.475752	-0.0834705	0.0653574	-0.455855	-0.276324	-0.24098	0.211147	0.168453	-0.341947	-0.561564	0.468979	0.227424	0.857947	0.704968
Unigene0002130	coral2	0.448576	0.439168	0.233473	0.13444	0.364857	0.13277	0.0993762	0.481061	0.179064	0.513493	-0.110593	0.0499156	0.261344	0.32479	-0.136668	0.440557	-0.297533	0.0280774	0.248178	-0.388603
Unigene0002172	coral2	0.420914	0.107332	-0.458783	-0.188287	-0.0946803	0.448301	0.1339	0.346269	0.146882	0.183557	-0.0307975	-0.493695	-0.549307	-0.241302	-0.304022	-0.235286	-0.329026	-0.640046	-0.631191	-0.468436
Unigene0002178	coral2	0.211889	0.255394	0.734276	0.23052	0.320956	-0.187904	-0.471894	-0.0557063	-0.055576	-0.472016	-0.372981	-0.110184	0.421157	0.260657	-0.180477	-0.375235	0.418451	0.235937	0.892476	0.632785
Unigene0002180	coral2	0.551701	0.572285	0.556903	0.574393	0.458645	-0.00911984	-0.231671	0.0713784	-0.0228082	0.159769	-0.0159758	0.236667	0.509506	0.33943	-0.109616	0.177084	-0.372546	0.00624834	0.478205	0.202738
Unigene0002191	coral2	0.481899	0.32169	-0.0700138	0.287462	-0.182629	-0.331365	0.164859	0.222893	0.133951	-0.0290998	0.0504921	0.472367	0.515221	-0.040919	0.0185984	0.234072	-0.632146	-0.491107	0.0393599	-0.138677
Unigene0002192	coral2	0.343958	0.257859	-0.147673	-0.0453171	-0.324738	0.222712	0.486861	0.665523	0.141856	0.252813	0.012484	0.0967703	-0.228313	0.505373	0.0550469	0.340964	-0.3505	-0.609814	-0.256076	-0.410318
Unigene0002193	coral2	-0.499333	-0.348452	0.275436	-0.101131	0.190082	-0.350174	-0.27092	-0.414013	-0.0229053	-0.258881	-0.0707476	0.0682171	0.296087	-0.129134	0.0397828	-0.149095	0.607577	0.751233	0.58353	0.444078
Unigene0002194	coral2	0.545564	0.274159	0.486191	0.246424	0.748715	-0.0955996	-0.595164	0.0665714	0.166118	0.0163469	-0.362012	-0.537192	0.126255	-0.211004	-0.582577	-0.348499	0.0310817	0.195022	0.58907	0.135266
Unigene0002195	coral2	-0.134161	-0.0807964	0.617403	0.32457	0.127811	-0.632165	-0.216154	-0.0927671	-0.0104359	-0.297827	-0.0963881	0.276809	0.290174	0.37494	0.073118	0.0972862	0.264358	0.362269	0.807111	0.564928
Unigene0002197	coral2	-0.35222	-0.0256814	0.194535	-0.0679368	0.161308	0.334081	0.101085	-0.302526	5.88705e-05	0.132047	0.295748	0.479759	0.536619	0.332032	0.167791	0.0624472	0.408582	0.687173	0.45711	0.410865
Unigene0002226	coral2	0.321221	0.185579	0.767264	0.37959	0.629895	-0.157017	-0.531959	-0.00550914	0.0790374	-0.134576	-0.234401	-0.287341	0.091481	0.28333	-0.394195	-0.297762	0.266064	0.326514	0.86961	0.566274
Unigene0002227	coral2	0.326098	0.049669	0.620347	0.243358	0.340545	-0.566951	-0.348073	0.259988	0.242649	-0.267416	-0.36019	-0.202726	0.112133	0.217432	-0.374717	-0.177084	0.211724	0.114963	0.913167	0.381598
Unigene0002234	coral2	-0.414775	-0.109665	-0.373774	0.131537	-0.404235	0.196081	0.170558	-0.595573	-0.400647	-0.0542176	0.493553	0.495813	0.0227883	-0.140043	0.516632	0.116489	-0.266235	-0.104053	-0.712236	0.120841
Unigene0002247	coral2	0.771478	0.419247	0.386285	0.262033	0.350692	-0.126504	-0.144857	0.535443	0.327273	0.0599016	-0.272359	-0.181662	0.175076	0.225621	-0.470544	-0.0741476	-0.245819	-0.288851	0.564384	-0.00193039
Unigene0002261	coral2	-0.160019	-0.450289	-0.519543	0.202155	0.0881183	-0.286283	0.121145	-0.309534	0.176074	0.489004	0.58616	0.188163	-0.368898	-0.506417	-0.0578169	0.286076	-0.582686	0.0615352	-0.54692	-0.240181
Unigene0002262	coral2	-0.696719	-0.60029	-0.272073	-0.467375	-0.323704	-0.1595	0.607164	0.0436474	0.366055	0.196464	0.394665	0.639217	0.225666	0.280926	0.22983	0.352074	0.470561	0.608419	0.353346	0.0789859
Unigene0002268	coral2	0.421759	0.429717	0.558581	0.202379	0.556353	0.283301	-0.160531	0.323372	0.117733	0.29921	-0.168313	-0.156446	0.165257	0.503689	-0.269393	0.0746755	0.068933	0.21553	0.577842	0.0775152
Unigene0002273	coral2	0.333631	-0.0615178	0.304618	-0.0642638	0.564666	-0.209386	-0.143272	0.453976	0.536563	0.271011	-0.226844	-0.37604	-0.0487417	0.0797329	-0.602332	-0.0672738	0.209284	0.331818	0.759439	-0.0404883
Unigene0002287	coral2	0.462181	0.127836	0.347744	-0.0414009	0.403354	-0.0456245	0.00171933	0.640345	0.491927	0.242467	-0.24363	-0.283317	-0.0301007	0.367916	-0.512434	-0.00946818	0.143465	0.0860022	0.718926	-0.0513551
Unigene0002289	coral2	-0.205358	-0.468681	-0.415842	-0.174104	0.219854	0.20184	0.235513	0.124479	0.290786	0.722735	0.370016	-0.323279	-0.868258	-0.0877368	-0.224924	0.235207	-0.110134	0.197821	-0.459961	-0.427543
Unigene0002292	coral2	0.401144	0.0821824	-0.383581	0.0128807	0.0030604	0.148663	0.42399	0.557289	0.345797	0.657931	0.221963	-0.0103469	-0.373269	0.0873535	-0.189717	0.425633	-0.632419	-0.43108	-0.427144	-0.652148
Unigene0002302	coral2	0.210434	0.262874	0.490439	-0.274295	0.164719	0.0359024	-0.254501	0.433544	0.030256	-0.336521	-0.722026	-0.5336	0.122374	0.241936	-0.22185	-0.293995	0.600707	0.0754565	0.631543	0.0307199
Unigene0002305	coral2	0.406299	-0.245857	-0.634745	-0.140057	0.245262	0.404681	0.130603	0.145972	0.55217	0.502923	0.402279	-0.408858	-0.594846	-0.4994	-0.672245	-0.366303	-0.385869	-0.276801	-0.430721	-0.280935
Unigene0002317	coral2	0.627956	0.264187	0.622714	0.398002	0.474193	-0.386036	-0.419815	0.299207	0.242871	-0.165069	-0.331418	-0.290791	0.0892048	0.180167	-0.504166	-0.242623	-0.0434866	-0.088185	0.79377	0.328116
Unigene0002342	coral2	0.415529	0.216916	0.60963	0.152684	0.306245	-0.234081	-0.187296	0.553414	0.200897	-0.0552146	-0.427982	-0.353876	-0.132529	0.506034	-0.330668	-0.0217651	0.181409	-0.0486785	0.708036	0.116674
Unigene0002349	coral2	0.0704008	-0.14695	-0.160222	-0.428234	0.111064	0.574453	0.348479	0.308208	0.549132	0.282197	0.241842	0.0100216	0.0353058	0.278624	-0.394188	-0.274738	0.39992	0.248576	0.415546	0.134688
Unigene0002365	coral2	-0.251822	-0.498687	0.0387747	-0.449694	-0.0544798	-0.0637146	0.19291	0.241201	0.501282	-0.147523	0.0164719	-0.0811324	-0.135716	0.26856	-0.313657	-0.343098	0.746617	0.373069	0.709342	0.388428
Unigene0002389	coral2	-0.318604	-0.546099	0.233687	0.291618	0.339829	-0.413478	-0.209531	-0.311547	0.148659	0.117739	0.330677	-0.0551487	-0.503657	0.0881436	-0.18222	-0.0285862	0.171102	0.493239	0.331694	0.492618
Unigene0002420	coral2	0.081631	0.129457	0.24855	-0.240778	0.208033	0.523346	0.21986	0.395204	0.276842	0.270752	-0.00228209	-0.0132503	0.0951974	0.631344	-0.182879	-0.00897456	0.433437	0.304912	0.53984	0.110055
Unigene0002434	coral2	0.000513294	-0.205824	0.213321	-0.19594	0.00043615	-0.416578	0.190402	0.400916	0.488947	-0.0753752	-0.104802	0.205385	0.305528	0.31247	-0.21492	0.0388945	0.380299	0.28013	0.874925	0.198195
Unigene0002438	coral2	0.504828	0.364849	0.628314	0.364219	0.749987	0.0224412	-0.443062	0.116834	0.13936	0.176278	-0.201614	-0.267707	0.207828	0.18561	-0.438385	-0.11246	0.00400041	0.281627	0.693751	0.226486
Unigene0002441	coral2	-0.00837224	-0.00962219	0.302019	-0.0797966	-0.0691378	-0.631535	-0.152103	0.114864	0.0873477	-0.46235	-0.424862	0.0961503	0.530247	-0.0621853	-0.00916703	-0.0560389	0.304807	0.147751	0.671235	0.162539
Unigene0002467	coral2	-0.252951	0.148647	0.38931	-0.392919	-0.0360578	0.0453801	0.0264205	0.217036	-0.0726603	-0.229977	-0.476903	0.0411066	0.537993	0.37566	0.197285	0.0750326	0.718757	0.45513	0.634985	0.0418133
Unigene0002480	coral2	0.432437	0.44831	0.844492	0.47862	0.497676	-0.386198	-0.472338	0.216837	-0.0897685	-0.113884	-0.468357	-0.183534	0.248519	0.367175	-0.154165	0.104692	-0.00628041	0.0997973	0.733823	0.208172
Unigene0002519	coral2	-0.186179	0.056788	0.538295	-0.282497	0.144077	0.0652679	0.00747045	0.344781	0.0612581	-0.0721598	-0.393242	-0.11694	0.177349	0.62576	0.0161609	0.0647582	0.755923	0.500739	0.780458	0.160622
Unigene0002532	coral2	0.110003	0.252029	-0.16698	-0.341541	0.00304251	0.820758	0.288809	0.417355	-0.00772513	0.421126	-0.0667051	-0.312665	-0.329023	0.327229	-0.00866361	0.108816	0.0718338	-0.144604	-0.385747	-0.477992
Unigene0002534	coral2	-0.0302438	0.107105	0.462614	0.43121	0.036911	-0.584906	-0.409985	-0.472359	-0.243365	-0.573508	-0.0961027	0.381256	0.659161	-0.0932929	0.165568	-0.141789	0.0348539	0.163754	0.527283	0.627249
Unigene0002549	coral2	-0.451723	-0.105143	-0.129297	0.253732	-0.00526313	0.373864	0.0559449	-0.682657	-0.361028	0.22891	0.616992	0.450042	-0.0206866	0.060332	0.407247	0.173927	-0.144832	0.298974	-0.466392	0.271621
Unigene0002560	coral2	0.324499	0.659406	0.45551	0.481811	0.457471	0.0553872	-0.683915	-0.376603	-0.605497	-0.129022	-0.408378	-0.270958	0.3658	-0.30837	0.123313	-0.0117013	-0.310331	-0.0199819	-0.164913	-0.0713133
Unigene0002563	coral2	0.0862956	-0.423536	0.172363	-0.198891	0.531722	-0.169861	-0.137029	0.30508	0.625662	0.224314	-0.0674988	-0.51826	-0.409097	0.0116673	-0.700624	-0.300069	0.456031	0.467044	0.721501	0.156359
Unigene0002568	coral2	0.238635	0.415239	0.340719	-0.0296515	0.266152	0.731767	-0.266007	-0.0308751	-0.182956	-0.135347	-0.205664	-0.357073	0.0678212	0.260336	-0.149559	-0.467814	0.346931	0.0309891	0.179766	0.291517
Unigene0002569	coral2	0.335408	0.248541	0.607806	0.459591	0.331202	-0.0285741	-0.325747	-0.150468	0.0495057	-0.26628	0.0562066	0.165902	0.369128	0.36404	-0.228308	-0.346643	0.0975126	0.111096	0.765179	0.7866
Unigene0002572	coral2	-0.415746	-0.269047	-0.200683	-0.222496	0.139535	0.449346	0.183641	-0.0120819	-0.0571288	0.564374	0.223829	-0.255055	-0.665704	0.156095	0.0949445	0.278762	0.157895	0.342157	-0.455868	-0.325131
Unigene0002577	coral2	0.295727	0.156851	0.219201	0.00611432	0.184382	0.464282	0.175801	0.292886	0.332797	0.176277	0.188693	0.105269	0.0921687	0.578133	-0.291877	-0.174322	0.173094	0.0572274	0.518018	0.340774
Unigene0002584	coral2	-0.196033	-0.172377	0.443423	-0.26533	0.218515	-0.303343	0.0236578	0.409261	0.274944	0.0497548	-0.344745	-0.127931	0.0713052	0.439565	-0.123088	0.178813	0.642432	0.572998	0.851597	0.044975
Unigene0002588	coral2	-0.000641016	0.0981275	0.741884	0.266948	0.323275	-0.176971	-0.229507	0.164137	-0.0615562	-0.0409971	-0.220114	-0.126608	-0.118869	0.672668	-0.0285774	0.112562	0.348623	0.315872	0.678404	0.378635
Unigene0002597	coral2	-0.343442	-0.524896	0.109324	-0.297236	0.0369077	-0.067757	0.213835	0.11933	0.466961	0.00645894	0.204301	0.101729	-0.113937	0.393022	-0.230361	-0.177122	0.674197	0.535641	0.733397	0.476939
Unigene0002598	coral2	0.399531	-0.220367	0.273484	0.304095	0.484362	-0.269707	-0.345923	0.145706	0.397132	0.0358724	0.0229201	-0.533067	-0.627004	0.00275277	-0.68339	-0.415894	-0.0199223	-0.0494427	0.430892	0.362185
Unigene0002621	coral2	-0.140874	-0.246282	0.218871	-0.0975824	0.247967	-0.388739	0.252302	0.540857	0.382256	0.532264	-0.054003	0.00868287	-0.21953	0.462881	-0.0954581	0.62478	0.152023	0.450119	0.489547	-0.313315
Unigene0002626	coral2	0.218861	-0.46298	-0.0144102	-0.172118	0.160199	-0.281212	0.0868238	0.436332	0.740651	0.0310595	0.0622273	-0.300867	-0.432051	0.0786442	-0.687096	-0.379809	0.266075	0.0283895	0.634167	0.249271
Unigene0002658	coral2	0.421195	-0.0397563	0.283005	0.0978469	0.107224	-0.427558	-0.00751312	0.426484	0.509598	-0.173047	-0.110091	0.00962926	0.122914	0.232668	-0.458024	-0.212705	0.0723657	-0.114197	0.808433	0.323877
Unigene0002663	coral2	0.280863	0.238664	0.422155	-0.282585	0.0681588	0.00994697	-0.04421	0.716924	0.146211	-0.161793	-0.673956	-0.51996	-0.10815	0.449461	-0.228181	-0.0901751	0.463994	-0.10071	0.5443	-0.152095
Unigene0002681	coral2	0.11608	0.444974	-0.357433	0.0482506	-0.421496	0.570409	0.247925	-0.105763	-0.414819	0.0253868	0.154371	0.288909	0.169042	-0.0117337	0.434975	0.151934	-0.48947	-0.574973	-0.84721	-0.306673
Unigene0002705	coral2	-0.176023	-0.058306	0.0808705	-0.670027	-0.184959	0.178821	0.32041	0.533722	0.282931	-0.104444	-0.363906	-0.0620297	0.24735	0.403148	-0.0365614	-0.0413594	0.759538	0.273943	0.583471	-0.0891738
Unigene0002732	coral2	0.0840796	-0.153317	-0.015186	-0.254743	-0.0459283	-0.120303	0.300502	0.309731	0.555209	-0.00891588	0.0984669	0.341051	0.456483	0.190415	-0.261	-0.0921615	0.268362	0.199722	0.723588	0.211397
Unigene0002771	coral2	-0.318807	-0.117903	0.51183	0.150763	-0.192315	-0.704594	-0.104689	-0.0294956	-0.165261	-0.474251	-0.251086	0.273512	0.230917	0.381284	0.309839	0.182938	0.355015	0.216822	0.595938	0.406288
Unigene0002772	coral2	-0.482506	-0.442984	-0.343177	-0.0685818	-0.33226	0.102863	0.193108	-0.329563	-0.121995	-0.0214975	0.411956	0.106982	-0.514282	-0.0116215	0.22665	-0.0434994	0.0627448	-0.0166236	-0.49403	0.163023
Unigene0002778	coral2	0.160348	0.158822	0.514677	0.0172606	0.215736	0.113051	0.0868535	0.490123	0.199572	0.145116	-0.154063	-0.0585795	-0.0431783	0.779107	-0.14565	0.127088	0.325026	0.176861	0.670358	0.171565
Unigene0002779	coral2	-0.368581	-0.0201891	0.739456	0.16371	0.200961	-0.435222	-0.342956	-0.185642	-0.26558	-0.320358	-0.31918	0.0623052	0.264777	0.398297	0.235445	0.120627	0.569291	0.609207	0.737633	0.469078
Unigene0002794	coral2	0.503289	-0.17773	0.0446339	-0.037601	0.473319	-0.257582	-0.187372	0.304103	0.691476	0.0824703	-0.0683729	-0.376376	-0.0498591	-0.290124	-0.82138	-0.446677	0.046283	0.0772475	0.660304	0.128951
Unigene0002805	coral2	0.24918	-0.108427	-0.360276	-0.160687	0.178183	-0.0288957	0.0103556	0.384993	0.218171	0.427325	-0.157865	-0.635239	-0.680826	-0.403653	-0.34185	0.108573	-0.326901	-0.270262	-0.505113	-0.735225
Unigene0002809	coral2	0.589242	0.420826	0.448354	0.198954	0.176948	-0.473967	-0.286925	0.418791	0.096831	-0.277827	-0.574684	-0.182188	0.388857	0.0154721	-0.242853	-0.0364878	-0.127691	-0.270552	0.559317	-0.0615614
Unigene0002826	coral2	-0.304889	0.0845664	0.690967	-0.0613053	0.0892016	-0.150387	-0.230272	-0.028694	-0.215554	-0.398361	-0.413578	0.0170069	0.366927	0.501525	0.203816	-0.0311143	0.749764	0.525974	0.789442	0.452802
Unigene0002850	coral2	-0.235793	-0.12607	0.347809	-0.41386	0.0734143	-0.0432551	-0.214743	0.102033	0.0351199	-0.410934	-0.503826	-0.388674	0.0890396	0.109769	-0.120116	-0.374623	0.872683	0.415891	0.642459	0.254247
Unigene0002864	coral2	0.39024	0.645317	0.11084	0.258636	-0.0182	0.525744	0.135471	0.272075	-0.305623	0.300587	-0.0295375	0.0611015	-0.00820655	0.44543	0.235869	0.36907	-0.48505	-0.463196	-0.441481	-0.349799
Unigene0002943	coral2	-0.0743122	-0.148262	0.440076	-0.0422836	0.109099	-0.369729	-0.161321	0.0177255	0.218438	-0.38744	-0.179565	0.0866656	0.361606	0.214801	-0.175053	-0.273793	0.556669	0.387772	0.938405	0.572681
Unigene0002948	coral2	0.515323	0.210125	0.334966	0.0468063	0.24874	-0.0550937	0.107495	0.681628	0.447509	0.203477	-0.177664	-0.105398	0.0235018	0.498359	-0.402084	0.0758371	0.00194791	-0.0971011	0.648854	-0.0296551
Unigene0002950	coral2	-0.017147	-0.065209	0.682295	0.22094	0.409613	-0.538394	-0.35999	0.0155129	0.110543	-0.179526	-0.255932	-0.0576947	0.199146	0.266748	-0.179864	-0.025718	0.393532	0.508387	0.94299	0.458838
Unigene0002974	coral2	0.398419	-0.323748	0.0892024	-0.0560748	0.39027	-0.284158	-0.0574995	0.436155	0.75751	0.124335	0.00282899	-0.379633	-0.329625	-0.00689987	-0.805127	-0.376614	0.153316	0.0744743	0.716366	0.203159
Unigene0002985	coral2	0.220057	0.0533456	-0.270477	0.525516	-0.135559	-0.105099	-0.1318	-0.465254	-0.207409	-0.108904	0.41046	0.222086	-0.115588	-0.401226	0.0634966	-0.126455	-0.74093	-0.533545	-0.621194	0.166227
Unigene0003005	coral2	-0.104468	-0.275502	0.383362	0.0264866	0.393823	-0.306388	-0.122112	-0.0206327	0.379889	0.02753	0.0703073	0.105929	0.227371	0.198509	-0.305222	-0.105789	0.442367	0.653167	0.933822	0.489662
Unigene0003013	coral2	-0.0212156	-0.0982967	0.325811	0.509573	0.439539	-0.567745	-0.654357	-0.703491	-0.155626	-0.289242	0.0438739	0.0333723	0.302012	-0.527754	-0.123213	-0.264025	-0.0927344	0.370337	0.326616	0.532884
Unigene0003014	coral2	0.139297	-0.073532	0.537545	0.2772	0.714717	-0.55968	-0.488316	0.0872886	0.158722	0.198335	-0.300106	-0.432746	-0.157326	-0.0647984	-0.376491	0.116473	0.0843071	0.48397	0.604526	0.0101341
Unigene0003022	coral2	-0.184853	0.125844	0.416269	-0.0513213	-0.508153	-0.431924	-0.0404153	0.0804493	-0.293542	-0.802509	-0.469401	0.222529	0.409312	0.376914	0.397565	-0.0640681	0.441681	-0.151818	0.452601	0.370878
Unigene0003032	coral2	0.363884	-0.065009	0.26044	0.223181	0.0874519	-0.433735	0.108558	0.416572	0.485089	0.00881553	0.0745528	0.175426	0.0263588	0.380615	-0.348754	0.0166014	-0.0933347	-0.115505	0.687027	0.286713
Unigene0003056	coral2	-0.21604	0.0220993	0.519635	0.120799	0.0575403	-0.27357	0.11875	0.107929	0.0439035	0.0087357	0.00816214	0.495217	0.442998	0.6715	0.220115	0.381717	0.315447	0.477362	0.764588	0.339677
Unigene0003074	coral2	-0.119683	-0.156021	0.527287	-0.0156116	0.337024	-0.201022	-0.340231	-0.117311	0.135259	-0.305253	-0.193494	-0.147387	0.187538	0.168938	-0.248732	-0.37429	0.660528	0.559973	0.898375	0.616401
Unigene0003075	coral2	-0.369433	-0.11222	0.0673648	-0.271376	-0.549895	-0.496763	0.200188	0.0406241	-0.0629395	-0.558932	-0.248201	0.475822	0.607899	0.120755	0.396844	0.105837	0.398051	0.0815494	0.401954	0.160235
Unigene0003097	coral2	0.462008	0.273814	0.754511	0.403346	0.548501	-0.240598	-0.424401	0.223787	0.131023	-0.0810948	-0.296127	-0.260866	0.0677611	0.38109	-0.386456	-0.147629	0.109287	0.128568	0.836207	0.397959
Unigene0003098	coral2	0.392399	0.568499	0.707127	0.340739	0.534194	0.321784	-0.693258	-0.22718	-0.349302	-0.330411	-0.411649	-0.430858	0.256359	0.0977298	-0.188056	-0.494668	0.220457	0.0954045	0.417433	0.464476
Unigene0003186	coral2	-0.258684	-0.307924	-0.249158	-0.507671	-0.525866	-0.310045	0.401884	0.212326	0.33149	-0.361301	-0.0592333	0.396236	0.463801	-0.00735122	0.0743274	-0.0790181	0.410003	0.0516805	0.409948	0.0818057
Unigene0003194	coral2	0.0671359	-0.0106886	0.645758	0.183932	0.445846	-0.213806	-0.369769	-0.0615464	0.147276	-0.213101	-0.15127	-0.0850043	0.229001	0.283808	-0.290158	-0.289577	0.469918	0.483316	0.957825	0.639551
Unigene0003263	coral2	-0.537468	-0.150815	0.216263	-0.100959	-0.365441	-0.313992	0.278852	-0.104317	-0.0820706	-0.256616	0.0765341	0.727841	0.592622	0.466231	0.495234	0.324958	0.417923	0.416029	0.508619	0.353526
Unigene0003279	coral2	0.223902	0.040311	0.516583	-0.000327952	0.182473	-0.22591	-0.106534	0.356128	0.309551	-0.238554	-0.273233	-0.0889708	0.177837	0.435386	-0.317883	-0.224693	0.428626	0.153619	0.938215	0.41601
Unigene0003289	coral2	-0.448164	0.0923735	0.586581	-0.0930802	0.0937353	-0.251499	-0.318349	-0.192886	-0.402155	-0.368917	-0.507833	-0.012734	0.448384	0.199512	0.366617	0.12031	0.661586	0.609835	0.526694	0.199762
Unigene0003296	coral2	0.0464798	-0.217364	-0.168207	-0.472799	-0.0142699	-0.262713	0.169233	0.385059	0.508966	-0.0182007	-0.222325	-0.0647199	0.27948	-0.219879	-0.316711	-0.0953261	0.300573	0.177658	0.482468	-0.204246
Unigene0003297	coral2	-0.475291	-0.567318	-0.152977	-0.394615	-0.319007	-0.0740038	0.428882	0.0124046	0.418583	-0.131109	0.346375	0.442644	0.121408	0.298695	-0.00986184	-0.142524	0.591302	0.390765	0.534785	0.469961
Unigene0003336	coral2	0.081853	-0.355951	-0.512138	-0.0876091	0.348091	0.0755876	0.140686	0.154582	0.402474	0.777398	0.326898	-0.361486	-0.698705	-0.414308	-0.404618	0.200833	-0.403982	0.0616587	-0.49172	-0.591551
Unigene0003349	coral2	0.281976	-0.0323793	0.100334	0.0707079	0.486544	0.0622295	0.228434	0.460181	0.55647	0.732926	0.248558	0.0555349	-0.0918608	0.3603	-0.403995	0.349229	-0.155456	0.295994	0.438604	-0.177573
Unigene0003354	coral2	-0.289364	0.172978	0.684356	0.257308	0.0219979	-0.602708	-0.269781	-0.135417	-0.406022	-0.353215	-0.395967	0.27642	0.507307	0.340747	0.45607	0.382598	0.272149	0.384747	0.548359	0.237903
Unigene0003385	coral2	0.042553	0.740118	0.181647	0.115881	-0.295305	0.639294	-0.0547541	-0.174828	-0.775148	-0.262004	-0.240945	0.148825	0.386073	0.29205	0.623426	0.104232	-0.106124	-0.365559	-0.521925	-0.0838489
Unigene0003519	coral2	0.087122	-0.610796	-0.13961	-0.291663	0.366998	-0.367841	0.0658607	0.387197	0.838486	0.299378	0.0738088	-0.372103	-0.413348	-0.194328	-0.750955	-0.219924	0.269655	0.344677	0.601125	-0.0123555
Unigene0003550	coral2	-0.558281	-0.447636	0.321573	0.0147549	0.209828	-0.473234	-0.0997756	-0.299206	0.0857518	-0.0194944	0.118745	0.262715	0.176751	0.142686	0.0847414	0.149006	0.500978	0.830534	0.659584	0.432147
Unigene0003590	coral2	0.32382	-0.034924	0.46466	0.250502	0.418159	-0.589432	-0.283345	0.175725	0.379331	-0.0955236	-0.168513	-0.0498708	0.235507	0.0493306	-0.439945	-0.119908	0.0780706	0.227213	0.897957	0.335488
Unigene0003611	coral2	-0.174969	-0.127392	0.452135	-0.274949	0.0607398	-0.491225	-0.0352742	0.429343	0.176218	-0.18706	-0.529553	-0.165291	0.127841	0.33936	-0.046036	0.140419	0.62892	0.398453	0.807746	0.00756653
Unigene0003653	coral2	0.214392	0.351787	0.412611	-0.0397693	0.287372	0.342863	0.160733	0.499509	0.15226	0.369546	-0.138745	0.035474	0.200445	0.702548	-0.068808	0.301792	0.185136	0.233377	0.513705	-0.0945198
Unigene0003654	coral2	-0.112137	-0.140796	0.308115	-0.350858	-0.131028	-0.210321	0.236334	0.517665	0.341132	-0.179108	-0.275234	0.0642679	0.166039	0.568604	-0.0825246	0.0190347	0.638979	0.245104	0.836652	0.18382
Unigene0003670	coral2	0.302234	0.0547858	0.485266	0.486268	0.736018	0.148006	-0.317472	-0.12178	0.218043	0.339673	0.291011	-0.104546	-0.143835	0.304292	-0.452167	-0.157607	-0.038098	0.373856	0.553251	0.517699
Unigene0003699	coral2	0.166935	-0.440009	-0.18036	-0.230395	0.00630637	-0.692816	0.171128	0.527927	0.690046	0.0702382	-0.108967	-0.151684	-0.186692	-0.207358	-0.486289	0.00625198	0.0161387	-0.0360953	0.451582	-0.209972
Unigene0003701	coral2	-0.0484864	0.286495	0.587715	0.330404	-0.0728414	-0.619897	-0.525632	-0.333746	-0.512703	-0.764676	-0.519792	0.0990105	0.579924	-0.0767089	0.332129	-0.0859413	0.148205	0.0143369	0.382926	0.388827
Unigene0003734	coral2	0.17934	0.108485	0.364247	-0.126595	0.28229	0.369129	0.0751108	0.381176	0.306014	0.152371	-0.0587109	-0.121225	0.018818	0.598991	-0.302819	-0.141429	0.431167	0.254924	0.668957	0.252463
Unigene0003758	coral2	0.208452	-0.18432	0.349547	0.0553471	0.345632	-0.166035	-0.230316	0.0440268	0.441426	-0.209793	0.00394127	-0.139772	0.0692919	0.114793	-0.548663	-0.534846	0.397847	0.271151	0.896254	0.649848
Unigene0003764	coral2	0.105772	-0.598087	-0.187252	-0.302758	0.307766	-0.179494	0.156224	0.335876	0.88961	0.277653	0.232965	-0.223873	-0.317866	-0.103548	-0.763769	-0.334198	0.296969	0.32329	0.642499	0.157927
Unigene0003765	coral2	-0.535202	-0.165836	-0.602439	-0.269687	-0.524203	0.172758	0.424092	-0.288063	-0.266415	0.129523	0.310415	0.470683	0.126416	-0.23077	0.578559	0.384585	-0.162554	-0.0102605	-0.776526	-0.383898
Unigene0003791	coral2	0.122795	0.286698	0.75342	0.169303	0.377446	0.0397442	-0.260262	0.121582	-0.0296553	-0.121759	-0.274775	-0.0403087	0.312297	0.590247	-0.0866149	-0.0623841	0.438269	0.381405	0.851257	0.449705
Unigene0003802	coral2	-0.611141	-0.205891	0.259611	-0.277655	-0.291368	-0.250338	-0.0367286	-0.265136	-0.214223	-0.56255	-0.220303	0.268476	0.45862	0.163267	0.379021	-0.0939968	0.755626	0.481526	0.495854	0.436464
Unigene0003820	coral2	-0.0689647	-0.192541	0.456451	0.240176	0.376001	-0.682096	-0.183813	0.012903	0.236052	0.0604788	-0.0408605	0.16583	0.232114	0.14002	-0.145005	0.226482	0.14311	0.537484	0.79796	0.266846
Unigene0003837	coral2	-0.250307	-0.0969969	0.64963	0.0805792	0.188272	-0.460147	-0.462367	-0.212267	-0.161014	-0.533694	-0.396463	-0.148946	0.198972	0.146097	0.0154783	-0.245524	0.643174	0.4771	0.773058	0.576652
Unigene0003909	coral2	0.0762519	-0.44807	-0.0254349	-0.205317	0.19246	-0.145828	0.294168	0.404546	0.796188	0.277259	0.277064	0.0706173	-0.128364	0.269441	-0.547352	-0.11698	0.284677	0.312589	0.754322	0.243802
Unigene0003919	coral2	-0.319617	-0.165923	0.550786	0.0545481	0.307668	-0.344825	-0.513738	-0.384879	-0.155902	-0.429154	-0.285403	-0.178285	0.197027	-0.0318923	-0.0313615	-0.305803	0.645836	0.62975	0.68341	0.574226
Unigene0003921	coral2	-0.0491469	-0.0309877	0.468172	-0.0543818	0.0133783	-0.531717	0.104816	0.463129	0.221521	-0.0743853	-0.312353	0.162822	0.257769	0.527558	0.017845	0.326804	0.346203	0.274085	0.824172	0.0711899
Unigene0003923	coral2	0.625175	0.454621	0.742432	0.546035	0.619019	-0.137033	-0.451171	0.216515	0.0572395	0.0396464	-0.258559	-0.244766	0.0953678	0.353367	-0.372001	-0.0632568	-0.143906	-0.000824797	0.663091	0.284268
Unigene0003924	coral2	0.481882	0.416116	0.795664	0.540429	0.58825	-0.101311	-0.445511	0.082002	0.00181779	-0.0278315	-0.19079	-0.110633	0.210936	0.428106	-0.278707	-0.08538	-0.0122482	0.141752	0.753495	0.452569
Unigene0003969	coral2	0.249114	0.162038	0.670065	0.16777	0.424687	0.0180965	-0.387512	0.0798123	0.0940777	-0.247554	-0.263019	-0.281339	0.0883558	0.377663	-0.345623	-0.405804	0.448486	0.248117	0.843177	0.583274
Unigene0003971	coral2	-0.375713	-0.185307	0.449466	-0.191465	-0.0790168	-0.362431	-0.159214	-0.0640623	-0.0386811	-0.537944	-0.336748	0.0419374	0.312571	0.247146	0.104086	-0.19467	0.774135	0.455172	0.774676	0.498349
Unigene0004013	coral2	-0.0347106	-0.324451	0.331882	-0.044185	0.378603	-0.469656	0.0465734	0.460874	0.485686	0.336999	-0.094597	-0.165569	-0.271352	0.360908	-0.339772	0.276124	0.286191	0.471055	0.738212	-0.0214164
Unigene0004061	coral2	0.101186	-0.199946	0.0758229	0.155578	-0.0514445	-0.362552	0.278841	0.15803	0.479326	0.0379297	0.364652	0.571012	0.2974	0.32695	-0.166875	0.0793318	-0.0618615	0.0828101	0.638748	0.406419
Unigene0004069	coral2	0.047511	0.279829	0.661742	0.0611158	0.0295998	-0.311796	-0.14661	0.197386	-0.0720863	-0.397354	-0.44401	0.175761	0.601374	0.484039	0.117632	0.0505139	0.418142	0.216768	0.858527	0.337561
Unigene0004077	coral2	0.218133	-0.170763	-0.478917	0.0983105	-0.0562348	0.230608	0.286397	0.1495	0.249881	0.446033	0.468731	-0.0741633	-0.667613	-0.0610675	-0.218247	0.0511247	-0.537757	-0.438413	-0.599025	-0.246114
Unigene0004110	coral2	0.554169	0.218307	-0.389891	-0.103263	0.0437051	0.632581	-0.0360248	0.0886502	0.161189	0.0247684	0.0628003	-0.408331	-0.215978	-0.369992	-0.439442	-0.586079	-0.274466	-0.561382	-0.428539	-0.11802
Unigene0004165	coral2	0.313827	0.199717	0.435933	-0.0925797	0.528817	0.311626	-0.385152	0.188372	0.13553	-0.0480586	-0.385828	-0.621871	-0.0598437	0.109497	-0.479471	-0.466152	0.454636	0.233761	0.558186	0.192969
Unigene0004171	coral2	0.0814567	-0.0185032	0.674982	0.451156	0.631979	-0.220006	-0.334748	-0.0328879	0.103145	0.207057	0.0524823	-0.0944186	-0.141994	0.44211	-0.249446	0.0788	0.139902	0.495061	0.705271	0.455546
Unigene0004192	coral2	-0.454993	-0.410302	0.135225	0.108483	0.064464	-0.378975	0.194697	-0.231484	0.216835	0.170415	0.447603	0.648507	0.29011	0.284767	0.137749	0.322885	0.19257	0.656015	0.548448	0.413028
Unigene0004224	coral2	-0.432291	-0.370502	-0.318981	-0.507033	-0.186234	0.47662	0.453776	0.276666	0.135141	0.387038	0.169757	-0.20215	-0.679097	0.34615	0.0681764	0.160033	0.380852	0.163572	-0.316749	-0.289185
Unigene0004257	coral2	-0.0281548	-0.0635805	-0.472746	0.197621	-0.23265	0.163043	0.330046	-0.112724	-0.0726772	0.389212	0.526538	0.308326	-0.327436	-0.0541353	0.215061	0.34702	-0.643358	-0.354784	-0.788297	-0.278404
Unigene0004258	coral2	0.475777	0.358776	0.832358	0.465303	0.632663	-0.326599	-0.587679	0.160652	-0.0110036	-0.117174	-0.450061	-0.386133	0.0821394	0.251116	-0.344638	-0.11037	0.065144	0.14177	0.764957	0.300513
Unigene0004266	coral2	-0.441545	0.129474	-0.291992	-0.0313043	-0.313811	0.477799	0.132303	-0.531956	-0.570151	0.0288872	0.257698	0.368382	0.196333	-0.101435	0.631598	0.215327	-0.120993	0.0327269	-0.762701	-0.119575
Unigene0004281	coral2	-0.119497	-0.183365	0.0173487	0.00266622	-0.00135011	-0.602212	0.0402789	0.359636	0.00325013	0.239172	-0.275923	-0.256701	-0.480408	-0.0102834	0.0903609	0.564405	-0.167212	-0.0296285	-0.176026	-0.578918
Unigene0004287	coral2	0.392048	0.00607173	0.230242	0.0918218	0.417509	-0.631747	-0.32433	0.334296	0.310407	0.0361893	-0.42845	-0.420978	-0.00427367	-0.317787	-0.457837	0.00600122	-0.106219	0.0396839	0.452474	-0.2408
Unigene0004299	coral2	0.5535	0.476945	0.421907	0.323059	0.616653	-0.0400685	-0.28071	0.283436	0.0797242	0.363342	-0.262322	-0.20508	0.229809	0.0749877	-0.279968	0.234688	-0.309293	0.083145	0.335709	-0.250943
Unigene0004348	coral2	0.00161928	0.0740956	0.527557	-0.0803114	0.240179	-0.189639	-0.0067516	0.332812	0.213913	0.00360482	-0.270239	0.0814419	0.376055	0.500434	-0.09302	0.14488	0.465712	0.461809	0.904715	0.183342
Unigene0004394	coral2	-0.0209675	-0.103148	0.12974	-0.26137	0.0990763	0.257324	0.0788687	0.036303	0.349304	-0.126063	0.0869431	0.130137	0.363847	0.225286	-0.266151	-0.402816	0.550529	0.36742	0.709592	0.488247
Unigene0004420	coral2	0.437479	0.0935546	0.592371	0.367716	0.433592	-0.399688	-0.410078	0.0794908	0.270288	-0.263599	-0.167824	-0.124323	0.196145	0.14764	-0.475391	-0.364266	0.115033	0.0992038	0.912957	0.588982
Unigene0004459	coral2	-0.069558	-0.36007	0.104544	0.236179	0.28702	0.0897042	0.0566607	-0.098403	0.306621	0.316297	0.538095	0.0619978	-0.480262	0.35646	-0.281944	-0.086043	0.0556522	0.27548	0.266354	0.48168
Unigene0004461	coral2	-0.358142	-0.277937	0.322246	-0.129385	-0.106419	-0.634703	-0.231723	-0.149842	-0.0297145	-0.588223	-0.341692	0.0237624	0.287907	-0.0580199	0.0782374	-0.187903	0.590329	0.365089	0.639679	0.40509
Unigene0004472	coral2	0.0490482	-0.429481	0.26277	0.0940918	0.725213	-0.282081	-0.336042	0.083638	0.439358	0.357483	0.0158656	-0.59518	-0.631392	-0.0754182	-0.642296	-0.16021	0.231248	0.523086	0.509735	0.142696
Unigene0004499	coral2	-0.702674	-0.15007	-0.194158	-0.263959	-0.605865	-0.0829992	0.100926	-0.372539	-0.563042	-0.414942	-0.125648	0.211175	0.0806264	-0.112968	0.711078	0.164178	0.276404	0.0340252	-0.508516	-0.0854016
Unigene0004503	coral2	0.107357	0.147789	-0.312471	0.24132	-0.328775	-0.159238	-0.188951	-0.430139	-0.389103	-0.389579	0.0168382	0.0879221	0.112422	-0.613123	0.229972	-0.170299	-0.524658	-0.564215	-0.693046	-0.0569234
Unigene0004520	coral2	0.252793	0.204339	0.766563	0.528266	0.705102	-0.395685	-0.508545	-0.0463706	0.0113024	0.0926399	-0.18187	-0.103307	0.196015	0.222112	-0.235945	0.106315	0.00800838	0.441943	0.764264	0.332315
Unigene0004555	coral2	-0.223713	-0.39531	0.252869	-0.250502	-0.106453	-0.495173	0.113299	0.296334	0.376666	-0.274983	-0.162967	0.0479601	0.0246149	0.335287	-0.149914	-0.0908524	0.610624	0.30868	0.830526	0.347095
Unigene0004557	coral2	-0.388675	-0.584254	0.0293271	-0.351968	-0.173636	-0.431204	0.358831	0.30053	0.511144	-0.031953	0.0982998	0.237069	-0.0415668	0.364206	-0.106466	0.0789517	0.568614	0.422029	0.717109	0.251486
Unigene0004558	coral2	-0.192543	0.0929332	-0.561328	-0.296087	-0.53044	0.698641	0.361375	-0.188975	-0.268501	-0.040729	0.255327	0.217275	0.0213614	-0.0913485	0.367366	-0.0862961	-0.0913884	-0.353179	-0.801488	-0.179152
Unigene0004616	coral2	0.494283	0.0783513	-0.490952	-0.15509	0.0603861	0.483045	0.185276	0.392258	0.308027	0.406995	0.103249	-0.445111	-0.538363	-0.236147	-0.429517	-0.166136	-0.418311	-0.537729	-0.555719	-0.506751
Unigene0004646	coral2	0.234603	-0.26756	-0.135714	-0.0603778	0.206364	0.0617306	0.277508	0.187819	0.740022	0.28656	0.476238	0.291792	0.163051	0.117872	-0.532936	-0.213848	0.0282429	0.202253	0.610633	0.335063
Unigene0004658	coral2	0.612751	-0.0390103	0.316769	0.361731	0.69446	-0.145289	-0.322635	0.261259	0.51172	0.28002	0.0541924	-0.475065	-0.42986	0.0394829	-0.795756	-0.304017	-0.169276	0.0108284	0.539568	0.241152
Unigene0004681	coral2	-0.146304	0.00879973	0.355124	-0.0384782	0.118605	0.340451	-0.10109	-0.238485	0.0056041	-0.257409	0.0982719	0.155697	0.322393	0.374295	-0.044828	-0.404774	0.582069	0.409483	0.614285	0.716695
Unigene0004691	coral2	0.676644	0.101787	0.207258	0.499953	0.249325	-0.634645	-0.215109	0.272657	0.352274	-0.0375497	-0.0472164	-0.0641908	-0.0312361	-0.110954	-0.471038	-0.0668705	-0.545562	-0.408552	0.370311	0.104729
Unigene0004713	coral2	0.296842	-0.204987	0.00974308	0.0671617	0.0129885	-0.181009	0.20532	0.226025	0.619286	-0.0369193	0.324529	0.302347	0.145227	0.215591	-0.443001	-0.274961	0.00796149	-0.0575411	0.663408	0.481911
Unigene0004729	coral2	0.121618	0.332864	0.348565	-0.183687	-0.202214	-0.404097	-0.0054276	0.454977	-0.0687807	-0.380204	-0.682191	0.0374928	0.574998	0.195778	0.176444	0.19864	0.239351	-0.0874338	0.490398	-0.212615
Unigene0004757	coral2	0.454919	0.199835	0.630067	0.402951	0.685621	0.0366492	-0.405739	0.0730877	0.217888	0.0968154	-0.0403846	-0.253697	-0.00533408	0.317124	-0.508009	-0.27421	0.0908739	0.243918	0.758983	0.49397
Unigene0004770	coral2	-0.135644	0.314314	0.655193	0.209737	-0.0818992	-0.401374	-0.343259	-0.23929	-0.432103	-0.658747	-0.43583	0.288269	0.752321	0.233702	0.386304	-0.00563868	0.348271	0.207173	0.603292	0.471105
Unigene0004782	coral2	-0.0342199	-0.496664	0.192694	-0.0798669	0.642022	-0.265743	-0.160527	0.163818	0.58607	0.381556	0.0642564	-0.409478	-0.415566	-0.0111103	-0.629279	-0.119346	0.367934	0.651218	0.686837	0.14718
Unigene0004829	coral2	0.630597	0.189465	0.553643	0.495653	0.781395	-0.0266246	-0.551812	0.0296695	0.257568	0.0797145	-0.051157	-0.451496	-0.161823	0.0596288	-0.68787	-0.43424	-0.0839996	0.0851588	0.630817	0.461201
Unigene0004837	coral2	0.0447863	-0.315736	0.304253	-0.102469	0.370049	-0.268863	-0.103098	0.183982	0.536407	-0.0139908	-0.0307587	-0.134584	0.0292351	0.152919	-0.510386	-0.287766	0.491375	0.479307	0.943859	0.424214
Unigene0004871	coral2	-0.673809	-0.243392	-0.516384	-0.70019	-0.674626	0.0364692	0.566564	0.151601	-0.140608	0.015459	-0.111744	0.271153	0.124545	-0.0372115	0.589184	0.465892	0.300492	0.0974371	-0.467721	-0.611107
Unigene0004872	coral2	-0.209752	-0.449239	-0.734925	-0.283538	-0.12207	0.111095	0.525233	0.200275	0.334305	0.714531	0.458708	0.0232712	-0.593897	-0.21659	-0.0453231	0.425028	-0.35177	-0.0319072	-0.683576	-0.664459
Unigene0004880	coral2	-0.273235	0.433571	0.609599	0.147834	-0.180839	-0.121134	-0.226006	-0.299114	-0.619958	-0.572615	-0.384359	0.41809	0.835702	0.367115	0.627861	0.146573	0.363566	0.243146	0.391554	0.373507
Unigene0004909	coral2	0.439931	-0.0284702	0.227433	0.087659	0.440845	0.22625	-0.0868147	0.35846	0.452566	0.231182	0.0619374	-0.426092	-0.460069	0.306295	-0.633545	-0.339943	0.099488	-0.0165309	0.449611	0.243003
Unigene0004927	coral2	0.439212	0.354615	-0.134485	-0.0857153	0.144854	0.677322	0.0905084	0.403992	0.0286668	0.382636	-0.0852178	-0.457223	-0.41538	0.128936	-0.215794	-0.0284311	-0.23874	-0.398949	-0.435278	-0.452173
Unigene0004934	coral2	-0.076273	0.228445	-0.113329	0.386568	-0.350818	-0.261627	-0.0633777	-0.406684	-0.543728	-0.219864	0.0753545	0.407366	0.24396	-0.242177	0.549805	0.304251	-0.573807	-0.38314	-0.63123	-0.106581
Unigene0004942	coral2	0.438178	-0.0483143	0.360531	0.288032	0.602046	-0.00307609	-0.212178	0.111668	0.506315	0.186011	0.19838	-0.139105	-0.0697927	0.205791	-0.662042	-0.34871	0.0502647	0.228557	0.767394	0.516341
Unigene0004968	coral2	-0.248794	-0.526196	-0.191584	-0.218537	-0.29949	-0.393618	0.52085	0.228871	0.578445	0.0452985	0.383994	0.570185	0.139849	0.278889	-0.0758272	0.132807	0.204384	0.205661	0.536538	0.254133
Unigene0004982	coral2	-0.340043	-0.341017	-0.494677	0.0785466	-0.079305	-0.12718	0.322807	-0.381271	0.114548	0.438078	0.665536	0.640716	0.173807	-0.299887	0.208891	0.416563	-0.414083	0.26194	-0.365303	-0.131629
Unigene0005012	coral2	0.320094	0.321416	0.653293	0.135934	0.556635	0.21813	-0.500357	0.0255201	-0.0146447	-0.176167	-0.364348	-0.43534	0.14931	0.223207	-0.357975	-0.437205	0.412057	0.272019	0.695396	0.425263
Unigene0005039	coral2	-0.268516	-0.136404	0.467864	0.00493217	-0.126565	-0.615525	0.00157383	0.0989974	0.0431084	-0.365735	-0.223927	0.321116	0.382098	0.407757	0.179295	0.16027	0.451532	0.338878	0.797259	0.378623
Unigene0005041	coral2	0.209015	0.184726	0.550361	0.126762	0.036582	-0.249441	-0.0571356	0.25139	0.152694	-0.330225	-0.214397	0.206857	0.444137	0.515047	-0.0947132	-0.103353	0.295139	0.0692625	0.884474	0.481318
Unigene0005060	coral2	-0.174577	-0.49032	-0.137177	-0.200358	-0.0753274	-0.252267	0.527256	0.315844	0.677235	0.305918	0.436654	0.498061	0.0752311	0.370036	-0.195157	0.213466	0.186731	0.34536	0.607784	0.179133
Unigene0005064	coral2	-0.218846	0.310753	0.624078	0.0178049	0.00266459	-0.221634	-0.38871	-0.223426	-0.469451	-0.597359	-0.56619	0.0647903	0.682778	0.152507	0.361414	-0.0522927	0.530894	0.345187	0.539521	0.323232
Unigene0005075	coral2	0.505821	-0.00152833	0.198701	0.309435	0.409956	-0.417065	-0.0777524	0.229723	0.548074	0.184183	0.130289	0.134153	0.243495	-0.00637851	-0.525442	-0.033988	-0.276593	0.057019	0.681275	0.199394
Unigene0005105	coral2	-0.617636	-0.421181	-0.195088	-0.544857	-0.66796	-0.22028	0.354036	-0.0337857	0.0446444	-0.525178	-0.0486988	0.373493	0.284807	0.0983028	0.335455	-0.110068	0.657232	0.169198	0.247241	0.245281
Unigene0005133	coral2	0.528101	0.13333	0.471169	0.280774	0.698906	0.125111	-0.484093	0.0178548	0.299091	0.000173198	-0.0677547	-0.450039	-0.068419	0.0382422	-0.689742	-0.572112	0.138516	0.168955	0.685653	0.50551
Unigene0005135	coral2	0.433903	-0.0205773	0.464802	0.192142	0.605157	-0.523883	-0.411848	0.324375	0.392205	0.0420257	-0.354	-0.487257	-0.11477	-0.0622516	-0.613109	-0.153991	0.0724361	0.183866	0.756276	0.0831936
Unigene0005140	coral2	0.468318	-0.0449524	0.365353	0.15147	0.318984	-0.542255	-0.27751	0.309994	0.463578	-0.226496	-0.258966	-0.245741	0.0758292	-0.0257142	-0.585997	-0.3434	0.0942436	-0.0226012	0.837519	0.316297
Unigene0005141	coral2	0.139293	0.0182516	0.479962	0.0428831	0.341386	-0.379089	-0.0309722	0.393142	0.343057	0.128676	-0.211085	0.0416139	0.257308	0.385016	-0.233673	0.208117	0.241577	0.387009	0.881934	0.0960789
Unigene0005160	coral2	-0.173313	0.363949	0.553288	0.133799	-0.173689	-0.32566	-0.285906	-0.253833	-0.500555	-0.657787	-0.455058	0.331865	0.832731	0.167574	0.484049	0.0424939	0.316165	0.16332	0.4542	0.349274
Unigene0005165	coral2	0.327473	-0.0774464	0.31378	0.0135552	0.478314	-0.0717107	-0.129366	0.242203	0.548511	0.0862679	-0.00587272	-0.143436	0.122613	0.155463	-0.605313	-0.320794	0.273298	0.31697	0.8854	0.371162
Unigene0005173	coral2	-0.339792	-0.544654	0.0611762	-0.167482	-0.0102918	-0.197914	0.382898	0.261307	0.488414	0.253695	0.330753	0.238081	-0.28296	0.54911	-0.129107	0.183333	0.402089	0.438904	0.570119	0.274987
Unigene0005216	coral2	-0.656929	-0.535756	-0.216982	-0.282445	-0.565261	-0.161327	0.360964	-0.259267	0.0529372	-0.348106	0.334679	0.531287	0.0936654	0.173518	0.321287	-0.0802963	0.462831	0.219507	0.140304	0.46438
Unigene0005239	coral2	0.134338	0.0480595	0.321799	0.102105	-0.0496395	-0.0643758	0.247941	0.309911	0.296022	-0.0249458	0.140689	0.412527	0.261267	0.679101	-0.0679006	0.0695815	0.152925	0.0505534	0.696039	0.41561
Unigene0005249	coral2	0.220524	-0.0710881	0.493009	0.120843	0.79835	-0.20076	-0.500586	0.11836	0.266722	0.200786	-0.282718	-0.63277	-0.252487	-0.0529091	-0.579717	-0.192542	0.277521	0.499424	0.65696	0.115052
Unigene0005261	coral2	0.0154808	-0.270418	0.203784	-0.323837	-0.0987844	-0.536607	0.037894	0.496658	0.416617	-0.336943	-0.415466	-0.216923	-0.0182631	0.151694	-0.291237	-0.181764	0.52221	0.0705078	0.756192	0.113447
Unigene0005264	coral2	0.544436	0.381025	0.682721	0.550829	0.722404	0.0591526	-0.435675	0.119867	0.05614	0.21909	-0.0946436	-0.287831	-0.0785632	0.371282	-0.396279	-0.0615815	-0.138759	0.114704	0.540166	0.2955
Unigene0005285	coral2	0.591095	0.348248	-0.15637	0.0379443	0.307137	0.460857	0.0579427	0.45653	0.174196	0.551395	-0.0435623	-0.424759	-0.358264	-0.0211988	-0.348953	0.0980473	-0.477093	-0.38226	-0.377249	-0.577285
Unigene0005291	coral2	0.0752551	0.196977	-0.205448	-0.0651745	-0.0257901	0.111736	-0.202864	-0.00469755	-0.368246	0.0196686	-0.350564	-0.525215	-0.349321	-0.444827	0.111447	0.0517864	-0.256341	-0.340008	-0.755411	-0.599304
Unigene0005304	coral2	0.321096	0.07512	0.624035	0.217484	0.486705	-0.137405	-0.272614	0.318803	0.252086	0.021502	-0.215124	-0.339832	-0.186291	0.459691	-0.431815	-0.158726	0.262923	0.189923	0.789779	0.353387
Unigene0005324	coral2	0.361253	-0.104894	0.381261	0.260967	0.486108	-0.425821	-0.280061	0.399503	0.314094	0.188789	-0.21467	-0.564075	-0.611242	0.145054	-0.518349	-0.0101858	-0.0562372	-0.00820574	0.412166	-0.00782522
Unigene0005382	coral2	-0.289563	-0.031005	-0.591549	-0.329199	-0.379073	0.302011	0.647769	0.0954506	0.0334702	0.483109	0.352683	0.569425	0.269597	0.00299911	0.410792	0.597333	-0.264422	0.022322	-0.548957	-0.592044
Unigene0005385	coral2	-0.210197	-0.170258	0.449006	-0.0448776	0.021575	-0.351758	0.0162878	0.0811389	0.194223	-0.254545	-0.0802082	0.277047	0.353171	0.454373	-0.00718456	-0.0208912	0.55255	0.453863	0.915459	0.520663
Unigene0005406	coral2	0.164718	-0.0631893	0.409316	0.0324138	0.458983	-0.198059	-0.479357	-0.132698	0.221215	-0.314564	-0.23771	-0.307111	0.237502	-0.178395	-0.475412	-0.570729	0.444584	0.383681	0.808127	0.525172
Unigene0005430	coral2	0.0455951	0.487803	0.809623	0.453372	0.334715	0.02749	-0.400234	-0.293042	-0.401516	-0.231706	-0.172209	0.265966	0.645925	0.471748	0.2361	0.0511805	0.195373	0.376376	0.622706	0.557967
Unigene0005500	coral2	0.01829	-0.0720111	0.616688	0.105699	0.11379	-0.486291	-0.277097	0.148523	0.0865917	-0.450476	-0.355749	-0.15108	0.0343048	0.362057	-0.159019	-0.223061	0.490427	0.182933	0.855013	0.525969
Unigene0005506	coral2	-0.142056	-0.262037	0.319118	-0.066417	0.0524783	-0.578171	-0.219165	-0.075533	0.198559	-0.467981	-0.218512	0.0456998	0.338287	-0.0552156	-0.162132	-0.289127	0.499379	0.361849	0.817905	0.490546
Unigene0005509	coral2	-0.599379	-0.393762	0.155298	-0.14962	-0.0751933	-0.671753	-0.112732	-0.0540002	-0.189065	-0.126608	-0.325001	-0.150674	-0.231718	-0.0662203	0.294424	0.35612	0.370606	0.418442	0.0792083	-0.176629
Unigene0005512	coral2	0.206896	-0.0493132	0.5211	0.26164	0.659965	-0.0485737	-0.545197	-0.253756	0.20037	-0.137043	-0.0198919	-0.296835	0.0648427	-0.0236438	-0.532559	-0.563571	0.343797	0.459341	0.797182	0.69857
Unigene0005515	coral2	0.647167	0.244635	0.461585	0.374315	0.640928	0.0486159	-0.349722	0.131081	0.356648	0.088953	0.00155656	-0.206043	0.124261	0.138257	-0.63307	-0.374726	-0.0736035	0.0673719	0.719208	0.429629
Unigene0005608	coral2	-0.141941	-0.211421	0.195812	-0.00686202	0.158632	0.304962	-0.0209042	-0.2453	0.20353	-0.103197	0.338447	0.151329	0.0665896	0.31622	-0.205795	-0.44333	0.478496	0.398909	0.556399	0.756725
Unigene0005627	coral2	0.496615	0.193289	0.64294	0.447928	0.61448	-0.102254	-0.376968	0.170207	0.228124	0.0665999	-0.0799904	-0.255892	-0.0857653	0.364033	-0.493505	-0.207809	0.0157416	0.120199	0.742997	0.450553
Unigene0005690	coral2	0.000414513	0.0496196	0.608401	0.15626	0.234686	-0.481265	-0.17063	0.111811	0.11081	-0.17364	-0.234819	0.188748	0.454915	0.364346	-0.040503	0.113086	0.326669	0.4206	0.923642	0.366766
Unigene0005718	coral2	0.0277606	0.0477841	0.0363066	-0.0162521	0.366798	0.392924	0.0774324	-0.15067	0.251876	0.352152	0.349482	0.319761	0.476133	0.0900088	-0.171849	-0.0308211	0.100451	0.507345	0.39238	0.221246
Unigene0005719	coral2	-0.179788	-0.0217662	0.418673	-0.159207	-0.0106606	0.224555	-0.096073	-0.0228235	-0.0314983	-0.393061	-0.153866	-0.0679418	0.0951092	0.477964	-0.0184791	-0.397697	0.733001	0.282688	0.613494	0.607777
Unigene0005736	coral2	-0.240451	-0.252737	0.361666	0.0115956	0.234396	-0.53441	0.0705363	0.172864	0.286493	0.186634	-0.0126455	0.263352	0.223853	0.341487	-0.0247502	0.395642	0.297919	0.626594	0.777421	0.124302
Unigene0005774	coral2	-0.474517	-0.224869	-0.720616	-0.445006	-0.638284	0.325283	0.598075	-0.000555288	-0.129876	0.199383	0.28251	0.290171	-0.192665	-0.0830518	0.476948	0.343768	-0.10227	-0.198399	-0.868804	-0.518656
Unigene0005789	coral2	0.0276275	0.107581	0.46423	-0.200101	0.423411	0.327604	-0.324065	0.16429	-0.0132785	-0.0484068	-0.432159	-0.630868	-0.190107	0.251731	-0.267988	-0.317922	0.644884	0.369221	0.469658	0.139873
Unigene0005791	coral2	0.180708	0.0508131	0.464434	0.497277	0.38354	-0.198816	-0.0329845	0.0144178	0.215447	0.256823	0.317505	0.379726	0.168151	0.508833	-0.144086	0.216697	-0.145955	0.283062	0.637507	0.450776
Unigene0005810	coral2	-0.214071	-0.203605	0.140602	-0.459694	0.0102079	-0.166644	-0.0723941	0.0993613	0.208491	-0.332371	-0.359883	-0.150647	0.317739	-0.0705363	-0.150989	-0.300618	0.71967	0.422516	0.652657	0.171283
Unigene0005828	coral2	-0.333865	-0.399109	-0.0132189	0.0577723	0.039177	-0.0971468	0.0798443	-0.472683	0.245538	-0.0722178	0.550179	0.582263	0.38811	0.021981	-0.0407705	-0.199521	0.255437	0.530512	0.503271	0.703738
Unigene0005873	coral2	-0.213596	0.24642	-0.00959373	0.133438	-0.130278	0.593981	-0.202158	-0.710361	-0.582444	-0.314874	0.19051	0.190253	0.274032	-0.0977908	0.379302	-0.32707	0.0611757	0.000395977	-0.420944	0.407984
Unigene0005886	coral2	-0.24912	0.343323	0.465513	0.129421	-0.282887	-0.136504	-0.0780582	-0.284421	-0.466529	-0.554952	-0.205455	0.598762	0.892494	0.359113	0.580915	0.11655	0.289416	0.17823	0.41353	0.440582
Unigene0005914	coral2	-0.114205	-0.200366	0.310618	0.0996919	-0.0261131	-0.306312	-0.367905	-0.394133	-0.0237208	-0.703809	-0.0720255	-0.000317826	0.193833	-0.0854492	-0.126582	-0.639229	0.462213	0.150152	0.576578	0.831455
Unigene0005915	coral2	0.0518024	-0.0692219	0.58674	0.140118	0.234156	-0.586796	-0.322349	0.0589255	0.158669	-0.381972	-0.310664	-0.0405179	0.277608	0.175782	-0.211176	-0.186617	0.405595	0.319667	0.947655	0.500739
Unigene0005973	coral2	-0.261794	-0.180693	0.195818	-0.0870639	0.179466	0.439817	0.10444	-0.167573	0.163436	0.109788	0.355581	0.206342	0.0631984	0.475256	-0.0799897	-0.200497	0.518206	0.54222	0.495079	0.580891
Unigene0006016	coral2	0.0188084	-0.283154	0.311304	-0.0883129	0.20934	-0.63801	0.0387376	0.485914	0.480242	0.0865345	-0.22489	-0.0962251	-0.0629015	0.25598	-0.307886	0.18675	0.293876	0.32468	0.808736	0.00796344
Unigene0006020	coral2	0.0531896	0.212672	0.484765	-0.256796	0.180499	0.0680799	0.0842464	0.680521	0.099009	0.168774	-0.52161	-0.301033	-0.0433724	0.665425	-0.0385224	0.302345	0.473654	0.240104	0.557747	-0.259443
Unigene0006101	coral2	0.469596	0.149437	0.318304	0.00969305	0.274063	-0.225379	0.0707896	0.653721	0.484529	0.180752	-0.231988	-0.0882224	0.132827	0.354925	-0.412687	0.106374	0.0223345	-0.000395269	0.722263	-0.0773802
Unigene0006103	coral2	-0.247802	0.419896	-0.207332	-0.166368	-0.521846	0.30783	0.223512	-0.140195	-0.598189	-0.142524	-0.158595	0.390622	0.523674	-0.0130486	0.743344	0.386983	-0.141243	-0.223915	-0.645127	-0.424111
Unigene0006136	coral2	-0.370663	-0.272136	0.352823	0.13405	0.0223521	-0.416698	-0.228844	-0.469758	-0.0422525	-0.457554	0.086913	0.340193	0.399344	0.0569657	0.0913592	-0.233716	0.45463	0.501376	0.663362	0.764465
Unigene0006182	coral2	0.492444	0.129357	0.49066	0.32653	0.413271	-0.183596	-0.227882	0.176867	0.371714	-0.0816447	-0.0100729	-0.00736206	0.206621	0.279108	-0.493845	-0.297307	0.0428757	0.0658642	0.864349	0.535052
Unigene0006237	coral2	-0.612092	-0.535405	-0.248319	-0.184213	-0.470052	-0.338931	0.177665	-0.45383	0.0107189	-0.422238	0.307909	0.513707	0.231744	-0.160381	0.276683	-0.152692	0.334926	0.244271	0.102627	0.465471
Unigene0006275	coral2	-0.322962	-0.14849	0.238619	-0.325516	0.122649	-0.0304332	-0.00226814	-0.0294895	0.147235	-0.111666	-0.138244	0.127517	0.470804	0.147761	-0.00877676	-0.0756476	0.674531	0.662417	0.70568	0.258598
Unigene0006276	coral2	-0.684315	-0.282235	-0.315165	-0.26976	-0.642224	0.144621	0.5545	-0.0585599	-0.238899	0.0515213	0.294572	0.467459	-0.191883	0.39236	0.645293	0.444229	0.15961	0.0252672	-0.479005	-0.11686
Unigene0006316	coral2	0.127931	0.302946	0.741861	0.0905918	0.123776	-0.404832	-0.312442	0.234728	-0.110745	-0.459631	-0.620682	-0.079958	0.45406	0.384393	0.0267891	-0.0260572	0.426866	0.163176	0.849753	0.282006
Unigene0006331	coral2	0.386243	0.209532	-0.371897	-0.0788817	-0.0347029	0.818204	0.281922	0.0589417	0.236354	0.2324	0.421996	0.13305	0.0723812	0.0423471	-0.247134	-0.329994	-0.241973	-0.332409	-0.249286	0.0619039
Unigene0006354	coral2	0.0379431	0.202445	0.406956	0.229516	0.342199	-0.102651	-0.665901	-0.58852	-0.312237	-0.499697	-0.260698	-0.13375	0.523985	-0.398978	-0.0582893	-0.493734	0.235255	0.303636	0.362618	0.508731
Unigene0006386	coral2	-0.273317	-0.138744	0.582013	0.120709	0.240678	-0.254564	-0.385298	-0.350875	-0.0851626	-0.419055	-0.120797	0.0317721	0.269661	0.197383	-0.020765	-0.307146	0.622645	0.581203	0.795172	0.750713
Unigene0006404	coral2	-0.286904	-0.421339	-0.0611628	-0.266294	0.211714	-0.122804	0.400214	0.245521	0.567449	0.554051	0.322346	0.337282	0.122756	0.272581	-0.159364	0.383065	0.273054	0.691329	0.566707	-0.0566575
Unigene0006410	coral2	0.0967196	-0.0581186	0.0435254	-0.0753938	-0.14567	-0.187532	0.273058	0.175017	0.410166	-0.135153	0.159841	0.536541	0.591368	0.233881	-0.113013	-0.0590077	0.13287	0.0883468	0.67288	0.344384
Unigene0006448	coral2	0.281088	0.416968	-0.0801578	0.112876	-0.180273	0.111418	0.265225	0.472187	-0.184464	0.340707	-0.14036	0.00939345	-0.178289	0.272073	0.259958	0.59633	-0.556103	-0.531914	-0.550798	-0.685765
Unigene0006461	coral2	0.37731	0.256211	0.605218	0.381355	0.0854885	-0.294014	-0.191692	0.30124	0.00787708	-0.281395	-0.252389	-0.0708168	-0.0424061	0.542183	-0.125685	-0.0657446	0.0113494	-0.251132	0.560527	0.382203
Unigene0006462	coral2	0.240029	0.304839	0.727475	0.244842	0.562599	-0.110112	-0.267782	0.270283	0.058403	0.170282	-0.305335	-0.135301	0.204856	0.495634	-0.173795	0.194154	0.19736	0.398202	0.77352	0.133509
Unigene0006474	coral2	0.193569	-0.0520613	-0.639604	-0.301119	-0.191099	0.359204	0.368142	0.394515	0.198936	0.422596	0.0989343	-0.301387	-0.564654	-0.227787	-0.146392	0.105635	-0.3832	-0.498171	-0.767888	-0.714275
Unigene0006487	coral2	0.302297	-0.0206695	0.308194	0.0422425	0.284865	-0.211987	0.164557	0.568426	0.54037	0.294756	-0.0076188	0.0535561	0.0309696	0.494536	-0.379749	0.17639	0.0762266	0.164395	0.766786	0.0623344
Unigene0006493	coral2	0.626446	0.428553	0.54568	0.357126	0.484241	0.14251	-0.224854	0.269533	0.208015	0.076793	-0.0937217	-0.0888082	0.216875	0.410193	-0.408589	-0.172997	-0.0713741	-0.0314971	0.665126	0.326949
Unigene0006496	coral2	0.505393	0.588741	0.0589811	0.474222	0.253354	0.153697	-0.421241	-0.180176	-0.451106	0.0685106	-0.186614	-0.293727	-0.0184254	-0.383619	0.0351709	0.0386201	-0.707073	-0.478527	-0.634681	-0.33895
Unigene0006498	coral2	0.0621017	-0.515322	0.171912	-0.0248742	0.577705	-0.504757	-0.209298	0.222559	0.611169	0.26756	-0.0255422	-0.465386	-0.46354	-0.132137	-0.674717	-0.141698	0.25245	0.475838	0.665597	0.102004
Unigene0006621	coral2	0.169199	-0.19852	0.415744	0.0875319	0.337316	-0.211585	-0.406088	0.070063	0.223576	-0.295544	-0.21786	-0.554296	-0.41434	0.0841942	-0.511328	-0.564329	0.418928	0.106302	0.613003	0.518683
Unigene0006629	coral2	0.616153	0.178295	0.340717	0.522088	0.316943	-0.327673	-0.0799656	0.292013	0.359971	0.136517	0.127361	0.125687	0.044501	0.284666	-0.401041	0.0324215	-0.428392	-0.22529	0.523409	0.258935
Unigene0006630	coral2	0.179808	-0.203673	0.240767	-0.202544	0.304088	-0.164315	-0.00518907	0.646009	0.458741	0.207183	-0.304542	-0.596543	-0.581671	0.306737	-0.498992	-0.0407196	0.342904	0.113566	0.5095	-0.136155
Unigene0006658	coral2	-0.0224649	-0.175667	0.165227	-0.019749	0.39874	0.388194	0.158238	0.0789504	0.41675	0.438691	0.411301	0.113456	-0.0783964	0.47952	-0.322714	-0.0590899	0.293909	0.514857	0.548385	0.371174
Unigene0006701	coral2	0.316834	0.131775	0.674729	0.392178	0.501815	-0.460606	-0.631306	-0.160811	0.0527169	-0.405189	-0.306147	-0.205615	0.31388	-0.0552467	-0.371043	-0.416939	0.198643	0.238169	0.866087	0.613488
Unigene0006704	coral2	0.145407	-0.00927248	-0.015097	-0.232935	0.251277	0.509867	0.179093	0.13422	0.446761	0.239327	0.23976	0.103748	0.27318	0.206708	-0.369514	-0.274747	0.297958	0.320668	0.504739	0.248182
Unigene0006813	coral2	0.127086	0.00220736	0.589758	0.0422077	0.53488	-0.212204	-0.223401	0.294688	0.287818	0.116771	-0.267696	-0.241712	0.0589817	0.362351	-0.354769	0.00308563	0.411927	0.505797	0.905988	0.210158
Unigene0006893	coral2	-0.0727208	-0.0651694	0.386389	0.0529726	0.226882	-0.537919	0.104496	0.462426	0.201482	0.338736	-0.205992	0.0711609	0.00224323	0.440896	0.0224732	0.644916	0.0823644	0.374215	0.540369	-0.254675
Unigene0006963	coral2	0.226212	0.00795924	0.357463	-0.131607	0.261998	-0.228096	-0.0111844	0.442425	0.444438	-0.00961502	-0.258876	-0.0695499	0.278119	0.274363	-0.372325	-0.0739558	0.35736	0.270847	0.898446	0.14186
Unigene0006985	coral2	0.0514196	0.129687	0.182159	-0.481531	0.0469501	0.356368	-0.0306321	0.284185	0.137402	-0.238836	-0.421303	-0.308288	0.255791	0.159076	-0.198226	-0.392616	0.674496	0.188427	0.510118	0.0857429
Unigene0006986	coral2	0.508974	0.149626	0.575694	0.459662	0.690705	-0.0838319	-0.348368	0.149728	0.30723	0.198328	0.0228169	-0.221409	-0.0870688	0.305163	-0.551722	-0.17184	-0.0549927	0.182732	0.726533	0.413218
Unigene0007000	coral2	0.232101	0.15874	-0.312091	-0.225895	-0.506353	0.300489	0.41101	0.534579	0.0285453	-0.018224	-0.0934896	-0.116064	-0.375197	0.261786	0.0722353	0.0448342	-0.190497	-0.73998	-0.482096	-0.383555
Unigene0007010	coral2	-0.20368	-0.121842	0.377128	0.0343535	0.210543	0.231772	0.0779115	-0.0464234	0.156023	0.104059	0.260289	0.236101	0.0761368	0.631484	-0.0514	-0.0473718	0.472158	0.52587	0.647864	0.575544
Unigene0007107	coral2	-0.105115	-0.312598	0.240175	-0.288073	0.538812	-0.113954	-0.154411	0.239568	0.410016	0.26594	-0.212924	-0.470738	-0.206245	0.0229832	-0.455693	-0.0821599	0.563343	0.673705	0.65845	-0.0213061
Unigene0007113	coral2	0.485811	0.134985	0.556694	0.364461	0.710266	0.0763569	-0.481871	0.0143958	0.250212	0.0334711	-0.043121	-0.403543	-0.117595	0.161574	-0.623808	-0.467872	0.121163	0.199578	0.702964	0.536731
Unigene0007134	coral2	0.429553	0.320984	0.285034	0.121503	0.262276	-0.260376	0.0350307	0.684944	0.155598	0.384427	-0.378537	-0.221476	-0.0876006	0.295076	-0.139078	0.523453	-0.290878	-0.147192	0.19481	-0.563498
Unigene0007137	coral2	-0.130385	-0.405326	-0.548834	-0.138976	-0.286102	0.167711	0.491907	0.178444	0.273881	0.387232	0.497252	0.0655344	-0.690558	0.0900304	-0.044434	0.150315	-0.244196	-0.266106	-0.531532	-0.219293
Unigene0007152	coral2	0.511146	-0.083036	0.107755	0.0283553	0.386631	0.116596	0.0241944	0.382218	0.670806	0.203376	0.162913	-0.195666	-0.157672	0.193149	-0.727928	-0.391154	0.0573892	-0.00154126	0.639789	0.301331
Unigene0007189	coral2	-0.0677194	-0.524729	0.115983	-0.234084	0.153549	-0.510675	0.0480318	0.300634	0.633201	-0.051806	-0.0393178	-0.118186	-0.11976	0.0696721	-0.47619	-0.201928	0.477403	0.375037	0.843184	0.27819
Unigene0007207	coral2	-0.528973	-0.0926114	-0.451869	-0.34903	-0.851583	-0.0330779	0.46609	-0.0456854	-0.367292	-0.252924	-0.00664727	0.42749	0.113727	0.00112115	0.721075	0.358402	0.00653468	-0.290055	-0.659603	-0.345513
Unigene0007214	coral2	0.262049	0.12275	0.123008	0.0896165	-0.0519995	0.322852	0.267692	0.185178	0.299463	0.0133264	0.322721	0.387291	0.233988	0.552377	-0.160333	-0.170224	0.0401523	-0.103422	0.453083	0.468902
Unigene0007290	coral2	-0.232501	-0.163264	0.000405893	-0.13322	0.0115655	0.530509	0.120293	-0.00930511	-0.033432	0.162091	0.204618	-0.201072	-0.554086	0.395059	-0.00244784	-0.125654	0.321902	0.122873	-0.138268	0.17394
Unigene0007357	coral2	0.484439	0.579448	0.512787	0.0637488	0.338374	0.0752146	-0.122128	0.596242	-0.00153164	0.173883	-0.551945	-0.287501	0.203381	0.412962	-0.121069	0.263273	-0.00765614	-0.0543089	0.401326	-0.339738
Unigene0007394	coral2	-0.0098947	-0.191887	0.0636433	-0.277351	0.187034	-0.297196	0.294278	0.545519	0.539508	0.398454	-0.0791344	0.0951738	0.156325	0.237538	-0.224781	0.38435	0.204847	0.410006	0.620238	-0.28246
Unigene0007400	coral2	0.172133	0.0725215	-0.392921	0.105956	0.267847	0.62251	-0.112576	-0.327407	-0.0870868	0.392043	0.351114	-0.267792	-0.355702	-0.439224	-0.180612	-0.2026	-0.413806	-0.135445	-0.732325	-0.19312
Unigene0007412	coral2	-0.599847	-0.1075	0.411897	-0.167111	-0.367061	-0.26446	-0.0480576	-0.190531	-0.364048	-0.626853	-0.299919	0.237374	0.315871	0.400227	0.501766	-0.00387767	0.73492	0.343635	0.445752	0.459803
Unigene0007447	coral2	0.0195235	-0.307918	-0.744039	0.000350817	0.0743191	0.223973	0.261155	-0.199924	0.278688	0.614488	0.653053	0.108867	-0.333808	-0.543652	-0.190102	0.101197	-0.597854	-0.0820228	-0.716651	-0.364952
Unigene0007459	coral2	0.336492	0.214788	0.672195	0.410397	0.486763	0.0743977	-0.393238	-0.0244394	0.0501793	-0.120611	-0.0486879	-0.170603	0.0020662	0.435728	-0.332081	-0.33862	0.189762	0.158066	0.702573	0.656334
Unigene0007466	coral2	0.223614	0.270029	0.23442	0.523307	0.514306	-0.0278551	-0.148401	-0.247245	-0.00505714	0.451291	0.316569	0.393517	0.446635	0.0162265	-0.0217247	0.353	-0.480674	0.310454	0.173061	0.0641878
Unigene0007489	coral2	0.208049	0.39303	0.666369	0.176698	0.183248	-0.270495	-0.568227	-0.128442	-0.270171	-0.668602	-0.601652	-0.160173	0.596944	-0.00127231	-0.0224905	-0.37309	0.352067	0.0909535	0.675443	0.444109
Unigene0007500	coral2	-0.0899054	-0.430411	0.0964654	-0.416585	0.0633135	-0.304032	0.188326	0.471685	0.622906	-0.0100668	-0.130855	-0.125284	-0.0670127	0.230049	-0.403098	-0.137331	0.60139	0.363445	0.830102	0.142318
Unigene0007510	coral2	0.236754	-0.0514248	0.445881	0.289514	0.217947	-0.245841	-0.0369805	0.207669	0.334139	-0.0358725	0.111359	0.120862	-0.0156451	0.509831	-0.30445	-0.100494	0.108176	0.0900377	0.764472	0.53855
Unigene0007532	coral2	-0.291466	-0.252244	0.300232	-0.0495575	-0.194068	-0.534692	0.13376	0.0619987	0.17867	-0.317483	-0.0199774	0.450979	0.387999	0.377532	0.12368	0.0890192	0.429276	0.331678	0.774726	0.453014
Unigene0007564	coral2	-0.332247	-0.0695966	0.175943	-0.097786	0.0295393	0.258051	0.23952	-0.162479	0.10473	0.0969479	0.327766	0.587348	0.535893	0.471029	0.167432	0.096056	0.414368	0.594203	0.54861	0.445163
Unigene0007568	coral2	0.642921	0.40999	0.571871	0.248124	0.503339	0.171766	-0.438004	0.223532	0.13101	-0.162915	-0.328371	-0.452775	0.0593727	0.217229	-0.519186	-0.487879	0.123684	-0.0943412	0.633369	0.368912
Unigene0007656	coral2	-0.51762	-0.130616	-0.499629	-0.150222	-0.501633	0.0612368	0.41497	-0.213799	-0.321178	0.192718	0.278253	0.459108	0.00960298	-0.10308	0.635245	0.552525	-0.256018	-0.0522389	-0.799107	-0.443983
Unigene0007683	coral2	0.614823	0.503876	0.200794	0.411892	-0.0524717	-0.238601	-0.114436	0.404905	-0.165834	-0.0600751	-0.32798	-0.175264	-0.142295	0.127118	0.00131535	0.215002	-0.621793	-0.75101	-0.234956	-0.320603
Unigene0007713	coral2	0.154466	0.00489872	0.55108	0.46221	0.207283	-0.451254	-0.153211	-0.00590332	0.15086	-0.149238	0.102007	0.300957	0.204732	0.437352	-0.124452	0.00595321	0.0201221	0.15536	0.769969	0.620539
Unigene0007742	coral2	-0.145045	-0.5129	0.0884002	-0.321767	-0.00576539	-0.312158	0.144804	0.291116	0.573929	-0.148928	0.000821641	-0.0623485	-0.132969	0.22108	-0.384921	-0.287571	0.605919	0.315261	0.797553	0.384111
Unigene0007752	coral2	-0.0560557	-0.261744	0.440402	0.197427	0.45542	-0.501324	-0.53337	-0.356601	0.144863	-0.322821	-0.0975175	-0.160836	0.162022	-0.227432	-0.349756	-0.43005	0.387315	0.53045	0.785129	0.642491
Unigene0007754	coral2	0.41148	-0.304601	0.103542	0.0866125	0.200268	-0.441871	-0.142148	0.27241	0.614513	-0.185555	0.00314758	-0.28262	-0.276884	-0.0797362	-0.704123	-0.514515	0.0689892	-0.146	0.644443	0.4063
Unigene0007776	coral2	-0.338333	-0.0399282	-0.0963161	0.108221	0.182973	-0.13305	-0.204043	-0.506258	-0.333892	0.184853	0.0659034	0.107061	0.195583	-0.4658	0.292847	0.307163	-0.17298	0.39036	-0.366509	-0.239344
Unigene0007780	coral2	-0.264621	-0.149438	0.0363223	-0.172265	-0.277849	0.0126461	0.353563	-0.0447102	0.216377	-0.174948	0.279401	0.687316	0.598973	0.388599	0.153182	-0.0184793	0.373346	0.300025	0.577807	0.484286
Unigene0007803	coral2	0.194118	0.368572	0.730088	0.175678	0.0408238	-0.324539	-0.224457	0.228285	-0.107126	-0.469099	-0.48995	0.0944772	0.524133	0.50845	0.0672998	-0.0241435	0.325751	0.0482005	0.837005	0.386126
Unigene0007807	coral2	0.202892	-0.280297	0.250228	0.195515	0.0902529	-0.407102	-0.146204	0.104078	0.369864	-0.289509	0.0595538	-0.122041	-0.274073	0.157082	-0.435967	-0.421079	0.154737	-0.0836783	0.604406	0.592331
Unigene0007823	coral2	0.378989	0.385795	0.591321	0.274547	0.209085	-0.39786	-0.121628	0.379188	0.0829576	-0.076362	-0.35018	0.147079	0.484197	0.41058	-0.0597399	0.245947	-0.043454	0.0189984	0.727968	0.0784384
Unigene0007826	coral2	-0.368876	-0.0762092	-0.58892	-0.29094	-0.346093	0.529342	0.567162	0.00804483	-0.125555	0.522718	0.391963	0.30426	-0.182773	0.0720976	0.426025	0.505629	-0.222692	-0.0385689	-0.830782	-0.563885
Unigene0007855	coral2	-0.242108	-0.292206	0.460293	0.0559545	0.294581	-0.378657	-0.356166	-0.289664	0.112168	-0.337918	-0.0769207	-0.0257287	0.195537	0.0405241	-0.1862	-0.339654	0.593045	0.612831	0.840767	0.68268
Unigene0007871	coral2	0.460991	0.0459761	0.275892	0.235093	0.397414	-0.332201	-0.432407	-0.108402	0.321154	-0.308266	-0.101943	-0.113606	0.385078	-0.328217	-0.553253	-0.559712	0.0188855	0.0634191	0.710478	0.495239
Unigene0007875	coral2	0.235924	0.55077	0.16621	0.44047	0.0481616	0.34552	-0.410758	-0.355163	-0.694988	-0.173454	-0.155276	-0.241909	-0.119516	-0.115008	0.271859	-0.0827487	-0.41647	-0.449828	-0.677489	-0.0392982
Unigene0007895	coral2	0.0176932	-0.266374	0.109038	-0.32438	0.234023	0.107452	0.0966827	0.240525	0.56477	0.0489301	0.047617	-0.0749766	0.0959005	0.203933	-0.46939	-0.345923	0.568126	0.430189	0.799151	0.341102
Unigene0007896	coral2	-0.283286	-0.692119	-0.00364206	-0.148832	0.181667	-0.315417	0.255821	0.172118	0.6509	0.30641	0.386514	0.111454	-0.341103	0.275782	-0.363821	0.0340473	0.373727	0.547497	0.647429	0.31306
Unigene0007933	coral2	0.723554	0.310486	0.597433	0.415776	0.572936	-0.276079	-0.490709	0.332821	0.220446	-0.077505	-0.371543	-0.501697	-0.105301	0.113931	-0.590506	-0.284084	-0.117004	-0.165513	0.641823	0.215549
Unigene0007963	coral2	-0.421076	-0.35783	-0.321479	-0.0475809	-0.0918512	-0.373053	0.206597	-0.0206852	-0.0574166	0.41994	0.146929	0.0698306	-0.38618	-0.197213	0.276016	0.635484	-0.258871	0.158507	-0.518336	-0.559247
Unigene0007971	coral2	-0.336113	-0.206536	0.123457	0.0969623	-0.136474	-0.263927	0.143021	-0.335702	0.0834546	-0.181718	0.356116	0.749816	0.612351	0.201791	0.213109	0.0622769	0.20329	0.419142	0.533015	0.578885
Unigene0008014	coral2	0.348806	0.174088	-0.0196459	0.0485332	0.166122	0.114443	0.365761	0.413365	0.447793	0.501162	0.255643	0.406602	0.365076	0.32471	-0.190579	0.338025	-0.285651	0.0442455	0.346986	-0.15704
Unigene0008025	coral2	-0.150689	-0.334544	0.245398	-0.0146297	0.332241	-0.0278035	0.209975	0.291186	0.436422	0.481913	0.265813	0.0430397	-0.334531	0.595704	-0.241687	0.243806	0.298743	0.524891	0.584523	0.180683
Unigene0008028	coral2	-0.185601	0.34158	0.766745	0.392755	0.110607	-0.3198	-0.421104	-0.392189	-0.525518	-0.476053	-0.295011	0.328659	0.689601	0.320791	0.430187	0.1128	0.271171	0.374762	0.566678	0.535134
Unigene0008035	coral2	0.0813133	-0.415539	0.254015	0.236766	0.772262	-0.442782	-0.300294	0.0299651	0.484935	0.467964	0.143844	-0.357422	-0.440836	-0.115325	-0.606342	0.0178229	0.0272247	0.575606	0.554051	0.125432
Unigene0008065	coral2	-0.0917556	-0.394976	0.150528	-0.385031	-0.00457676	-0.388669	0.139391	0.451817	0.544415	-0.145995	-0.211928	-0.124248	-0.0313597	0.228598	-0.344862	-0.160697	0.6125	0.296283	0.837327	0.183127
Unigene0008076	coral2	-0.0133587	0.0551428	0.389769	-0.093642	-0.146061	-0.241599	-0.117352	0.0184208	0.0466797	-0.624548	-0.291227	0.171854	0.560793	0.217922	-0.00788619	-0.352051	0.527165	0.121754	0.786507	0.557782
Unigene0008101	coral2	0.0184075	-0.0753587	-0.601036	-0.445975	-0.281014	0.444703	0.677616	0.602235	0.290038	0.628646	0.181732	-0.024952	-0.436163	0.172172	0.0160977	0.429696	-0.232303	-0.294921	-0.590994	-0.789872
Unigene0008125	coral2	-0.327834	-0.0919919	0.0914481	0.121946	-0.0749277	-0.498437	-0.378415	-0.333872	-0.502211	-0.302121	-0.344119	-0.273934	-0.224331	-0.387284	0.327411	0.127866	-0.0121132	0.0137366	-0.379033	-0.165879
Unigene0008126	coral2	0.336676	0.294278	0.856357	0.354954	0.515491	-0.328142	-0.633765	0.0943721	-0.100472	-0.334007	-0.554186	-0.461286	0.0536061	0.243482	-0.279726	-0.253935	0.286815	0.159148	0.784648	0.407941
Unigene0008145	coral2	-0.470942	-0.00260436	-0.0686824	-0.0426378	-0.561937	0.12501	0.401766	-0.000820983	-0.403379	-0.0132447	0.13535	0.404279	-0.150691	0.529093	0.683773	0.493962	0.01617	-0.139451	-0.454459	-0.105161
Unigene0008149	coral2	0.197511	0.135245	0.50642	-0.124896	0.204678	0.0631306	-0.136481	0.323359	0.21384	-0.246845	-0.345599	-0.210429	0.194636	0.432648	-0.294717	-0.32848	0.565391	0.193334	0.854006	0.380992
Unigene0008252	coral2	-0.332866	-0.374978	-0.133147	-0.608598	-0.392827	0.105994	0.644834	0.525805	0.480853	0.047292	0.0935577	0.272991	0.00270806	0.603844	0.00122115	0.0856736	0.630207	0.220854	0.50304	0.066657
Unigene0008281	coral2	-0.496961	0.038859	0.400354	-0.214771	-0.185208	0.0253412	0.269419	0.0954765	-0.131976	-0.079044	-0.0986213	0.507749	0.526913	0.737799	0.476172	0.394413	0.61525	0.552365	0.589579	0.216381
Unigene0008376	coral2	0.0600623	-0.465214	0.0828515	-0.236781	0.227767	-0.292021	0.136805	0.420416	0.737588	0.126724	0.0571616	-0.142653	-0.202224	0.190721	-0.580796	-0.200844	0.414264	0.328296	0.825671	0.238241
Unigene0008396	coral2	0.0795282	-0.166847	0.410054	0.0991412	0.389512	-0.247048	-0.264166	-0.0925465	0.344937	-0.181956	0.0155011	0.0126919	0.274653	0.0868387	-0.409763	-0.387405	0.405007	0.462643	0.938013	0.647377
Unigene0008399	coral2	-0.195745	-0.244835	0.390533	0.125015	0.0700888	-0.686195	-0.383239	-0.305408	5.05185e-05	-0.568947	-0.201212	0.0541839	0.304007	-0.146956	-0.0557732	-0.292843	0.399452	0.342846	0.692059	0.590768
Unigene0008400	coral2	-0.195357	-0.475925	0.0301347	-0.432047	-0.0915541	-0.452831	0.298457	0.475596	0.594758	-0.0299574	-0.104731	0.0530215	0.0187808	0.236768	-0.253384	0.0257028	0.546412	0.343067	0.775795	0.0728463
Unigene0008409	coral2	-0.443402	-0.448048	-0.0311964	-0.18347	0.0119331	-0.436916	0.398461	0.1648	0.384791	0.389794	0.252993	0.495109	0.189811	0.255485	0.0974834	0.570952	0.203285	0.628985	0.474908	-0.0855501
Unigene0008419	coral2	-0.125166	0.437724	-0.0662865	0.0992924	-0.373067	0.128447	-0.0635998	-0.446949	-0.6249	-0.37222	-0.0985688	0.443132	0.715056	-0.222907	0.619268	0.112674	-0.216582	-0.20103	-0.453221	-0.0519089
Unigene0008429	coral2	-0.129321	-0.106996	0.645824	0.459665	0.192905	-0.693672	-0.373834	-0.217054	-0.123917	-0.330975	-0.103896	0.120083	0.0713046	0.268419	0.0593198	0.0427337	0.17651	0.300103	0.650377	0.591195
Unigene0008448	coral2	0.332378	-0.00428538	0.198424	0.180857	0.189785	-0.103714	0.130809	0.200801	0.50397	0.0914203	0.275533	0.365164	0.336682	0.331101	-0.359473	-0.100759	-0.0316731	0.0952621	0.743005	0.437278
Unigene0008451	coral2	0.410301	-0.149821	0.180087	-0.113681	0.161543	-0.31765	0.0261658	0.60091	0.627086	-0.0568005	-0.203048	-0.295862	-0.171836	0.184793	-0.60935	-0.274245	0.20515	-0.0963422	0.738921	0.134122
Unigene0008464	coral2	0.662835	0.33761	0.479907	0.502491	0.215657	-0.586966	-0.490449	0.260915	-0.035326	-0.351092	-0.48498	-0.41332	-0.12489	-0.0541428	-0.308664	-0.169623	-0.350162	-0.525857	0.279898	0.0810656
Unigene0008478	coral2	0.422007	0.150156	0.443665	0.442523	0.404638	0.0175787	-0.26044	-0.127746	0.243457	-0.108561	0.219981	0.159634	0.290122	0.245001	-0.403562	-0.401077	-0.0151653	0.0989509	0.728461	0.749937
Unigene0008510	coral2	0.115299	-0.396463	0.0688441	-0.163345	0.623924	-0.300208	-0.215353	0.232491	0.588402	0.33179	-0.108317	-0.545997	-0.326113	-0.289912	-0.692476	-0.175428	0.254989	0.492091	0.554299	-0.0846904
Unigene0008514	coral2	-0.1365	-0.19771	0.481831	0.280389	0.553973	-0.272048	-0.568519	-0.546982	0.0128682	-0.215777	0.0406083	-0.0860349	0.195638	-0.16248	-0.258145	-0.399482	0.381038	0.668791	0.695525	0.725108
Unigene0008526	coral2	-0.245031	-0.195208	-0.482297	0.207214	-0.310299	-0.172443	0.119705	-0.513053	-0.208347	0.0243862	0.469737	0.4498	0.0200669	-0.448068	0.330904	0.179848	-0.527411	-0.183517	-0.69599	-0.0605181
Unigene0008527	coral2	-0.388839	-0.142446	0.585238	0.0824655	0.0467336	-0.53091	-0.348637	-0.276388	-0.212237	-0.536714	-0.302972	0.0738958	0.301325	0.180578	0.186458	-0.0994675	0.603003	0.50016	0.708709	0.569575
Unigene0008533	coral2	-0.548826	0.102023	0.563725	-0.0255925	-0.14703	-0.00839464	-0.164278	-0.339757	-0.50611	-0.495885	-0.247984	0.274643	0.468681	0.477078	0.544391	0.0318426	0.692653	0.493828	0.450757	0.520411
Unigene0008552	coral2	-0.0518206	0.0458366	0.593928	0.171229	0.208557	-0.427711	-0.260399	-0.0950254	0.023761	-0.324659	-0.199806	0.222955	0.557458	0.247068	-0.0100335	-0.0554097	0.381271	0.444148	0.900792	0.528847
Unigene0008571	coral2	-0.721446	-0.554469	-0.0469541	-0.362018	-0.428799	-0.320608	0.332613	-0.125891	0.122548	-0.280993	0.16505	0.489436	0.201725	0.257488	0.300584	0.0672997	0.642384	0.476987	0.43228	0.384657
Unigene0008574	coral2	0.641517	0.272278	0.28007	0.142454	0.267365	-0.497175	-0.290994	0.455678	0.258197	-0.146109	-0.514972	-0.355663	0.167388	-0.189846	-0.437734	-0.108073	-0.20038	-0.287052	0.459331	-0.178889
Unigene0008578	coral2	0.0573912	0.409963	-0.401245	-0.152964	-0.357799	0.781291	0.32335	-0.0234938	-0.32038	0.143084	0.142934	0.209783	0.165597	0.0346573	0.368428	0.120095	-0.298661	-0.414213	-0.779629	-0.373083
Unigene0008609	coral2	-0.413826	0.115627	0.566844	0.198963	-0.134143	-0.458783	-0.374891	-0.461205	-0.564341	-0.664521	-0.345869	0.267357	0.554388	0.123938	0.519398	0.0309828	0.401826	0.325298	0.390884	0.485376
Unigene0008614	coral2	-0.275887	-0.230487	0.432768	-0.0379978	0.24588	-0.655958	-0.280359	-0.035819	0.0646416	-0.196516	-0.341222	-0.0706861	0.230327	-0.0213719	-0.0366546	0.0786291	0.472649	0.597451	0.723313	0.182058
Unigene0008644	coral2	-0.1519	-0.333517	0.179299	-0.434698	0.202787	-0.233142	0.00391798	0.318336	0.452402	-0.0344081	-0.274049	-0.247258	0.0509988	0.0822446	-0.348058	-0.161463	0.689071	0.529423	0.796444	0.089331
Unigene0008699	coral2	-0.243151	-0.47501	0.203177	-0.21751	0.111362	-0.308833	0.0310392	0.0642975	0.456316	-0.151474	0.0534371	0.05712	0.0608555	0.197627	-0.296007	-0.257564	0.638747	0.531112	0.874279	0.51588
Unigene0008750	coral2	-0.44753	-0.302516	0.328131	-0.192496	0.33035	-0.0460033	-0.218265	-0.27219	0.0642752	-0.07629	-0.0560681	-0.0678704	0.170688	0.0699175	-0.0756899	-0.180676	0.73862	0.843215	0.65825	0.423301
Unigene0008774	coral2	0.019548	-0.254158	0.481101	0.0358804	0.467905	-0.334657	-0.360795	-0.000682693	0.325549	-0.169933	-0.157951	-0.284916	-0.0154008	0.0789755	-0.466297	-0.381973	0.533006	0.513187	0.926968	0.540458
Unigene0008775	coral2	-0.0957663	0.0868811	0.0807524	0.286432	0.0825391	0.0248781	-0.155355	-0.648793	-0.142257	-0.183563	0.355943	0.601477	0.751612	-0.176868	0.153346	-0.153938	-0.0718009	0.301305	0.217141	0.551199
Unigene0008778	coral2	-0.0120454	-0.0257729	0.24232	-0.162908	0.214924	0.497624	0.166162	0.224616	0.273989	0.213829	0.145895	-0.0130165	-0.0651209	0.614861	-0.213563	-0.135431	0.471935	0.346573	0.528675	0.326377
Unigene0008812	coral2	0.0882379	-0.00806601	0.500078	-0.0553843	0.243037	-0.414422	-0.00349018	0.504673	0.318347	0.045641	-0.34056	-0.0590352	0.150273	0.456034	-0.197102	0.208885	0.358017	0.33312	0.879894	0.0440405
Unigene0008832	coral2	0.0570779	-0.114457	0.343326	-0.229961	0.497974	-0.172694	-0.299244	0.236186	0.296029	0.0244356	-0.419788	-0.523872	-0.0167836	-0.0606414	-0.444242	-0.2094	0.52984	0.499872	0.700268	0.0142141
Unigene0008847	coral2	-0.26465	-0.286414	0.146038	-0.11395	-0.0270477	-0.50958	-0.258268	-0.310258	0.0546085	-0.529726	-0.173325	0.0736769	0.404416	-0.317292	-0.0478233	-0.34484	0.456637	0.362675	0.551444	0.440635
Unigene0008858	coral2	0.120299	0.0875445	-0.575547	0.0257769	-0.212735	0.254079	0.00570975	-0.29991	-0.205157	0.0140392	0.188299	-0.0342966	-0.0920284	-0.632977	0.0830415	-0.132856	-0.540246	-0.482724	-0.901109	-0.321158
Unigene0008883	coral2	0.40361	0.287249	0.0968671	0.158143	0.44345	0.238227	-0.133026	0.369279	-0.00984661	0.5431	-0.182937	-0.56626	-0.537471	0.0602101	-0.236712	0.253849	-0.361931	-0.170479	-0.31866	-0.557306
Unigene0008884	coral2	0.296164	0.234541	0.317425	-0.226413	-0.286589	-0.160491	0.114381	0.667303	0.157476	-0.438057	-0.550585	-0.132524	0.16167	0.47333	-0.0874337	-0.134617	0.344961	-0.356307	0.566459	0.0425044
Unigene0008888	coral2	-0.124049	-0.126241	0.367272	0.0503148	0.578932	0.351451	-0.126613	-0.104193	0.184004	0.359465	0.222895	-0.110723	-0.129141	0.387664	-0.26527	-0.0929421	0.422481	0.694362	0.542664	0.398703
Unigene0008889	coral2	0.240745	0.101443	0.530656	0.574428	0.525096	-0.194567	-0.318	-0.287244	0.138858	0.0325778	0.273002	0.310431	0.388586	0.211977	-0.246194	-0.109759	-0.0873387	0.364712	0.737372	0.691649
Unigene0008901	coral2	0.0621813	0.00472388	0.543807	-0.0597431	0.31245	-0.0888439	-0.217106	0.146556	0.217647	-0.217367	-0.262632	-0.14176	0.239635	0.338396	-0.288135	-0.293343	0.598249	0.418695	0.943607	0.47772
Unigene0008936	coral2	0.040659	-0.218534	0.387164	0.191284	0.181944	-0.660075	-0.0282609	0.18047	0.376746	-0.0516777	0.0113239	0.230906	0.179644	0.280547	-0.214336	0.106042	0.144165	0.298703	0.8583	0.369429
Unigene0008956	coral2	-0.594073	0.0211578	-0.24225	-0.214527	-0.476551	0.0227927	0.143762	-0.40234	-0.536561	-0.201932	-0.0404745	0.406048	0.415941	-0.194982	0.728024	0.325716	0.0797145	0.124594	-0.518788	-0.230348
Unigene0008979	coral2	-0.207698	0.119591	-0.0619252	-0.284239	0.0291024	0.270032	-0.0957305	0.106491	-0.377666	0.160882	-0.421527	-0.560122	-0.40099	-0.120026	0.219283	0.217257	0.137888	0.0283655	-0.564464	-0.632901
Unigene0008994	coral2	0.489456	0.131018	0.264535	0.165226	0.556495	0.435539	-0.398481	-0.0184235	0.215966	0.00704201	0.00494086	-0.548455	-0.274352	-8.19836e-05	-0.64322	-0.684492	0.128576	-0.00155556	0.337739	0.431818
Unigene0009015	coral2	0.100939	-0.099095	0.179976	-0.146286	-0.116349	-0.451762	0.236483	0.458333	0.448556	-0.133329	-0.131049	0.285013	0.380518	0.317423	-0.153613	0.084266	0.233348	0.0832249	0.788046	0.138479
Unigene0009016	coral2	0.172644	-0.490243	0.0968895	-0.138224	0.458114	-0.341716	-0.137921	0.334215	0.694491	0.151116	-0.0443604	-0.531602	-0.504271	-0.0887687	-0.771342	-0.355101	0.324249	0.288966	0.673651	0.166551
Unigene0009061	coral2	-0.157298	-0.02781	0.478371	0.0753153	-0.155296	-0.529474	-0.0587966	0.00544545	-0.00319291	-0.500495	-0.201553	0.371485	0.516246	0.362888	0.162556	-0.00286638	0.400547	0.222986	0.796914	0.519779
Unigene0009092	coral2	0.161929	-0.125221	-0.100446	-0.0516054	-0.0771357	-0.399945	-0.0240801	-0.0603414	0.341892	-0.330965	0.0222062	0.267462	0.552789	-0.359847	-0.244997	-0.319731	0.016995	-0.00768937	0.468795	0.277369
Unigene0009102	coral2	0.507606	0.0423627	0.462319	0.261735	0.608061	-0.292849	-0.347879	0.210233	0.455387	0.0319514	-0.122374	-0.255507	0.0873021	0.0502465	-0.651639	-0.300823	0.0603876	0.193211	0.870564	0.357174
Unigene0009104	coral2	-0.243127	-0.048464	0.68642	0.116842	0.245619	-0.399066	-0.43794	-0.226797	-0.154954	-0.450684	-0.33739	-0.0572775	0.294348	0.213903	0.0341839	-0.180595	0.621646	0.552641	0.823451	0.593319
Unigene0009139	coral2	0.0239794	0.0549286	-0.50615	-0.268218	-0.650466	0.479405	0.377658	0.0685107	-0.0934149	-0.243173	0.145572	0.106559	-0.141443	0.00556825	0.184597	-0.249722	-0.101655	-0.656863	-0.620758	-0.0732604
Unigene0009157	coral2	-0.611935	-0.275714	0.274364	-0.150547	-0.26919	-0.713565	0.00396172	-0.0255265	-0.207656	-0.332361	-0.33553	0.196228	0.179891	0.163551	0.452147	0.382389	0.466405	0.403282	0.345992	0.0244102
Unigene0009177	coral2	0.446175	-0.0609572	0.26072	0.244535	0.483541	-0.0158136	-9.59588e-05	0.385521	0.543053	0.390628	0.200361	-0.162332	-0.333983	0.377141	-0.590701	-0.0674302	-0.094545	0.0609523	0.559161	0.21685
Unigene0009199	coral2	0.782946	0.477429	-0.264637	0.280411	0.0916046	0.310013	0.00422771	0.172528	0.10938	0.207926	0.118718	-0.0436745	0.0806905	-0.277579	-0.289049	-0.115471	-0.800533	-0.704329	-0.42958	-0.291656
Unigene0009207	coral2	-0.0482087	0.0453083	-0.643507	-0.259306	-0.357903	0.739687	0.324032	-0.1766	-0.104593	0.11336	0.355204	0.112652	-0.0811739	-0.230855	0.145149	-0.173583	-0.207456	-0.351122	-0.806969	-0.207288
Unigene0009235	coral2	-0.275291	-0.0452023	0.26504	-0.103307	-0.40376	-0.113996	0.369521	0.192214	0.0493724	-0.256311	0.0523382	0.582817	0.370138	0.741193	0.322995	0.186111	0.409008	0.129848	0.56689	0.402188
Unigene0009236	coral2	0.0855985	0.145008	0.702855	0.215912	0.311006	-0.336593	-0.675191	-0.245758	-0.20826	-0.651239	-0.502515	-0.331227	0.264582	-0.0228991	-0.155025	-0.507955	0.482282	0.240999	0.729386	0.62583
Unigene0009326	coral2	-0.314484	-0.518438	-0.0433674	-0.218315	-0.0484834	-0.354212	0.437749	0.222293	0.579335	0.231391	0.341111	0.486639	0.148684	0.338587	-0.108063	0.247654	0.316141	0.505588	0.67918	0.205448
Unigene0009336	coral2	-0.0587603	0.0807774	0.766036	0.185201	0.2446	-0.407579	-0.334509	0.0169571	-0.0655918	-0.355958	-0.356979	0.00283742	0.310809	0.435309	-0.00178963	-0.0476549	0.501013	0.416819	0.920611	0.524574
Unigene0009340	coral2	-0.364981	-0.455184	-0.332572	-0.6691	-0.42414	-0.0804882	0.466169	0.210248	0.457461	-0.199237	0.0548685	0.295008	0.308812	0.0204198	-0.0414263	-0.164742	0.594633	0.248592	0.434263	0.100753
Unigene0009354	coral2	-0.285152	-0.0313548	0.561081	-0.000822566	0.0745153	-0.405147	-0.219964	-0.127305	-0.0901361	-0.410533	-0.292069	0.191182	0.525733	0.260636	0.147797	-0.0238977	0.587661	0.533338	0.826372	0.474921
Unigene0009357	coral2	0.297333	0.39494	0.589717	0.460506	-0.0782953	-0.420815	-0.375682	-0.166436	-0.254982	-0.721434	-0.282767	0.268464	0.628387	0.174414	0.106673	-0.258122	-0.0108896	-0.234611	0.571708	0.63542
Unigene0009390	coral2	0.251549	-0.166942	0.360539	0.0978261	0.523375	-0.461641	-0.105252	0.404619	0.542549	0.28469	-0.10099	-0.186042	-0.0799372	0.176651	-0.519399	0.0939516	0.110121	0.360192	0.816436	0.0584364
Unigene0009411	coral2	0.460692	0.239391	0.445886	0.0849083	0.435659	-0.0529371	-0.0896061	0.448624	0.377773	0.149412	-0.208624	-0.105102	0.255083	0.342395	-0.420572	-0.0257346	0.109683	0.157713	0.796398	0.104074
Unigene0009431	coral2	0.189648	0.220917	0.38303	-0.1163	0.26802	0.25722	0.197869	0.604415	0.26283	0.371664	-0.16206	-0.0626487	0.0347869	0.715975	-0.154267	0.272771	0.262173	0.230415	0.567332	-0.111383
Unigene0009482	coral2	0.119449	0.248888	-0.246751	0.323085	-0.205796	0.00452501	0.334719	-0.0348829	-0.11731	0.348993	0.394652	0.650816	0.293299	0.0715073	0.355263	0.58553	-0.750673	-0.29964	-0.476471	-0.298377
Unigene0009529	coral2	0.491162	0.179735	0.357734	-0.0501141	0.534999	0.023118	-0.500095	0.256725	0.205709	-0.140061	-0.528404	-0.788196	-0.121825	-0.192321	-0.623214	-0.534663	0.272166	0.0302783	0.496338	0.0509179
Unigene0009555	coral2	0.0295252	0.197567	0.719079	0.0451092	0.318334	-0.115871	-0.120571	0.404505	0.0119336	0.0501626	-0.408492	-0.160546	0.057536	0.699893	-0.0238226	0.241115	0.445379	0.375909	0.762357	0.108469
Unigene0009570	coral2	0.769014	0.283184	0.327897	0.494286	0.588045	-0.148024	-0.352943	0.0772218	0.369218	0.0815822	0.0543652	-0.0712208	0.265492	-0.101427	-0.623687	-0.306552	-0.382983	-0.100062	0.581293	0.324395
Unigene0009597	coral2	-0.0305088	-0.12838	0.44221	-0.143496	-0.0190743	-0.518023	0.0666881	0.549431	0.269454	-0.165813	-0.399322	-0.0921645	-0.0275376	0.509547	-0.103948	0.146852	0.46223	0.168259	0.794226	0.0888304
Unigene0009598	coral2	-0.190485	-0.304955	0.410978	0.101479	0.435333	-0.57027	-0.436046	-0.271969	0.138691	-0.189798	-0.142472	-0.120968	0.171269	-0.191231	-0.241589	-0.191344	0.416841	0.653124	0.752727	0.436813
Unigene0009599	coral2	0.455772	-0.17201	0.0122401	-0.139055	0.308374	-0.121304	0.0807308	0.492448	0.769536	0.164996	0.0238958	-0.187187	-0.0294421	0.0262765	-0.729064	-0.310248	0.106576	0.0419304	0.70941	0.115137
Unigene0009607	coral2	-0.613185	-0.383112	-0.452273	-0.0710379	-0.566074	-0.195109	0.477746	-0.289008	-0.129517	0.0715478	0.489876	0.699084	0.0400811	0.00833125	0.566234	0.462508	-0.159663	0.0489459	-0.475297	-0.0694879
Unigene0009610	coral2	-0.223681	0.181603	0.701224	0.349093	0.00807293	-0.503794	-0.180015	-0.132343	-0.325879	-0.312833	-0.208762	0.434367	0.520491	0.516852	0.42062	0.35087	0.218905	0.340768	0.627463	0.414228
Unigene0009637	coral2	0.277327	-0.296001	0.125235	0.00189596	0.330835	-0.175567	0.0939896	0.335684	0.730545	0.195973	0.221657	-0.0106795	-0.0914491	0.222062	-0.634825	-0.232736	0.161503	0.215941	0.805892	0.359449
Unigene0009662	coral2	0.479407	0.0331968	0.314822	0.170842	0.511262	-0.202617	-0.416349	-0.00297733	0.398573	-0.179823	-0.114316	-0.241784	0.259666	-0.22695	-0.650819	-0.566085	0.113877	0.148799	0.775942	0.459115
Unigene0009693	coral2	0.0993546	-0.16293	0.245195	0.0989899	-0.0567389	-0.542283	0.194741	0.337681	0.423246	-0.0739925	0.0612326	0.367111	0.21545	0.402101	-0.148766	0.134139	0.0780574	0.0668249	0.753334	0.301133
Unigene0009741	coral2	-0.173126	-0.149403	0.408447	-0.063719	0.0146609	-0.417048	-0.0627078	0.0183344	0.175931	-0.357253	-0.152336	0.245273	0.46351	0.264324	-0.0316135	-0.110241	0.533004	0.421615	0.90034	0.504089
Unigene0009742	coral2	-0.118176	-0.251227	0.221348	-0.195231	0.329261	-0.289791	-0.0489927	0.107855	0.400279	0.0773432	-0.0868705	0.0179459	0.299692	0.0232904	-0.282972	-0.0281108	0.454793	0.632463	0.804501	0.168108
Unigene0009750	coral2	-0.212703	-0.0261729	0.428413	0.00947253	0.066233	0.151262	0.192062	0.126634	0.0969852	0.0871476	0.146041	0.330107	0.146347	0.804911	0.103877	0.160425	0.448837	0.432738	0.646911	0.438849
Unigene0009751	coral2	-0.198025	-0.137541	-0.0966969	-0.172464	-0.343564	-0.27748	0.449008	0.124898	0.272515	-0.0499837	0.200167	0.750169	0.653784	0.231139	0.202077	0.276932	0.104584	0.179699	0.442973	0.117852
Unigene0009755	coral2	-0.302317	-0.245012	0.0573549	0.244847	-0.0893793	-0.592575	-0.0850961	-0.504714	-0.0386792	-0.268309	0.254612	0.601143	0.526655	-0.212974	0.208766	0.0654871	-0.0362894	0.311356	0.299634	0.441222
Unigene0009779	coral2	0.188916	0.172686	0.422357	0.290566	0.40526	0.0193675	-0.030927	0.00339746	0.218773	0.217095	0.20774	0.385323	0.496031	0.402726	-0.151438	0.108809	0.0173949	0.400793	0.719879	0.393293
Unigene0009858	coral2	-0.136674	-0.0865175	0.441018	0.203866	0.214703	-0.288675	-0.133394	-0.244627	0.117367	-0.16596	0.13559	0.427136	0.540365	0.254686	-0.0220727	-0.0559509	0.30976	0.537358	0.830935	0.648836
Unigene0009863	coral2	-0.302758	-0.125993	0.39299	0.0504965	0.113777	-0.588441	-0.35021	-0.316559	-0.131694	-0.418066	-0.276407	0.113728	0.482197	-0.151412	0.119154	-0.0519988	0.403412	0.506037	0.594607	0.354006
Unigene0009866	coral2	-0.1065	-0.280797	0.449779	-0.11901	0.406631	-0.407077	-0.115344	0.328898	0.368706	0.12051	-0.251263	-0.2663	-0.134829	0.300324	-0.320719	0.0752472	0.532694	0.588267	0.861005	0.126561
Unigene0009913	coral2	0.278282	0.0929032	0.678544	0.470576	0.544474	-0.549552	-0.682952	-0.248454	0.014918	-0.377524	-0.267403	-0.192608	0.281031	-0.121348	-0.348253	-0.367765	0.13171	0.278133	0.818041	0.61405
Unigene0009950	coral2	0.0181482	0.181418	0.649595	0.105722	-0.0983614	-0.365743	-0.252137	0.0564235	-0.14581	-0.67557	-0.440253	0.0768147	0.424096	0.410081	0.0976576	-0.220842	0.480928	0.0553467	0.79076	0.571235
Unigene0009951	coral2	0.443586	0.219823	0.616854	0.272263	0.401552	-0.244781	-0.519136	0.0113869	0.125588	-0.43952	-0.338409	-0.249639	0.30459	0.0552266	-0.434886	-0.534355	0.245247	0.065339	0.862923	0.59653
Unigene0009956	coral2	0.181944	0.114679	0.650829	0.237932	0.288479	-0.368766	-0.317087	0.0344105	0.120431	-0.33648	-0.233747	0.059344	0.417412	0.296879	-0.205348	-0.210197	0.325259	0.275394	0.964269	0.584847
Unigene0009957	coral2	0.060158	-0.209512	0.420172	0.0640592	0.276557	-0.464526	-0.461741	-0.136644	0.199971	-0.501748	-0.254814	-0.267491	0.112436	-0.143223	-0.402058	-0.572339	0.477181	0.285434	0.822042	0.627581
Unigene0009978	coral2	0.757769	0.287445	0.544448	0.520965	0.743805	-0.107405	-0.54055	0.155624	0.256272	0.0768004	-0.150365	-0.476728	-0.138383	0.0331572	-0.687943	-0.36117	-0.216866	-0.0719455	0.578585	0.315881
Unigene0010013	coral2	-0.534028	0.0529996	0.484402	-0.132535	-0.243949	-0.0395215	0.0852898	-0.106719	-0.304787	-0.365749	-0.175326	0.448607	0.537304	0.641972	0.530736	0.190786	0.682472	0.486093	0.569401	0.42457
Unigene0010031	coral2	-0.261563	0.550332	0.202161	0.0524855	-0.300075	0.594145	0.016267	-0.245026	-0.809836	-0.159612	-0.158731	0.214289	0.27172	0.413851	0.757051	0.273732	0.0631362	-0.0984924	-0.505329	-0.0706118
Unigene0010060	coral2	0.153982	0.265623	0.479605	0.122514	0.531597	0.404647	-0.0517151	0.173465	0.104906	0.408684	0.0299541	-0.0169629	0.1337	0.570735	-0.160282	0.141558	0.200873	0.450348	0.533413	0.150105
Unigene0010097	coral2	-0.161775	-0.204837	0.167468	-0.011757	-0.0462499	-0.520621	-0.0132555	-0.128058	0.20858	-0.301848	0.016897	0.424834	0.588664	-0.02879	-0.00800733	-0.0589382	0.265971	0.350552	0.693578	0.410441
Unigene0010142	coral2	0.423136	-0.283057	-0.105434	-0.0772506	0.315064	-0.286805	0.167747	0.500649	0.849036	0.341196	0.159441	-0.0814224	-0.0980477	-0.0472904	-0.718722	-0.113005	-0.0869982	0.0552989	0.607826	-0.0176152
Unigene0010160	coral2	-0.202502	0.145752	0.701282	0.124707	0.399079	0.224418	-0.325298	-0.162939	-0.248646	-0.0706703	-0.176791	-0.136529	0.07442	0.542919	0.0721326	-0.0664263	0.586649	0.588615	0.582018	0.481926
Unigene0010169	coral2	0.224486	-0.102722	0.367391	0.183513	0.312839	-0.0684419	-0.495487	-0.240626	0.146316	-0.475868	-0.0689081	-0.354125	-0.0868388	-0.0866668	-0.495194	-0.813678	0.358974	0.0780432	0.605545	0.791247
Unigene0010175	coral2	-0.00741822	-0.24856	0.125288	-0.226716	0.146128	0.0843121	0.00131674	0.0163426	0.443424	-0.178235	0.0963809	0.0255693	0.214608	0.120925	-0.399454	-0.510922	0.560247	0.365049	0.775979	0.568939
Unigene0010195	coral2	0.259797	0.33149	0.666004	0.0806534	0.195978	-0.133142	-0.231498	0.535979	-0.1062	-0.132505	-0.637525	-0.486984	-0.2222	0.566935	-0.0768664	0.0912039	0.277504	-0.0828201	0.462292	-0.0519475
Unigene0010230	coral2	0.230128	-0.136147	0.120418	-0.236756	0.524917	0.00389423	0.0569212	0.564448	0.595593	0.518233	-0.129977	-0.398977	-0.220626	0.142412	-0.57016	0.0732891	0.22251	0.374137	0.560833	-0.264897
Unigene0010244	coral2	-0.132691	0.140417	0.488992	-0.219308	-0.0384055	0.0136088	0.0716192	0.24949	0.0401462	-0.255183	-0.309521	0.188432	0.513422	0.595384	0.113418	0.0138723	0.651464	0.367051	0.819729	0.308336
Unigene0010278	coral2	-0.239566	-0.127631	0.540993	0.112652	0.393422	0.0558897	-0.307908	-0.319629	-0.00620883	-0.140747	0.0519005	-0.00444577	0.130672	0.320314	-0.110164	-0.281342	0.601089	0.671426	0.735473	0.720276
Unigene0010342	coral2	-0.184391	-0.243693	0.0590081	-0.341625	0.127138	0.476807	0.143539	0.236004	0.219397	0.199215	0.0487584	-0.359138	-0.531144	0.429506	-0.221517	-0.196219	0.567585	0.281578	0.204816	0.127222
Unigene0010355	coral2	0.439093	0.652593	0.476945	0.0988392	0.0756221	0.274384	-0.238808	0.0917312	-0.175374	-0.414414	-0.398358	0.0401578	0.718143	0.24957	-0.0148752	-0.305276	0.156925	-0.151002	0.49125	0.297332
Unigene0010387	coral2	0.227302	0.523637	0.627923	-0.000616437	0.0291846	-0.0912104	-0.19483	0.278557	-0.170536	-0.421585	-0.616481	0.0223136	0.676412	0.398262	0.109721	-0.018573	0.349824	0.0352539	0.694128	0.153
Unigene0010441	coral2	0.299271	0.133041	0.736822	0.528325	0.547598	-0.499157	-0.628344	-0.206805	0.0212694	-0.322032	-0.206068	-0.112944	0.27927	0.0415124	-0.322677	-0.303022	0.10786	0.273196	0.861529	0.660813
Unigene0010444	coral2	0.164309	-0.0171813	0.553815	0.143027	0.255598	-0.422867	-0.0830405	0.330709	0.316975	-0.0726632	-0.17185	0.0465255	0.162984	0.471198	-0.253378	0.0308033	0.278093	0.258712	0.941377	0.356578
Unigene0010462	coral2	-0.421394	-0.104138	-0.698577	-0.39692	-0.678487	0.360165	0.55782	-0.0927252	-0.206786	0.0852301	0.271705	0.400507	0.0327044	-0.127584	0.534124	0.28423	-0.143095	-0.247984	-0.856184	-0.441984
Unigene0010547	coral2	0.168571	-0.227719	0.335501	0.175854	0.344297	-0.192359	-0.0297895	0.140306	0.506087	0.0768114	0.227827	0.0777983	-0.0395398	0.365578	-0.463412	-0.207206	0.213749	0.29782	0.845389	0.572961
Unigene0010555	coral2	0.476691	-0.200068	0.114417	0.0310499	0.315247	-0.418361	-0.0660399	0.403985	0.707729	0.0163526	-0.0318299	-0.190704	-0.0407789	-0.0605843	-0.719233	-0.320711	0.0226422	-0.0115939	0.75924	0.21284
Unigene0010602	coral2	-0.478747	-0.33381	0.164097	-0.401125	-0.014061	-0.153906	0.0746487	-0.0433623	0.185837	-0.184365	-0.0920635	0.169634	0.36851	0.150826	0.0334897	-0.0805829	0.766633	0.679069	0.7029	0.30905
Unigene0010619	coral2	0.13969	0.316856	0.723278	0.409464	0.397284	-0.324341	-0.802867	-0.459358	-0.396423	-0.618097	-0.464697	-0.227573	0.45609	-0.177389	-0.0428909	-0.422737	0.2472	0.233137	0.5625	0.586674
Unigene0010666	coral2	-7.97334e-05	0.106789	0.567848	0.141381	0.104535	0.0396635	-0.224723	-0.142573	-0.0425837	-0.437921	-0.0798673	0.124435	0.340052	0.449124	-0.0468757	-0.379772	0.501486	0.248938	0.768307	0.782567
Unigene0010706	coral2	-0.412104	-0.458454	0.292234	0.11692	0.256985	-0.377573	-0.266955	-0.501781	0.110004	-0.212245	0.215829	0.175902	0.146795	-0.0371239	-0.10103	-0.253139	0.475896	0.703193	0.663723	0.730839
Unigene0010737	coral2	0.142526	-0.33177	0.207667	-0.0827758	0.325196	-0.523363	-0.191624	0.180935	0.551461	-0.131355	-0.144881	-0.210115	0.0595722	-0.14636	-0.566272	-0.333622	0.339962	0.321766	0.858182	0.304735
Unigene0010738	coral2	0.0570353	-0.141954	0.54171	-0.00919622	0.351001	-0.356424	-0.336687	0.121295	0.25674	-0.287778	-0.320238	-0.29491	0.0540061	0.169957	-0.384294	-0.350474	0.571531	0.394083	0.945221	0.48152
Unigene0010747	coral2	-0.118275	-0.449928	0.222617	-0.162621	0.158276	-0.516583	-0.145351	0.0607007	0.437672	-0.282309	-0.117996	-0.122382	0.0369434	-0.0388062	-0.391212	-0.356018	0.555696	0.413948	0.857334	0.456972
Unigene0010857	coral2	0.428864	-0.151722	0.276808	0.26958	0.372713	-0.230972	-0.0798394	0.268444	0.562432	0.098072	0.179277	-0.0962567	-0.218452	0.258846	-0.616446	-0.270215	-0.0229236	0.00958463	0.704878	0.452497
Unigene0010878	coral2	0.438841	-0.289276	0.148486	0.0807803	0.409668	-0.389563	-0.114819	0.360832	0.721337	0.0830011	0.0369065	-0.292796	-0.25437	-0.021405	-0.783034	-0.357583	0.0543169	0.0511573	0.748284	0.283498
Unigene0010882	coral2	0.204188	0.120273	0.0940117	-0.343458	-0.222207	-0.132033	0.108707	0.393659	0.272133	-0.416172	-0.381117	0.0575259	0.534915	0.0841255	-0.150675	-0.264591	0.363039	-0.111154	0.607652	0.0921803
Unigene0010916	coral2	0.00152889	0.256211	-0.2427	0.0866597	-0.0832837	0.7397	0.0520476	-0.273965	-0.383129	0.18205	0.261621	-0.0197701	-0.21945	0.00227039	0.234254	-0.0271071	-0.278483	-0.26322	-0.780379	-0.116285
Unigene0010918	coral2	-0.005724	-0.199798	-0.0341838	-0.440033	-0.360348	-0.313941	0.373756	0.527226	0.478639	-0.269965	-0.188639	0.205619	0.308277	0.248919	-0.131151	-0.0724693	0.418184	-0.0245042	0.655615	0.0704748
Unigene0010957	coral2	0.499263	0.168952	0.638295	0.378967	0.718676	-0.0799541	-0.586298	0.0107713	0.197739	-0.0863432	-0.195829	-0.460087	-0.0414332	0.0851123	-0.610757	-0.479972	0.150602	0.199293	0.773256	0.524688
Unigene0010986	coral2	0.264411	-0.106119	0.307112	-0.140715	0.193737	-0.497807	-0.0312522	0.702451	0.439491	0.0213474	-0.464783	-0.43911	-0.269882	0.227926	-0.420319	0.0505696	0.241041	0.00804527	0.646447	-0.174271
Unigene0011005	coral2	0.654542	0.200651	0.384998	0.277909	0.536179	0.165752	-0.292618	0.217367	0.375682	0.0387901	-0.0150065	-0.338307	-0.0887132	0.186415	-0.671946	-0.489507	-0.00809133	-0.0752231	0.615258	0.422195
Unigene0011010	coral2	-0.24096	-0.116414	0.334829	-0.439467	0.107178	-0.134113	0.0820879	0.398724	0.227329	-0.0193839	-0.40391	-0.115934	0.213739	0.368291	-0.0562213	0.110825	0.73592	0.554278	0.766938	-0.0268841
Unigene0011016	coral2	-0.213521	0.0837777	0.687622	0.347884	0.245729	-0.146863	-0.579854	-0.578208	-0.4098	-0.549615	-0.156035	0.00534563	0.286929	0.159135	0.133574	-0.355856	0.464925	0.426813	0.554814	0.829005
Unigene0011020	coral2	-0.20446	-0.430277	0.016929	-0.475052	-0.180166	-0.207189	0.347418	0.420968	0.557654	-0.120587	-0.0303229	0.106422	0.05253	0.350175	-0.226061	-0.131766	0.645641	0.291343	0.765593	0.238708
Unigene0011063	coral2	0.13707	0.203689	0.103096	0.264225	-0.212975	-0.103789	-0.205343	-0.481351	-0.172055	-0.646358	0.0956923	0.468516	0.738142	-0.193592	0.103939	-0.456951	-0.0626242	-0.187035	0.237982	0.657011
Unigene0011101	coral2	-0.149968	0.018698	0.0709819	-0.423537	-0.617096	-0.0735296	0.245067	0.251219	0.0137312	-0.681441	-0.330585	0.231457	0.442391	0.314899	0.211489	-0.253592	0.573395	-0.176558	0.431909	0.27412
Unigene0011130	coral2	0.0724585	-0.149066	0.37955	0.231215	0.651207	-0.391871	-0.543137	-0.321994	0.18586	-0.0501044	-0.0662364	-0.196376	0.218615	-0.343034	-0.421795	-0.296894	0.194003	0.582233	0.680804	0.408966
Unigene0011145	coral2	0.0685595	0.0474143	0.743856	0.306712	0.638746	-0.380265	-0.48484	-0.0406252	0.051893	-0.0150308	-0.258575	-0.193153	0.152029	0.219913	-0.243888	-0.0116548	0.316308	0.586393	0.870718	0.387867
Unigene0011190	coral2	0.0485376	-0.431616	-0.0700492	-0.488394	0.0416129	-0.338048	0.273468	0.702799	0.727413	0.140179	-0.197547	-0.290502	-0.271553	0.1252	-0.499651	-0.042432	0.421263	0.16404	0.629514	-0.183459
Unigene0011301	coral2	0.292808	0.0569307	0.161365	-0.0537437	0.257845	0.0177383	0.329589	0.670023	0.52247	0.535883	0.0462169	0.0808549	-0.0017582	0.540184	-0.297598	0.367876	-0.0269613	0.137708	0.528507	-0.211995
Unigene0011303	coral2	-0.0764443	0.366012	0.55772	-0.0695899	-0.286843	-0.269973	-0.127479	0.110803	-0.327129	-0.686551	-0.603158	0.207115	0.722114	0.381453	0.376877	-0.000864423	0.478099	0.0280152	0.603876	0.267541
Unigene0011319	coral2	0.470781	0.372567	0.760599	0.388263	0.685725	-0.0148214	-0.521902	0.216919	-0.0150812	0.0657019	-0.385625	-0.527158	-0.147495	0.342118	-0.378019	-0.11469	0.0896599	0.13846	0.589257	0.201529
Unigene0011326	coral2	-0.127127	-0.14639	0.159889	-0.514903	0.256522	0.0640945	-0.172972	0.302966	0.156217	-0.0311792	-0.534905	-0.685268	-0.219401	-0.0569169	-0.285378	-0.225518	0.699265	0.394056	0.373546	-0.195421
Unigene0011337	coral2	-0.137187	-0.294944	0.328191	0.309637	0.265575	-0.622641	0.0463972	0.123023	0.254062	0.31593	0.191224	0.245789	-0.142433	0.366738	-0.0507966	0.481822	-0.0514775	0.405167	0.516884	0.139047
Unigene0011349	coral2	-0.277215	-0.0792141	0.495418	0.0881582	0.0623195	0.078221	-0.160469	-0.257217	-0.118307	-0.3393	0.0419597	0.130877	0.117277	0.493902	0.0815489	-0.272585	0.592859	0.401548	0.604681	0.766654
Unigene0011364	coral2	-0.457477	-0.296626	0.345913	-0.135325	0.122914	-0.610435	-0.00858867	0.095168	0.0850393	0.0281737	-0.227702	0.122431	0.186063	0.206497	0.145964	0.41109	0.468414	0.680068	0.631826	-0.000586342
Unigene0011375	coral2	0.203318	0.263355	0.15215	0.187464	-0.191262	-0.322513	-0.504473	-0.156621	-0.489475	-0.68984	-0.566804	-0.462166	-0.113931	-0.410968	0.105412	-0.345327	-0.122942	-0.567142	-0.329496	-0.00676797
Unigene0011376	coral2	-0.129853	0.0596134	0.559988	0.141102	0.22708	-0.470447	-0.478535	-0.298677	-0.18203	-0.480908	-0.370672	0.0204155	0.546747	-0.0751962	0.0473272	-0.171875	0.413368	0.452675	0.700991	0.452247
Unigene0011377	coral2	-0.602005	-0.199109	0.0228698	-0.324316	0.197048	0.296164	0.180055	0.033028	-0.125689	0.563667	0.0157394	-0.105765	-0.278262	0.287217	0.277976	0.537791	0.398962	0.701751	-0.13262	-0.396116
Unigene0011378	coral2	0.655388	0.481039	0.4146	0.511398	0.248043	-0.143039	-0.13173	0.173021	0.141591	-0.0296487	0.00608079	0.290562	0.513277	0.268027	-0.211446	0.00383214	-0.407024	-0.241327	0.52383	0.283346
Unigene0011399	coral2	-0.0790574	-0.122075	0.637851	0.176291	0.306058	-0.26884	-0.238667	0.0193494	0.114028	-0.173699	-0.0998511	-0.0517592	-0.0133512	0.489217	-0.166657	-0.133545	0.495004	0.442542	0.865155	0.611178
Unigene0011400	coral2	-0.170325	0.0957971	0.464459	-0.269214	-0.28347	-0.421509	-0.0603412	0.299073	-0.11833	-0.619168	-0.666299	-0.0137088	0.412474	0.338427	0.21949	-0.0136393	0.64301	0.10064	0.669463	0.145675
Unigene0011439	coral2	-0.141978	0.110338	-0.669455	-0.371605	-0.492131	0.569418	0.473464	0.0214339	-0.166629	0.198849	0.182826	0.215714	0.0530497	-0.178384	0.361868	0.202679	-0.254178	-0.344908	-0.876034	-0.565193
Unigene0011468	coral2	-0.259218	0.39645	-0.0655011	0.0557719	-0.162548	0.491511	0.0138185	-0.315401	-0.696512	0.117411	-0.023627	0.140407	0.128786	0.0372805	0.642555	0.38475	-0.196104	-0.0480407	-0.769819	-0.351571
Unigene0011470	coral2	0.351548	0.260267	0.0113047	0.220321	0.555793	0.343947	-0.227159	0.0912326	-0.0643012	0.597004	-0.025935	-0.517449	-0.457306	-0.154216	-0.245315	0.169877	-0.428569	-0.0449652	-0.433987	-0.483459
Unigene0011488	coral2	-0.166393	0.23249	0.633085	-0.101882	0.25603	0.189629	-0.473994	-0.0955847	-0.39618	-0.378286	-0.590609	-0.487612	0.060967	0.247118	0.0817132	-0.272317	0.721417	0.383485	0.416365	0.269091
Unigene0011507	coral2	0.193825	-0.256699	0.279237	0.234727	0.123368	-0.820363	-0.291835	0.0181926	0.324103	-0.406066	-0.127789	-0.0465573	0.0646543	-0.166413	-0.377439	-0.306009	0.0639947	0.00477361	0.698359	0.461943
Unigene0011534	coral2	-0.103566	-0.157501	0.388703	-0.164244	-0.0610054	-0.430269	0.116996	0.369527	0.303568	-0.228234	-0.230462	0.157812	0.252184	0.478614	-0.0708451	0.0469878	0.52482	0.288414	0.901526	0.294801
Unigene0011564	coral2	0.685843	0.284662	-0.167192	0.0756836	0.277517	0.290508	-0.193197	0.328302	0.132928	0.212902	-0.191731	-0.689343	-0.489524	-0.328412	-0.497159	-0.27286	-0.451536	-0.575964	-0.412862	-0.42503
Unigene0011572	coral2	0.38994	0.0116674	0.622048	0.373519	0.583744	-0.415835	-0.382799	0.233124	0.307558	0.0265776	-0.177161	-0.315879	-0.16193	0.258846	-0.514692	-0.138482	0.0843514	0.192312	0.823211	0.366749
Unigene0011582	coral2	0.0665938	-0.0564491	0.506645	0.305632	0.132381	-0.48293	-0.306311	-0.201562	0.097879	-0.48476	-0.0379024	0.215306	0.391664	0.149474	-0.15077	-0.326087	0.258222	0.208174	0.845029	0.777531
Unigene0011587	coral2	0.454562	0.230741	0.384898	0.215064	0.220831	-0.190579	0.0476652	0.398655	0.367419	0.06656	-0.0363489	0.226831	0.38403	0.421419	-0.281051	0.0674987	-0.0721792	-0.00311219	0.757263	0.217152
Unigene0011616	coral2	0.110815	0.00795971	0.696582	0.185295	0.631425	-0.39974	-0.479781	0.11756	0.12014	-0.0112835	-0.390587	-0.399999	-0.0108516	0.171017	-0.33801	-0.0517893	0.371346	0.516901	0.842105	0.245069
Unigene0011620	coral2	-0.308671	-0.417228	-0.436602	-0.578972	-0.551742	-0.17904	0.284636	0.335425	0.0937883	-0.231976	-0.262641	-0.349937	-0.551738	-0.163451	0.0600107	-0.072388	0.302728	-0.293335	-0.358317	-0.385183
Unigene0011622	coral2	0.233161	-0.135507	0.308102	-0.0229532	0.164678	-0.0482347	0.0107722	0.379934	0.44282	-0.0751893	-0.0342268	-0.191773	-0.227491	0.44361	-0.454862	-0.318498	0.348225	0.0380016	0.716454	0.418837
Unigene0011632	coral2	0.0698948	0.0132189	0.729873	0.198353	0.358695	-0.496081	-0.307536	0.25512	0.0890635	-0.140952	-0.387877	-0.220662	-0.0280992	0.443856	-0.176492	0.0554606	0.373495	0.330132	0.86181	0.305645
Unigene0011644	coral2	-0.340567	0.205085	-0.391498	-0.119552	-0.473945	0.567657	0.32902	-0.35388	-0.470929	0.0348672	0.285891	0.509484	0.318373	0.00568795	0.642572	0.245672	-0.175295	-0.132186	-0.756826	-0.184841
Unigene0011658	coral2	-0.265105	0.0560846	0.23419	-0.196169	-0.211319	0.169659	0.213578	-0.0499538	0.00963739	-0.265444	0.0482129	0.540239	0.680644	0.481525	0.244154	-0.0445214	0.530242	0.353947	0.609099	0.469268
Unigene0011664	coral2	0.0364925	0.227107	-0.187936	0.0213521	-0.303759	-0.368783	0.116293	0.0686068	-0.203762	-0.0544312	-0.197549	0.302539	0.439102	-0.280774	0.362864	0.449053	-0.427444	-0.276946	-0.338364	-0.510476
Unigene0011688	coral2	-0.575438	-0.191005	-0.0729709	-0.0892236	0.158189	0.557413	0.0802445	-0.424367	-0.252953	0.406608	0.383702	0.0778003	-0.242135	0.171592	0.284932	0.19211	0.25252	0.580015	-0.327266	0.046547
Unigene0011731	coral2	-0.233238	-0.52268	0.147246	0.144228	0.302448	-0.108692	-0.0758778	-0.336703	0.361395	0.0495498	0.506002	0.157764	-0.161446	0.138686	-0.324052	-0.318916	0.332221	0.550197	0.592281	0.763894
Unigene0011744	coral2	0.151061	0.178677	0.704689	0.139677	0.173853	-0.325661	-0.408693	0.0555856	-0.0403485	-0.567417	-0.468404	-0.143567	0.338537	0.287356	-0.138473	-0.345951	0.48541	0.157427	0.889942	0.5734
Unigene0011766	coral2	-0.431456	-0.133694	0.147039	-0.263826	-0.373193	-0.015275	0.252938	-0.101613	0.0106913	-0.395388	0.0593374	0.568123	0.590412	0.409826	0.30728	-0.0641912	0.605328	0.344118	0.56948	0.508792
Unigene0011820	coral2	0.27133	-0.0137378	0.381697	-0.161868	0.273911	-0.0760261	-0.0766374	0.632804	0.351797	0.0349511	-0.414585	-0.567223	-0.388074	0.397381	-0.450616	-0.141476	0.398351	0.0410308	0.609591	-0.0138503
Unigene0011831	coral2	0.132071	-0.448827	0.194177	-0.0877275	0.313967	-0.493014	-0.0703531	0.379837	0.643782	0.0353108	-0.0777128	-0.337933	-0.358734	0.0782886	-0.62458	-0.237046	0.331602	0.245743	0.784846	0.234915
Unigene0011866	coral2	0.21784	-0.299257	0.307406	0.0088306	0.479218	-0.573552	-0.242254	0.3171	0.552126	0.0481215	-0.211477	-0.384187	-0.176029	-0.0599342	-0.62228	-0.179792	0.247926	0.318316	0.822512	0.151181
Unigene0011901	coral2	-0.109671	-0.213814	0.428185	0.0810637	0.21974	-0.402489	0.0549325	0.165698	0.344768	0.0640822	0.0686106	0.27655	0.206762	0.47335	-0.135895	0.159824	0.338646	0.509588	0.904353	0.397921
Unigene0011917	coral2	-0.230081	-0.0141217	0.30508	-0.24266	-0.428207	-0.105638	0.365604	0.469778	0.0336131	-0.253468	-0.217297	0.250485	0.0815385	0.821554	0.282883	0.21729	0.50895	0.00402013	0.496335	0.164561
Unigene0011927	coral2	0.183093	0.490454	-0.0537902	0.360232	0.190846	0.392536	-0.233091	-0.361339	-0.516377	0.238658	0.060117	-0.0183139	0.0964121	-0.270546	0.25516	0.200295	-0.58429	-0.191359	-0.729147	-0.313475
Unigene0011950	coral2	0.364857	0.300875	0.583436	0.0290897	0.291703	-0.0251006	-0.157185	0.40555	0.201611	-0.13806	-0.379227	-0.14307	0.310443	0.456617	-0.285788	-0.150175	0.338456	0.123901	0.862073	0.257237
Unigene0011955	coral2	0.39942	-0.142848	0.306664	0.156778	0.550616	-0.302965	-0.417763	0.00400395	0.485409	-0.139755	-0.0655758	-0.316812	0.0619949	-0.22351	-0.725571	-0.579553	0.180962	0.228668	0.823488	0.501264
Unigene0012028	coral2	0.246658	0.149544	0.576636	0.179822	0.464611	0.0581327	-0.453564	-0.13341	0.0972557	-0.294864	-0.164027	-0.19174	0.285699	0.14812	-0.378647	-0.542327	0.41191	0.315228	0.8264	0.677865
Unigene0012044	coral2	-0.109678	-0.392286	0.166066	-0.187509	0.106027	-0.475267	0.155533	0.289299	0.559467	0.0189498	0.0162342	0.167341	0.167606	0.217869	-0.288912	0.020523	0.412945	0.445562	0.880348	0.248872
Unigene0012045	coral2	-0.332193	0.0983114	0.4882	0.0391212	-0.153054	-0.387873	-0.376709	-0.385286	-0.445609	-0.756344	-0.42803	0.145592	0.589809	0.01068	0.371311	-0.180019	0.515019	0.275876	0.464673	0.487089
Unigene0012085	coral2	0.665642	0.197828	0.300721	0.119219	0.334728	-0.103064	-0.034902	0.604451	0.50632	0.122492	-0.174951	-0.228779	-0.0125723	0.282662	-0.579212	-0.140714	-0.0823029	-0.190406	0.648206	0.0521121
Unigene0012154	coral2	0.300682	0.306552	0.450485	0.0675431	0.576145	0.133558	-0.0913295	0.465759	0.157057	0.49667	-0.264581	-0.286586	-0.0136139	0.406294	-0.240279	0.326009	0.0520151	0.304563	0.440318	-0.279741
Unigene0012176	coral2	0.0563197	0.442504	0.847098	0.26727	0.312542	0.10629	-0.473036	-0.166724	-0.375023	-0.394933	-0.387706	-0.064653	0.435818	0.478171	0.109348	-0.194703	0.463889	0.32197	0.686462	0.578773
Unigene0012211	coral2	-0.0987015	-0.097958	0.35458	-0.443357	0.105395	-0.205289	0.0406161	0.618054	0.251174	-0.0280888	-0.576254	-0.403208	-0.0959404	0.382906	-0.162879	0.0923278	0.682917	0.335982	0.679884	-0.18208
Unigene0012214	coral2	0.0649028	-0.0630878	0.15648	-0.24289	0.0109432	0.323128	0.335813	0.535117	0.379628	0.195834	0.0444716	-0.0499413	-0.230513	0.704251	-0.216986	-0.0174407	0.391084	0.0836413	0.473488	0.129328
Unigene0012246	coral2	0.0673644	0.0592455	0.349218	0.0407736	0.0155535	-0.268526	0.163582	0.252227	0.277622	-0.0601299	-0.00669761	0.458475	0.557054	0.471796	-0.0232949	0.158197	0.199729	0.240585	0.817523	0.303853
Unigene0012290	coral2	-0.437187	-0.308577	0.272279	0.175874	0.17421	-0.231401	-0.00696778	-0.427688	0.0773167	0.0281156	0.399718	0.560613	0.371672	0.245742	0.12223	0.10804	0.302513	0.723231	0.603238	0.618635
Unigene0012319	coral2	-0.441889	-0.558821	-0.0326754	-0.398485	-0.200227	-0.146047	0.426216	0.187146	0.485011	-0.0073767	0.248152	0.341764	0.0352577	0.425301	-0.0677697	-0.0117693	0.632153	0.473441	0.667899	0.367424
Unigene0012336	coral2	-0.12194	0.299788	-0.082447	0.0911064	-0.0760585	-0.0760677	-0.131046	-0.221741	-0.526088	0.0413805	-0.228467	0.0424838	0.232107	-0.342801	0.465616	0.422539	-0.343687	-0.0729251	-0.605402	-0.524273
Unigene0012344	coral2	0.702866	0.58764	0.68808	0.841745	0.5535	-0.259396	-0.553471	-0.00897931	-0.180082	-0.00890759	-0.172645	-0.110772	0.136392	0.169345	-0.20406	0.0400101	-0.549455	-0.23975	0.315536	0.244284
Unigene0012391	coral2	0.512015	0.0582071	0.398646	0.297364	0.4406	-0.0534473	-0.213057	0.155907	0.437788	-0.0293042	0.0882774	-0.0919141	0.0471406	0.241743	-0.595736	-0.416542	0.0448816	0.0375045	0.787089	0.570203
Unigene0012413	coral2	-0.546036	-0.264256	-0.499667	-0.46486	-0.706649	0.0774735	0.642437	0.258384	-0.125525	0.140943	0.0806214	0.229871	-0.335427	0.227678	0.547521	0.527061	0.0595984	-0.184066	-0.652532	-0.548
Unigene0012419	coral2	0.541388	0.571017	0.670392	0.122046	0.394916	0.0070921	-0.396009	0.417861	-0.0503529	-0.178073	-0.6746	-0.451697	0.243678	0.28485	-0.253136	-0.135686	0.177709	-0.0625335	0.60588	0.00418071
Unigene0012425	coral2	0.639559	0.304059	0.618549	0.57766	0.555491	-0.254099	-0.412346	0.102228	0.213304	-0.0492303	-0.0687122	-0.0770548	0.186248	0.218836	-0.47123	-0.217804	-0.195681	-0.0262816	0.750316	0.483255
Unigene0012433	coral2	-0.525882	-0.00492469	-0.417513	-0.362852	-0.511631	0.164161	0.445958	0.0354036	-0.369131	0.209256	-0.0188107	0.267309	0.0158393	0.0180823	0.682425	0.644483	-0.0623872	-0.0236468	-0.758122	-0.688363
Unigene0012438	coral2	-0.133839	-0.0678837	0.555432	-0.0722029	0.428681	0.0809749	-0.118948	0.178778	0.157164	0.13489	-0.149062	-0.194304	-0.0589963	0.551775	-0.182747	-0.00252035	0.622453	0.627152	0.776474	0.305468
Unigene0012441	coral2	-0.0296771	-0.123129	0.687097	0.217257	0.367823	-0.467006	-0.34568	0.0889797	0.0903981	-0.178988	-0.257217	-0.223613	-0.131781	0.388336	-0.204793	-0.0735476	0.433018	0.397251	0.83505	0.471324
Unigene0012446	coral2	0.737893	0.372657	0.572065	0.567427	0.577382	0.0249445	-0.573467	0.00338237	0.08804	-0.171895	-0.128374	-0.395714	-0.0648082	0.0917032	-0.567932	-0.54002	-0.169116	-0.215841	0.508394	0.539705
Unigene0012459	coral2	0.0648969	-0.346995	0.103271	-0.203082	0.153562	-0.15017	0.266778	0.447194	0.694302	0.185454	0.148388	0.0688552	-0.0570246	0.390967	-0.454819	-0.0800489	0.362875	0.303152	0.818506	0.257362
Unigene0012481	coral2	-0.265435	-0.399085	0.0999044	-0.0807758	-0.0562291	-0.615647	0.0938285	-0.0369221	0.340485	-0.180927	0.0913042	0.406706	0.389753	0.022678	-0.0517415	0.0318518	0.311174	0.426588	0.712852	0.355657
Unigene0012482	coral2	-0.127707	-0.289305	0.0560855	0.121117	0.011777	-0.28896	0.146309	-0.21113	0.356314	-0.0544312	0.446597	0.636929	0.473259	0.124732	-0.0901489	-0.0612759	0.10557	0.364507	0.639612	0.58948
Unigene0012490	coral2	0.222725	0.00237033	-0.511481	-0.226899	-0.0495935	0.811894	0.482527	0.178976	0.390141	0.474633	0.542245	0.16242	-0.105317	0.114018	-0.251926	-0.143657	-0.18838	-0.186527	-0.283587	-0.0967704
Unigene0012512	coral2	-0.260279	-0.0663115	0.309505	0.0215518	0.274011	-0.0374156	0.0450617	-0.148715	0.126871	0.181278	0.182472	0.446588	0.540339	0.307285	0.0684732	0.212873	0.323793	0.723737	0.664973	0.319903
Unigene0012527	coral2	-0.0858197	0.544947	0.102121	0.37849	-0.330395	0.269288	-0.102715	-0.502092	-0.803701	-0.295237	0.0321482	0.446253	0.444117	0.0830261	0.715828	0.196638	-0.359343	-0.318706	-0.597751	0.0864133
Unigene0012536	coral2	-0.449436	-0.687488	-0.162328	-0.330507	-0.106714	-0.337443	0.442361	0.124284	0.603442	0.16877	0.391032	0.4275	0.0401603	0.219064	-0.131566	0.116147	0.436181	0.556528	0.61665	0.260977
Unigene0012538	coral2	-0.178254	-0.159537	0.523504	0.261215	0.355711	-0.71204	-0.543246	-0.350601	-0.09577	-0.340853	-0.261243	-0.0776786	0.244922	-0.194402	-0.0585392	-0.0992907	0.293604	0.519938	0.64439	0.425754
Unigene0012555	coral2	0.158649	-0.00251509	-0.00700442	-0.412258	-0.160433	-0.39208	0.19514	0.632699	0.36917	-0.12414	-0.476817	-0.0850377	0.285968	0.000199496	-0.163243	0.0957362	0.222173	-0.0712967	0.466197	-0.35856
Unigene0012578	coral2	0.0732951	0.28082	0.313121	0.418031	-0.121615	0.0904605	-0.171672	-0.506631	-0.272063	-0.501903	0.232095	0.571914	0.650401	0.202669	0.212035	-0.317062	-0.0220102	-0.0645575	0.302194	0.81528
Unigene0012579	coral2	-0.409555	0.0638073	-0.077171	-0.0233204	-0.440601	0.340309	0.3558	-0.0452291	-0.422892	0.0915963	0.183491	0.313935	-0.208069	0.514053	0.620977	0.431864	-0.0105129	-0.117962	-0.53449	-0.11462
Unigene0012593	coral2	-0.0464633	-0.631388	0.0275935	-0.113901	0.598649	-0.256807	-0.119616	0.0922608	0.684611	0.377821	0.203183	-0.393361	-0.48837	-0.149263	-0.713025	-0.24068	0.331001	0.611298	0.612377	0.200537
Unigene0012606	coral2	0.329587	-0.304841	0.147117	0.0518805	0.743126	-0.203891	-0.206055	0.299261	0.661535	0.477269	0.0464265	-0.521005	-0.450448	-0.110575	-0.809421	-0.165177	0.0543914	0.368816	0.575435	0.00886439
Unigene0012637	coral2	0.405882	0.0624667	-0.539854	-0.154398	0.220463	0.582798	0.038841	0.00847833	0.282706	0.371094	0.236879	-0.299325	-0.155799	-0.542387	-0.454717	-0.34622	-0.352582	-0.238833	-0.469652	-0.319047
Unigene0012653	coral2	-0.52198	-0.208735	-0.548113	-0.236491	-0.591007	0.0965809	0.49976	-0.083153	-0.251204	0.178205	0.271178	0.367393	-0.193703	-0.00952023	0.587948	0.502682	-0.18742	-0.149951	-0.823147	-0.453924
Unigene0012687	coral2	-0.0584986	0.247608	-0.148816	0.409483	-0.0414873	0.177017	-0.0547834	-0.431076	-0.513991	0.219016	0.277367	0.23717	-0.0439527	-0.151876	0.430448	0.362944	-0.622726	-0.202698	-0.809826	-0.214314
Unigene0012728	coral2	-0.242431	-0.515535	-0.000422508	-0.181873	-0.0382604	-0.26755	-0.104792	-0.266718	0.322933	-0.441022	0.130902	0.0339607	0.0740758	-0.178735	-0.289162	-0.603245	0.54898	0.320849	0.592373	0.681601
Unigene0012730	coral2	0.0157922	-0.192537	0.18501	-0.114439	0.118139	0.293788	-0.0136434	0.0499389	0.284732	-0.137986	0.126956	-0.159787	-0.212701	0.34795	-0.34883	-0.518349	0.506385	0.167481	0.518481	0.587245
Unigene0012756	coral2	-0.352277	0.16589	0.61053	0.150767	-0.247823	-0.447384	-0.145099	-0.173737	-0.435509	-0.586589	-0.333993	0.42184	0.597363	0.452176	0.547687	0.197387	0.411101	0.248409	0.544919	0.441966
Unigene0012774	coral2	0.463923	-0.00291044	0.247152	0.206403	0.823274	0.0393302	-0.40302	-0.00980592	0.4504	0.302913	0.062016	-0.38231	-0.0105628	-0.231377	-0.746499	-0.376369	-0.0117111	0.360227	0.582769	0.234307
Unigene0012790	coral2	0.0816865	-0.490976	-0.0475231	-0.30221	0.385558	-0.375096	0.0609683	0.44346	0.762107	0.320612	-0.0431093	-0.341165	-0.271641	-0.12709	-0.656942	-0.0846385	0.287988	0.398625	0.645637	-0.112307
Unigene0012791	coral2	0.037602	0.416323	0.416582	0.219028	-0.367075	-0.268319	-0.161179	-0.202697	-0.407606	-0.762922	-0.295216	0.483738	0.845506	0.198328	0.423013	-0.10297	0.103501	-0.19705	0.370977	0.473227
Unigene0012846	coral2	0.223778	0.28767	-0.140776	0.530668	-0.0979156	0.0210262	0.0232301	-0.206395	-0.31546	0.189247	0.311897	0.29661	-0.0722679	-0.0568594	0.268921	0.332201	-0.823327	-0.486657	-0.681573	-0.166014
Unigene0012847	coral2	-0.208381	-0.535274	-0.184093	-0.418536	-0.212609	-0.310282	0.530045	0.430516	0.699783	0.109899	0.218646	0.344176	0.0708419	0.285116	-0.217586	0.0817242	0.382353	0.278853	0.6488	0.112439
Unigene0012848	coral2	-0.332789	-0.361403	0.300772	-0.224067	-0.145259	-0.519464	0.0905145	0.180183	0.249445	-0.332034	-0.171859	0.159863	0.162234	0.345568	-0.00208789	-0.0231397	0.64045	0.387267	0.820918	0.38327
Unigene0012895	coral2	-0.313216	0.00659633	0.517562	-0.162725	-0.172745	-0.221814	0.148515	0.257925	-0.0200072	-0.269014	-0.274691	0.294704	0.371304	0.725666	0.277997	0.218947	0.640402	0.373593	0.779193	0.305311
Unigene0012947	coral2	0.273915	0.251554	0.270911	0.0252288	-0.105568	0.0636195	0.049926	0.115027	0.16604	-0.375428	-0.0429403	0.352911	0.647358	0.325743	-0.0949967	-0.304646	0.201942	-0.0793404	0.669724	0.507185
Unigene0013044	coral2	-0.382601	-0.374912	0.0963729	-0.012341	-0.17674	-0.17364	0.362714	-0.0399466	0.267953	0.0199769	0.440451	0.637829	0.178773	0.535389	0.126558	0.157826	0.308096	0.393414	0.552079	0.518862
Unigene0013102	coral2	0.528152	0.402006	0.593983	0.592909	0.661408	0.0890322	-0.311975	0.0237063	0.0959742	0.273007	0.102364	0.035109	0.195871	0.37027	-0.317831	0.0172613	-0.253553	0.153356	0.556281	0.356249
Unigene0013134	coral2	-0.155247	-0.0825064	0.23314	-0.0801969	-0.384641	-0.270491	0.264879	0.154609	0.142483	-0.403122	0.0102323	0.52919	0.440261	0.525692	0.172556	-0.00567663	0.372218	0.0522698	0.659177	0.484809
Unigene0013163	coral2	0.124261	0.0235113	-0.407721	-0.269294	-0.440517	0.0667933	0.518639	0.655942	0.125704	0.270729	-0.0800293	-0.0888153	-0.458234	0.191319	0.105022	0.404883	-0.3091	-0.590027	-0.549121	-0.715258
Unigene0013214	coral2	-0.220325	-0.262599	0.280076	-0.0968197	0.398074	-0.150191	-0.466026	-0.381275	0.0596538	-0.277335	-0.159474	-0.298873	0.130782	-0.299235	-0.274979	-0.493486	0.598714	0.625387	0.576325	0.474563
Unigene0013216	coral2	0.212957	0.319728	0.569955	-0.0486861	0.247466	0.136886	0.0278145	0.598166	0.0947744	0.151271	-0.390764	-0.201144	0.0174274	0.741768	-0.0935966	0.214363	0.333114	0.150197	0.611884	-0.0558494
Unigene0013258	coral2	-0.30424	-0.0869066	0.316142	-0.0143437	0.0271404	-0.503462	-0.0731988	-0.135867	-0.0138774	-0.210272	-0.147832	0.378109	0.625469	0.0639383	0.199707	0.198843	0.329269	0.521221	0.628041	0.224973
Unigene0013329	coral2	0.16596	-0.0399115	0.0295711	-0.205213	0.0331479	0.384982	0.384717	0.402367	0.510121	0.215885	0.250947	0.204582	0.0955747	0.55203	-0.296681	-0.119034	0.263228	0.105754	0.54896	0.251102
Unigene0013330	coral2	0.555098	0.290426	0.362427	0.029479	0.365116	0.0954606	-0.0108155	0.562441	0.408231	0.170516	-0.207675	-0.168392	0.156735	0.385057	-0.458796	-0.0744485	0.065886	-0.010673	0.683857	0.0331072
Unigene0013375	coral2	0.202025	-0.18777	0.323629	-0.0319181	0.161186	-0.423682	0.0236989	0.428206	0.532475	-0.0904235	-0.120286	-0.034965	0.0395178	0.31781	-0.426623	-0.138324	0.306021	0.152482	0.908027	0.315636
Unigene0013413	coral2	0.262961	-0.0244536	-0.284592	0.200581	-0.243529	-0.129811	0.427293	0.366492	0.243008	0.336569	0.345387	0.288557	-0.30172	0.221701	-0.00918013	0.380282	-0.621962	-0.519538	-0.320093	-0.266229
Unigene0013538	coral2	0.0639644	-0.0233775	0.450194	-0.0652552	0.125393	-0.0483119	-0.371859	0.123778	-0.0386579	-0.46014	-0.454348	-0.602492	-0.343081	0.195011	-0.25351	-0.513587	0.566915	0.00513653	0.449416	0.384631
Unigene0013578	coral2	-0.0352865	0.00519422	0.680703	0.276456	0.316406	-0.630355	-0.36749	-0.0543485	0.00203319	-0.267271	-0.282435	0.0717278	0.359829	0.216885	-0.046096	0.0466822	0.306497	0.450114	0.881723	0.440165
Unigene0013584	coral2	0.0186297	0.568673	0.00154341	-0.0548525	-0.247179	0.692866	0.239107	0.184906	-0.499995	0.19018	-0.132284	0.0679394	0.0347853	0.448688	0.512361	0.403529	-0.162739	-0.312458	-0.608527	-0.448874
Unigene0013606	coral2	-0.0601557	0.0797704	0.733984	0.205979	0.293739	-0.374145	-0.568214	-0.248292	-0.191723	-0.556678	-0.412326	-0.155706	0.328503	0.124706	-0.0511856	-0.333875	0.53739	0.404371	0.814356	0.644043
Unigene0013673	coral2	0.0327245	-0.183643	0.374543	-0.149092	0.20775	-0.227548	0.030198	0.351618	0.456581	-0.0507297	-0.129301	-0.0290341	0.115148	0.403928	-0.340765	-0.128746	0.525652	0.384225	0.955102	0.346493
Unigene0013674	coral2	-0.041674	-0.074519	0.32948	-0.169107	0.231072	0.181153	-0.0633877	0.0186465	0.265414	-0.136674	-0.0171938	0.0156201	0.289715	0.306005	-0.26109	-0.368124	0.620931	0.470489	0.81145	0.537578
Unigene0013693	coral2	-0.413585	0.255715	-0.224275	-0.16654	-0.684971	0.299812	0.320694	-0.308194	-0.54971	-0.313217	0.0627019	0.664698	0.62728	0.106623	0.803633	0.247203	0.0101915	-0.151074	-0.485871	-0.054358
Unigene0013711	coral2	0.0198172	-0.309165	0.031056	0.294933	0.214867	0.105132	-0.0927634	-0.225373	0.169751	0.117482	0.469408	-0.102061	-0.588987	0.132105	-0.29854	-0.302111	-0.0458948	0.0297562	0.0275593	0.506655
Unigene0013733	coral2	-0.00589068	-0.25248	0.030321	-0.322727	0.00773339	0.0149662	0.373242	0.40475	0.617451	0.122964	0.152331	0.243405	0.20662	0.410747	-0.302758	-0.0674479	0.425278	0.309879	0.77289	0.239468
Unigene0013756	coral2	-0.386065	-0.0419626	-0.529302	-0.393045	-0.598443	0.235344	0.390968	0.0587711	-0.329155	0.0422785	-0.0461792	0.0433153	-0.226241	-0.106923	0.523833	0.337004	-0.0807157	-0.305217	-0.893422	-0.619524
Unigene0013784	coral2	-0.219994	-0.250875	0.166343	-0.431527	0.185853	0.0925673	-0.0848277	0.0345543	0.270059	-0.164781	-0.186837	-0.219794	0.153006	0.0370621	-0.269609	-0.394365	0.786788	0.560494	0.678773	0.303618
Unigene0013817	coral2	-0.0495651	0.194923	0.0172981	0.561246	-0.139306	-0.0631422	-0.190144	-0.53395	-0.565586	-0.121706	0.238535	0.264803	-0.0559166	-0.0995383	0.427531	0.163828	-0.550277	-0.311043	-0.625975	0.13311
Unigene0013844	coral2	-0.11318	0.153653	0.60586	0.0328233	0.207233	-0.133389	0.0103703	0.204582	0.0305336	0.0345259	-0.192385	0.259335	0.458467	0.641439	0.122291	0.308527	0.420112	0.523552	0.822793	0.22877
Unigene0013933	coral2	0.0604451	-0.06999	0.182642	-0.330678	-0.159367	-0.183192	0.350078	0.628834	0.459394	-0.0724495	-0.194819	0.164581	0.248739	0.528782	-0.146597	0.0723947	0.426211	0.0911954	0.77635	0.0676032
Unigene0013934	coral2	-0.190162	-0.307214	-0.239171	0.187707	0.205542	0.394415	-0.0103124	-0.434914	-0.00727679	0.367004	0.614067	-0.0505513	-0.590381	-0.0724196	-0.0975223	-0.125968	-0.15422	0.150433	-0.443326	0.219845
Unigene0013964	coral2	-0.0264918	0.313845	0.631049	0.388484	-0.0170184	-0.388895	-0.129353	-0.110884	-0.253419	-0.321621	-0.131789	0.556407	0.71446	0.481712	0.352673	0.264282	0.0714548	0.189913	0.633679	0.44859
Unigene0013969	coral2	0.254971	-0.267156	0.124902	-0.174861	0.607973	-0.0804109	-0.096604	0.407635	0.663066	0.389571	-0.0735284	-0.498236	-0.302411	-0.0254014	-0.737823	-0.190874	0.269488	0.398546	0.650436	-0.0377957
Unigene0014034	coral2	-0.495328	0.145265	-0.151716	0.0972011	-0.28869	0.347939	0.200678	-0.524689	-0.56096	0.111412	0.348998	0.624594	0.349929	0.112543	0.737021	0.440467	-0.159759	0.164725	-0.580749	-0.0402085
Unigene0014037	coral2	-0.477339	0.0848058	0.506917	-0.0439749	0.0354793	-0.16463	-0.111855	-0.226216	-0.311932	-0.221783	-0.230263	0.348168	0.638792	0.34358	0.439788	0.25788	0.551868	0.664861	0.564442	0.277401
Unigene0014057	coral2	0.346455	-0.104971	0.48999	0.333802	0.768452	-0.482485	-0.483228	0.07655	0.384004	0.154778	-0.127024	-0.38266	-0.108589	-0.0963529	-0.629718	-0.164283	0.0383781	0.393522	0.778388	0.262154
Unigene0014092	coral2	-0.647999	-0.685875	0.00547335	-0.356104	-0.235481	-0.3517	0.185555	-0.00859827	0.210266	-0.198586	0.0698585	0.0446014	-0.306145	0.224054	0.0518549	-0.0591383	0.700297	0.454341	0.407234	0.33466
Unigene0014133	coral2	0.364776	0.0931617	0.234716	-0.163733	0.565346	0.0971147	-0.231671	0.340621	0.382179	0.195787	-0.316397	-0.509939	0.0340971	-0.0747376	-0.574154	-0.243918	0.259043	0.280378	0.565301	-0.0950009
Unigene0014161	coral2	-0.508853	-0.412277	0.0972944	-0.186243	-0.016067	-0.505311	-0.0580325	-0.275228	0.0904814	-0.237914	-0.0254669	0.25874	0.384875	-0.154418	0.101418	0.00256322	0.490534	0.627723	0.531614	0.290554
Unigene0014181	coral2	0.361565	0.475091	0.679273	0.394202	0.346078	-0.343531	-0.242079	0.240016	-0.0588606	-0.0054617	-0.34444	0.130871	0.512735	0.383406	0.00253723	0.312011	-0.105214	0.115805	0.657646	0.0709507
Unigene0014183	coral2	-0.443286	-0.142951	0.505364	0.0143827	-0.0597055	-0.40249	-0.142904	-0.236912	-0.144953	-0.453714	-0.151344	0.317123	0.446487	0.330831	0.265332	-0.00831679	0.61195	0.533517	0.737236	0.587872
Unigene0014194	coral2	-0.320018	-0.241947	-0.144248	0.231262	-0.183874	-0.412236	-0.287924	-0.597553	-0.394364	-0.343109	0.0704652	-0.00361437	-0.196175	-0.51394	0.265233	-0.0868303	-0.180512	-0.0907124	-0.489049	0.132448
Unigene0014209	coral2	0.157204	0.089982	0.52737	0.156554	0.493778	-0.00234324	-0.0973306	0.160853	0.281702	0.203371	0.0175934	0.0885808	0.269026	0.469663	-0.273498	0.0350993	0.26081	0.490704	0.860685	0.356897
Unigene0014269	coral2	-0.209996	-0.141337	0.45211	0.47745	0.677638	-0.299088	-0.443459	-0.544762	-0.0797105	0.253437	0.233608	0.112514	0.126016	-0.0542685	-0.0570247	0.155756	0.0213568	0.780954	0.422956	0.399586
Unigene0014277	coral2	-0.399724	0.0865212	-0.220484	0.159628	-0.426106	0.180956	0.293816	-0.342252	-0.494075	0.111243	0.357783	0.580634	0.0816706	0.174954	0.707684	0.510889	-0.333548	-0.114479	-0.702957	-0.130237
Unigene0014288	coral2	0.251438	-0.132481	0.454604	0.542891	0.725937	-0.566216	-0.479256	-0.219035	0.289433	0.146228	0.133038	-0.0432515	0.0769188	-0.150532	-0.476716	-0.0842416	-0.146455	0.444334	0.705003	0.440656
Unigene0014307	coral2	0.0784193	0.465277	0.602758	0.202436	-0.0487963	-0.0111628	-0.303109	-0.226084	-0.357311	-0.639916	-0.316151	0.291779	0.819205	0.297417	0.244742	-0.245596	0.318118	0.0731018	0.599538	0.601231
Unigene0014321	coral2	-0.0157633	0.0132368	0.607009	0.438063	0.766693	-0.202894	-0.37989	-0.176308	0.0201146	0.389565	0.0669379	-0.0470407	0.0214017	0.235519	-0.162402	0.256556	0.0570461	0.70687	0.57536	0.251092
Unigene0014367	coral2	0.0384209	-0.0901553	-0.38861	-0.436193	0.00409406	0.488284	0.483877	0.62399	0.316677	0.688605	0.0589598	-0.315433	-0.59971	0.225065	-0.153992	0.33067	-0.0375687	-0.0847598	-0.389051	-0.721767
Unigene0014369	coral2	0.1333	0.0254386	0.516514	0.0703284	0.487974	-0.000450665	-0.0348556	0.33975	0.330441	0.297815	-0.0504026	-0.0729593	0.0147267	0.566942	-0.307275	0.110987	0.315191	0.465965	0.815141	0.214127
Unigene0014371	coral2	0.535298	0.116838	0.385249	0.46471	0.519178	0.14852	-0.319943	-0.0431472	0.27501	0.0291481	0.221207	-0.168004	-0.143541	0.206856	-0.570762	-0.483538	-0.0990513	-0.0355752	0.517434	0.635911
Unigene0014382	coral2	-0.0516117	-0.0847656	0.658229	0.503415	0.668832	-0.379698	-0.517686	-0.393769	-0.000281367	0.0282403	0.0800917	0.0195454	0.137069	0.115438	-0.191127	-0.0434264	0.169304	0.673749	0.739839	0.617131
Unigene0014414	coral2	0.475241	0.133717	0.354442	0.210682	0.638605	-0.145096	-0.722181	-0.175623	0.112951	-0.260371	-0.34431	-0.624621	0.0691581	-0.505849	-0.622619	-0.671655	0.097002	0.1096	0.473412	0.314992
Unigene0014457	coral2	0.355307	-0.283933	-0.0464431	-0.276706	0.288063	-0.114834	0.166966	0.633901	0.815808	0.279423	-0.0233918	-0.32454	-0.264623	0.0817578	-0.732099	-0.212138	0.194937	0.0819799	0.63709	-0.0544919
Unigene0014612	coral2	-0.529604	-0.492803	0.000709318	-0.640815	-0.261303	-0.21723	0.277551	0.243699	0.315509	-0.229982	-0.184789	0.0412775	0.0906323	0.221319	0.0101578	-0.0745721	0.870994	0.489413	0.620952	0.139543
Unigene0014627	coral2	-0.445142	0.112029	-0.351919	-0.287409	-0.489879	0.28472	0.307698	-0.309713	-0.374141	-0.0983607	0.10109	0.553462	0.597996	-0.124082	0.633492	0.259074	0.0330753	0.0703231	-0.460213	-0.211932
Unigene0014628	coral2	0.0646976	0.478722	-0.120667	0.0757925	-0.338193	0.0904059	0.213167	-0.0591237	-0.32769	-0.0391942	-0.0146653	0.597677	0.759414	-0.00968063	0.510787	0.409149	-0.405459	-0.25126	-0.317294	-0.294043
Unigene0014633	coral2	0.319556	0.0058491	0.21673	-0.181302	0.405735	-0.198672	-0.453448	0.306246	0.184073	-0.14818	-0.627361	-0.886886	-0.303265	-0.344863	-0.540897	-0.40635	0.288027	0.015812	0.317821	-0.180854
Unigene0014647	coral2	0.433429	0.505355	0.791626	0.564561	0.580748	-0.149156	-0.777481	-0.325816	-0.277716	-0.402013	-0.361673	-0.19725	0.49069	-0.0330572	-0.198984	-0.387896	0.0376892	0.148423	0.634471	0.578346
Unigene0014662	coral2	0.218588	0.137895	0.770381	0.30386	0.598411	-0.33834	-0.406199	0.219763	0.0931161	0.0465539	-0.345709	-0.305334	-0.0229121	0.391006	-0.286019	0.0581995	0.24408	0.38323	0.82706	0.25059
Unigene0014700	coral2	-0.292225	-0.289609	0.0413011	-0.307394	-0.175973	-0.0402123	0.549859	0.36008	0.445749	0.194053	0.242984	0.522673	0.23709	0.642251	0.0456953	0.286315	0.426127	0.406787	0.650449	0.176057
Unigene0014704	coral2	0.0976431	-0.117025	0.410534	0.441668	0.674855	-0.371683	-0.423453	-0.368497	0.214756	0.127743	0.208805	0.111712	0.288411	-0.13889	-0.351243	-0.10616	-0.0129923	0.599813	0.69853	0.513273
Unigene0014718	coral2	0.638859	-0.0172538	0.205242	0.235508	0.614546	-0.206914	-0.146937	0.41078	0.647061	0.360951	0.0476544	-0.292438	-0.174542	0.0153901	-0.774432	-0.153597	-0.216496	0.0256039	0.614603	0.0680992
Unigene0014769	coral2	0.479981	0.264975	0.495847	0.0940752	0.554252	-0.205761	-0.38721	0.322502	0.233946	-0.00768609	-0.467887	-0.412743	0.214001	0.00104275	-0.471808	-0.162697	0.135057	0.166569	0.715069	0.0170544
Unigene0014827	coral2	-0.434719	-0.456506	0.20707	0.376641	0.185907	-0.408114	-0.0688768	-0.452193	0.021387	0.127427	0.49198	0.371426	-0.165465	0.185309	0.0973924	0.192806	0.0477946	0.528946	0.274542	0.531741
Unigene0014863	coral2	-0.126503	0.219754	0.640324	0.377608	0.645323	0.0595796	-0.441998	-0.398693	-0.280605	0.182489	-0.0188082	0.0523704	0.330783	0.216095	0.0862153	0.16685	0.183462	0.727376	0.457083	0.327924
Unigene0014915	coral2	0.224171	0.317193	0.594211	0.0228828	0.153458	-0.11935	-0.00592277	0.455942	0.126534	-0.0847675	-0.365186	0.0844202	0.42548	0.614713	-0.0559632	0.140261	0.308087	0.164856	0.834523	0.152451
Unigene0014928	coral2	-0.417869	0.150479	0.464315	-0.210774	-0.0608152	-0.0664139	-0.00358538	-0.0181679	-0.255656	-0.237962	-0.352805	0.289529	0.662201	0.418284	0.424951	0.251279	0.630278	0.567364	0.580296	0.14797
Unigene0014932	coral2	-0.0738789	-0.0710939	0.0673669	0.243932	0.129132	0.0545552	0.322303	-0.0862243	0.26006	0.417292	0.612214	0.741005	0.365398	0.439081	0.0573474	0.352324	-0.157614	0.368132	0.371407	0.310435
Unigene0014944	coral2	0.217472	0.541901	0.619675	0.0152538	0.282244	0.357172	-0.175776	0.209212	-0.147172	-0.081334	-0.394114	-0.0631884	0.487294	0.532146	0.0179143	-0.0259303	0.370554	0.227703	0.599226	0.171335
Unigene0014961	coral2	0.226007	0.216526	0.663562	0.089591	0.226604	-0.0721408	-0.239128	0.226707	0.0895692	-0.324567	-0.344334	-0.119825	0.252592	0.498894	-0.20889	-0.268696	0.46244	0.160946	0.891757	0.502397
Unigene0014972	coral2	-0.209233	-0.23065	0.430143	0.0875816	0.358669	-0.171912	-0.10295	-0.153362	0.243367	0.0276949	0.168805	0.235504	0.271853	0.326915	-0.156511	-0.0615228	0.463734	0.708949	0.873636	0.596851
Unigene0014998	coral2	0.165723	-0.28828	0.39272	0.128924	0.580828	-0.466061	-0.458086	-0.0356792	0.413128	-0.116262	-0.127346	-0.377037	-0.0759986	-0.178679	-0.626531	-0.438964	0.32997	0.435355	0.854827	0.471897
Unigene0014999	coral2	0.577834	0.162993	0.362357	0.500582	0.488051	0.14286	-0.290287	-0.0628378	0.2819	0.0195084	0.265471	-0.0550344	-0.0190647	0.193689	-0.5487	-0.46744	-0.174475	-0.0740084	0.522148	0.652534
Unigene0015026	coral2	0.517968	-0.188335	0.0625666	-0.0336948	0.46551	-0.0709917	-0.026619	0.466328	0.763845	0.25968	0.057193	-0.36696	-0.275631	0.0231312	-0.837164	-0.358225	0.0516539	0.0389596	0.646881	0.134897
Unigene0015047	coral2	0.253403	0.187483	0.425483	0.140831	0.756728	0.361036	-0.51882	-0.181765	0.0445274	0.127672	-0.118904	-0.472797	0.0339834	-0.063378	-0.45198	-0.416201	0.263107	0.450207	0.448301	0.302911
Unigene0015100	coral2	-0.151014	-0.264033	0.545345	0.148352	0.354931	-0.445691	-0.218529	-0.0418227	0.231702	-0.0998863	-0.022649	0.0438026	0.0860645	0.316076	-0.209608	-0.0716127	0.464621	0.593702	0.930491	0.571966
Unigene0015103	coral2	-0.185871	-0.293493	0.226721	-0.0466653	0.0234006	-0.616363	-0.289252	-0.230035	0.116561	-0.529969	-0.201883	0.0298347	0.339342	-0.259907	-0.124865	-0.342315	0.432269	0.33109	0.657748	0.474442
Unigene0015113	coral2	0.189366	0.303502	0.558072	0.0773263	0.212446	0.272123	0.0376206	0.367624	0.0710823	0.0819704	-0.135172	0.0162038	0.112826	0.795182	-0.0677523	0.0688718	0.304636	0.155422	0.62695	0.259652
Unigene0015202	coral2	0.440745	0.159747	0.00799388	0.367859	-0.0138772	-0.27128	0.101095	0.403389	0.0956205	0.24444	0.0286805	-0.0419673	-0.385861	0.175739	-0.0917494	0.338734	-0.639835	-0.55587	-0.235943	-0.304545
Unigene0015211	coral2	0.112639	-0.486932	-0.0182524	-0.159752	0.229749	-0.233226	0.0501503	0.167714	0.742855	0.00193437	0.214274	-0.058051	-0.0757148	-0.03056	-0.653339	-0.453214	0.339196	0.283737	0.784267	0.453618
Unigene0015282	coral2	0.421087	-0.0351386	-0.42082	0.0935774	0.172716	0.434008	0.332829	0.290688	0.440769	0.681599	0.525897	-0.0392064	-0.49064	0.0414421	-0.400976	0.0684681	-0.565413	-0.321935	-0.380374	-0.274445
Unigene0015299	coral2	-0.547636	-0.239352	0.228568	-0.381777	-0.225078	-0.399687	0.202141	0.142989	0.0480885	-0.206793	-0.255043	0.315473	0.434029	0.3264	0.310369	0.293653	0.66826	0.557672	0.63084	0.0725845
Unigene0015343	coral2	-0.462201	-0.401951	0.190237	0.0935144	0.367416	0.097178	0.0337133	-0.374676	0.166139	0.345555	0.529483	0.317133	-0.014478	0.312305	-0.0287425	0.0890628	0.356399	0.839034	0.456591	0.517562
Unigene0015354	coral2	0.103037	0.349872	0.714916	0.35255	0.241864	-0.43051	-0.63804	-0.319848	-0.372278	-0.622093	-0.497297	-0.0268603	0.628281	-0.0485164	0.0880822	-0.22926	0.233955	0.203341	0.628349	0.493737
Unigene0015373	coral2	-0.0157478	-0.459184	0.0821599	-0.282076	0.125198	-0.339639	0.234212	0.488405	0.708206	0.132749	0.0292545	-0.0449	-0.149864	0.286483	-0.461392	-0.0581351	0.432419	0.331526	0.820399	0.164475
Unigene0015375	coral2	0.525335	0.0883132	-0.555889	-0.0799786	0.0289444	0.583911	0.207712	0.22263	0.329152	0.358611	0.30203	-0.246431	-0.373209	-0.275717	-0.437099	-0.291467	-0.487765	-0.557797	-0.547617	-0.305034
Unigene0015391	coral2	-0.0891961	0.169395	0.3884	-0.0777685	-0.105403	-0.107214	0.163247	0.169911	0.0586423	-0.191048	-0.129495	0.494668	0.719876	0.527196	0.19749	0.168248	0.375456	0.297922	0.746453	0.290467
Unigene0015413	coral2	0.25059	0.196568	0.67398	0.0816237	0.383439	-0.155082	-0.228226	0.351839	0.177993	-0.0958312	-0.381183	-0.195617	0.188724	0.480259	-0.27445	-0.0781623	0.398201	0.275733	0.917235	0.289279
Unigene0015415	coral2	0.545316	0.154084	0.524027	0.525098	0.866259	-0.393726	-0.637912	-0.0058969	0.196857	0.183967	-0.187504	-0.453653	-0.0572541	-0.224351	-0.595528	-0.139027	-0.238406	0.219969	0.545688	0.144658
Unigene0015436	coral2	-0.208979	0.220975	-0.296833	0.00611185	-0.690723	0.132633	0.147014	-0.345575	-0.562302	-0.447577	0.0336026	0.41573	0.30585	-0.139348	0.641952	0.0437183	-0.23333	-0.494228	-0.706329	-0.0407078
Unigene0015443	coral2	0.414409	0.111609	0.177795	0.0913329	0.330445	0.502737	0.00158774	0.216897	0.340868	0.19227	0.199639	-0.181067	-0.204451	0.384366	-0.481988	-0.372444	0.0811736	-0.0406267	0.367406	0.355291
Unigene0015446	coral2	-0.0454485	0.152554	0.23185	-0.0664634	0.484827	0.703498	-0.138102	-0.165486	-0.0295974	0.302614	0.102433	-0.15372	0.082225	0.22425	-0.135337	-0.162458	0.355592	0.530142	0.224366	0.197737
Unigene0015449	coral2	-0.37266	-0.60062	-0.576699	-0.196133	-0.348375	-0.449932	0.533239	0.176339	0.326207	0.387269	0.386212	0.295603	-0.407942	-0.124525	0.11597	0.518601	-0.258913	-0.0116405	-0.372903	-0.434752
Unigene0015454	coral2	0.238529	0.166993	0.579093	0.609405	0.445644	-0.523776	-0.554394	-0.409141	-0.0645007	-0.289061	-0.0264925	0.200534	0.539577	-0.111984	-0.148953	-0.172043	-0.11712	0.258365	0.672863	0.623876
Unigene0015467	coral2	0.623508	0.270803	0.601593	0.485419	0.449483	-0.160911	-0.495824	0.0390112	0.155078	-0.305609	-0.157156	-0.245651	0.0830624	0.157263	-0.512554	-0.520136	-0.0201516	-0.139439	0.719034	0.636552
Unigene0015518	coral2	0.34192	0.523374	0.138687	0.339057	0.031415	0.582472	0.0113023	0.061035	-0.32066	0.183593	0.096495	-0.0104097	-0.166195	0.407963	0.147792	0.109069	-0.394995	-0.428578	-0.420377	-0.0502808
Unigene0015539	coral2	0.204689	-0.265676	-0.0244368	-0.234386	0.166396	-0.355062	-0.173679	0.128558	0.507165	-0.271472	-0.193057	-0.262547	0.156396	-0.406531	-0.565377	-0.532113	0.301835	0.118593	0.619533	0.209132
Unigene0015545	coral2	0.153773	0.0775855	0.756072	0.272998	0.521082	-0.274174	-0.396051	0.0896362	0.109634	-0.104975	-0.251728	-0.194618	0.0844218	0.401035	-0.285389	-0.124734	0.371397	0.419826	0.926354	0.492918
Unigene0015559	coral2	0.197765	-0.210309	0.235587	-0.0222741	0.409432	0.186975	-0.0698495	0.223211	0.474855	0.152544	0.120781	-0.336384	-0.389417	0.315379	-0.585996	-0.398737	0.352584	0.232184	0.60549	0.414664
Unigene0015578	coral2	0.481709	0.521742	0.635336	0.294725	0.531475	0.149018	-0.233383	0.28892	0.0474564	0.180113	-0.245479	-0.0913601	0.321673	0.464224	-0.218228	0.0872585	-0.000540514	0.153029	0.625773	0.110242
Unigene0015579	coral2	-0.0854499	-0.125769	0.327164	-0.205471	0.331781	0.348496	0.0312644	0.244938	0.267924	0.204639	-0.0119497	-0.251022	-0.236187	0.537887	-0.278321	-0.14346	0.603852	0.473562	0.59097	0.26758
Unigene0015581	coral2	-0.0959005	0.0169557	-0.215319	0.128829	0.00535	0.459826	0.296982	0.0034138	-0.106909	0.581546	0.437204	0.123818	-0.453529	0.29541	0.193016	0.41302	-0.354326	-0.0686414	-0.599662	-0.266311
Unigene0015634	coral2	0.113339	-0.074441	0.507489	-0.0240891	0.479966	-0.440881	-0.542904	0.117467	0.122349	-0.252364	-0.57148	-0.639604	-0.0919603	-0.151047	-0.415115	-0.317631	0.467227	0.344553	0.693191	0.157059
Unigene0015657	coral2	0.242241	0.0406378	0.480435	0.0670956	0.304581	-0.368501	-0.130478	0.300293	0.355132	-0.0942507	-0.225972	0.0137479	0.340306	0.272278	-0.328756	-0.0714607	0.271812	0.272824	0.950323	0.296931
Unigene0015698	coral2	0.394364	0.468741	0.0109782	0.0746649	0.274594	0.10842	-0.0511615	0.29197	-0.0669311	0.402862	-0.264262	-0.160424	0.187278	-0.141535	-0.0244942	0.388852	-0.442317	-0.134387	-0.237391	-0.667563
Unigene0015719	coral2	0.131032	-0.220521	0.253501	0.0576207	0.29196	-0.206503	0.186056	0.374285	0.586351	0.307258	0.212995	0.165152	-0.0238494	0.481611	-0.38422	0.104693	0.156466	0.327523	0.799481	0.27043
Unigene0015791	coral2	0.259987	0.000636977	0.45097	0.109153	0.290492	-0.44678	-0.0700354	0.363373	0.407811	-0.0165565	-0.171567	0.051264	0.262006	0.308703	-0.335822	0.024332	0.177528	0.229651	0.922502	0.245252
Unigene0015832	coral2	-0.23404	-0.534253	-0.0534045	-0.325195	0.0604426	-0.106026	0.409716	0.287633	0.684492	0.270475	0.334812	0.265723	-0.0104343	0.362257	-0.304159	0.025341	0.460846	0.521508	0.729947	0.260466
Unigene0015835	coral2	0.630253	0.324461	0.577307	0.275602	0.595442	-0.272778	-0.510385	0.419074	0.130099	0.00132131	-0.565475	-0.692952	-0.202401	0.0462622	-0.519356	-0.14672	-0.0475124	-0.100127	0.504079	-0.0710878
Unigene0015840	coral2	0.593702	0.123798	0.391829	0.191303	0.594234	0.0578021	-0.298762	0.252935	0.452746	0.0711624	-0.0755776	-0.363364	-0.0327621	0.124819	-0.712024	-0.450109	0.086846	0.0746703	0.738963	0.364954
Unigene0015846	coral2	-0.196014	0.055103	0.316282	-0.186352	-0.282896	-0.14463	-0.142711	-0.151179	-0.159591	-0.756878	-0.338215	0.16513	0.588704	0.119875	0.176594	-0.393558	0.623335	0.131062	0.579603	0.540643
Unigene0015855	coral2	0.136424	0.253578	-0.550504	-0.100322	-0.259553	0.671263	0.381367	-0.104849	-0.0385455	0.25874	0.411196	0.406426	0.310705	-0.146511	0.166183	0.0499035	-0.436591	-0.323008	-0.629815	-0.25623
Unigene0015868	coral2	0.0793421	-0.191782	0.442877	0.170895	0.391215	-0.584208	-0.271525	0.0113624	0.345332	-0.126733	-0.0884303	0.022354	0.251502	0.0371417	-0.35674	-0.138239	0.261599	0.443648	0.931002	0.449753
Unigene0015877	coral2	0.239935	0.068162	0.125991	-0.278176	-0.243697	-0.0218564	0.0432999	0.307748	0.267778	-0.554423	-0.296353	-0.031518	0.341968	0.147751	-0.240889	-0.526054	0.429697	-0.216079	0.611845	0.35862
Unigene0015896	coral2	0.482827	0.331748	0.55289	0.119916	0.585576	0.0204942	-0.409094	0.230213	0.180266	-0.0323701	-0.393829	-0.385529	0.250355	0.106632	-0.465491	-0.279833	0.210187	0.200146	0.741131	0.183412
Unigene0015906	coral2	-0.683181	-0.569451	0.163728	0.036742	0.0208197	-0.556016	0.0517063	-0.30804	0.0475083	0.0353728	0.257553	0.377674	-0.00817869	0.167951	0.227101	0.31238	0.360807	0.710317	0.405583	0.342463
Unigene0015986	coral2	-0.0229333	0.168907	0.463591	-0.0906908	0.140836	0.295618	0.182957	0.362704	0.119208	0.157957	-0.0684795	0.132937	0.16717	0.827451	0.0197663	0.17276	0.448693	0.341018	0.647776	0.208485
Unigene0016001	coral2	0.42776	0.0741468	-0.435615	0.0622412	0.427052	0.466283	-0.0381012	-0.0473896	0.261242	0.583542	0.324947	-0.267331	-0.219109	-0.518493	-0.456843	-0.139114	-0.535792	-0.121716	-0.473286	-0.361662
Unigene0016006	coral2	0.20125	-0.146888	0.373747	0.23201	0.701329	0.148454	-0.434747	-0.227738	0.299655	0.080428	0.175079	-0.344905	-0.186783	0.0118799	-0.617156	-0.560537	0.282081	0.451004	0.637378	0.64731
Unigene0016014	coral2	-0.105682	-0.0409369	0.455263	0.499752	0.639686	-0.435362	-0.414802	-0.399832	-0.0812958	0.27449	0.117284	0.128348	0.199245	-0.0723091	-0.0237408	0.305661	-0.119071	0.660699	0.394918	0.211183
Unigene0016021	coral2	0.487185	0.1381	0.151369	0.0820401	0.261698	-0.0679162	0.0683692	0.713869	0.311715	0.408224	-0.210648	-0.440342	-0.533232	0.315831	-0.371291	0.23718	-0.246827	-0.288923	0.0936904	-0.418301
Unigene0016053	coral2	0.057182	-0.0107718	0.450242	0.097582	-0.158018	-0.729063	-0.0914875	0.254623	0.0885915	-0.499891	-0.373318	0.134533	0.288472	0.275311	0.0149964	0.0117452	0.237249	-0.0416203	0.728308	0.306844
Unigene0016123	coral2	0.752445	0.334464	0.380982	0.35597	0.572041	-0.0537397	-0.418765	0.112057	0.313941	-0.0522629	-0.130141	-0.229881	0.291508	-0.111104	-0.632196	-0.441262	-0.181752	-0.0840846	0.634104	0.323835
Unigene0016130	coral2	0.409913	-0.0334836	0.293408	0.0253685	0.367632	0.023833	-0.00514761	0.549166	0.496749	0.221007	-0.0751715	-0.37772	-0.394698	0.41655	-0.572023	-0.160399	0.148382	-0.00179453	0.586435	0.124446
Unigene0016154	coral2	-0.138351	-0.30485	0.39214	-0.110301	0.312563	-0.497328	-0.412979	-0.0535379	0.180427	-0.347808	-0.365303	-0.379173	0.00888763	-0.150252	-0.324177	-0.367335	0.61374	0.489288	0.767293	0.372498
Unigene0016196	coral2	0.0979388	0.280416	-0.00847317	0.111835	0.0122098	0.701559	0.0599971	-0.0114429	-0.272725	0.223031	0.154249	-0.141101	-0.373063	0.3282	0.120833	0.00799394	-0.149411	-0.245177	-0.495954	-0.0551107
Unigene0016211	coral2	0.331655	0.231087	0.450959	0.370799	-0.0620041	-0.72885	-0.190414	0.173062	0.00951484	-0.435772	-0.310887	0.226308	0.444392	0.140391	0.00239352	0.0633791	-0.165915	-0.245095	0.572109	0.249292
Unigene0016236	coral2	0.271302	0.0374623	0.591544	0.303105	0.699522	-0.141334	-0.505446	-0.125728	0.225055	-0.0414018	-0.0770344	-0.22926	0.165775	0.0586864	-0.504025	-0.375408	0.260523	0.471503	0.873984	0.576551
Unigene0016250	coral2	0.0196329	-0.15971	0.203395	-0.252498	-0.01476	-0.159773	0.272665	0.450114	0.506388	-0.0240148	-0.0400935	0.202687	0.259116	0.469607	-0.22906	-0.019616	0.44948	0.260678	0.862478	0.246356
Unigene0016264	coral2	0.232598	-0.0111694	0.430356	0.0503576	0.204683	-0.241702	0.0597611	0.440848	0.429957	0.0162562	-0.0860443	0.0683397	0.131787	0.526018	-0.317888	-0.00392392	0.256873	0.1757	0.893451	0.307819
Unigene0016311	coral2	-0.505635	-0.337728	0.401346	-0.118049	0.0178121	-0.667855	-0.0333595	0.167107	-0.0201264	-0.0706225	-0.32823	-0.0489762	-0.1299	0.32167	0.203564	0.408638	0.513229	0.530455	0.512895	-0.00902844
Unigene0016351	coral2	0.219406	0.502241	0.228909	0.269124	0.506504	0.531132	-0.195296	-0.0384852	-0.308296	0.533903	-0.0324765	-0.19375	-0.0239167	0.1366	0.0667646	0.32388	-0.302474	0.134918	-0.301298	-0.338685
Unigene0016388	coral2	0.178269	0.059472	-0.0413864	-0.263462	0.246962	0.0125961	0.30465	0.636665	0.421631	0.606915	-0.127467	-0.0597193	0.0627481	0.182545	-0.207158	0.479511	-0.0426325	0.206428	0.245774	-0.612082
Unigene0016390	coral2	-0.44921	0.147094	0.3824	-0.0634398	-0.40431	-0.0975845	0.297849	0.0405438	-0.283931	-0.246628	-0.0829865	0.697707	0.625373	0.749878	0.657372	0.459873	0.403381	0.284886	0.432007	0.246596
Unigene0016404	coral2	0.294642	0.234137	0.493313	0.301455	0.153469	-0.0547698	-0.160798	-0.0447205	0.116771	-0.311005	0.0311988	0.305224	0.536209	0.368185	-0.161688	-0.292395	0.13958	0.0701623	0.789067	0.697715
Unigene0016406	coral2	0.182874	0.167648	0.428037	0.0181159	-0.00808809	-0.0695445	0.204527	0.469139	0.25687	-0.0362631	-0.0991362	0.268689	0.306531	0.722558	-0.060895	0.129347	0.241853	0.0627145	0.767238	0.259226
Unigene0016410	coral2	0.199599	0.123209	0.73695	0.389154	0.619915	-0.317418	-0.453904	-0.0473461	0.0996423	-0.0381999	-0.161919	-0.0756503	0.257135	0.26	-0.287417	-0.0806983	0.214312	0.479817	0.910792	0.496847
Unigene0016412	coral2	-0.0670472	0.0655403	0.175458	0.0406478	0.438948	0.5711	0.141505	-0.0317973	0.149457	0.585434	0.382379	0.208907	0.108673	0.464354	-0.0748968	0.192478	0.142078	0.565586	0.286288	0.146499
Unigene0016478	coral2	0.385701	0.042477	-0.612634	0.0140467	-0.331139	-0.104994	0.342367	0.23443	0.243791	0.162082	0.22168	0.210884	0.000154068	-0.388323	-0.0877325	0.126291	-0.73832	-0.683552	-0.556582	-0.469621
Unigene0016485	coral2	0.374752	0.460853	-0.232572	-0.0121586	-0.145923	0.567407	0.163851	0.309871	-0.204636	0.234615	-0.0931271	-0.223645	-0.259304	0.0746805	0.0905765	0.136602	-0.44698	-0.629173	-0.723436	-0.550625
Unigene0016489	coral2	-0.038771	0.238279	-0.355451	-0.47287	-0.482196	0.410149	0.413462	0.514393	-0.206392	0.127759	-0.32974	-0.208577	-0.246186	0.144463	0.336013	0.337047	-0.0427826	-0.470216	-0.698369	-0.80931
Unigene0016514	coral2	0.32348	0.0720325	0.682923	0.357119	0.369286	-0.440333	-0.553414	0.0134357	0.0674343	-0.457441	-0.344157	-0.345275	-0.0193142	0.142185	-0.38497	-0.451076	0.255894	0.0482819	0.802149	0.622113
Unigene0016527	coral2	0.375174	0.306377	0.655794	0.0959784	0.263524	-0.167124	-0.556572	0.160545	-0.077416	-0.579338	-0.667442	-0.551392	0.102636	0.106552	-0.308628	-0.532961	0.417177	-0.0712744	0.677465	0.384068
Unigene0016534	coral2	-0.216184	0.358395	-0.288805	-0.0996017	-0.622703	0.222659	0.232589	-0.174753	-0.593018	-0.220147	-0.089996	0.403527	0.407735	-0.074761	0.731683	0.325229	-0.253646	-0.392541	-0.757051	-0.374037
Unigene0016535	coral2	-0.443245	-0.202192	0.302941	-0.284328	-0.201616	-0.0816278	0.240612	0.0984461	0.112009	-0.228534	-0.0306817	0.38147	0.357027	0.597376	0.202318	0.0552841	0.726566	0.49413	0.743936	0.434183
Unigene0016571	coral2	-0.251696	0.141666	-0.227384	-0.0836244	0.115523	0.531568	0.159562	-0.134768	-0.292262	0.58541	0.174773	0.0414844	-0.0890285	-0.0090437	0.33144	0.488161	-0.19178	0.228752	-0.650987	-0.536476
Unigene0016589	coral2	0.279843	0.165391	0.454569	0.0274577	0.10802	-0.208558	-0.0875756	0.266985	0.256809	-0.30617	-0.247288	0.105836	0.48863	0.327075	-0.23432	-0.219149	0.310373	0.0914507	0.898577	0.411746
Unigene0016642	coral2	-0.00952265	-0.0261917	0.708005	0.177321	0.401771	-0.438187	-0.436588	-0.0368444	0.0511024	-0.30155	-0.327032	-0.153815	0.207763	0.231596	-0.197004	-0.186004	0.497084	0.487174	0.943949	0.53421
Unigene0016645	coral2	0.0998808	-0.559539	-0.0283583	-0.181157	0.443895	-0.381291	0.00398468	0.299915	0.80443	0.289651	0.114735	-0.282486	-0.29626	-0.142811	-0.734437	-0.213724	0.259174	0.423883	0.709914	0.112873
Unigene0016668	coral2	-0.137545	0.282023	0.647592	-0.103244	0.146052	0.284093	-0.331662	0.025756	-0.375005	-0.360905	-0.536101	-0.381941	0.0443012	0.479644	0.134505	-0.215004	0.714587	0.281983	0.431802	0.299779
Unigene0016707	coral2	-0.307624	-0.245009	0.463611	-0.131702	0.390696	-0.42111	-0.14918	0.248629	0.119566	0.19465	-0.351799	-0.306668	-0.19063	0.274542	-0.0758975	0.32269	0.524748	0.685376	0.616314	-0.0974227
Unigene0016746	coral2	-0.420221	-0.17881	0.2293	-0.181132	-0.269071	-0.0205899	0.378622	0.0952905	0.118738	-0.104551	0.166993	0.579885	0.347252	0.708547	0.276023	0.188727	0.535893	0.402947	0.621899	0.42975
Unigene0016763	coral2	-0.0591244	-0.03305	0.209935	-0.052538	-0.120312	-0.148941	0.0661968	-0.0773716	0.183067	-0.368141	0.0571579	0.473461	0.66838	0.209252	-0.00331271	-0.22043	0.358095	0.234323	0.73016	0.566973
Unigene0016944	coral2	0.222071	0.236539	0.62259	0.228393	0.0164905	-0.379172	-0.222256	0.114786	0.00722121	-0.525532	-0.314471	0.165992	0.496858	0.388728	-0.0431685	-0.188565	0.26345	-0.000493187	0.850915	0.560093
Unigene0016948	coral2	0.078015	0.0234289	0.563137	0.0540435	0.255857	0.0159906	-0.292548	-0.0020871	0.101287	-0.355421	-0.184551	-0.167577	0.116852	0.364512	-0.266426	-0.46733	0.573531	0.282105	0.828382	0.679363
Unigene0016954	coral2	-0.469387	0.14428	0.593341	0.0115216	0.0481683	-0.1628	-0.284494	-0.338165	-0.466882	-0.390452	-0.347587	0.20533	0.592565	0.270468	0.46163	0.120563	0.59624	0.609976	0.510558	0.35724
Unigene0016975	coral2	-0.419799	-0.170096	0.306434	-0.28268	0.0380051	0.24529	0.271014	0.170084	0.139636	0.146138	0.0741923	0.211289	0.0840835	0.736205	0.117266	0.165072	0.697833	0.620913	0.614917	0.284945
Unigene0017019	coral2	-0.398286	-0.107983	0.571001	-0.0274453	0.0535228	-0.299829	0.0143579	0.0572838	-0.0201268	-0.133956	-0.146129	0.277384	0.297706	0.624416	0.222863	0.250062	0.608342	0.611219	0.809178	0.388298
Unigene0017101	coral2	0.0752774	-0.180877	0.0620838	0.274775	0.582666	0.0203027	0.0575494	-0.124673	0.444229	0.647487	0.57995	0.330847	0.130191	0.091777	-0.33313	0.196237	-0.195503	0.566264	0.424937	0.209084
Unigene0017113	coral2	0.280735	-0.449668	-0.0217025	-0.154274	0.462987	-0.268699	-0.15328	0.24997	0.757804	0.108049	0.0186243	-0.471965	-0.319752	-0.283187	-0.857719	-0.508644	0.246504	0.234973	0.658729	0.204793
Unigene0017128	coral2	0.0638739	-0.298067	-0.0148631	0.0724259	-0.0193419	-0.236728	0.339052	0.15557	0.579011	0.128561	0.469939	0.539969	0.204244	0.320833	-0.249665	0.0127113	0.000530642	0.149867	0.629117	0.425866
Unigene0017167	coral2	0.33011	-0.0966127	0.0674107	-0.177228	0.152315	-0.401675	-0.153677	0.281949	0.469988	-0.254787	-0.31019	-0.234471	0.246546	-0.297084	-0.51489	-0.391578	0.199897	0.00848191	0.64598	0.0915551
Unigene0017174	coral2	-0.154146	-0.0462434	0.464797	0.00760441	-0.0862342	-0.83676	-0.208337	0.237703	-0.123119	-0.404006	-0.6113	-0.129129	0.091873	0.128108	0.166537	0.239837	0.297837	0.109578	0.489441	-0.0408884
Unigene0017197	coral2	-0.317836	0.240007	0.684221	0.0356642	0.0985343	-0.270595	-0.404152	-0.217673	-0.480722	-0.471536	-0.560431	0.0118191	0.551876	0.214442	0.380621	0.076964	0.569281	0.490791	0.550105	0.271053
Unigene0017232	coral2	-0.194247	-0.319679	-0.00144301	-0.0779468	-0.0936788	0.278439	0.244963	-0.0731382	0.273379	-0.0247374	0.452797	0.254088	-0.141359	0.437779	-0.11927	-0.28482	0.364364	0.191233	0.349194	0.609971
Unigene0017272	coral2	-0.241203	-0.0953925	0.0646784	-0.397432	0.0730974	-0.15858	0.192587	0.271941	0.226056	0.177811	-0.213067	0.137825	0.426146	0.0960368	0.0431688	0.320524	0.395906	0.532444	0.483326	-0.262772
Unigene0017380	coral2	-0.176125	-0.147421	0.563288	0.0343679	0.249204	-0.457115	-0.341378	-0.115764	0.0614935	-0.375949	-0.275721	-0.0363724	0.302026	0.139115	-0.112222	-0.207212	0.591653	0.543256	0.902668	0.542411
Unigene0017484	coral2	-0.100363	0.165741	-0.468057	-0.117417	-0.482911	0.0793517	0.535742	0.152047	-0.130885	0.284639	0.176597	0.55319	0.290083	0.00676885	0.497999	0.644402	-0.492234	-0.304668	-0.631676	-0.623327
Unigene0017502	coral2	-0.278522	-0.529182	0.0848325	-0.390318	-0.047828	-0.261136	0.279204	0.354331	0.554409	-0.0192611	0.0337406	0.0393074	-0.124903	0.378846	-0.257116	-0.0840892	0.657502	0.424462	0.779587	0.284462
Unigene0017514	coral2	0.0506776	0.0818598	0.472332	0.1226	0.413861	0.294791	-0.119754	-0.0684474	0.153657	0.0755275	0.140336	0.105453	0.247	0.475315	-0.20945	-0.198569	0.387421	0.488864	0.733354	0.580064
Unigene0017543	coral2	-0.00446886	-0.205847	0.527262	0.124508	0.383895	-0.566723	-0.181946	0.183674	0.327978	-0.00542014	-0.147331	-0.0365183	0.0704339	0.284268	-0.284347	0.0533255	0.345299	0.49379	0.939047	0.336282
Unigene0017588	coral2	0.386063	-0.0438845	0.22394	0.205788	0.402539	-0.249138	0.0535355	0.29884	0.586035	0.295578	0.196785	0.186791	0.202899	0.222907	-0.481082	0.0379962	-0.113327	0.198862	0.75522	0.222482
Unigene0017593	coral2	0.0205377	-0.251604	0.51956	0.289462	0.541498	-0.249738	-0.288891	-0.002501	0.256973	0.119614	0.0850846	-0.229983	-0.360438	0.33523	-0.392101	-0.131885	0.279488	0.453778	0.702862	0.516096
Unigene0017594	coral2	-0.026346	0.113784	0.305336	-0.285989	-0.0647783	-0.0196812	0.253943	0.43691	0.238133	-0.0573288	-0.230007	0.268548	0.532474	0.543203	0.0319534	0.153326	0.473493	0.285119	0.767183	0.0841908
Unigene0017705	coral2	-0.365006	0.0166316	0.483499	-0.170899	0.206123	0.11003	-0.336073	-0.282176	-0.243	-0.342681	-0.321692	-0.139433	0.327379	0.151877	0.10909	-0.258702	0.783143	0.636823	0.561693	0.427882
Unigene0017754	coral2	0.136718	-0.349892	0.0561242	-0.0541234	0.185977	-0.140395	0.133207	0.162134	0.674262	0.0425649	0.305585	0.165061	0.0804944	0.176359	-0.523994	-0.326633	0.256261	0.259189	0.803471	0.516112
Unigene0017756	coral2	0.0297804	-0.15839	0.123543	-0.184502	-0.0701319	-0.204545	0.227102	0.253499	0.472126	-0.145946	0.0534757	0.3483	0.444985	0.286164	-0.204048	-0.127121	0.355218	0.217794	0.818549	0.366269
Unigene0017771	coral2	-0.130381	0.113356	0.685266	0.0687192	0.133717	-0.333793	-0.0737777	0.207464	-0.0217374	-0.155283	-0.312862	0.187146	0.388466	0.62883	0.140474	0.251267	0.469269	0.443951	0.871333	0.299824
Unigene0017772	coral2	-0.180497	-0.129209	0.531321	-0.0719139	0.0710511	-0.595928	-0.292773	0.054144	0.0181388	-0.495705	-0.479975	-0.11925	0.251356	0.131414	-0.0343737	-0.141922	0.609561	0.374556	0.826999	0.364327
Unigene0017778	coral2	-0.0869066	0.285968	-0.1259	-0.110892	0.222581	0.568155	-0.0193105	-0.111459	-0.309073	0.445089	-0.0401102	-0.151604	0.0329396	-0.130819	0.206134	0.288683	-0.116376	0.194686	-0.53117	-0.520272
Unigene0017790	coral2	0.0802632	0.272688	-0.398311	-0.154848	-0.443463	-0.0234214	0.167931	0.144101	-0.287736	-0.0731269	-0.259591	0.0223511	0.130612	-0.349675	0.348411	0.280822	-0.419928	-0.549903	-0.73508	-0.688427
Unigene0017828	coral2	0.103734	-0.193291	0.152594	0.00866987	0.440504	-0.0817197	0.231659	0.384139	0.597351	0.611688	0.262924	0.144467	-0.0200748	0.391176	-0.37527	0.303652	0.05415	0.474518	0.645738	-0.000768527
Unigene0017876	coral2	0.37088	-0.14128	0.151313	0.0339809	0.667345	-0.105957	-0.59156	-0.0616855	0.319	-0.0443376	-0.232166	-0.795052	-0.306166	-0.552786	-0.77306	-0.665364	0.16553	0.183885	0.372773	0.173635
Unigene0017917	coral2	0.165862	-0.190176	-0.167852	-0.276498	-0.0208497	0.089817	0.400977	0.342555	0.677218	0.147502	0.278531	0.323679	0.314039	0.19074	-0.380265	-0.159932	0.176934	0.12581	0.604351	0.194544
Unigene0017920	coral2	0.0472569	0.183945	-0.645246	-0.184851	-0.39489	0.57082	0.500185	0.0425069	-0.06089	0.324677	0.347226	0.355625	0.116936	-0.11527	0.266643	0.243043	-0.477909	-0.412668	-0.810815	-0.495365
Unigene0017935	coral2	-0.481483	-0.276888	0.340575	0.246019	0.0528335	-0.617758	-0.0512212	-0.32892	-0.0801202	-0.0609749	0.164502	0.525129	0.320498	0.206787	0.305915	0.374582	0.177168	0.59416	0.490423	0.383296
Unigene0017942	coral2	0.346571	0.212358	0.491802	0.231362	0.00670281	-0.782491	-0.366346	0.286235	-0.0442315	-0.526105	-0.635708	-0.22331	0.180647	-0.0131614	-0.100422	-0.0545197	-0.01074	-0.282196	0.508526	0.067188
Unigene0017943	coral2	0.193511	0.241324	0.526884	0.28483	0.145245	-0.0470129	-0.117898	-0.0546112	0.0638012	-0.256479	0.0354856	0.38432	0.591822	0.449173	-0.0550451	-0.161494	0.179345	0.173087	0.795504	0.659872
Unigene0017944	coral2	-0.405303	-0.213849	0.443437	0.152454	0.255058	-0.357227	0.0619404	-0.0294433	0.0662168	0.27387	0.145052	0.376815	0.148959	0.522632	0.180457	0.518396	0.280252	0.73069	0.620295	0.228725
Unigene0017955	coral2	-0.0630342	0.265893	0.577753	0.0286876	0.177888	-0.190732	-0.479847	-0.227651	-0.304057	-0.53998	-0.524804	-0.0837961	0.620936	-0.0164126	0.104578	-0.241927	0.49409	0.354822	0.610299	0.36317
Unigene0017967	coral2	0.457179	0.457508	0.635897	0.138801	0.248082	0.0680168	-0.426987	0.13835	-0.0519963	-0.490252	-0.493769	-0.279078	0.374506	0.245736	-0.260565	-0.496554	0.329222	-0.0744672	0.717678	0.462578
Unigene0018054	coral2	0.423979	-0.0014977	0.452295	0.248659	0.440742	-0.468631	-0.309092	0.179209	0.420178	-0.132265	-0.149361	-0.114888	0.207886	0.0398174	-0.539754	-0.277641	0.0867195	0.153188	0.910085	0.413746
Unigene0018103	coral2	-0.107103	-0.13563	0.0531436	-0.36591	0.299991	0.61821	0.187519	0.21794	0.336345	0.386461	0.139416	-0.179861	-0.166002	0.396739	-0.284159	-0.135013	0.536314	0.490116	0.375442	0.0975204
Unigene0018136	coral2	0.374327	-0.0502556	0.434641	0.132338	0.621078	-0.118846	-0.344307	0.1411	0.454672	0.0248075	-0.090141	-0.335646	0.00352073	0.0688204	-0.668626	-0.423687	0.26917	0.326371	0.876735	0.438169
Unigene0018169	coral2	0.313508	0.36775	0.672578	0.145081	0.0692001	-0.214067	-0.243099	0.254619	-0.017	-0.492169	-0.4676	-0.00845718	0.460062	0.448462	-0.0835633	-0.210976	0.327079	-0.0411845	0.839371	0.43785
Unigene0018224	coral2	-0.660521	-0.182738	-0.507771	-0.351751	-0.540348	0.264129	0.363732	-0.418031	-0.323536	-0.0462062	0.275289	0.498233	0.274206	-0.18419	0.616885	0.214637	0.107131	0.147743	-0.602929	-0.159387
Unigene0018256	coral2	0.158018	0.272524	0.664454	0.190298	0.385687	-0.152673	-0.110267	0.28365	0.087776	0.117039	-0.229707	0.10648	0.373311	0.575961	-0.0591614	0.266319	0.214949	0.387186	0.818793	0.174466
Unigene0018263	coral2	-0.31553	-0.136627	0.533029	-0.131659	0.359894	-0.212314	-0.0536406	0.275947	0.0826804	0.23392	-0.287172	-0.169973	-0.0857181	0.515438	0.00861145	0.367279	0.580182	0.712935	0.673145	-0.018312
Unigene0018301	coral2	0.166634	-0.14475	0.427796	-0.0450839	0.386704	-0.26765	-0.0885004	0.375423	0.485525	0.0453185	-0.163508	-0.181235	0.00900037	0.327328	-0.469098	-0.132079	0.413256	0.37246	0.948832	0.286286
Unigene0018314	coral2	-0.561135	-0.304393	0.177687	-0.595081	-0.193246	0.0578725	0.182623	0.165006	0.0874219	-0.245396	-0.256345	-0.0297438	0.0956005	0.403318	0.131856	-0.0868281	0.978011	0.545918	0.574983	0.205256
Unigene0018365	coral2	-0.217531	-0.499952	-0.00756419	-0.594965	0.0100031	-0.235252	0.0645608	0.382235	0.479527	-0.14971	-0.311914	-0.436723	-0.263478	-0.0121548	-0.38341	-0.307451	0.760269	0.340884	0.592875	0.0282457
Unigene0018370	coral2	-0.119066	0.0691023	0.581838	0.0211706	0.570186	-0.115265	-0.226102	0.19144	-0.00212982	0.326108	-0.322824	-0.260355	0.0050085	0.359304	-0.0571948	0.353333	0.377171	0.681153	0.576133	-0.101224
Unigene0018379	coral2	0.491572	0.174134	0.494117	0.686133	0.692791	-0.533466	-0.520614	-0.145988	0.144143	0.123517	0.0147709	-0.0210193	0.21885	-0.162299	-0.396872	0.00898796	-0.422587	0.168704	0.542562	0.281289
Unigene0018381	coral2	0.216242	-0.0832103	0.55093	0.433653	0.378927	-0.324412	-0.28466	0.0323529	0.201625	-0.0789502	0.0584395	-0.0968494	-0.216773	0.376403	-0.345477	-0.187165	0.0946051	0.138757	0.687464	0.605885
Unigene0018393	coral2	0.25456	-0.196233	-0.672595	-0.119947	0.044181	0.555938	0.433683	0.177039	0.484203	0.653104	0.627987	-0.0051772	-0.477359	-0.142511	-0.383982	-0.0522003	-0.454579	-0.265999	-0.519775	-0.290173
Unigene0018429	coral2	-0.263335	-0.0681913	-0.271664	-0.1802	-0.54085	-0.543717	0.243319	0.14507	-0.189881	-0.163874	-0.246363	0.23209	0.141898	-0.205333	0.464831	0.488031	-0.185079	-0.25013	-0.381961	-0.533552
Unigene0018457	coral2	-0.228958	-0.301279	0.165746	-0.25291	0.10285	-0.191449	0.381468	0.422018	0.495339	0.342517	0.107541	0.289763	0.126184	0.545076	-0.0990758	0.364355	0.412111	0.562474	0.751295	0.0384806
Unigene0018559	coral2	0.0699977	-0.321028	0.201386	-0.0502141	0.466308	-0.530475	-0.0527601	0.326492	0.565126	0.307238	-0.0770102	-0.15195	-0.04422	-0.00624802	-0.468352	0.135668	0.176366	0.490866	0.738684	-0.0445495
Unigene0018592	coral2	0.430984	-0.110275	-0.606892	-0.284573	-0.0389546	0.292528	0.296582	0.509754	0.475827	0.396471	0.102314	-0.436698	-0.605225	-0.291487	-0.488735	-0.145994	-0.36421	-0.537201	-0.490327	-0.569074
Unigene0018610	coral2	-0.223216	-0.230015	0.352224	-0.193018	-0.0408045	-0.233616	-0.0822367	-0.00624002	0.171571	-0.466735	-0.167866	0.0585024	0.261727	0.257701	-0.0996892	-0.354494	0.71878	0.377104	0.838474	0.602883
Unigene0018692	coral2	0.326262	0.0866758	0.666242	0.404623	0.522624	-0.193493	-0.610329	-0.0343608	-0.00619211	-0.258507	-0.271635	-0.547435	-0.322668	0.162237	-0.427245	-0.449752	0.20463	0.0689088	0.575665	0.546859
Unigene0018697	coral2	0.160234	-0.444904	0.117183	0.12292	0.477765	-0.103097	-0.256285	-0.00188874	0.476293	0.10648	0.206869	-0.491093	-0.674795	-0.0526002	-0.696961	-0.511463	0.1875	0.190079	0.417232	0.452929
Unigene0018732	coral2	-0.090661	-0.134777	0.271015	0.500577	0.532939	-0.345576	-0.322738	-0.571035	0.0434339	0.19158	0.390095	0.366252	0.358703	-0.179276	-0.0879261	0.0915106	-0.166892	0.610897	0.409007	0.454091
Unigene0018744	coral2	0.205219	0.476187	0.450811	0.0302594	0.54066	0.513364	-0.339923	-7.96257e-05	-0.187823	0.15424	-0.308999	-0.324082	0.263937	0.163322	-0.106333	-0.0846081	0.239094	0.343873	0.275902	-0.00816479
Unigene0018756	coral2	0.140253	-0.048377	0.450853	0.027527	0.403978	-0.08395	-0.307994	-0.0309368	0.282321	-0.223015	-0.11848	-0.132629	0.266186	0.112996	-0.422584	-0.466867	0.484237	0.412295	0.910075	0.595805
Unigene0018925	coral2	-0.478121	-0.338732	0.188676	0.146205	-0.173428	-0.223743	-0.115007	-0.56727	-0.15876	-0.460901	0.271905	0.373453	0.131594	0.124835	0.219059	-0.26083	0.382672	0.321806	0.314437	0.801049
Unigene0018926	coral2	-0.454086	-0.227755	-0.426901	-0.0236925	-0.42038	0.0952465	0.109568	-0.701798	-0.264137	-0.273377	0.451315	0.531556	0.295194	-0.373337	0.393375	-0.15378	-0.0552039	0.0297882	-0.454935	0.297397
Unigene0019021	coral2	0.211303	0.225223	0.466254	0.0176257	-0.117577	-0.0830403	-0.294107	0.0336189	-0.0821049	-0.764934	-0.417435	-0.121001	0.330875	0.208235	-0.102845	-0.588952	0.452456	-0.175201	0.627785	0.609381
Unigene0019024	coral2	-0.419295	-0.150053	0.367631	0.126874	0.347283	0.234524	-0.299055	-0.61664	-0.189683	-0.074878	0.233248	0.110238	0.155322	0.157692	0.0675097	-0.243767	0.510746	0.735412	0.397218	0.690453
Unigene0019048	coral2	0.234228	0.165078	0.511652	0.285228	0.00141291	-0.361077	-0.402015	-0.178772	-0.0612812	-0.740003	-0.245894	0.0765483	0.456417	0.0702298	-0.121639	-0.524679	0.232871	-0.0934768	0.705517	0.757413
Unigene0019119	coral2	-0.115107	-0.0196451	0.0686748	0.0768971	-0.108101	0.229485	0.0431077	-0.432527	0.0294753	-0.306138	0.38766	0.566367	0.582197	0.145294	0.0607407	-0.372318	0.229587	0.206241	0.398118	0.755182
Unigene0019155	coral2	0.356271	0.0391968	0.521351	0.0675084	0.535316	-0.152493	-0.523153	0.121744	0.239579	-0.257169	-0.398757	-0.590778	-0.0535716	-0.0277297	-0.595183	-0.56932	0.408886	0.203899	0.789093	0.406071
Unigene0019159	coral2	-0.195934	0.0392894	0.311112	-0.265232	-0.267325	-0.0794225	0.0954514	0.088257	0.0248409	-0.502733	-0.242616	0.314266	0.618589	0.385742	0.163293	-0.165346	0.637148	0.230677	0.723804	0.432999
Unigene0019241	coral2	0.257195	-0.0667362	0.28124	0.0927261	0.277971	-0.572182	0.0496777	0.482585	0.477069	0.214646	-0.128653	0.0578708	0.133725	0.209765	-0.319091	0.281579	-0.0398794	0.179543	0.71579	-0.0731335
Unigene0019242	coral2	0.45988	0.103171	0.490851	0.20025	0.562748	0.00744007	-0.193205	0.366331	0.402142	0.192544	-0.0842498	-0.300561	-0.13746	0.389507	-0.564267	-0.180645	0.130292	0.160591	0.754835	0.281973
Unigene0019271	coral2	-0.474939	-0.60836	0.115538	0.0624873	0.0286927	-0.340052	0.113156	-0.211654	0.254609	0.0310068	0.42915	0.300701	-0.223779	0.297	-0.0298138	0.0211927	0.352964	0.517165	0.474765	0.568423
Unigene0019278	coral2	0.257549	0.112067	0.549725	-0.0210916	0.489769	-0.174596	-0.210886	0.424739	0.297108	0.0822016	-0.394675	-0.324409	0.0974878	0.313554	-0.388149	-0.0239971	0.36487	0.353354	0.855067	0.0742108
Unigene0019313	coral2	0.705114	0.206798	0.414965	0.371677	0.746064	0.0543486	-0.402093	0.187705	0.394928	0.203184	-0.0299172	-0.414703	-0.102493	0.0430995	-0.744219	-0.378728	-0.136812	0.0363849	0.606132	0.292887
Unigene0019315	coral2	-0.00118034	-0.0909988	0.317324	0.127521	0.150309	-0.646981	-0.328541	-0.187673	0.0929269	-0.403832	-0.211236	0.119605	0.511622	-0.240245	-0.120647	-0.180631	0.197389	0.291239	0.676969	0.377754
Unigene0019318	coral2	-0.557298	-0.086611	0.454204	-0.0162324	-0.237989	-0.612351	-0.19924	-0.212679	-0.429501	-0.552279	-0.424273	0.171099	0.320902	0.172775	0.521956	0.211249	0.507049	0.360926	0.368253	0.234252
Unigene0019319	coral2	0.203834	-0.204182	0.203546	-0.0500244	0.267982	-0.390527	-0.1887	0.0943132	0.490413	-0.223469	-0.102402	-0.0783787	0.270253	-0.143048	-0.515928	-0.420432	0.305923	0.254002	0.852282	0.408875
Unigene0019355	coral2	-0.183747	0.267306	0.567258	0.135366	-0.268409	-0.251926	-0.286241	-0.289093	-0.469143	-0.826871	-0.380194	0.283471	0.655226	0.275429	0.416152	-0.202624	0.443627	0.0629038	0.50428	0.617296
Unigene0019360	coral2	0.361244	0.0492198	0.346944	-0.0656821	0.442752	0.0827413	-0.140914	0.313306	0.458652	0.0356487	-0.143819	-0.250052	0.128654	0.209913	-0.564167	-0.35649	0.346776	0.248475	0.830171	0.298611
Unigene0019416	coral2	0.151009	-0.203184	0.403536	-0.0093185	0.548485	-0.316937	-0.12278	0.402392	0.50833	0.274616	-0.149385	-0.311102	-0.184604	0.255589	-0.519028	0.0217098	0.314412	0.46476	0.840113	0.0956435
Unigene0019441	coral2	0.118189	0.0127116	0.591527	0.324131	0.484457	-0.436622	-0.750251	-0.405081	-0.0910097	-0.508022	-0.317695	-0.32114	0.22403	-0.279183	-0.305187	-0.540262	0.311849	0.336106	0.688671	0.643445
Unigene0019453	coral2	-0.161489	-0.0553304	0.0442292	-0.0494315	-0.347898	-0.140633	-0.0436068	-0.372697	-0.0635553	-0.674864	0.0461512	0.443012	0.642299	-0.0854162	0.145812	-0.437523	0.313472	0.0275666	0.378871	0.642195
Unigene0019457	coral2	-0.49427	-0.308589	0.383262	-0.186625	0.10903	-0.428743	0.112816	0.174094	0.14491	0.103363	-0.136372	0.180783	0.137888	0.456245	0.14548	0.418264	0.58552	0.736955	0.723282	0.088451
Unigene0019471	coral2	0.152528	-0.0158126	0.310375	-0.0236187	-0.157081	-0.319834	0.0261698	0.222575	0.272541	-0.47712	-0.149526	0.206562	0.375877	0.316	-0.162393	-0.295015	0.337681	-0.0485389	0.805018	0.522172
Unigene0019527	coral2	0.0331816	-0.205882	0.0769034	-0.38085	-0.17806	-0.11304	0.162327	0.33586	0.450508	-0.365371	-0.152551	0.0172731	0.211308	0.212558	-0.2924	-0.409509	0.572801	0.0647675	0.747761	0.362793
Unigene0019587	coral2	-0.246955	-0.250352	0.283814	0.103284	0.302886	-0.355912	-0.0360136	-0.192596	0.242427	0.113221	0.213107	0.405831	0.429989	0.135459	-0.0581126	0.146342	0.259426	0.708646	0.740027	0.396493
Unigene0019591	coral2	0.356134	-0.0863763	0.247071	0.149457	0.0463673	-0.175167	-0.0516975	0.217382	0.396229	-0.281787	0.0510655	-0.0365657	-0.0809754	0.277238	-0.441726	-0.456239	0.133142	-0.192374	0.642953	0.57993
Unigene0019658	coral2	0.0239573	0.0750934	-0.646683	-0.323053	-0.366176	0.724543	0.317205	-0.158029	-0.0176017	0.0139512	0.310263	0.158666	0.129044	-0.298075	0.0701767	-0.293504	-0.145617	-0.343217	-0.643633	-0.141968
Unigene0019679	coral2	-0.564334	0.0330454	-0.326315	-0.269068	-0.471333	0.661638	0.40998	-0.309663	-0.420632	0.0795823	0.315714	0.458613	0.144111	0.236475	0.655125	0.245122	0.141059	0.0939673	-0.612735	-0.0823047
Unigene0019685	coral2	-0.0701222	-0.227073	0.183586	0.216126	0.13926	0.113634	0.1046	-0.00865263	0.185799	0.199285	0.413352	0.112702	-0.399613	0.518968	-0.132465	-0.0208496	0.0947474	0.160628	0.258147	0.456837
Unigene0019695	coral2	-0.275769	0.166523	0.415766	-0.0646086	-0.0602341	-0.445359	-0.403568	-0.192736	-0.47092	-0.564169	-0.659553	-0.115938	0.461881	-0.160036	0.356365	0.0299181	0.405694	0.246745	0.257394	0.0177128
Unigene0019728	coral2	-0.0380983	-0.0519455	0.543081	0.0985326	0.301218	-0.383289	-0.00272461	0.279328	0.253113	0.128047	-0.107878	0.163442	0.217072	0.531687	-0.0956403	0.289749	0.310043	0.499889	0.884894	0.223236
Unigene0019753	coral2	-0.0902235	-0.204323	-0.483707	0.163844	0.192088	0.396781	0.230368	-0.288863	0.101203	0.723827	0.734652	0.200715	-0.364994	-0.179661	-0.0310375	0.25486	-0.520994	0.103461	-0.646919	-0.20521
Unigene0019783	coral2	-0.14081	0.410593	0.718581	0.196594	0.0566175	0.0749549	-0.312118	-0.289629	-0.464502	-0.490891	-0.289101	0.26498	0.694236	0.470584	0.362571	-0.0833742	0.46795	0.33703	0.599309	0.595669
Unigene0019792	coral2	-0.0139621	0.0936848	-0.391956	-0.0573543	-0.612743	0.313136	0.277383	-0.0361223	-0.259533	-0.232587	0.145611	0.145212	-0.198893	0.0275455	0.313884	-0.0849263	-0.24933	-0.663038	-0.712805	-0.0761197
Unigene0019887	coral2	0.201398	-0.0909939	0.514057	0.155046	0.42825	-0.306355	-0.150931	0.245227	0.413723	0.0315755	-0.058518	-0.0563615	0.0640246	0.372496	-0.424672	-0.110104	0.289613	0.359068	0.95801	0.431185
Unigene0019894	coral2	0.607811	0.461416	0.46606	0.374896	0.341911	-0.0949559	-0.0477479	0.546851	0.145237	0.285016	-0.198291	-0.0701528	0.030757	0.492436	-0.212944	0.313626	-0.344221	-0.214504	0.379221	-0.146714
Unigene0019926	coral2	-0.506691	-0.414415	0.21441	-0.182527	-0.188021	-0.154545	0.190918	-0.060256	0.14676	-0.229485	0.157819	0.32404	0.0605619	0.496575	0.121297	-0.0621254	0.662996	0.466699	0.623299	0.581228
Unigene0019936	coral2	0.0581744	0.0817246	0.314739	0.0988884	0.476972	-0.142361	-0.251907	-0.142133	0.128045	0.100312	-0.0606573	0.0982437	0.5374	-0.0977105	-0.174926	0.00514515	0.144061	0.548306	0.60048	0.171316
Unigene0019938	coral2	-0.064258	-0.408517	0.265452	0.209507	0.263992	-0.425642	-0.364143	-0.392892	0.259782	-0.370679	0.17388	-0.00524386	0.0266973	-0.157437	-0.383999	-0.566307	0.328731	0.357277	0.703121	0.838242
Unigene0019981	coral2	0.0632573	0.0552952	0.51583	-0.171926	0.121235	0.000405335	0.0118492	0.500456	0.199383	-0.106896	-0.362449	-0.224774	-0.0485648	0.655537	-0.175299	-0.0634919	0.587355	0.200461	0.771724	0.211268
Unigene0019988	coral2	-0.0897849	0.387092	-0.292881	-0.0630398	-0.577025	0.145893	0.178457	-0.177839	-0.512499	-0.27198	-0.103787	0.415598	0.531539	-0.191596	0.624925	0.233256	-0.315865	-0.433095	-0.660779	-0.332928
Unigene0020020	coral2	0.0024107	0.16326	0.470224	-0.213384	0.175438	0.350853	0.0329207	0.445966	0.0433033	0.0683216	-0.324888	-0.303559	-0.148768	0.710101	-0.0734227	0.00933312	0.579619	0.243027	0.507015	0.071125
[truncated: 21,694 more rows]
